# Supplementary material for: Machine learning-based solution reveals cuproptosis features in inflammatory bowel disease
Source: Front Immunol. 2023 May 18;14:1136991. doi: 10.3389/fimmu.2023.1136991 (PMC10233155; doi:10.3389/fimmu.2023.1136991)
Supplement: Supplementary file 4 [file Table_1.xlsx]

## Sheet: Sheet1
table S1. correlation analysis
gene	Median_P	Mean_Cor
PDHA1	2.78e-15	-0.468736
FDX1	1.33e-12	-0.408202
DLD	8.36e-09	-0.38676
LIAS	8.01e-09	-0.357112
DLAT	2.07e-06	-0.293503
PDHB	0.119455	-0.147554
LIPT1	0.0223702	-0.0765145
GLS	0.0263293	-0.0753133
CDKN2A	0.447648	0.0245473
MTF1	0.0015029	0.216035
