# Supplementary material for: Machine learning-based solution reveals cuproptosis features in inflammatory bowel disease
Source: Front Immunol. 2023 May 18;14:1136991. doi: 10.3389/fimmu.2023.1136991 (PMC10233155; doi:10.3389/fimmu.2023.1136991)
Supplement: Supplementary file 5 [file DataSheet_1.zip]

Archive with 7 entries (6 files):
- raw data/GSE10616_group.txt
- raw data/GSE10616_matrix.txt
- raw data/GSE36807_group.txt
- raw data/GSE36807_matrix.txt
- raw data/GSE75214_group.txt
- raw data/GSE75214_matrix.txt
- raw data/
