# Supplementary material for: Machine learning-based solution reveals cuproptosis features in inflammatory bowel disease
Source: Front Immunol. 2023 May 18;14:1136991. doi: 10.3389/fimmu.2023.1136991 (PMC10233155; doi:10.3389/fimmu.2023.1136991)
Supplement: Supplementary file 5 [file DataSheet_1.zip › raw data/GSE10616_group.txt]

ID	group
GSM267527	CD
GSM267528	CD
GSM267529	CD
GSM267530	CD
GSM267531	CD
GSM267532	CD
GSM267533	CD
GSM267534	CD
GSM267535	CD
GSM267536	CD
GSM267537	CD
GSM267538	CD
GSM267539	CD
GSM267540	CD
GSM267541	CD
GSM267542	CD
GSM267543	CD
GSM267544	CD
GSM267545	CD
GSM267546	CD
GSM267547	CD
GSM267548	CD
GSM267549	CD
GSM267550	CD
GSM267551	CD
GSM267552	CD
GSM267553	CD
GSM267554	CD
GSM267555	CD
GSM267556	CD
GSM267557	CD
GSM267558	CD
GSM267559	Normal
GSM267560	Normal
GSM267561	Normal
GSM267562	Normal
GSM267563	Normal
GSM267564	Normal
GSM267565	Normal
GSM267566	Normal
GSM267567	Normal
GSM267568	Normal
GSM267569	Normal
GSM267570	Normal
GSM267571	Normal
GSM267572	Normal
GSM267573	Normal
GSM267574	Normal
GSM267575	UC
GSM267576	UC
GSM267577	UC
GSM267578	UC
GSM267579	UC
GSM267580	UC
GSM267581	UC
GSM267582	UC
GSM267583	UC
GSM267584	UC
.
