# Supplementary material for: Machine learning-based solution reveals cuproptosis features in inflammatory bowel disease
Source: Front Immunol. 2023 May 18;14:1136991. doi: 10.3389/fimmu.2023.1136991 (PMC10233155; doi:10.3389/fimmu.2023.1136991)
Supplement: Supplementary file 5 [file DataSheet_1.zip › raw data/GSE10616_matrix.txt]

	GSM267527	GSM267528	GSM267529	GSM267530	GSM267531	GSM267532	GSM267533	GSM267534	GSM267535	GSM267536	GSM267537	GSM267538	GSM267539	GSM267540	GSM267541	GSM267542	GSM267543	GSM267544	GSM267545	GSM267546	GSM267547	GSM267548	GSM267549	GSM267550	GSM267551	GSM267552	GSM267553	GSM267554	GSM267555	GSM267556	GSM267557	GSM267558	GSM267559	GSM267560	GSM267561	GSM267562	GSM267563	GSM267564	GSM267565	GSM267566	GSM267567	GSM267568	GSM267569	GSM267570	GSM267571	GSM267572	GSM267573	GSM267574	GSM267575
A2M	0.47370553	0.66177136	0.9292016	1.1715606	0.8666523	1.4506694	1.4969699	1.1899515	1.2605147	1.3621606	1.79956	1.5527318	1.7349898	2.4203358	1.1077249	0.59666795	0.8287746	1.3362968	1.770264	1.5329546	1.4025215	1.7249048	1.3262095	1.4719802	1.5393832	1.4071221	1.3526505	1.445146	1.3265207	1.272942	1.3226929	1.7913574	0.81044704	0.81044704	0.81044704	0.81044704	0.81044704	0.8225869	0.9694699	0.9940606	0.6018327	0.82549506	0.3735088	0.54763585	1.0664515	1.4667689	1.6555974	1.6765915	1.0047908
NAT2	1.5864452	0.8787277	0.067990236	0.8121456	0.6233044	0.68162704	1.2731495	0.6819596	0.95920795	1.2222806	0.69033957	1.3028166	0.9650596	0.7907651	1.0312408	0.58389115	0.71258825	0.8065975	0.9096419	1.0521729	1.1608747	0.8113283	1.0981177	1.168311	0.78031266	1.0820185	0.887242	1.0093002	1.1610302	0.5154913	0.49870965	1.1522676	1.0120853	1.0120853	1.0120853	1.0120853	1.0120853	0.7482667	1.0052723	1.0911286	1.2493944	1.1510861	0.7111527	0.5128656	1.2150116	1.3195559	0.9800923	1.0161752	1.1520927
ACADM	0.88181007	0.84078014	0.36524925	0.78126204	0.6205925	0.8661588	1.1798196	0.90405744	1.1184212	1.1905903	0.4921042	1.3585266	1.0072749	0.44470754	0.75149757	0.44701517	0.5728187	0.76125634	0.6386584	0.97569466	1.0343722	0.6640443	0.9069024	1.0421169	0.67014086	1.1343724	0.89931554	1.0078844	0.82397085	0.92730016	0.76780707	0.5368599	1.1157552	1.1157552	1.1157552	1.1157552	1.1157552	0.99999005	1.2073091	1.4805105	0.9432337	0.7395737	0.41443714	0.75615823	0.7319713	1.0457288	1.4598641	1.2212229	1.3478421
ACADS	1.5303007	0.84956807	0.18928461	0.6018919	0.49498093	0.28606334	0.5716833	0.3528717	0.5426621	0.63526577	0.2249691	0.73329896	0.33293796	0.31930783	0.77627635	0.7267008	0.5079885	0.45656997	0.46765605	0.5184383	0.48120525	0.2316742	0.4884709	0.6073784	0.68889546	0.6937378	0.5387195	0.61373764	0.47497237	0.3407474	0.2926845	0.3614885	0.7231448	0.72314477	0.7231448	0.72314477	0.72314477	0.64646244	0.96852356	1.0561979	1.2348558	2.134044	1.4115967	0.8961007	1.139394	0.58077323	0.4650863	0.46696517	0.9346661
ACADVL	1.3467658	0.8987185	0.85762167	0.93227535	0.86596113	0.37210333	0.6683586	0.4322412	0.5996081	0.87279785	0.5362956	0.81374294	0.53159547	0.4843169	0.7326296	1.3028355	0.97141755	0.8511911	0.49731156	0.54629904	0.5597147	0.39181238	0.48477283	0.50942194	0.8350445	0.738822	0.57011575	0.7754893	0.6433378	0.68889034	0.56286347	0.39942265	0.97527754	0.97527754	0.97527754	0.97527754	0.97527754	0.8517054	0.8232031	0.88883734	1.2977232	1.6167179	1.528392	1.2252196	1.165641	0.5954321	0.45217004	0.5549582	0.8696355
ACAT1	0.9572962	1.1783122	0.30802143	0.67082655	0.7718799	0.913647	0.9992526	0.63735163	0.9618777	1.1450971	0.34372598	1.2094399	0.74472356	0.3901471	0.9486216	0.7386908	0.891866	0.73839307	0.8925261	0.8333969	0.91801566	0.5129474	0.91758376	1.0677979	0.9657971	1.1205996	0.84404826	0.8750056	0.7771889	0.8951086	0.5561946	0.66077274	0.9875855	0.9875855	0.98758554	0.98758554	0.9875855	0.73497754	0.99728984	1.1143503	1.19273	0.8394097	0.99511313	0.8759476	1.03524	1.1432116	1.0536838	1.0180457	0.9448668
ADA	0.5410919	0.82038647	2.9047194	1.5631897	2.652795	0.9095034	0.7452805	1.3603905	0.9091062	0.74895805	1.619218	0.5305424	0.8710974	0.8977224	1.1356982	0.877738	0.976195	1.2398794	1.1482072	1.2152145	0.9686148	1.1925623	1.1126567	0.8749703	1.6052426	0.731854	1.2724632	0.8771483	0.9848924	0.87221026	1.0015461	0.89256454	0.8636364	0.8636364	0.8636364	0.8636364	0.8636363	1.3256203	0.9485484	0.7720047	0.9762935	0.7690021	0.4345338	1.6985781	1.5113606	0.701198	0.8173327	1.045528	0.8726208
ADRB2	0.42223752	0.64130265	1.6748704	1.2864218	1.6136614	1.509392	1.2908181	1.467805	1.2648631	1.1947564	1.803313	1.08989	1.2357924	1.2878067	1.4161352	0.6423169	0.9515084	1.4301462	1.2998489	1.5171714	1.4905913	1.4843447	1.1646711	1.3828436	1.4675329	1.242766	1.4292328	1.3118709	1.8683841	1.3691564	0.6775886	1.483323	0.8309486	0.83094865	0.83094865	0.8309486	0.83094865	0.94345367	1.2996733	1.1177051	0.7450092	0.3768174	0.28674173	0.69764274	1.0069185	1.1869129	1.7169818	1.6221429	0.9263963
ADRB3	1.1370221	1.1800724	1.0272677	0.9632161	0.9115121	0.79961276	0.87975144	0.8010518	0.7894412	0.9191397	0.6888132	1.0557885	0.83925354	0.85026675	0.9524986	0.9543577	0.9447853	0.71840936	0.96121114	0.9134435	0.7828634	0.7099868	0.8395075	0.92272985	0.7895738	0.9847663	0.87120503	0.88790256	0.8591981	0.75453156	0.8398173	0.82867604	0.8347817	0.8347817	0.8347817	0.83478165	0.8347817	0.8610188	0.9399083	0.9893934	1.1492362	1.2772471	1.1435354	0.9380162	1.1450157	0.8880815	0.80703557	0.86151177	0.9562829
ADSL	0.6175394	1.0326774	1.118766	1.0271056	1.0915848	1.1359657	1.1357172	1.1260273	1.1210625	1.1895604	0.9965093	0.9711556	1.0182409	0.93080395	0.9294915	1.1894798	0.999058	0.9334967	1.1129931	1.0249678	1.0080956	1.1056882	1.0796945	1.2017736	1.2089018	0.992983	0.8179629	1.0239351	0.81983393	0.9998634	1.0397108	1.0410924	0.94568384	0.94568384	0.94568384	0.94568384	0.94568384	1.0575732	0.9112149	0.9631935	0.99701244	0.4864202	0.8404752	1.1978222	1.1039989	1.1793308	1.1664459	1.096511	1.0595671
AGA	0.9621364	0.7687514	0.8306024	1.4944322	1.4663787	1.5673617	1.3935292	1.3877832	1.8224156	1.3912121	1.4067242	2.293924	1.8264	2.0279963	0.97126436	0.8508281	1.3758724	1.2181296	1.8136781	1.5514321	1.4284457	1.6494926	1.3383904	1.4578303	1.0138818	0.9599239	1.9266298	1.3560439	1.9519103	0.9681357	1.0644665	2.2048657	1.0088518	1.0088518	1.0088518	1.0088518	1.0088518	0.8110206	0.99615216	0.8632678	0.73386884	0.35564014	0.47742218	0.77724487	1.183135	1.6598889	1.6373441	1.5050161	1.0890322
AGT	1.2894168	1.4592324	0.79717714	2.3890011	2.912433	1.5693443	2.077877	4.690192	1.5040358	1.6032428	8.178343	1.609882	2.651806	9.940121	1.5110763	0.6289092	0.91136646	1.847609	2.3077323	2.2888894	1.5300833	6.5998526	1.5854563	2.671843	2.6125398	1.1610639	2.4973466	1.5639735	2.4167745	1.5787569	5.1249914	3.3281066	0.78079414	0.78079414	0.78079414	0.7807941	0.78079414	0.6052327	0.8995913	0.5670003	0.6840906	0.7653648	0.68411344	0.42733654	1.6930752	1.7058936	1.5579954	1.4103048	0.72068787
ALAD	1.1944218	0.7890224	0.5573002	0.7744826	0.70202047	1.0232291	1.0000308	0.820302	0.8211294	1.2479221	0.67295307	1.0020987	0.64995223	0.705059	0.80401	0.7367249	0.72644913	0.8384282	0.8778678	0.92870796	1.1075985	0.5751946	0.94395167	1.0346731	0.9773577	1.0241052	0.8971013	1.0769727	0.7942482	0.85078686	0.6703803	0.7610188	0.9851382	0.9851382	0.9851381	0.9851382	0.9851382	0.6713494	0.99313074	1.1448505	0.87928426	1.2693412	1.118501	0.9820474	1.1721182	1.0242602	0.9424154	0.8027015	1.0801799
ABCD1	1.3178043	1.2169317	0.9092893	1.1371875	1.2761896	0.76377517	1.1040372	0.96224225	0.9207586	1.029043	0.6640941	0.82733554	0.81961584	0.83585817	1.054879	0.9995299	0.95398355	0.6337479	0.89468116	0.8523071	0.9057526	0.90362537	0.8872575	0.9628082	1.0108116	0.66540056	0.6788951	0.6913257	0.648569	0.7521103	0.96698946	0.846273	0.7263306	0.7263306	0.7263305	0.7263305	0.7263306	0.7366531	1.0762534	1.1006473	1.13608	1.1214035	1.5272125	0.7545412	1.0637246	0.8821144	0.774006	0.8273641	1.026142
ALDOA	1.3166519	1.103479	0.97732663	1.0433859	1.3732003	0.58061343	0.78725064	0.71604407	0.60504216	1.0166678	0.7972183	0.83463615	0.8259743	0.7735106	0.96185124	1.238463	1.2112391	0.7052018	0.8669213	0.8421154	0.6595571	0.7095046	0.8596698	0.9839177	0.98845667	0.8697357	0.8765434	0.81909055	0.74445206	0.698821	0.76665276	0.5511849	0.8429076	0.8429076	0.8429076	0.8429076	0.8429076	0.7885192	0.8927121	0.99783313	1.2938031	1.4883534	1.2536612	0.9785755	1.2911981	0.7025416	0.58343893	0.7293627	0.98021924
ALDOB	6.421518	0.25857624	0.19201688	1.7681504	0.36909768	0.12275814	0.41115615	0.13809001	0.9007962	0.05968002	6.028613	1.5962955	2.1615024	9.522876	0.43903515	0.31172317	0.19375391	1.1538026	1.0016025	1.645805	1.1351908	0.42375877	1.4259228	0.47696397	0.22906174	0.51626545	1.9040661	0.26041582	4.6668067	0.0649404	0.06798372	4.724007	0.5650561	0.5650561	0.5650561	0.565056	0.5650561	1.9913555	2.2143579	0.8304179	1.3818208	1.4971178	0.28354165	0.32125068	1.128972	0.78877854	0.21882954	0.34355876	1.4426943
AMPD1	1.7670323	0.37625033	0.16617408	1.4703035	1.0116206	0.8201081	1.0226778	0.8967398	0.97520775	1.3513851	0.554228	1.0011042	0.18016651	0.33945233	0.8130282	0.64922	1.1270639	0.981618	0.8372592	1.3369312	1.6157868	1.0181009	1.4426064	0.96805793	0.74938285	1.6774426	0.77681524	1.0021478	0.70459557	0.35368022	0.23097171	1.173064	1.3619608	1.3619608	1.3619608	1.3619606	1.3619606	0.6083715	0.73351216	1.1994275	1.1521437	0.19662763	0.5967506	0.26033023	1.8128308	1.7531943	1.2689999	1.41781	0.611076
APC	1.0195863	0.96846193	0.6022991	0.69256437	0.6298264	1.105625	0.83187336	0.92795753	0.9804131	0.8837251	0.8699947	1.0062793	0.8170117	0.89186865	1.2664616	0.6715734	0.661895	0.97860265	0.96677136	0.86399335	0.8838436	1.0229846	0.9377207	0.8672809	0.49262667	1.1376764	1.0685167	1.0703852	1.2105387	0.9136781	0.7834849	0.95940995	1.1576716	1.1576716	1.1576716	1.1576716	1.1576716	1.1297712	1.2603486	1.3099592	1.0174644	0.89752066	0.78762925	0.77737516	0.75610894	1.0372093	1.0553148	0.97129804	1.1789874
APOE	0.7175758	0.6388603	2.0901108	1.4409707	2.0769496	1.4917169	1.6947393	1.1293687	0.6839122	1.1126997	1.9333645	1.4470375	1.4132574	2.1225262	1.0425498	0.81697965	1.1925275	1.4986497	2.032352	2.4933443	1.2168143	0.80385447	1.2707181	1.6483765	1.2358514	1.3867481	1.7153918	1.2721701	1.2080135	1.3245138	1.1181339	0.7163122	0.7095919	0.7095919	0.7095919	0.7095919	0.7095919	1.1085186	0.76926327	0.9599679	0.65402097	0.6588961	0.59603465	1.2582263	1.698672	1.2364739	1.0514865	1.0084403	1.045426
APOH	1.088882	1.3000014	0.6907958	0.833927	0.98001397	1.4348398	0.8954845	0.57842726	0.76080835	0.8262851	0.6477236	0.703941	0.68676895	0.5847091	0.82545215	1.2824308	1.302056	0.7836143	0.60599166	0.5392625	0.90432876	0.5933389	0.9139208	0.87087005	0.94858795	0.82640946	0.97869796	0.93560857	0.8503384	0.8597619	0.58638126	0.6292432	0.91675	0.91675	0.91675	0.91675	0.91675	0.6932603	0.91906273	0.77554584	1.354673	1.1253737	1.2299294	0.9790929	1.2481022	1.06407	0.8182178	0.7926717	0.81766766
FAS	1.5328339	1.137508	0.95159394	0.94961363	1.2092422	1.612236	1.4249742	2.4411783	1.9836562	1.0471938	1.0889616	1.3788381	1.3077642	0.9658973	1.1342636	1.0365162	1.7765312	1.5277435	1.2845078	1.4866238	1.5277437	1.9579638	1.535103	1.4702315	0.59567976	1.6873059	1.6665426	1.0431538	1.6754699	2.634438	2.7113142	1.544443	1.1838734	1.1838735	1.1838734	1.1838735	1.1838734	0.6623411	1.0462778	0.81042415	0.8661177	0.40022665	1.1791103	1.0003825	0.86221296	1.5198572	1.3332775	1.3197724	1.0986286
ARG1	0.92101216	0.85797507	2.5936747	0.89769965	0.9849349	0.9285643	1.0466089	1.0077167	1.0285325	1.0338335	0.7739075	0.68824875	0.7633192	0.6554095	1.1715615	0.8300437	0.9006007	0.72059935	0.6703768	0.737105	1.0191406	1.4178287	1.1224678	1.0252546	1.014835	0.76220363	0.77599084	0.8331728	0.7670726	0.799171	0.7374268	2.0063407	0.8003001	0.8003001	0.8003001	0.8003001	0.8003001	1.0769491	0.9619414	0.9724385	1.0323404	0.9729621	1.10147	0.85002685	1.1579618	0.99534816	0.905273	0.9732895	1.1434813
ARSB	0.957504	1.008559	1.8780749	1.0195639	1.6282552	1.4482793	1.2427642	1.76931	1.1909869	1.132941	1.41775	1.1215396	1.1535302	1.9097658	1.0832788	0.8701517	1.3356204	1.146189	1.1566346	1.099487	1.2499889	1.6720582	1.3001088	1.085539	1.65551	1.1063242	1.237617	0.98640466	1.1029645	1.343541	1.3952082	1.222512	0.8959639	0.8959639	0.8959639	0.8959639	0.8959639	1.041097	1.0866687	0.87566537	0.86650383	0.9208083	0.8783769	0.6689911	1.0342118	1.1633002	1.3476123	1.116765	1.0795722
ARSE	1.6582466	1.4032106	0.23619851	1.3709121	1.1794844	0.20154414	0.11568029	0.194221	0.19490401	0.25168556	0.12284522	0.30509245	0.20520693	0.13236828	1.4069406	2.088756	1.9106773	0.14127481	0.24869245	0.18620402	0.16696316	0.16791981	0.23516911	0.28581032	0.25392815	0.20998102	0.20417489	0.30867025	0.27445912	0.21160656	0.19444607	0.320191	0.38054726	0.38054726	0.38054726	0.38054723	0.38054723	0.8880569	1.6971416	0.8793269	2.1743321	0.9031639	1.3363475	0.8953081	1.3338577	0.37515122	0.18605395	0.33126035	1.8178612
ASL	1.6338627	1.1744279	0.29523072	1.0528247	0.9750478	0.5268119	0.6305513	0.5411382	0.6416111	0.81439906	0.58397824	0.74815315	0.6393943	0.7449677	0.9133919	1.1346681	1.2349321	0.6511452	0.7686654	0.8043907	0.61988926	0.5112565	0.87429523	0.881373	0.96131915	0.78728974	0.74561787	0.69725037	0.836306	0.53793716	0.6974153	0.5848923	0.70873046	0.70873046	0.7087304	0.70873046	0.70873046	0.71274227	1.0227327	0.86767954	1.0624541	1.5942209	1.7628303	0.88511205	1.4950447	0.6020097	0.48261097	0.5125634	0.96767116
ASPA	1.0934672	0.7699915	0.21277195	0.7175067	0.60467106	0.4476845	1.0018759	0.25880334	0.9614261	0.6667834	0.2020147	1.0806837	0.33718327	0.31429523	0.8389035	0.533622	0.6487056	0.554981	0.8021307	0.63862693	1.3793889	0.3033796	0.6596521	0.83715844	0.61545354	1.3874995	0.6857328	0.71442753	0.8723645	0.33526266	0.20017013	1.0766795	1.0724721	1.0724721	1.0724721	1.072472	1.0724721	0.74277335	1.3455572	1.4112687	1.4045982	1.4646045	0.5381598	0.54091567	1.0401931	0.9549856	0.70560116	0.8513423	1.022639
ASS1	1.9966807	1.5349885	0.44633007	1.1039851	2.405614	0.8753569	0.7230105	1.6271616	0.7486596	0.5032143	1.0177665	0.547146	0.7012489	0.7976127	1.7977736	1.9183515	1.7207032	0.892764	0.6876206	0.73532003	0.70602435	1.9449658	1.0293928	0.815608	1.0769457	0.69609535	0.9655322	0.60142606	0.89528555	0.674487	1.7045298	0.5304467	0.5040942	0.50409424	0.50409424	0.50409424	0.50409424	0.6687541	1.7963853	0.84603405	0.96290874	2.0624871	1.6535908	0.38680393	1.2432876	0.5646283	0.3822303	0.43288973	1.214446
ATM	0.20316482	0.48542857	1.5745362	0.7338419	0.93269014	1.8707433	1.0878414	1.3264114	1.4839711	0.73300415	2.2352552	1.1401421	1.8045571	1.092181	0.9269418	0.8703143	0.7885541	1.8721266	1.8725034	1.8201454	1.5431104	1.3690436	1.2039653	0.9174596	0.583199	1.039073	1.4362392	1.63624	1.2995656	2.2612414	1.4437385	1.5927619	1.352946	1.352946	1.352946	1.352946	1.352946	1.7274259	0.5595305	0.76126873	0.5302075	0.17242166	0.31319827	1.8063779	0.69376254	1.3518091	1.2900813	1.7939161	0.8960115
ATP7B	1.2072494	1.469092	0.17393494	0.91272604	0.6790839	0.9595876	0.8256364	0.8080981	0.9333518	0.9238976	0.53452003	1.2541392	0.92129326	1.1715637	1.0287061	0.7137092	1.017705	0.8236546	0.9470302	0.69857115	0.8448459	0.77152073	0.85725665	0.86885643	0.94030845	1.1280081	0.891869	1.0503623	0.98196197	0.8857757	0.6998163	0.89795905	1.1497247	1.1497247	1.1497247	1.1497247	1.1497247	1.0391974	1.1072226	0.96612173	1.2183341	0.96859246	1.2768873	0.74397475	0.9292051	0.923866	0.9293775	0.89722	1.2764591
AVPR2	0.9212879	0.9506605	1.125183	1.0122427	1.0216402	0.8293162	0.97625077	0.8997971	0.9781714	1.1313248	0.742372	1.046411	0.8264506	0.8367892	0.8610631	1.0624979	0.9861906	0.8085684	0.86213326	0.8097375	0.87535715	0.8317163	1.0885891	1.009153	0.9574894	0.8980735	0.9954122	0.87468076	0.7764051	0.8537444	0.9160096	0.76698107	0.8685305	0.8685306	0.8685306	0.8685306	0.8685306	0.90721846	0.99314016	0.98321253	1.0164007	1.1957793	1.1333413	0.9646262	1.1707515	0.93356603	0.9314046	0.7705584	0.8443309
BCHE	0.62506825	0.47584212	0.47042063	0.512333	0.5232593	3.6853197	1.1931692	0.45293278	0.44713324	0.7960195	0.39214933	0.5333598	0.4089162	0.3573931	0.90900326	0.60135585	1.4137543	0.43978703	0.40710637	0.54563147	0.56211996	0.4133373	0.8134322	0.48444134	0.49924776	0.48758453	0.5733362	0.69661	0.33616892	0.6657609	0.52896905	2.4637792	0.5150604	0.51506037	0.5150604	0.5150604	0.5150604	0.80267954	0.84029627	1.2699698	0.61498505	1.7761868	1.0709728	0.6166615	0.61501646	1.0252318	1.4655093	0.9024911	1.2183892
BLM	0.9392002	1.7566377	1.9554547	0.9289371	1.8382179	1.0605036	0.8364697	1.272113	0.93825585	0.67123437	1.0318893	0.76478237	0.8697895	0.631415	1.0856696	2.0044193	1.3315701	0.95745987	0.88726336	0.86175996	0.68624	1.1707758	0.9643696	0.56597954	1.3334515	0.5503845	0.72239345	0.7286343	0.7619862	0.65788054	0.9602622	0.91378546	0.9277528	0.9277528	0.9277528	0.9277528	0.9277528	1.0819538	1.070347	0.66669255	1.1829937	0.6826522	1.2945114	1.3030652	1.0443249	0.8189343	0.9961185	0.8584082	0.8143513
BRCA2	1.273241	1.7099859	1.2667975	1.0544246	1.5663561	1.1235996	0.8591145	1.0619113	1.1380385	0.7499714	0.7305942	0.85898346	0.7316267	0.8058039	1.3866363	1.7088946	1.3692268	0.9013563	0.96689826	0.7938174	0.7866229	1.3061779	0.9448985	0.63970035	0.4304685	0.67345756	0.8390715	0.79296446	0.7551537	0.6534293	1.039649	0.85161304	0.9829498	0.98294985	0.98294985	0.98294985	0.98294985	1.1917287	1.3220717	1.0189674	1.0979204	0.79841864	1.1288577	1.0824263	0.8351195	0.79046404	0.9613922	0.77263445	1.1642606
BTD	1.1210017	0.7523983	0.4581248	1.1695207	0.80532056	0.7364154	0.8329386	0.6627321	0.9019674	1.1185573	0.63772845	1.4540676	0.8102608	1.0060114	1.0330739	0.617071	0.91180956	0.6968847	0.8479184	0.9143252	0.8606063	0.624875	0.8528339	0.8522615	0.8576625	0.8567533	0.7818562	0.92700833	0.9647612	0.66014177	0.556907	0.8634602	0.7845409	0.7845409	0.7845409	0.7845409	0.7845409	0.7187158	1.2969114	1.2623012	1.1317506	1.3793944	0.84888834	0.69305557	1.0538473	1.0099057	0.82100445	0.78422534	1.1312569
BTK	0.19654252	0.33771312	2.2732604	1.3710575	1.4378694	1.7791362	1.1486124	2.467536	1.2608013	0.91443616	2.0616407	1.0531421	1.5143323	1.2475268	0.7802713	0.7270137	0.8135786	2.1329527	1.4795263	1.5992638	1.4784349	2.0723386	1.3863454	1.3063855	2.6792197	0.8422422	1.5590452	1.348578	1.2440934	1.389609	1.2433829	1.5007834	1.0509154	1.0509154	1.0509152	1.0509154	1.0509154	1.4496063	0.6328743	0.4893051	0.6143937	0.37246567	0.3041728	1.4866048	0.5926869	1.4609034	1.8844814	1.7125041	0.684391
SERPING1	0.26549214	0.58342445	4.944888	1.2967739	2.5338056	1.8695517	1.6898539	4.0860744	2.0767467	1.9973241	5.5485673	2.0037768	2.9638515	3.1320243	1.161097	0.8254672	1.2552108	2.8262303	3.0718837	2.9364905	1.4406614	3.0016375	1.8857652	3.2200637	3.0324538	2.3369415	3.464264	2.060932	1.5343975	3.1491165	5.5814786	2.5131192	0.90314513	0.90314513	0.90314513	0.90314513	0.90314513	1.1020237	0.7740753	0.87249535	0.3905004	0.6904025	0.42363083	0.91379905	1.2146323	1.3610394	1.4639643	1.7934366	0.79428494
C3	0.052898	0.18478793	1.8389825	1.0526341	1.1474973	2.1741006	1.0553088	6.159138	2.1629515	2.2246468	14.219177	1.5583991	7.651618	3.1143293	0.44165343	1.1822534	0.69731265	3.5055864	4.835197	3.4613414	1.2710803	4.8501725	2.598243	1.9016973	4.1255136	1.0297719	3.051147	2.611724	2.2731555	3.4194927	4.943794	3.3524308	1.1659211	1.1659211	1.1659211	1.1659211	1.1659211	1.4697503	0.37361434	0.41156295	0.22522958	0.20506753	0.49132565	1.874166	0.5894028	1.908033	1.475093	1.9767541	0.4597326
C8B	1.1201301	0.85639036	0.76668537	0.9063373	0.8415283	0.6998626	1.2444612	0.76628727	1.016199	0.8946582	0.62745875	0.8824465	1.0358143	0.8253423	0.8927958	0.82218707	0.77507806	0.60452795	0.7508278	0.8016177	0.7076655	0.7365356	1.0835187	1.0735172	0.9924761	0.76747113	0.71521926	0.69195807	0.62208444	0.6642546	0.6894282	0.7864777	0.7438972	0.7438972	0.7438972	0.7438972	0.74389714	0.72455597	0.92457736	1.0779263	1.0983642	1.1793417	1.3785071	0.88384163	1.072886	0.9936429	0.91804665	0.7483099	1.033589
CD36	0.5320342	0.4734811	0.46752056	1.2880172	0.7228388	0.8318957	1.4344007	0.6927931	0.8934073	1.3630939	0.7312415	1.0954666	0.72084993	1.4030571	1.1914238	0.29428607	0.8046776	1.3729298	1.3264049	1.0693169	1.3732992	0.9193853	0.81726676	1.0983046	0.79591125	0.7516315	0.722644	2.0509043	0.87707645	1.5761425	0.70241433	0.80420494	0.84530777	0.84530777	0.84530777	0.84530777	0.8453077	0.97565633	0.81263804	1.0620836	0.6360854	1.4577466	0.09590361	0.21203232	1.0048869	1.3127034	1.6684625	1.7618006	1.5491562
CD3G	0.14404939	0.28411356	0.9838896	0.40467903	0.66585153	5.1184187	0.8967333	1.842606	1.5412177	0.81485605	2.4173243	1.2463403	2.0179617	1.4091074	1.017375	0.99279016	0.5933277	1.6372541	2.6427987	2.6339345	1.2362887	1.7696382	1.7361834	1.3373288	1.0591651	0.90907997	1.2541962	1.3952565	0.9053454	1.3608075	1.7958113	1.1650821	1.2039025	1.2039025	1.2039025	1.2039025	1.2039025	1.2453767	0.5176112	0.95010096	0.4384742	0.20903319	0.24555244	1.7807305	0.46897745	1.6217593	1.9036192	1.6187655	0.75000715
CD40LG	0.9691688	0.58890563	1.2080499	0.7384627	0.99681336	1.0190988	0.94984204	1.2175264	0.93281	1.006439	0.9618045	1.0574347	1.5040411	1.0978773	0.76093125	1.0487655	0.71128416	0.79758257	1.1020166	1.1312811	1.260634	1.0560507	1.1538551	1.0990585	1.1771965	0.85424244	0.8951928	0.8650315	0.9024406	0.8465134	1.0436674	1.0439318	0.89225006	0.8922501	0.8922501	0.89225006	0.8922501	0.88615465	0.79343915	0.90706193	0.78828365	1.1837802	1.3735037	1.1191078	0.7504828	1.1152405	1.0464422	1.0365041	0.7683825
CDK4	0.55811924	1.2578015	1.4642504	1.2358068	1.6289362	1.0175953	0.93955964	1.1420746	0.94340295	1.1526177	0.9990954	1.1393329	1.099061	1.0766906	1.1029829	1.7447467	1.2426363	1.1345574	1.1586751	1.2037582	0.76349425	0.9894083	1.0952269	1.0418137	1.4877595	0.9081156	1.0101675	0.93090135	1.0168414	0.9424833	1.16074	0.9562168	0.8929719	0.8929719	0.8929719	0.8929719	0.8929718	1.0968468	1.2014548	1.0539963	1.0576499	0.41924623	0.89555615	1.0220501	1.3550106	0.94976354	1.0128189	0.9356058	1.2299254
CDKN2A	1.3199117	0.8507788	1.1245556	1.1717705	1.2003038	1.2330905	1.0983962	0.9927046	0.9635375	1.1366372	0.88147855	0.9269524	0.8672011	2.376326	0.9684386	0.99322116	1.0805497	0.9011247	0.8926261	0.8123648	0.9036721	0.9082386	1.0177486	1.0408509	1.172008	1.017491	0.86562896	0.8576382	0.9096421	0.9022148	0.7784012	1.4794348	0.845563	0.845563	0.84556293	0.84556293	0.845563	1.071078	1.151668	0.91885865	1.0507243	0.9570515	1.0562822	0.8159216	1.044582	1.0231997	0.95570207	0.9549318	1.016381
CETP	0.68508047	0.80992293	2.721592	1.144969	1.3455447	0.8853197	1.031135	1.0296462	0.9580939	1.0468618	1.6330931	0.6198469	1.4106387	1.0030603	0.61377376	0.7789352	0.8579665	2.6830914	2.3740413	1.754025	1.3153254	0.7177651	0.85468644	1.1762443	1.6277264	0.61771494	0.76400346	0.87273693	0.9926655	0.9242887	0.5772663	0.76684654	0.72640216	0.72640216	0.72640216	0.72640216	0.72640216	1.5636071	0.61702013	0.75776505	0.872356	0.75654465	0.8595824	1.4944673	0.9902849	1.2110136	0.8726787	1.0046803	1.3645757
CHRNA1	2.9250314	1.1556153	0.5075825	0.75691116	0.6478148	0.85200375	0.42317823	0.31788132	0.44268993	0.30533403	0.47395507	1.8221141	0.563193	0.41326407	0.7685983	1.6865441	1.1944222	1.0468768	1.3722283	0.63305324	0.7436017	0.28621915	0.47354156	1.3515458	0.69616055	0.6591114	0.5395926	0.6528848	1.7183471	0.4640586	0.44034526	0.33258837	0.7601231	0.7601231	0.7601231	0.76012313	0.76012313	0.6462925	1.8072361	1.468701	1.3886018	1.1952256	1.373059	0.757726	0.7505422	0.7364648	0.3499162	0.5262351	0.7043477
CHRNE	1.055419	0.901176	1.0543205	1.2473701	0.8819734	1.0526931	1.0440102	1.009547	0.8915388	1.072545	0.72385097	1.3314359	1.0238088	1.021472	0.85237163	0.9704157	0.84518504	0.8240961	0.94792	1.0112265	0.90893096	0.9050916	1.0886662	0.9559817	0.9278784	1.0013691	1.0084441	0.6700168	0.97813994	0.709213	0.94515306	0.80749977	0.8451281	0.8451281	0.8451281	0.8451281	0.8451281	0.971263	0.9560769	1.0824641	1.1642233	1.0233271	1.1153998	0.7536349	1.1515211	0.9431861	0.98084086	0.8580626	0.96061754
LYST	0.75554395	0.7205832	1.6239892	0.8706751	0.72123706	1.0825496	0.9520647	1.0362281	1.0187069	0.94703925	1.1658399	1.0025431	0.9642504	1.3218666	1.1833646	0.8127753	0.7727209	0.8867369	0.947803	0.81337607	1.0834947	1.0810955	0.92068285	0.96282625	0.88441706	1.0535696	0.94253045	0.9900551	1.0115758	0.8838807	1.0405005	0.9120769	1.088677	1.088677	1.088677	1.088677	1.0886769	1.2799058	0.99182	1.0007583	0.86110353	1.1280764	1.0006244	1.0299616	0.7222196	0.9303538	1.0121902	1.0429869	0.9897229
ERCC8	0.6372213	1.2050371	0.74867284	0.9597601	1.0589876	1.3565651	1.0399292	1.0527625	1.163655	1.0102574	0.9421225	1.0251316	1.026683	0.9651289	1.112534	0.9868379	1.1383995	0.9073265	0.99035925	1.2507888	1.2097034	1.24492	1.007274	0.96876866	0.7992648	1.2513137	1.0114113	1.0216583	0.9924239	0.9069606	0.9018252	1.1967057	0.9160881	0.9160881	0.91608804	0.9160881	0.9160881	1.1117114	1.2757039	1.1021152	1.0041982	0.49230242	0.81911165	0.8218687	0.9234594	1.2463837	1.3253862	0.8777591	1.0697886
CLCN1	1.3591812	0.8430523	1.0555902	1.0799867	0.9360765	0.687205	0.7893857	0.8456487	0.91680825	0.9453699	0.5787837	0.8875868	0.62735075	0.6164844	0.8187911	1.0215347	0.80417687	0.65566987	0.6766645	0.7450188	0.7697018	0.84751177	0.90204895	0.8819092	0.9069118	0.71328306	0.7414722	0.6236091	0.7483806	0.55561167	0.57690036	0.63491136	0.728385	0.728385	0.728385	0.7283849	0.728385	0.8578249	0.8583732	0.86937404	0.95754987	1.6619426	1.5058136	0.7904607	1.0747923	0.9426731	0.7461216	0.735073	0.9109424
CLCN5	1.0754746	1.3810219	1.1703897	0.90042514	0.8785488	1.0541176	1.0743387	0.9740993	1.0902487	0.86746174	0.8740728	1.2052315	1.0898454	1.5925359	1.2208421	1.1080868	1.0804375	0.93646675	1.0184635	0.9094873	0.99271816	0.9572748	1.0640815	0.93301314	0.92415184	1.0901562	1.1436436	0.93407834	1.1819302	0.9978	1.4075379	0.8357739	0.9686637	0.9686637	0.9686637	0.9686637	0.96866363	0.9427179	1.0851309	1.3621727	0.9840491	0.953614	1.3072853	0.6975906	0.77045035	1.0347103	0.95009667	0.9121817	1.0522763
CLCNKB	1.2320952	0.8898113	0.8996419	0.98521	0.82238954	0.9369738	1.1320821	0.85222423	1.0149477	1.3421851	0.7116556	1.0585567	0.9175323	0.83514416	0.94856745	0.8490086	0.8926566	0.69539285	0.85502	0.8271008	1.0885305	0.8463311	1.091387	1.1445706	1.0092689	0.92796546	0.8155655	0.7892525	0.8376728	0.7311432	0.7790033	0.87221366	0.8806798	0.8806798	0.8806798	0.8806798	0.8806798	0.87184626	0.9426259	1.2173227	1.0129715	1.2766423	1.0711149	0.7751653	0.91232157	1.0268853	0.9529766	0.9401277	1.0320393
CNGA1	1.9238975	0.53369015	0.104036465	0.698636	0.21347955	0.82828337	0.97605056	0.9672031	2.0563908	1.021499	0.671928	1.537409	1.1047614	0.8407323	0.41434383	0.29777214	0.27544108	1.4353137	2.8157377	2.4063344	2.4479287	0.7441436	1.8958558	2.7106514	2.052594	1.3983004	1.2013311	2.054937	1.6094562	0.7912295	0.43745005	0.6819947	1.0223229	1.022323	1.022323	1.022323	1.022323	0.31125543	0.35635477	1.3518023	0.47069636	1.8529037	0.7581254	0.3584086	0.2491002	1.2605923	2.2420897	1.7886717	0.69437623
COL1A1	0.921442	0.99367464	2.6001225	2.0230868	1.2420121	1.5034943	1.5185984	1.7796568	1.0936134	1.3482255	3.619969	1.3289284	2.2471502	3.0251691	1.1516526	0.7989008	0.9399878	1.1397957	1.5203594	1.2476182	1.0325814	1.9508592	1.3982375	1.148639	1.3309395	0.98653895	1.3416251	1.0601429	1.6432887	1.4925168	2.19351	2.6376579	1.0952667	1.0952667	1.0952666	1.0952667	1.0952666	1.0024267	1.1543254	1.2056633	0.7598113	0.7613702	0.5855146	0.68928885	0.84338105	1.2702482	1.2706355	1.4573352	1.1156212
COL1A2	0.5390094	0.8445879	3.3200412	2.4734895	1.6064945	2.2170045	2.1647022	2.538194	1.582759	1.4751713	6.3365364	1.8060735	3.7446852	5.373527	1.2047745	0.59483606	1.0232563	2.0232284	2.3672905	2.0620747	1.2540097	2.9849892	1.9877832	1.2823889	1.525787	1.2393686	2.1816804	1.6562632	2.447034	2.3522248	3.3852675	4.2886395	1.0136063	1.0136064	1.0136063	1.0136064	1.0136064	1.0691599	1.0668274	0.97060883	0.5709252	0.6434076	0.33404768	0.5100592	0.86165833	1.5096197	1.6377808	1.825906	1.3122034
COL7A1	1.0909303	1.016195	19.072554	1.382444	1.2587752	0.6596715	0.8424174	0.8509525	0.88164383	0.8559275	1.3250481	0.84523773	0.7677662	0.8602227	1.044689	1.0243543	1.0541747	0.9089578	0.7474525	0.8575962	0.9098737	0.9311536	0.85449046	0.8029909	0.72409165	0.9176878	0.9554309	0.90529966	0.96271366	0.9328436	0.96129066	0.9170108	1.0603559	1.0603559	1.0603559	1.0603559	1.0603559	0.9057853	0.86022276	0.79195	1.2186134	1.5648792	1.4412618	1.0269048	0.9167943	0.8222941	0.729097	0.7221965	0.9561373
COMP	1.477127	1.0637648	0.8867392	1.1686674	0.85732365	0.8082567	0.88935107	0.6936799	0.93839407	0.77798575	0.7199792	0.97137386	0.8174334	0.88990355	0.61150366	1.2412	0.81606096	0.7801318	0.8225023	0.7194476	0.83268034	0.9782206	0.87884957	0.8977127	0.9580519	0.8709845	0.7478927	0.8066821	0.72444427	0.7647662	0.7938559	0.8340951	0.81458133	0.81458133	0.81458133	0.81458133	0.8145813	0.80511117	0.9343662	0.7894138	1.1847596	1.5356845	1.1633394	1.1388955	0.9420428	0.9241249	0.8592274	0.7230349	0.8893058
CP	0.16020305	0.38302946	0.3960648	0.29812992	0.8000321	1.8193883	1.6513792	1.7912426	1.5058258	1.0795603	0.68590605	1.2166568	0.6831811	1.23673	1.2543491	0.33810845	0.9323328	1.3923583	1.8204257	1.1557672	1.0351906	1.0884664	1.5592469	1.4118644	0.7627308	1.3093866	1.3466903	1.4170666	1.1441545	1.4626865	1.6443174	1.4727498	0.46683347	0.46683347	0.46683347	0.46683347	0.46683344	1.2775954	0.7558927	1.236647	0.23040164	0.27564698	0.20999518	0.446648	0.66742307	2.0918086	2.1475756	1.6603647	0.839878
CPOX	1.2036104	1.7237891	0.97153074	0.9629509	0.97913426	1.0583047	0.728579	0.8459449	0.7792633	0.6024449	0.79350466	0.8274041	0.60724115	0.6327362	1.091604	0.6551944	1.0009567	0.7789224	0.8092835	0.8636796	0.86014676	0.7623	0.7076953	0.81517947	0.58449906	0.7677617	0.7214769	0.8540408	0.72947204	0.61219853	0.8371916	0.749915	1.01689	1.01689	1.01689	1.01689	1.0168899	0.9854052	1.1536398	1.2326304	1.1789546	0.7017753	1.102811	1.0173689	1.0679667	0.92866397	0.78149235	0.8492911	1.2875805
CPT2	1.0266742	0.88055843	0.2551864	0.6148479	0.6073531	0.7376075	1.0396775	0.5850989	0.99815416	1.272143	0.35869643	1.2049668	0.7906436	0.49652645	0.8225392	0.78636533	0.6839316	0.83076054	0.6963137	0.67850626	0.8044858	0.5427861	0.72136825	0.8282113	0.9193971	0.79734	0.5888057	0.7347366	0.6834142	0.574606	0.4999917	0.5902129	0.894365	0.894365	0.894365	0.894365	0.894365	0.82313323	1.0592997	1.1767985	0.9028948	1.2533456	0.8044037	0.80128866	1.047179	1.0291792	1.0460021	1.0564758	1.0173682
CST3	1.3143129	1.192686	0.78825873	1.2184062	1.1700995	1.0194436	1.1080899	0.9784484	0.83037347	1.4238832	1.0624573	1.3723544	1.0318487	1.5108314	1.1247635	0.8803401	1.4592415	1.0298396	1.2691362	1.351714	1.0335845	0.69615316	1.2030298	1.3102156	1.2804443	0.99482334	1.3069595	0.97882485	1.2758902	1.2412167	1.2978144	1.1371728	0.89387196	0.893872	0.893872	0.89387196	0.893872	0.87016326	1.0545255	0.9567137	0.8224312	1.1585194	1.0173206	0.9328429	1.2477616	1.2518145	0.740851	0.94705546	1.0662485
CSTB	0.83959925	0.9935339	1.0101962	1.0960678	0.8266388	0.5414198	0.9203381	0.7893027	0.9094406	0.9316167	0.81790936	0.9936693	0.71432555	0.8481927	1.0785326	0.94606334	0.96741015	0.772601	0.83282864	0.7783858	0.77572346	0.7436153	0.8350707	0.9418147	0.76789117	0.8108619	0.88731635	1.0130527	0.77260065	0.7032271	0.65055466	0.76378614	0.72292054	0.72292054	0.72292054	0.72292054	0.72292054	1.0382081	1.0647408	1.0306313	1.1356196	1.2943237	0.9164021	0.8312073	1.2100576	0.9138512	0.8397979	0.72515965	1.0815076
CYBA	1.0975882	1.1191145	2.5286143	1.6728181	2.139573	0.4777745	0.6601277	0.6689932	0.51823044	0.78411514	0.874007	0.75695854	0.7518132	0.89715654	1.3710684	1.2914689	1.5850464	0.6959454	0.8676289	0.91198945	0.53707486	0.6252074	0.832892	0.7812753	0.45294887	0.5731451	0.85863733	0.5710211	0.7508527	0.5841401	0.7828781	0.652169	0.61652875	0.61652875	0.61652875	0.61652875	0.61652875	1.0443053	1.2078958	0.93828523	1.4881642	0.9992006	1.0497234	1.1655921	1.5442779	0.61741966	0.44750285	0.49763313	1.2265879
CYP17A1	1.164548	0.9205276	0.78962374	1.1934265	0.952976	0.7028162	1.2167305	0.8115884	0.9101937	1.2238853	0.5149209	0.71191925	0.82095474	0.81239295	0.68716985	0.94990754	0.88364387	0.5507884	0.67540395	0.57325846	0.8922367	0.86571705	1.1624776	1.1761503	0.75167024	0.63997597	0.66723824	0.5832451	0.58709854	0.5754581	0.6146951	0.76575553	0.6828888	0.6828888	0.6828888	0.68288875	0.6828888	0.7483426	0.7232993	0.603581	1.2160548	1.6089993	1.5787935	0.9726456	1.0360879	0.8746927	0.8200722	0.81743103	0.80111516
CYP19A1	1.1992806	0.84740144	1.2041665	0.95379686	0.9088372	0.88369256	1.2418696	1.0398072	1.0297407	1.2177982	0.76216394	1.1288958	0.76810336	1.0437793	0.84686035	1.0732276	0.9028713	0.7565254	1.0466586	1.0454285	0.948492	1.0352229	1.0722542	1.1068857	0.9701526	0.995898	0.8704306	0.81383	0.82030886	0.956878	1.0823163	0.8799741	0.906641	0.906641	0.906641	0.906641	0.906641	0.8562736	0.89564896	0.8822082	0.91201854	1.2827759	1.1777565	0.9147813	1.1419246	0.984139	1.0009482	0.9515248	0.9636867
CYP1B1	0.9151577	0.6734979	7.793506	0.8652042	1.0413889	1.367492	1.7395297	1.1639588	10.94317	1.2276496	1.9156668	1.0976354	1.147261	2.3711326	0.8668336	0.77214706	0.88566214	1.1426632	0.8080198	0.7328381	0.8672416	1.8179325	1.0773736	1.4474429	0.84910524	0.80413264	1.0411085	6.974696	0.8923074	1.8257034	1.5894063	1.2289295	0.802325	0.80232507	0.80232507	0.80232507	0.80232507	1.3587645	0.8927275	0.9060702	0.81361866	0.97629315	0.994286	1.1614577	0.80545884	0.910419	1.1997762	0.98112756	0.7928778
DDB2	1.4415281	1.6145803	1.5053355	0.8961439	1.593399	0.94291276	0.76717293	0.94527614	0.9438952	0.9107758	1.2196172	0.78959835	0.70969886	0.8483819	0.884893	1.4750931	1.2747588	1.076312	0.8246599	0.88602316	0.8419637	0.949526	0.7142921	0.7397945	1.2047106	0.8893791	0.82626903	0.9745443	0.9159927	1.3571523	0.6495636	0.81519735	0.96146876	0.96146876	0.96146876	0.96146876	0.96146876	0.9209923	0.7865264	0.7031945	1.0890812	1.0346107	1.6708198	1.5666423	0.9043873	0.7084358	0.76692784	0.8483824	0.79292166
DPYD	0.85873175	0.51159155	1.695015	0.8856031	1.7819189	1.6358179	1.5310155	2.9186184	2.658018	1.006017	1.7515244	1.6326857	1.3732036	1.6333989	1.9359894	0.254489	0.9077781	2.342784	2.1719	1.885528	1.5925372	2.3514624	2.35589	2.848999	1.0295444	1.8037559	2.3346112	1.3749577	1.7325587	1.8953092	3.008074	1.8274286	0.9073513	0.9073514	0.9073514	0.9073514	0.9073514	1.4295108	1.3783336	1.027953	0.4712258	0.29579225	0.11841821	0.47486603	0.80631316	1.8627951	1.534853	1.5999393	1.5327896
SLC26A3	0.9984368	0.9291006	0.01	0.6157888	0.571295	0.9821662	0.9580949	0.91090995	1.010249	0.9791342	0.63529146	1.0322075	0.8432044	0.9141425	1.0514976	0.81059086	0.7501031	0.9957889	0.96256196	0.9074106	0.9465906	0.92913353	0.936152	1.0787685	0.8715505	1.016837	0.9319457	1.0110286	0.8299923	0.98104286	0.82318777	0.65749973	1.0625076	1.0625076	1.0625076	1.0625076	1.0625076	0.950478	1.079022	1.2032465	0.95537764	1.0524882	0.8878074	0.83975637	0.85468704	1.0554978	1.1039975	1.017642	1.0541155
TOR1A	1.4625278	0.9986587	1.2784661	1.0120007	1.0974357	0.89736253	0.9350862	0.983326	1.0124441	1.1368467	0.9887415	1.0781733	1.1517643	1.015339	1.0691911	1.0014476	0.9464819	0.99768585	1.033652	0.98973805	1.0247303	1.1150558	1.0009768	1.1053557	1.1635904	0.885516	1.0722125	0.9185343	1.0258328	1.0306696	1.0095212	0.98603904	0.9462909	0.9462909	0.94629085	0.9462909	0.9462909	0.8913519	0.93162084	0.9718773	0.9933703	1.1002426	0.99033785	0.9759357	1.1105124	0.96982145	1.0681138	0.9968162	0.93215287
EDN3	1.363045	0.7556835	0.1908196	0.6390946	0.3720222	0.8865435	1.0373763	0.8364781	1.1126413	1.1758136	0.52338076	1.3956739	0.76663023	1.0127329	0.7418214	0.889184	0.78963685	0.65937036	0.77778697	0.9730366	1.1133325	0.62846893	0.97513187	1.1231023	1.1434746	1.1649	0.8683381	1.1924843	0.95024115	1.0211899	0.70729256	0.809409	1.1565348	1.1565348	1.1565347	1.1565348	1.1565348	0.5477887	0.981031	1.0857171	1.1080694	1.5650862	0.9648003	0.8369557	0.8509929	0.9621288	0.9821691	1.1152612	0.85547966
TAZ	0.95266026	0.8276619	1.2343403	0.95808595	0.89221156	0.5295407	0.67252094	0.61520535	0.847816	0.76736945	0.73087686	0.6178667	0.652893	0.56414664	0.8701834	1.0605562	0.9312977	0.70426166	0.5157721	0.63531965	0.8036282	0.6717642	0.71020275	0.7203937	0.89768493	0.79745394	0.76577157	0.70039153	0.7410655	0.7453611	0.6098223	0.68123174	0.85989416	0.85989416	0.85989416	0.85989416	0.8598941	0.76747215	0.8419111	0.8575282	1.0831369	1.5405997	1.6501272	1.2990221	0.94683814	0.74869967	0.625576	0.639089	0.76407593
ENG	0.8818139	1.047458	2.9894717	1.1049033	1.3766849	0.95065206	1.0560635	1.1525912	1.0055221	1.106167	1.3394957	1.0132544	1.2034663	1.4890488	0.9723941	0.98227906	0.9139116	1.1395928	1.2200376	1.0352107	0.951131	1.1213994	1.0561875	1.1376806	1.1533076	1.0658302	1.0829968	0.98231214	1.1145235	0.9665951	1.3208576	0.9528109	0.8326589	0.8326588	0.8326589	0.8326589	0.8326589	0.9870091	0.9803658	0.92010427	0.93437386	1.3291844	0.8704802	0.9967758	1.0895125	1.01834	0.9149249	0.95892906	0.91954774
EPHX1	1.0958209	1.291687	0.84876955	1.1220895	1.051278	0.8878015	1.0140675	0.6663911	0.7491654	1.6428528	0.88571405	1.5222543	1.0866914	1.003711	0.7310372	0.89601225	0.9694372	0.740033	1.1650438	0.9692407	0.8730682	0.61860466	0.97879845	1.1839883	1.3490438	1.3013344	0.9299992	1.4604744	1.0655017	0.813694	0.6466808	0.8690443	0.82000744	0.8200074	0.82000744	0.82000744	0.82000744	0.70493615	0.9365532	1.2926846	0.88425773	0.8767136	0.8758891	0.97466326	1.6600815	0.9904099	0.8822105	0.92160094	0.9855307
ERCC3	0.90196794	0.988488	1.5860162	1.1770126	1.0396916	1.0355779	0.84188807	0.9917991	0.994619	0.8961381	1.307457	0.86243117	0.99706155	0.9597197	0.94151354	1.1098729	1.1974379	0.98633116	0.8908538	1.0018971	0.9421463	1.1118891	0.83620685	0.9131604	1.4589152	1.1014937	1.0820335	1.088159	1.142872	1.191177	0.8941226	1.0169748	1.1712531	1.1712531	1.1712531	1.1712531	1.1712531	1.2057544	0.9636937	0.80797845	1.0589774	1.04109	0.99552095	1.3554128	0.90165025	0.8623149	0.9479257	0.85968286	0.92688525
ERCC5	1.3609724	0.9389335	0.6832604	0.7679114	0.7324762	1.0539502	0.91055167	0.9572678	1.1005284	1.0124176	0.89431304	0.9663984	0.8995431	0.8076081	0.80073076	0.84605217	0.8562905	1.0199289	0.96667343	1.020563	1.1830542	1.0284815	0.9348258	0.9900464	1.0457838	1.1621126	0.94111335	1.0230522	1.0147321	1.0809739	0.83496696	1.0166792	1.1647133	1.1647133	1.1647133	1.1647133	1.1647133	0.8252179	0.8870559	0.8707397	0.98679054	1.2293345	1.3700812	1.1065714	0.75391376	0.94261605	0.97759986	1.050079	0.8027785
ERCC6	1.2082914	0.9944041	0.85667086	0.9837352	0.8417194	0.9941706	0.87952447	0.9050986	1.0445442	0.82697415	0.87517524	0.8379105	0.94505	0.7579964	0.830259	0.86152107	0.8295898	0.8892862	0.80688095	0.8558081	0.89986664	0.89174056	0.7003036	0.7129347	0.79504	1.0106223	0.8060686	1.3379272	1.0345886	1.0826727	0.83774143	0.8301063	1.1935642	1.1935642	1.1935642	1.1935642	1.1935642	1.1155386	0.9836364	1.2482817	1.2793224	0.7666537	0.8586307	1.1893206	0.89073664	0.9041399	0.92060304	0.8431357	0.99497163
ESR1	1.0631171	0.9302281	1.0941764	1.092266	1.019904	1.0043293	1.0008768	1.0604615	1.0844053	1.1296686	0.9335781	1.0368007	1.0192869	1.0002873	0.8999441	0.8583585	0.8957203	0.90893924	0.98839223	0.9607553	1.0022389	0.97310317	1.0325254	1.1114453	1.0761654	0.99855685	0.99833935	0.88972086	1.0076405	0.8697391	0.903306	0.95382583	0.86956424	0.86956424	0.86956424	0.86956424	0.86956424	0.9598519	0.95969176	0.99565953	1.0302024	1.219369	1.0660152	0.83033067	0.9864855	1.0340177	1.0017682	0.91660756	0.9061948
ETFA	0.89078635	0.9644959	0.3337216	0.7789928	0.87397563	0.642479	0.8339137	0.6974316	0.90084183	0.8562455	0.48601454	0.99584806	0.6598936	0.5899187	1.1808475	0.74790573	0.75123054	0.8564178	0.7835601	0.7922444	0.87857026	0.6638975	0.8114276	0.8529146	0.70358646	0.8688953	0.8065886	0.8490823	0.79443043	0.6413985	0.7009661	0.6654277	0.8801652	0.8801652	0.8801652	0.8801652	0.8801652	0.9686854	1.2781698	1.3141866	1.1963	0.98397356	0.77283955	0.81476	0.9253679	0.9776783	0.8833654	0.88467294	1.213264
EXT1	1.7460755	1.1182338	1.1120503	0.9562536	0.84480155	0.7790878	0.81610614	0.73946345	0.85706854	0.8490714	0.8417415	0.9957677	1.1110802	1.012945	0.8719115	1.2677603	0.87167704	0.7530909	0.7899477	0.74039453	0.6164162	0.80322444	0.8041964	0.7757445	1.0761014	0.8779817	0.7909572	0.8099995	0.9950645	0.76440954	0.788065	0.7200927	0.9448204	0.9448204	0.9448204	0.9448204	0.9448204	0.7117083	0.9437731	0.9194516	1.3038322	1.7080668	1.4898449	0.7535974	0.9853668	0.7781192	0.7077978	0.6984425	0.9510637
F11	1.0973644	0.8543472	0.6221038	0.7079721	0.849281	0.7228283	0.8641207	0.90869904	0.7217362	0.9516189	0.7391855	0.8333656	0.782166	0.9328758	0.8893503	0.7719831	1.0527588	0.8430257	0.77567476	0.7751539	0.867626	0.91721153	0.9109455	0.84501183	0.7923241	1.039489	0.9641704	0.8043946	0.80083436	0.80710167	0.96116275	0.71242386	0.7876517	0.7876517	0.7876517	0.7876517	0.7876517	0.96917254	1.4068596	1.1762121	0.7105222	1.3992698	1.1863729	0.59703743	1.1337022	0.8173914	0.7760927	0.8273675	0.9072793
F13A1	0.065800615	0.3195886	0.3196638	0.67726123	0.42044866	1.5557165	3.917098	0.89224505	3.1179662	3.7788289	2.8451526	3.4449484	4.334655	2.6461494	0.9904472	0.21124811	0.35979947	1.229729	2.0500607	0.37720558	2.3622162	0.80067945	2.7131362	3.2704515	2.8749456	2.3828228	1.284118	3.3897204	0.8755971	3.1877754	1.0701342	2.7454636	0.41811004	0.41811	0.41811004	0.41811004	0.41811004	0.6452284	0.6426969	0.91567665	0.12701115	0.0862244	0.16507488	0.1154706	0.8912859	2.1545143	2.8714688	2.3853476	0.66031885
F5	0.7414274	0.7524456	5.5017924	0.8505981	0.8255377	1.9274725	1.1036569	2.199351	1.3466219	1.3603568	1.8967608	1.0053319	1.2895637	1.2350475	0.7380474	0.6725776	0.69226164	1.3056302	1.2312762	1.2971463	1.2243865	1.8326396	1.2775525	1.3786017	1.2947958	0.8751396	1.0303141	1.0315956	0.95317423	1.3836594	1.6387734	1.5166668	0.89993566	0.89993566	0.89993566	0.89993566	0.89993566	1.1570476	0.7489014	0.74633956	0.5304312	0.54903686	0.69458014	2.038381	0.64779097	1.1842068	1.3406855	1.3625989	0.7111945
F7	0.9971424	0.8741435	1.0009358	0.897326	0.8996206	1.1581619	0.89743245	1.0203791	1.1239258	1.2222948	1.1060537	1.3462647	1.136419	1.1043465	1.1702874	0.76706296	0.7846855	1.1921965	1.3434169	1.1611218	1.0435227	0.92531353	1.1595632	1.1496316	0.8703046	1.245531	1.0583525	0.9865117	0.97937727	0.961767	1.230412	0.93081725	1.1010855	1.1010855	1.1010855	1.1010855	1.1010854	1.0371592	1.1834556	1.1075423	0.9549088	1.0048456	1.0495707	1.035141	0.6838945	1.0766098	0.9781287	0.88874495	1.0850725
F8	0.44392863	0.75839275	1.0105574	0.8831093	0.97808594	1.3673135	1.2449342	1.2373039	1.2766855	1.8658686	1.1463392	1.033949	1.1916649	1.1955147	1.1026666	0.6032169	0.7763121	1.1160858	1.2418628	1.309399	1.166546	1.2487267	1.2992321	1.3548733	1.1502763	0.85733527	0.9617895	1.0379506	0.97270966	1.2481366	0.76602477	1.4669105	0.80700547	0.80700547	0.80700547	0.80700547	0.80700547	1.0708983	0.7659731	1.1610708	0.525143	0.94031644	0.53083766	0.8110837	0.9473097	1.4552493	1.5766736	1.2154433	1.0337055
F9	1.0826952	0.8743124	0.89931095	0.9968332	0.9145479	0.8041113	0.91933984	0.87500423	0.9746106	1.1780113	0.70001215	0.9376044	0.8511517	0.76798487	1.1185284	0.90622765	0.8990696	0.704259	0.8497796	0.661902	0.8681943	0.79818916	1.0920132	0.9443401	0.8734029	0.7362602	0.77000034	0.7102477	0.8089339	0.7567649	0.77038825	0.7150013	0.9019139	0.9019139	0.9019139	0.9019139	0.9019139	0.95840424	1.072629	1.3371011	1.1135404	1.0518926	0.8468727	0.9040382	1.0783939	0.8657759	0.9376369	0.8337159	1.0672008
FABP2	1.7996126	1.2187964	0.5114206	0.56687945	0.99368834	0.38283983	0.82678187	0.78553635	0.53198093	0.75971967	0.45108566	0.8574942	0.79034096	1.1852343	1.097455	0.68378466	0.7605878	0.7074359	0.4461716	0.7680352	0.9701976	0.49309528	0.64317787	0.6371552	0.7330382	0.941881	0.76069003	0.6843357	0.7083865	0.48582542	0.5816789	0.69927114	1.0618336	1.0618336	1.0618336	1.0618335	1.0618335	0.8151533	0.9844157	1.0952446	1.6404428	1.4677235	0.67929596	0.8921468	1.1613646	0.7969273	0.8759293	0.59135586	0.97641087
FANCA	1.1781118	1.2162858	1.5377265	0.96550214	1.4005903	0.61831325	0.7514972	0.81414604	0.8796933	0.5049939	0.7360151	0.51029867	0.5903757	0.63094753	1.1217881	1.8676022	1.0426229	0.8913269	0.6613371	0.67641777	0.66684955	0.7682847	0.6083184	0.5524318	1.0341107	0.5668058	0.81769586	0.5801692	0.8276743	0.72384995	0.80957574	0.61693317	0.95710444	0.95710444	0.95710444	0.95710444	0.95710444	1.0913002	1.185938	0.8642529	1.158991	1.1257526	1.616403	1.1940548	0.9257433	0.58803934	0.65316707	0.59635735	0.89528954
FANCC	1.1006923	0.9806093	0.733202	0.8787192	0.90072143	0.7964375	0.7988359	0.80923796	0.8084898	1.052905	0.6540451	0.9286567	0.8506552	0.7572897	1.1025066	1.0702404	0.8021847	0.67177504	0.8489412	0.81287456	0.75226843	0.7382957	0.876655	0.93394625	1.252916	0.77709925	0.8444461	0.78564566	0.7170242	0.69800645	0.79507256	0.7320826	0.9354532	0.9354532	0.9354532	0.9354532	0.9354532	0.94747335	1.225558	1.1883718	1.0958214	0.95829654	1.280753	0.83969325	0.9571544	0.8367917	0.8807889	0.7892977	1.088738
FAH	1.3751754	1.0732284	0.5579349	0.8552395	0.95015144	0.75785	0.81977355	0.6553331	0.83527505	0.9723078	0.54731375	0.76787215	0.561584	0.44909993	1.1125544	1.3097373	0.89090884	0.71553254	0.73270947	0.64479333	0.6407759	0.5517829	0.5163359	0.8775386	1.2459452	0.6832596	0.68017906	0.7599405	0.8056957	0.9265682	0.6132029	0.6797795	0.9545681	0.9545681	0.9545681	0.954568	0.9545681	0.98480207	1.1023208	0.9411281	1.4573857	0.5962374	1.2542627	1.0389875	1.5408587	0.7303246	0.66934174	0.6843517	1.2369361
FBN1	0.2975037	0.61050946	3.6091673	1.8197193	1.1911303	2.535	1.7605075	2.5609004	1.786819	1.3914441	4.690634	1.9789857	2.6016169	5.208029	1.2665873	0.6033111	0.9186019	1.6432385	2.2389386	1.886334	1.3610183	3.554529	1.7359816	1.5922556	1.248922	1.7533629	2.334982	1.5459663	2.668013	2.3149822	3.1615224	3.8796227	1.0426588	1.0426588	1.0426588	1.0426588	1.0426588	1.263271	1.1185509	1.1567361	0.47812802	0.46042255	0.27960172	0.6167577	0.76443577	1.2765418	1.788802	1.7967533	1.1586813
MS4A2	0.5690805	0.52592576	0.9240083	3.0820863	0.5460219	2.8832257	2.2381635	1.7957994	2.4717197	1.4910783	1.7689655	1.273485	1.945111	1.5686843	1.5815716	0.45267785	1.1310114	1.6503022	1.6782902	2.7742584	1.7895638	2.1386554	2.8808985	1.2108303	1.2527539	1.7197338	2.0676718	1.1121864	3.3011506	0.69090486	0.87225133	3.2809172	0.74719584	0.74719584	0.74719584	0.74719584	0.7471958	0.46518272	0.907485	0.832547	0.42694142	0.5164691	0.42525196	0.3511412	0.7954253	2.2781103	1.9201442	2.0813005	0.9461741
FECH	0.7241198	0.8828355	0.7718057	1.1257185	1.2207525	0.9120219	1.0657026	0.8491004	1.2146146	1.1396469	0.8895043	1.2565854	0.935455	0.8253441	1.1724299	0.8068631	0.9905462	1.0541453	1.0150405	0.8849134	1.0642887	1.0784004	0.9400868	1.0536141	1.1594234	1.198097	0.9126044	1.2936887	1.03255	0.9268504	0.66875833	0.91790956	0.89872783	0.8987278	0.89872783	0.89872783	0.89872783	1.0524105	1.1152511	1.0301592	0.97463256	0.81520253	0.5857539	0.6966499	1.4703526	1.0744569	1.0149041	1.1702265	1.2628927
FGFR3	1.2680558	0.81620103	0.5670163	0.65394664	0.5162063	0.5527761	0.61388385	0.39761144	0.66567475	0.54167	0.3556574	0.7570735	0.52400064	0.5892368	0.83812845	0.8955166	0.7210478	0.47993875	0.62677467	0.5519959	0.7617689	0.44039583	0.62629104	0.6491528	0.62768155	0.7240456	0.5461843	0.6044575	0.5938677	0.44440854	0.44396096	0.46178618	0.8184251	0.8184251	0.8184251	0.8184251	0.81842506	0.66874516	0.9682484	0.810761	1.226733	1.8393005	1.786971	0.889339	0.9278471	0.6515559	0.61693394	0.613564	0.88207674
FH	1.1961015	1.2698681	0.47101545	0.9743343	1.1727428	0.8598797	1.0307629	0.8674097	0.9573943	0.88887495	0.50390905	1.0254251	0.7531523	0.6099143	1.1767685	0.94131756	1.1366998	0.82575804	0.91875494	0.92812556	0.78401023	0.8184113	0.94607395	0.8931261	0.67591834	0.8326537	0.8099027	0.890309	0.8398324	0.6737636	0.808026	0.7897347	0.846406	0.846406	0.846406	0.846406	0.8464059	0.9578116	1.2423493	1.1920106	1.1689652	0.83859307	0.7986874	0.81424165	1.0753399	1.0579033	0.9996039	0.8544938	1.2037629
FXN	0.81999266	1.1791227	0.78697854	0.8952432	1.098308	1.0643754	0.9345722	1.0636066	0.95660585	0.99921703	0.8291076	0.98584384	1.1243722	1.038514	1.0820446	1.0241678	1.0516475	0.96224713	1.2887149	1.0848831	0.7876138	1.1989799	1.0568198	1.1144423	1.1543856	0.9035386	1.0349613	0.9134755	1.2077924	0.7717891	1.1820575	1.0815536	0.9488267	0.9488267	0.9488267	0.9488266	0.9488267	1.0287889	1.3804752	1.0126702	0.9818108	0.4128939	0.91445833	0.8088555	1.2355634	1.1529504	1.1804314	0.89110225	1.3300701
FUCA1	0.78674155	0.8213729	0.4639237	1.0784159	1.0739335	0.9738927	1.3537651	0.89285666	1.4127616	1.2552104	0.98899627	1.2469295	0.9534309	1.0336413	1.1306616	0.6744559	0.88531435	1.1155676	0.9703664	0.8145834	0.8281068	0.97389406	1.0522846	1.1060873	1.0102919	0.96466005	1.0182668	1.0520724	0.8958458	1.3071208	0.6434407	0.785883	0.7199335	0.7199335	0.7199335	0.7199335	0.7199335	1.0123303	0.8370858	1.0736424	0.8626145	1.0210085	0.91102433	0.65868795	1.2029555	1.2726653	1.19737	0.95061463	0.9677598
FUT1	1.0364288	0.88925296	1.2355083	1.0157769	0.8612283	0.89540005	1.0764853	0.96534723	1.0378935	1.0525388	1.0707299	1.2786303	1.1840535	1.2153324	0.83187634	1.2255857	0.7841064	0.99603885	1.0725302	0.8195016	0.93468845	0.9780643	1.1201184	1.1500185	1.1591746	1.3117692	1.0440139	1.1177868	1.2934511	1.1313894	0.95497334	0.991582	1.0131186	1.0131186	1.0131186	1.0131186	1.0131186	0.9817507	0.769516	0.8475632	0.9347815	1.3151907	1.2128041	1.004104	1.0348111	0.9616066	1.0158465	0.9220242	0.98030055
G6PC	1.1111563	0.8483312	0.87511224	0.8079077	0.86012787	0.838554	1.0229176	0.7701233	0.87352616	1.1046052	0.7871142	0.9431097	0.77929866	0.72054094	0.91007906	0.7747038	0.81851006	0.7637185	0.66201806	0.7535477	0.8810427	0.8037656	0.827609	0.9045917	0.769877	0.928129	0.7891534	0.8706249	0.7585777	0.7494568	0.7269121	0.7320233	1.0384492	1.0384492	1.0384492	1.038449	1.0384492	0.9584754	1.1361499	1.3135092	1.1212454	1.0024168	0.91917574	0.8950073	0.9482099	0.8826722	0.9083683	0.91477025	1.0418744
GAA	0.77214074	1.3153821	1.0894325	1.2413064	1.0435702	0.8588403	1.1466558	0.9449149	1.0724717	1.3832403	1.1259041	1.310793	1.0113276	1.4117898	0.759915	0.906947	1.5189844	0.97168744	1.2291042	0.9187863	0.76042575	1.1646148	1.1130406	1.2140008	1.0475761	1.2475994	1.2333243	1.1783915	1.0246674	1.1807687	0.9792585	0.9257447	0.97279775	0.97279775	0.97279775	0.97279775	0.9727977	0.8144327	0.8728917	1.1010618	0.881676	1.3369046	0.8756834	1.1138635	1.1956424	0.7610645	1.0014539	1.0453259	0.80800045
GALC	0.76966894	1.1201165	0.84191287	1.0902969	1.0347216	0.98608047	1.118894	1.402198	1.0178939	1.310159	1.6233487	1.1878772	1.4493109	2.1440086	0.97350407	0.6980209	0.5185195	1.1862409	1.1989043	1.1184608	1.0578544	1.4075083	1.0031916	1.0344796	0.9290192	1.164734	1.1973734	1.073105	0.96893454	1.3620049	0.9815187	1.26069	1.0981654	1.0981654	1.0981654	1.0981654	1.0981654	0.9749111	0.90775764	1.0454158	1.1642066	0.5189556	0.8177125	0.71986324	0.9909133	1.5340942	1.3290935	0.99707526	1.0995681
GALT	1.1363107	1.05925	1.0781734	0.83417517	1.0500005	0.7847444	0.80779266	0.69055	0.8205268	0.9597725	0.7534776	0.8723885	0.7843224	0.73374015	0.80369055	1.0264194	1.0179015	0.91881204	0.7342329	1.023183	1.0826757	0.7844279	0.8582294	0.9861875	1.3781759	0.9595301	0.7185637	0.9335006	1.012171	1.0136689	0.67564183	0.8003091	0.95616704	0.9561671	0.9561671	0.9561671	0.9561671	0.6847603	0.78598315	0.8234814	0.8560681	1.7931838	1.3871876	1.1148683	1.1144371	0.8651491	0.75576025	0.8191219	0.7769769
GAMT	1.0939844	0.93712306	1.0355043	1.0474721	1.1388828	0.8705225	1.0020801	0.9358807	0.9344507	0.96628505	0.98430884	0.92371124	0.99398106	0.97893244	0.8486868	0.94884723	0.8686231	0.9433783	0.90518355	0.9897482	0.947413	0.8709615	0.94977194	0.9639183	0.9550845	0.9838621	0.90926844	0.9130958	0.93999225	0.88571674	0.806673	0.7971221	0.8882806	0.8882806	0.8882806	0.8882806	0.8882806	0.86190605	0.75558805	0.97136307	0.9811719	1.4901226	1.1619205	0.96094275	1.1251329	0.92014843	0.9057318	0.8659714	0.96236426
GBE1	1.2350445	1.1381323	1.1947167	0.9358134	1.1211655	0.8066574	1.1114331	0.97158927	0.9827357	0.8908627	0.9391209	1.0604842	0.9310154	1.0432715	1.1098465	0.72400904	1.0341622	0.93408626	1.1411958	1.07599	0.86685604	1.100267	0.960439	1.1676508	0.84528345	0.952356	0.88900876	1.2147948	0.9784184	0.93120277	1.0138618	0.93043715	0.9203776	0.92037755	0.92037755	0.92037755	0.9203776	1.120299	1.3330678	1.2586741	1.0091033	0.5242289	0.59159726	0.71268874	0.99718857	1.1369473	1.1365658	1.1796387	0.9900937
GCH1	0.9072348	1.1576474	2.6650038	0.74822	1.7004458	1.0567127	0.9574901	1.6809322	1.2781932	0.9544864	0.6975243	0.9281409	0.8064397	1.0636957	1.3343222	0.7834163	1.1807091	1.252301	0.96558243	1.073027	1.0177524	1.4717801	1.1414642	1.0405054	0.8104605	1.0174264	1.2563486	0.91289186	0.9939578	0.92574143	2.0945082	0.87453556	0.82763237	0.8276323	0.82763237	0.82763237	0.82763237	1.1946746	1.3147833	1.0221385	0.81201315	0.9902257	0.7602837	0.8588535	0.9811016	1.1316489	1.0104604	0.92381614	1.1692587
GHR	0.39830136	2.7403977	0.17446527	0.29532903	0.5673811	6.2720757	1.7853293	0.8409686	1.311925	5.3906465	0.914556	1.4229649	1.4541903	1.25429	0.54333144	0.51113415	1.7831998	1.4440137	1.7082444	1.4724803	1.2877284	1.0939331	1.0864593	2.827576	1.2915854	1.1770915	0.7843173	2.5190916	0.87127006	3.3949122	0.8698946	1.8829278	1.2851349	1.2851349	1.2851349	1.2851349	1.2851349	0.51665974	0.67788917	0.6354939	0.3935653	0.16008528	0.17340738	1.252059	0.5295165	1.4581532	2.4858773	2.7172923	0.46364588
GIPR	1.0413542	0.8361948	0.8317948	0.98967004	0.8804555	0.9941372	1.1106223	1.016243	1.061921	1.1029795	0.583018	0.9685168	0.94134146	0.92516077	0.8114764	0.9091976	0.7867749	0.7518323	0.8686421	0.8794499	1.0094185	0.91109437	1.0652444	1.0748807	1.0224594	0.7823063	0.77252376	0.77512395	0.76374793	0.7422928	0.76464695	0.941738	0.8176621	0.8176622	0.8176622	0.8176622	0.8176622	0.84856313	0.876117	1.0302522	0.88946515	1.3903121	1.3057274	0.8367292	0.9141145	1.0009406	1.0288	0.8789783	0.86085516
GJA1	0.14876194	0.2661842	1.1001729	0.29736343	0.58106667	2.2449272	1.6677672	1.9392267	1.6026928	0.637543	1.9027245	1.128422	1.78202	4.822152	1.106495	0.1536519	0.54618335	1.5684369	1.1567538	1.4019547	0.93074805	3.629781	1.9152317	2.45589	1.1532989	0.7265181	1.2124294	1.2932485	0.9181677	1.520999	1.9339217	2.2853415	0.6513579	0.6513579	0.6513579	0.6513579	0.6513579	2.0868514	1.1911886	1.2583554	0.2754699	0.13428745	0.057759423	0.27769122	0.39644337	2.088956	1.8221346	1.4108627	1.5155663
GJB1	1.6040004	0.6720405	0.519516	1.003196	0.64867765	0.4478455	0.7314859	0.48302495	0.706306	0.71463746	0.42255405	0.8372069	0.5572375	0.5047529	0.9005625	1.1134803	0.80647475	0.48062056	0.62922794	0.6277915	0.6757311	0.3679998	0.7297795	0.7068045	0.7131019	0.6931743	0.60839546	0.69106966	0.6927434	0.48882893	0.37354332	0.6599012	0.74644536	0.74644536	0.74644536	0.74644536	0.74644536	0.83745927	1.2336044	1.136614	1.3955053	1.3164774	1.1464336	0.78424126	1.1555805	0.70384157	0.56447387	0.7257693	1.0843111
GK	2.438506	1.3792987	3.183387	0.7078576	1.5679426	0.51445013	0.69148445	0.9316768	0.9375956	0.5728492	0.70009905	0.94391745	0.7423017	1.072943	1.2131064	0.72949356	0.6752395	0.67478526	0.9842423	1.0028028	0.9231842	1.031373	0.80507624	0.9769943	0.5998767	1.0072776	1.1912937	0.77227265	0.9913445	0.7000046	1.3558629	0.5564673	0.6125044	0.61250436	0.6125044	0.6125044	0.6125044	1.0647538	1.567363	1.0122142	0.6371277	2.2020888	0.595498	0.44676837	1.4753505	0.7318749	0.6316501	0.6353111	1.0742419
GLI3	0.9058782	0.77860045	1.5156158	1.3474544	1.0713525	1.2165303	1.0664504	0.9415539	1.0483131	1.2438104	1.6926624	1.267393	1.180608	1.0903095	0.9067625	1.0962613	0.9093253	1.015548	1.0396478	1.0241145	0.93573403	0.88980055	1.1016523	1.1224279	0.90317434	1.1250132	1.0900899	1.1268865	1.1694729	1.3875185	0.9747256	1.2149171	0.904632	0.904632	0.9046319	0.904632	0.904632	0.9022028	0.94473743	0.9870194	0.88660574	1.0601795	1.3008307	0.84771454	1.001334	1.1117295	0.9594865	0.9981596	1.0127538
GLA	1.2584883	0.95290565	2.0780113	1.0206167	1.5186839	0.75401783	0.88496065	0.9830721	1.1080073	0.67171055	0.8817692	0.8638503	0.6713492	0.8726322	1.1015851	0.8655652	1.1214536	0.9126367	0.85855484	0.8226328	1.0099738	0.9836498	0.7648369	0.8486889	0.75391614	0.7092992	0.90311927	0.8818872	0.7785787	0.6879273	0.8721921	0.8091596	0.7488664	0.7488663	0.7488663	0.7488664	0.7488664	1.0438547	1.1748772	0.9718867	1.2611982	0.947255	0.87916577	0.8267898	1.3085771	0.9992053	0.8038341	0.7833558	0.8653901
GLDC	0.9038776	1.314748	1.2740829	2.495708	1.7696484	2.969298	0.7157523	0.9524741	1.7368655	1.7666483	0.63132155	1.1391901	0.50397944	0.5875781	0.65398204	0.7026341	1.5498996	1.528128	0.7102533	1.1785144	1.2542894	1.0111969	1.9966629	0.95587254	1.1463908	1.0209774	0.68826294	1.3537716	0.8308689	0.62251616	0.6616628	2.307307	0.6759099	0.6759099	0.6759099	0.6759099	0.6759099	0.82558113	0.81020546	1.4380071	0.6764435	0.64603233	0.64929664	0.42723548	0.789632	1.7937436	1.0896213	1.8542005	0.83091134
GLRA1	1.2180301	0.99076486	0.8425936	1.0956607	0.98092663	0.78957963	0.9315683	0.8396695	0.8536799	0.91378844	0.82666427	0.89131707	0.98747486	0.8800383	0.8936859	0.84543014	0.8957306	0.9110285	0.77945673	0.8334146	0.99153095	0.89482844	0.88728315	1.0228676	0.87720424	0.9028158	0.8528479	0.7488036	0.77678925	0.8131104	0.7723913	0.8277358	0.7632839	0.7632839	0.7632839	0.76328385	0.7632839	0.91846627	0.956097	0.84804726	1.0324317	1.2791464	1.3207254	0.88841707	1.0858572	0.96695274	0.8739092	0.8299499	0.9589606
GNAT1	1.0950316	0.9525037	1.016901	0.96380347	0.89741504	0.85646474	1.0638605	0.8979137	0.95673794	0.95036167	0.8405552	1.1363405	1.0399151	0.9808579	0.93433976	0.94139916	0.8184816	0.9560625	0.9720644	1.092496	1.0426439	0.9612816	0.94057703	1.0055531	0.8370049	1.0036788	0.8570977	0.9688688	0.95362335	0.94228417	0.918742	0.90621877	0.9783563	0.9783563	0.9783563	0.9783563	0.9783563	0.9077867	0.8559749	0.90662867	1.1233561	1.2224971	1.2796584	0.9016471	0.90057224	1.0390412	0.9607647	0.9020716	0.8933832
GP1BA	0.58562917	0.6006466	0.8393476	0.7366903	1.0297338	1.429009	1.3031213	1.6017693	1.59881	1.3444175	1.4298472	1.1020348	1.3434697	1.0541886	0.503787	1.2639202	0.741334	1.3472431	1.5233425	1.4369044	1.105224	1.3179388	1.5315554	1.1322511	1.8617637	0.90423095	1.0353193	1.24376	0.8895842	0.9763423	1.1769772	1.0491009	1.0603337	1.0603337	1.0603336	1.0603336	1.0603337	1.230499	0.54094654	0.74719816	0.56507134	0.6152933	0.5662501	2.1418974	0.7511006	1.3406726	1.1850134	1.3160582	0.67443824
GP9	1.1944462	1.03842	0.98050135	0.96832156	0.97760683	0.8089728	0.9511837	0.7873187	0.87838787	0.82104945	0.536494	0.8281974	0.7666544	0.76675695	0.92199576	1.0482011	0.81322354	0.6234616	0.732654	0.74709785	0.92038727	0.6974396	0.9675425	0.9341272	0.7638783	0.85458714	0.7528943	0.67172444	0.6702588	0.6597566	0.7491587	0.6899923	0.75150406	0.75150406	0.751504	0.75150406	0.75150406	0.69479525	1.1932038	0.9554584	0.7127427	1.3305296	1.4275192	0.9568084	1.1010356	0.95398355	0.81848764	0.8554358	0.9089228
GPI	1.5833663	1.3697091	0.9359385	1.2127948	1.6111138	0.6050664	0.8317451	0.8098212	0.75031054	0.9098303	0.7907686	0.9881976	0.9228843	0.76964027	1.0215209	1.4505697	1.3956791	0.7958868	0.9642209	1.0022755	0.6040503	0.7405176	0.957892	0.9121569	1.0097134	0.7862784	0.83153474	0.789706	0.75230414	0.6861343	0.76656747	0.70082647	0.8074698	0.8074698	0.8074698	0.8074697	0.8074697	0.7942292	1.1209757	0.9930903	1.1613867	0.9664919	1.2649049	1.0275804	1.4797362	0.8371697	0.6559706	0.69846356	0.96473885
NR3C1	0.45290646	0.59842914	1.6825838	0.91028	0.8686847	1.6951854	1.1812755	1.4931124	1.2095307	1.1974393	1.6963782	1.2490973	1.3213711	1.254186	0.99371666	0.5813055	0.8725464	1.3669847	1.7374521	1.3917332	1.4217494	1.2477155	1.2766806	1.1667384	0.9144818	1.3674202	1.3236818	1.1957089	1.1505021	1.1996123	1.3162737	1.43295	1.188819	1.1888189	1.188819	1.188819	1.188819	1.194945	0.92616916	0.8708466	0.7273421	0.43257374	0.45824912	0.8868826	0.84628433	1.3638656	1.7709335	1.5219077	0.9781131
GSN	0.88810176	1.1232821	0.8339174	1.1122404	1.2069691	1.2277061	0.92402285	1.0880291	1.0730886	1.1703658	1.3816179	1.392011	1.3617779	1.7805629	1.1848875	0.8493308	1.0393754	1.260753	1.0891445	1.0651491	1.0352272	1.4212909	1.0484945	1.0148207	1.3486176	0.9628502	1.0771525	1.095053	1.2954282	1.4203341	1.0439422	1.5379415	0.9265253	0.9265253	0.9265253	0.9265253	0.9265253	0.8345339	0.9201183	0.9460143	0.85891545	1.2085922	1.2147199	0.75885934	0.998753	1.0010697	1.2238752	1.0345492	1.1321115
GSS	1.2522762	1.2021822	0.5395687	0.8481664	0.8836293	0.6121084	0.7333339	0.56495947	0.6748254	0.87878793	0.46269116	0.8143057	0.5911073	0.5367567	0.81538665	1.1902645	1.0962573	0.5730657	0.6686973	0.71157235	0.6359032	0.5615244	0.6919662	0.6690006	0.7841378	0.7822689	0.6076508	0.7211157	0.6084272	0.6497043	0.6520667	0.57869667	0.8150582	0.8150582	0.8150582	0.8150582	0.8150582	0.6821541	0.93201095	0.94834393	1.2241524	1.381793	1.6779913	1.1454747	1.1515532	0.6942364	0.5977685	0.5645227	0.9387062
MSH6	0.32794875	1.2333719	0.8914511	0.82357275	1.4316442	1.7542582	1.1317328	1.406825	1.2366713	0.85699964	1.1670083	1.0114173	1.2893509	0.96755373	1.1851074	0.9805636	1.1287692	1.4753774	1.3123852	1.0645057	0.8960319	1.4511398	1.1565282	0.85355103	0.95967007	0.9612983	1.1466212	1.0784382	1.1959268	1.2233822	1.2004974	1.2602684	1.07699	1.0769901	1.0769901	1.0769901	1.07699	1.3898138	1.2172734	0.9283327	0.973816	0.23141474	0.37390596	0.9573028	1.03568	1.2981321	1.4108726	1.1834573	1.1772681
GUCY2D	0.9187631	0.95933485	0.9801555	0.904337	0.8160836	0.84595937	1.0201942	0.99063617	0.91181356	1.1129755	1.0068601	0.77121407	0.87816584	0.9694779	0.99395233	0.8711709	0.8440847	0.8977975	0.7949195	0.7948125	0.90762544	0.90015477	0.9413577	1.0318639	0.9239343	1.0384191	0.9883573	1.019799	1.0232307	0.8860492	0.87925756	0.8590356	0.9000329	0.9000329	0.9000329	0.9000329	0.9000329	0.89136434	1.1227024	1.0225441	1.0359275	1.1904203	1.0110645	0.7978635	1.1041286	0.87778187	1.0160376	0.9301644	1.0159
GUSB	1.3694239	1.1725965	0.82940894	1.1429924	0.9156523	1.237239	0.9475626	0.8704254	1.0252637	1.0637605	1.0282645	1.4801522	0.9368775	1.1915423	0.9459243	0.9461784	1.0616895	1.054719	1.0156957	1.2058805	0.9063465	0.89791906	0.9378852	0.94408256	1.2079896	1.0697991	1.1496166	1.1551929	0.97025967	1.105372	0.8228305	0.94651306	0.9749009	0.9749009	0.9749009	0.9749009	0.9749009	0.9595613	1.0635818	0.90695566	0.94297177	0.921454	1.1807811	1.1179239	0.97879046	1.021137	0.9400309	0.9668106	1.0748268
HADHB	1.0032549	0.9486358	0.49535578	0.93669474	0.780528	0.71991163	1.014257	0.78096205	0.97369874	1.1162062	0.6261225	1.002784	0.7527608	0.7070596	1.0996019	0.75524384	0.7347189	0.84687626	0.8030333	0.86058664	0.8021192	0.71221256	0.7970136	0.9028888	0.8066059	0.9761058	0.8468759	0.94516873	0.8650528	0.8181221	0.65944123	0.681965	0.926367	0.926367	0.926367	0.926367	0.926367	0.9553214	1.222658	1.2766917	1.0851759	0.9739262	0.75291276	0.91713697	0.98871475	0.93647647	0.9568671	0.9341194	1.2342569
SERPIND1	1.1160289	1.0212246	1.1875653	1.0819473	1.0566543	0.9786605	1.026816	1.0752981	1.1087778	1.1811188	0.88463825	0.83802444	0.9604176	0.92818314	1.0205039	0.97308666	0.9301189	0.85747916	0.8474538	0.7564707	0.9676084	1.0402383	1.1220076	1.0108799	1.0720326	0.7679572	0.8684981	0.9322461	0.91290265	0.8509346	0.8448662	0.89343643	0.89354104	0.89354104	0.89354104	0.89354104	0.893541	0.9741976	0.9189658	0.96293753	1.0196474	1.1986313	0.91425407	0.92215294	1.1004457	0.94349635	1.230213	0.8150581	0.97498393
HK1	1.0455545	1.2410809	1.2818962	1.0927169	1.1605337	1.0263065	1.0591516	1.3950062	1.163697	1.3939489	1.0397043	1.1591717	1.4143342	1.3352698	0.9815839	1.0657393	1.1124262	1.1407403	1.2240598	1.0318401	0.84872854	1.4009011	1.4620733	1.1222634	1.4597186	0.9981637	1.1652241	0.998215	1.0918356	1.0795801	1.4809127	1.1231871	0.783446	0.783446	0.783446	0.783446	0.783446	0.8802729	1.0466104	0.77762383	0.7889667	1.245383	1.2126783	0.86927944	1.2281168	1.086747	0.91268104	0.95163965	0.96296227
HMBS	1.1492032	1.0287936	0.8696591	0.7731682	0.99959016	0.6644475	0.8329236	0.8156687	0.78915334	0.77634495	0.57990795	0.62341547	0.65787107	0.57189703	0.96189535	2.0275562	1.1902728	0.6030388	0.71015626	0.7306825	0.69959366	0.75656694	0.85258883	0.75251025	1.0379955	0.6754429	0.63395655	0.66484874	0.89961886	0.53268206	0.87337804	0.70399183	0.92518646	0.92518646	0.92518646	0.92518646	0.92518646	0.7501864	1.2908003	0.9097111	1.296974	0.85827976	1.7950984	1.0154341	1.062931	0.70499754	0.7382845	0.57730293	1.0137286
HMGCL	1.3866074	1.104634	0.5534977	0.9210545	1.0517151	0.63529605	0.8464889	0.55949146	0.7972771	1.165843	0.46252105	1.110439	0.66679066	0.62664545	1.0100152	0.91685516	0.9356535	0.6280365	0.75811315	0.7717867	0.7430329	0.5448258	0.8002027	0.93924475	0.944181	0.9392594	0.6724156	0.8066271	0.68069005	0.62693995	0.5223979	0.61431456	0.7545557	0.7545557	0.7545557	0.7545557	0.7545557	0.6824761	1.114625	0.9815101	1.0700728	1.5712807	1.2344592	1.0111035	1.0951544	0.8110023	0.65444976	0.7738653	1.13553
TBX5	1.0664601	0.86910963	0.84785044	0.96474874	0.88868827	0.7874891	1.0117445	0.8819215	0.9152665	1.0988723	0.7319155	0.8985672	0.811231	0.75019157	0.8808398	0.9562293	0.81259483	0.71923834	0.86995643	0.858342	0.9391613	0.8244213	0.9626123	0.99497217	0.8891069	0.75994635	0.8098689	0.7957342	0.7802713	0.6721297	0.76057225	0.79015297	0.8379381	0.8379381	0.8379381	0.837938	0.8379381	0.93708	1.0692593	1.0172149	1.0554804	1.1671506	1.3031412	0.8816691	1.036694	0.88229114	0.8546588	0.7953605	0.90575117
SHH	0.9582462	1.2082005	0.86965615	1.0687824	1.0816447	0.9063527	0.9175522	0.83721334	0.8219516	0.90659595	0.9092188	0.83161974	0.7691756	0.90088683	1.2268139	0.9882325	1.0257181	0.9919581	0.78000265	0.72891474	0.94752043	0.791514	0.87593234	0.9668823	0.80427533	1.0607146	0.96124554	0.8689555	0.906413	0.96059954	0.8303345	0.79933184	0.79685086	0.7968509	0.79685086	0.7968509	0.7968509	0.85052466	1.3558815	1.2020042	1.2147948	1.0677783	0.9734675	0.8177371	1.0425532	0.85003895	0.8973825	0.7278378	0.8095899
HPRT1	0.94833124	1.0208855	1.1144971	1.212815	1.4237435	0.64124876	0.7123522	0.76456237	0.8745644	0.5461002	0.70721287	0.8775059	0.7437204	0.7836397	1.4432019	1.2219788	1.0607141	0.7585102	0.90326434	0.8253683	0.8512245	0.82160586	0.93325305	0.78258824	0.57048374	0.63303804	0.7814837	0.66731894	0.84871095	0.4566155	0.8081605	0.9216769	0.6597829	0.6597829	0.6597829	0.6597829	0.6597829	1.4563545	1.6457756	1.2370162	1.1140102	0.42368016	0.6226902	0.7743742	1.2216711	0.93497825	0.8838105	0.6856387	1.4942254
HPS1	1.2452749	0.8333403	0.95459914	0.86178815	0.82417846	0.8232381	1.0390749	0.79514015	0.7728157	1.0233607	0.6687334	0.8973971	0.8580316	0.79882133	0.7760159	0.95716953	0.8269522	0.7109064	0.76550096	0.8673071	0.89531964	0.7692147	0.8293456	0.95466465	1.1151361	0.9423132	0.8158021	0.8905186	0.86713153	0.7983376	0.8062911	0.7598769	0.85205585	0.85205585	0.85205585	0.85205585	0.85205585	0.8062633	0.9155497	1.0554177	0.97597295	1.6355262	1.2564135	0.9128172	0.9412382	1.02981	0.83079624	0.64019513	0.82489824
HSD11B2	1.2708344	1.1085483	0.03497646	0.5169895	0.7875925	0.56772524	0.8766299	0.7168846	0.8923662	0.8406999	0.28032246	0.99273103	0.6792123	0.57139903	0.9150484	0.8907785	0.9002881	0.9194865	1.0604901	0.73823655	0.7963209	0.52954364	0.82880706	1.131771	0.84013486	0.97009283	0.6205123	0.86761904	0.84938705	1.0354888	0.5352855	0.68334436	0.97255784	0.97255784	0.97255784	0.97255784	0.97255784	0.58499783	0.9368578	1.028554	1.0763211	1.3492087	1.2605004	0.8485892	1.048391	0.9497894	0.90788335	1.008907	1.053529
HSD17B3	0.8212235	0.4966663	0.38384125	0.79903924	0.38877386	0.45795494	0.64147836	0.3752274	0.82271475	0.60509956	0.72689915	0.9458861	0.4325866	0.38650724	0.51791894	0.7610933	0.5777985	0.63625115	0.57358056	0.56737006	1.0383266	0.38453856	0.44550893	0.48559317	0.61950076	1.8710959	1.1235648	1.3552712	0.7007104	0.5634565	0.45545304	0.6366466	1.2270455	1.2270455	1.2270455	1.2270455	1.2270455	0.5477384	0.6973529	1.313487	0.9943151	2.7181535	1.5237938	0.8725725	0.8882068	0.48904774	0.38505575	0.57027584	0.7329334
HSD3B2	0.7224054	0.016742695	0.011179038	0.6722157	0.017073916	0.01	0.08159316	0.014848867	0.07636575	0.084752165	0.03559999	0.17773077	0.19603342	0.01	1.5523436	0.15003754	0.016859557	0.1397402	0.35024995	0.30089718	0.6529813	0.01	0.5461295	0.35719135	0.048440486	0.60122705	0.21707244	0.3214457	0.34485435	0.01	0.01	0.28297654	0.24585883	0.24585883	0.24585883	0.24585883	0.24585883	2.2691205	2.2982035	0.70525706	1.194879	1.4887937	0.032412067	0.5559426	2.0202432	0.11557317	0.14152654	0.17804767	0.7509929
SGSH	0.9826559	1.0130324	1.156273	0.8333149	0.88076174	1.2382301	0.9961378	1.023073	1.0930676	1.3285352	1.4283508	1.4201202	1.3565481	1.3770763	0.899878	0.90978897	1.021475	1.4994648	1.1347951	1.4208356	1.2803702	1.3438457	0.93788	1.0752902	1.8231534	1.5959276	1.2470802	1.2989594	1.597027	1.3985254	1.123187	1.2424179	1.1705027	1.1705027	1.1705027	1.1705027	1.1705025	0.91592324	0.7939811	0.7868634	0.6860112	1.395382	1.1328155	1.0077362	0.94276154	1.1333854	1.1382713	1.066869	0.81069577
HTN3	1.0697261	1.007825	1.0100961	1.1188793	0.97226626	0.98787653	1.1188623	0.99195147	0.9598348	1.1679746	0.70685124	1.1463176	0.91305476	0.9816553	0.97777075	1.1814739	1.0098248	0.8719758	0.8871663	0.879213	1.0166345	1.1840973	1.2473177	1.07488	1.0738689	0.88183135	0.80875355	0.8349306	0.86648405	0.8968168	0.8529367	0.92704403	0.95651805	0.95651805	0.95651805	0.956518	0.956518	0.94921774	0.92314196	0.9305855	1.3570322	1.0180014	1.0077909	0.9856877	1.0543643	0.8907209	1.0379666	0.84549	0.9153892
ICAM1	0.69023764	0.8306266	7.7456436	1.2886904	2.5248747	1.2979945	1.4837947	4.365105	1.6337659	1.3741113	2.1375568	1.348632	2.306981	2.3861353	1.1084473	1.0418502	1.8689795	1.8537213	1.9262353	1.6585999	1.3502196	2.8681755	1.7696085	1.2976441	1.7180489	1.3822839	1.9669173	1.092327	1.4407796	1.4378772	6.338015	1.6135535	0.85111004	0.85111004	0.85111004	0.85111004	0.85111004	0.91530263	0.9913406	0.6321773	0.67039764	0.8549507	0.8526554	1.0254576	1.3327513	1.2897754	1.2074486	1.2277411	0.80537
IDUA	1.0225279	1.0145884	1.1618305	0.8824402	0.89513296	0.80821216	0.78264904	0.790685	0.90611815	0.9215313	0.9514544	0.8074791	0.78092897	0.7599865	0.894321	0.9668925	1.185691	0.8735312	0.67743677	0.7122168	0.96462035	0.8472826	0.8425978	0.88007176	0.917947	0.8836713	0.86053765	0.8758235	0.8982055	0.9544001	0.651671	1.0017664	1.0309113	1.0309113	1.0309112	1.0309113	1.0309113	0.96728206	0.86928564	1.0656742	0.987877	1.4354097	1.0683275	0.9990944	1.0211037	0.8861542	0.8685264	0.8312649	0.847795
CFI	1.5629151	1.0303136	1.344247	2.0363925	1.9767617	0.628357	1.3363439	3.0376577	2.8813682	0.3941393	7.7101064	1.204008	2.2656949	2.905578	2.1702757	0.32906303	0.81881016	1.6815859	1.471435	4.148742	1.2299114	3.2395458	4.490228	1.1843665	0.47779083	1.3163338	5.148097	0.74458593	7.382422	0.9333341	1.9348342	3.0573716	0.6032606	0.60326064	0.60326064	0.60326064	0.60326064	0.7121259	1.2313987	0.32368368	0.42106244	1.0595595	0.24450774	0.8929021	1.9628303	2.353967	0.73079205	1.0671698	0.7441599
IL2RG	1.4618765	0.64139104	1.5478649	0.83287984	0.9728813	0.69734013	0.7752884	0.8464368	0.6083912	0.790081	0.84335524	0.92000884	0.65061635	0.7093454	0.77405137	1.006668	1.1558254	0.87323105	1.0705107	0.8962392	0.8899375	0.540471	0.89792764	0.9612483	1.0040329	0.7811187	0.7297006	0.8148314	0.6947666	0.48795554	0.6154225	0.69866544	0.9214006	0.9214006	0.9214006	0.9214006	0.9214006	1.2511278	0.62985754	0.82863635	0.8832342	1.6122041	0.8791194	1.1858813	1.5701035	0.85147065	0.51605093	0.79231405	0.9353756
INS	1.1716037	0.8794014	0.90160185	1.0059419	0.8799925	0.6787206	0.84100926	0.7268642	0.90679824	0.86859465	0.6150205	0.8418994	0.78800136	0.7183051	0.75797963	0.89406055	0.7574448	0.82340646	0.8411638	0.7482622	0.7857013	0.71953756	0.9439819	0.83029735	0.7574709	0.91096586	0.8456416	0.79070646	0.9180484	0.82094705	0.7544472	0.761823	0.8066198	0.80661976	0.8066198	0.8066198	0.8066198	1.012725	1.0857453	0.95858884	0.8780132	1.308246	1.2771472	0.84422255	0.95661044	0.947413	0.8238499	0.9074386	0.88182765
INSR	0.8513198	1.1920229	0.57887036	0.7390955	1.3572397	1.4988711	1.4857092	1.0897928	0.7864724	1.4384758	0.7896222	0.86918366	0.8601479	0.604189	0.68284184	0.8992182	1.0256768	0.6519012	0.8694461	0.78999406	1.0144355	1.2369485	0.9961278	0.8440016	0.8827529	1.5784981	0.7715775	1.7049552	1.3830198	0.542558	0.9322926	0.99681455	0.70993507	0.7099351	0.7099351	0.7099351	0.7099351	0.5591035	0.66314673	0.726978	0.82907516	1.3116877	1.9161873	0.5726029	0.6429499	1.4861825	1.5224234	0.7696622	0.844341
ITGA6	1.1666819	1.2059431	0.36966106	0.8312652	0.86340606	0.9208844	0.98006034	1.1107006	1.2799286	0.7010821	1.1274493	1.1158043	1.1263901	1.4420341	1.3171436	0.80309623	0.89781475	1.0051228	1.0844227	0.83165723	0.7365069	1.2466934	1.1286646	1.0138063	0.34075794	1.0350951	1.4162004	1.0358781	1.0606745	0.992003	1.1606226	1.0841516	0.90978026	0.90978026	0.90978026	0.90978026	0.90978026	1.4115902	1.2564902	1.1237062	0.8702213	0.8230946	0.8193964	0.686259	1.0475159	1.1156179	1.0059682	0.84014046	1.496883
ITGB2	0.15970047	0.42391667	4.0261116	1.5156984	2.0591018	1.648192	1.7897978	4.307427	1.7935002	1.4949615	4.5189157	1.3996536	2.6809149	3.4359274	0.87169236	0.86503994	1.0006992	3.3654277	2.9783826	3.5602133	2.2601476	2.9123752	2.3829415	2.027453	3.5142794	1.2455707	2.6113884	2.0525393	1.7021646	2.6007922	3.6133602	1.8560356	0.8874297	0.8874297	0.8874297	0.88742965	0.8874297	0.83412623	0.7474567	0.6265969	0.30813104	0.26384327	0.18618497	1.608444	1.1345855	1.6063095	1.7224773	1.9618438	0.6584128
ITGB3	1.0105313	0.9559022	1.4084516	1.0551195	1.1246784	1.0475612	1.2086718	1.0202739	1.1600277	1.21219	0.8592313	0.9389665	0.95208776	1.0779839	0.9725883	0.9699771	0.910231	0.7555252	0.8240003	0.82211983	1.0172439	1.1042335	1.1433498	1.116771	0.98132	0.8980327	0.8930234	0.84366834	0.84502953	0.76143706	0.8321532	1.0295725	0.85836595	0.85836595	0.85836595	0.85836595	0.85836595	0.8964503	0.9766807	0.96828336	1.1683989	1.0930841	1.014512	0.7539021	1.0802499	1.0292426	1.044187	0.9750098	0.9263372
ITGB4	1.7889373	1.3948748	0.6319933	1.0462835	0.9815406	0.71258825	0.96161175	0.9117381	0.8732238	0.9773289	0.72252095	0.8391642	0.7761282	0.8262657	0.83947533	1.0028782	1.0277466	0.6858311	0.84462386	0.7635051	0.73887247	0.7166223	0.9525269	0.8766336	0.7535151	0.87385315	0.7848611	0.72405255	0.7315843	0.6789975	0.866849	0.7730707	0.8551047	0.8551047	0.8551047	0.8551047	0.8551047	0.59602207	0.84488004	0.80977476	1.039905	1.8693173	1.5340275	0.94945925	1.0460207	0.845448	0.7302344	0.7349111	0.7471864
JAK3	0.97740394	0.9321768	1.1255862	0.94717383	0.9164923	0.9048045	0.9758461	1.0152135	0.952825	1.0145819	0.7612333	0.8425645	0.8848406	0.8625303	0.7369711	1.0400559	0.8657239	0.70889384	0.7474955	0.8002082	0.8353197	0.9585089	1.1140728	1.0477026	0.9403886	0.8998465	0.79191613	0.7419403	0.72226167	0.7129063	0.7738967	0.8348292	0.79763097	0.797631	0.79763097	0.797631	0.797631	0.8283313	0.9246898	0.9663338	1.0244815	1.2165157	1.2117827	0.9939977	1.1090866	0.9341834	0.9181576	0.8724409	0.8626461
KAL1	0.45111397	0.5750113	0.9693784	0.88935864	0.9052786	2.82099	1.6309583	3.8863096	1.7364639	1.7174885	6.90718	2.033808	3.1505208	2.4735088	0.8395302	0.41400158	0.7888781	2.1478026	4.1238217	4.3143287	2.2554946	3.5422785	1.9648242	1.2125841	1.3458853	2.5053382	3.3643172	1.3625379	1.4350927	2.3288102	4.257444	2.4520385	0.85818297	0.858183	0.858183	0.858183	0.858183	1.6306533	0.44920892	0.95092535	0.25140303	0.67899656	0.46792737	1.2470437	0.77951086	1.5429686	1.5527986	1.4485633	0.9308824
KCNA1	1.2766548	0.89428705	1.2911938	0.8712406	0.80503684	0.8033622	0.99041593	0.8591628	0.8904496	1.0647752	0.7594208	0.97134936	0.9655247	0.8144513	1.0325708	1.1477793	0.8576477	0.6878011	1.000937	0.8443227	0.92010456	0.82602745	0.872003	0.8921568	0.84670997	0.85668206	0.8800677	0.8378227	0.84984404	0.7410692	0.8717969	0.790204	0.8531064	0.8531064	0.8531064	0.8531063	0.8531064	0.98214644	1.0457339	1.0384159	0.93881094	1.2693418	1.071162	0.9223335	1.1491879	0.84850365	0.8302567	0.9041072	0.88761103
KCNQ1	1.120945	1.2585106	0.63187295	0.93001854	0.9427298	0.8573302	0.99328166	0.7869706	0.7650814	0.82151455	0.6026747	0.9009524	0.8872534	0.81919914	0.9156628	0.9813545	1.1000133	0.6845494	0.7901366	0.6853781	0.7664193	0.73813725	0.8773805	0.7904023	0.7361309	0.77040744	0.7396758	0.72100174	0.65641415	0.7473201	0.6914848	0.76030225	0.7550696	0.7550696	0.7550696	0.7550696	0.7550696	0.7696702	1.1662052	0.9140333	1.1767141	1.1578104	1.3148795	0.8337225	1.048249	1.0188873	0.7932757	0.8065533	0.9540432
KCNE1	0.97204745	0.9667714	1.1621139	0.9775832	1.0541449	0.80488616	1.098792	0.83327264	0.94875014	1.2590365	0.8156117	1.0795959	0.9631395	1.025324	0.9055169	0.95688206	0.8911197	0.8078117	0.96310675	0.8767145	0.9481763	0.8509714	1.0733025	1.0768433	0.8705802	0.947045	0.8986967	0.85128486	0.85912925	0.79815197	0.97469676	0.85972273	0.88863766	0.8886376	0.88863766	0.88863766	0.8886376	0.83432156	1.1558435	1.1096804	1.0407355	1.147525	1.2028362	0.75665534	1.0561838	0.94252175	0.8265658	0.92713106	0.96608865
KHK	0.9990752	0.80922973	0.68210673	0.8668195	0.85490274	0.5150927	0.7062819	0.60841596	0.9307574	0.6453184	0.5206778	0.74011344	0.6040662	0.6904773	1.1040344	1.0272275	0.72986525	0.6708328	0.61527133	0.6392751	0.6362326	0.58699864	0.87654394	0.6613658	0.71084106	0.78268653	0.7908158	0.5838705	0.64814276	0.5353134	0.5470051	0.51808697	0.7652763	0.7652763	0.7652763	0.7652763	0.76527625	0.9785419	1.5667917	0.9177138	1.2631974	1.3052667	1.1044804	0.88783807	1.0664254	0.7633757	0.6805276	0.46584138	1.0259849
KIT	0.17194453	0.528368	0.6660328	1.6228004	0.5309127	2.7467487	2.6654181	2.258439	3.2653396	2.036499	2.817981	2.0408134	4.5297847	2.028848	1.2773391	0.43118587	0.87731856	2.6341224	2.4178193	2.3698804	1.8082328	3.8852348	2.799675	1.5441777	1.6408962	2.0494356	2.955302	2.6270502	3.8222973	1.6032883	1.0312483	2.8159502	0.9133554	0.9133554	0.9133554	0.9133554	0.91335535	0.81958216	0.70511556	0.574265	0.33860838	0.12514493	0.0724853	0.40587944	0.67523855	2.2767613	2.3113728	2.6955469	0.8169431
KRT12	0.5678106	0.51623493	0.10051039	0.54232824	0.22494052	0.23036003	0.2679856	0.100074075	0.31001222	0.160554	0.08403359	0.20392516	0.14991221	0.08334601	1.1274066	0.35280314	0.18673405	0.16311248	0.19167656	0.14199853	0.30205843	0.14500752	0.20501438	0.31113937	0.19685283	0.36038697	0.16451333	0.39487696	0.30518532	0.1610105	0.079545416	0.08575228	0.5436603	0.5436603	0.5436603	0.5436603	0.5436603	0.6052225	1.0715765	1.8295697	1.234492	2.7493002	1.4206012	0.75594664	0.7034384	0.24943799	0.17276491	0.20764893	0.88707507
KRT18	1.3986602	1.2574257	0.2170754	0.8992076	0.94893813	0.90226346	1.0321816	0.9711784	0.89947885	0.9670914	0.85102415	0.876594	0.88170415	0.9691413	0.9827167	1.0882976	1.1758574	1.0396491	1.0303271	0.76103723	0.6695417	0.9323121	0.93743235	1.168256	0.9598721	0.8967184	0.9729262	1.0050589	0.990275	0.8977281	1.0852648	0.7752459	0.96045345	0.96045345	0.96045345	0.9604534	0.9604534	0.90457	0.942105	0.98433685	1.1389916	1.139835	1.2898197	0.88794905	1.0223112	0.9475336	0.8978485	0.8446999	1.0274233
KRT9	1.2114786	0.94827414	0.7222991	0.9401202	1.0943174	0.88726836	0.8679685	0.8317924	1.0842526	1.0441015	0.86914945	0.9726714	0.8192953	0.9246445	0.9650861	0.7120819	0.8565095	0.8068917	0.9610083	0.85518634	0.8811476	0.84729296	1.0401794	1.0845807	0.94576085	0.79597163	0.8760695	0.9071033	0.87172306	0.8703183	0.92306083	0.79972595	0.77891976	0.77891976	0.77891976	0.77891976	0.77891976	0.8328396	1.2037688	1.3382138	1.044838	1.1294339	1.0847985	0.6832057	0.7668314	1.0719352	0.9899829	0.8541534	0.84320235
LAMA3	2.4524	0.6541152	0.5351055	1.2436507	0.9065254	0.72858936	1.1911784	1.1683841	1.2206953	0.85405344	0.9286467	0.9384647	0.8564677	1.245723	0.7124415	0.59306335	0.6056504	0.5651461	0.81792086	0.71205854	0.92487854	1.359198	0.7497487	0.56867	0.8474645	0.7253038	0.907501	0.991448	1.0360637	0.3822464	1.301212	0.96301466	0.90959215	0.9095921	0.90959215	0.90959215	0.90959215	1.9480883	1.023762	1.122285	1.1196666	1.7400515	0.72075987	0.72359985	0.7575868	0.6609969	0.53070146	0.6525019	0.8726039
LCAT	1.5042598	1.3265289	2.229714	1.4462208	0.87730604	0.7745875	0.9301131	0.6885179	0.81394446	0.898609	0.9271322	0.6462926	0.7556662	0.5867004	0.5853219	1.1233025	1.161688	0.82792896	0.57499015	0.66938895	1.1339203	0.8000882	0.8263174	0.8653035	1.1230757	0.96926075	0.79499567	0.80955255	0.7367603	0.7874452	0.79957706	0.8397675	1.0209947	1.0209947	1.0209947	1.0209947	1.0209947	0.77219534	0.806864	0.76265496	1.2284491	1.3513174	1.0049973	1.5810121	1.3466263	0.72704685	0.64840287	0.77043414	0.5977642
LEP	1.7686027	1.1470621	1.1155504	0.7951542	0.8031026	0.8124945	0.74436194	0.7967734	0.8014047	0.91487616	0.86984867	0.90032923	1.006347	0.78111935	1.317508	0.88078994	0.83997667	0.9617172	0.92191136	0.77891755	0.79601014	0.7278037	0.93413574	0.9428393	0.71231943	0.95138323	0.93068904	0.9578472	1.1303414	0.88067144	0.7989839	0.70604044	0.90716195	0.9071619	0.90716195	0.90716195	0.90716195	0.94081295	1.1489131	1.252412	0.94528097	1.2313812	1.2388511	0.7900415	1.0925696	0.88010925	0.7848028	0.6948261	1.2628077
SGCG	0.9091996	1.0750275	0.86523646	1.1045765	0.91708547	0.9799785	1.0942156	1.0596609	0.9706382	1.254425	0.82925737	0.88645446	0.8710128	1.0253862	1.2607626	0.9983911	0.999465	0.8762374	0.95321643	0.98578995	0.98202145	0.9300579	1.1781087	1.0534655	1.0357751	0.88876516	0.9039906	0.9403006	0.8095444	0.7611114	0.7430939	0.9417724	0.90417314	0.9041731	0.90417314	0.90417314	0.90417314	1.0637077	1.0785	0.9434654	0.9249769	1.0373769	1.205417	0.8521954	1.0242325	0.9960115	0.94543386	0.92868376	1.1056905
SGCB	1.2470906	1.1849179	0.90790313	0.99532664	1.0761666	1.2509124	1.7344009	1.528605	1.4218051	1.0984528	1.3536898	1.1994988	1.2529306	1.3737614	1.2452908	0.6995185	0.7551136	1.5216067	1.2257789	1.386001	1.7018704	1.374871	1.4051341	1.1094328	0.8904412	1.0989127	1.2930481	1.4375116	1.0429858	1.304744	1.4734564	1.5976077	0.914824	0.914824	0.914824	0.91482395	0.914824	0.6960005	0.97759354	1.201071	0.7123026	0.94805914	0.55208606	0.4359616	1.078937	1.646132	1.2924417	1.459415	1.2203541
LHCGR	1.0697404	0.95739937	1.0684832	0.94750935	0.9184204	0.9570457	1.0678922	0.9015586	1.0802162	1.0907569	0.8130146	0.9217903	0.9165092	0.9429997	1.1337299	0.94040555	0.889985	0.8494301	0.9456645	0.8577477	0.9594279	0.95140266	0.9560169	1.1277274	0.86795366	0.87030363	0.9015425	0.9771264	0.9039686	0.8180567	0.895835	0.9146793	0.99414897	0.99414897	0.99414897	0.99414897	0.99414897	1.1957861	1.1366664	1.0772791	1.0189385	0.9940828	1.0579093	0.7447017	0.9637092	1.0646484	0.88956684	0.8567115	1.1280298
LIG1	1.1806661	1.2843907	1.3987763	0.8223641	1.0355508	0.75180006	0.7475049	0.76121753	0.8913415	0.6593732	0.7182644	0.6508108	0.619841	0.5456879	0.84670365	2.1152296	1.3756583	0.8314791	0.7303849	0.6998254	0.70686877	0.75008386	0.7722832	0.62586886	1.3187219	0.6692952	0.7380325	0.7864759	0.7154702	0.8423898	0.6456265	0.68697685	0.93732315	0.93732315	0.93732315	0.93732315	0.93732315	1.0681356	0.8858474	0.82947016	1.2146295	0.9016725	1.3961477	1.586296	0.86280096	0.7291841	0.81307894	0.71273595	0.74315935
LIPA	0.17684087	0.33397123	0.53534836	0.676217	0.8200667	2.3275528	1.884856	1.7487264	2.3618245	1.6466178	2.2960155	1.7686085	1.958095	2.5702639	0.7323199	0.20280465	0.6813263	2.9394193	1.864602	1.8219916	1.9331217	2.3066895	1.37283	2.054064	1.443409	1.6860615	2.340886	2.7197113	1.8445369	2.5594025	1.0807598	1.4100672	0.5317986	0.5317986	0.5317986	0.5317986	0.5317986	0.72239643	0.94059527	0.61367977	0.18266279	0.16765782	0.0819038	0.31267452	0.8017711	1.9012338	2.811706	2.4637175	0.7404849
LIPC	1.6017228	0.49829403	0.41643298	0.36873868	0.4252566	0.27311555	0.5291932	0.3117183	0.40144348	0.5011316	0.2086407	0.63715804	0.35300237	0.3402387	0.49734074	0.70936805	0.4313008	0.27423757	0.51644844	0.5542815	0.43907985	0.28104743	0.44290292	0.6929245	0.53051966	0.81794345	0.26163566	0.5772045	0.35411894	0.21038663	0.37638745	0.36326045	1.0534877	1.0534878	1.0534878	1.0534878	1.0534878	0.30918828	1.8650637	1.5169188	1.6649398	1.7783433	1.2263613	0.8028447	0.4528729	0.408574	0.5356066	0.43928665	1.1485833
LPL	0.90855503	1.6866912	2.3113089	2.1677053	5.7766256	1.1023308	0.6829215	2.8390577	1.054117	3.0629444	4.600603	0.6120445	4.645888	4.9376254	1.4329004	0.99376935	0.8006692	1.5189954	1.0573078	2.4124405	1.6778444	6.2927814	0.8009252	1.2215806	1.0631162	0.6406838	0.99011856	1.1494417	1.0165482	1.6846787	2.0241957	3.696031	0.7020228	0.7020228	0.7020228	0.7020228	0.7020228	1.4861778	1.2862822	0.73453885	0.95864147	1.2340196	0.6526678	0.56744033	0.79890966	0.9185315	1.0138035	1.3489872	1.2168889
KCNH2	1.1616639	0.785686	0.94857365	1.3468021	1.2792271	1.4148083	1.5482051	0.9762716	1.4813099	1.1913528	1.2619787	1.0492144	1.0188158	1.1155689	1.0290686	0.9469184	1.1834514	1.17442	1.2675033	1.2505813	1.0975	1.3106432	1.0756675	1.1502854	1.2680162	1.1593047	1.0973519	1.1104078	1.4219552	0.99199295	0.9021604	1.5293335	0.9786841	0.9786841	0.9786841	0.9786841	0.97868407	0.8617164	1.0552957	0.8473036	0.7783805	1.4583443	0.9237872	0.76977205	0.90208524	1.1511731	1.0765358	1.1756055	0.9596662
MAOA	1.2290863	0.93039274	0.07367257	0.6368704	0.574545	0.9555493	0.9005279	0.827887	0.95804125	0.96166986	0.33913803	1.0913781	0.9878049	0.70808357	1.0061277	0.6849741	0.7924203	0.94804895	0.9556135	0.80485886	0.8386802	0.6488274	0.9587977	1.0797062	0.8161212	1.2027752	0.7570622	0.966317	0.86310923	1.1220169	0.5914399	0.78257835	0.9689997	0.9689997	0.9689997	0.9689997	0.9689997	0.6929141	1.0095648	1.1506717	0.96633357	1.3379186	0.88324994	0.65637	0.99371225	1.1860212	1.0797421	1.0435032	1.1226773
MBL2	0.99460006	0.80430716	0.91597056	0.879565	0.8178241	0.9681569	0.9341076	0.9331668	0.9615429	1.0132552	0.795491	0.883119	0.94561815	0.89068854	0.99952537	0.92410165	0.83728814	0.8951889	0.9168327	0.8499016	0.86581314	0.8320163	0.99976104	0.9239467	0.82702684	0.85997	0.9320219	0.91976416	0.90301275	0.9638058	0.90125525	0.89442337	0.9495662	0.9495662	0.9495662	0.9495662	0.9495662	1.0100924	1.2219659	1.0716295	0.9494383	1.1889572	0.9032867	0.9477177	0.95653176	0.913082	0.9554237	0.8818741	1.1146361
MEFV	0.97650635	1.1437985	1.4852808	0.91996807	0.9284154	0.87035215	0.9876114	1.3492147	1.0874317	1.1396937	0.84823567	0.7057962	0.77743345	0.8454479	0.89677316	0.831977	0.79481286	0.8834932	0.93927246	0.8485212	1.0681293	0.90689474	1.0516763	1.2312659	0.83528274	0.95725787	0.8131825	0.92966396	0.9173748	0.80416095	1.1793134	0.8580554	0.7020352	0.7020352	0.7020352	0.7020352	0.7020352	0.88747936	1.0164807	1.0987065	1.1189369	0.8526941	0.9104969	0.81998754	1.2849665	0.97355866	1.0998152	0.93687725	0.8958693
MEN1	1.0480531	1.035522	1.3247674	0.8905365	1.1019722	0.8672093	0.71811235	0.77960014	0.81903297	0.98584867	0.8130821	0.92161894	0.9842596	0.7701612	0.7900289	1.048935	0.89329445	0.88874364	0.93663514	0.7533705	0.73127294	0.74331325	0.79508936	0.8137934	0.95725346	0.7698631	0.732847	0.9248136	0.66221786	0.78452605	0.7747551	0.7162567	0.9838626	0.9838626	0.9838626	0.9838626	0.9838626	0.84568346	0.7996701	0.9580894	1.0777669	1.0175518	1.2777263	1.3702224	1.1300397	0.90395236	0.76768124	0.85161614	0.9484163
CIITA	1.2634997	0.9438007	1.0494914	1.0998932	1.013995	0.73962116	0.8534869	0.6788072	0.8657768	0.81707585	0.7174433	0.70276976	0.6912706	0.6809424	0.8085003	1.1236522	0.84448594	0.6630155	0.75844496	0.6921999	0.71369296	0.64869237	1.0590571	0.7558003	0.67820287	0.9084988	0.88694733	0.73501223	0.8581007	0.78928024	0.64714545	0.77099824	0.75458163	0.75458163	0.75458163	0.75458163	0.75458163	0.8562001	1.0768185	1.1153761	1.1828097	1.3178331	1.1698848	0.80114454	1.1065851	0.7728259	0.825798	0.77472466	0.7774362
MICA	1.3256456	1.2467967	2.0382621	1.0076922	1.2844731	0.7903284	0.5329291	0.37020227	0.6647325	0.49802384	0.58399	0.88373315	0.49206886	0.8436618	1.0736735	1.3804463	1.4023964	0.38037786	1.0122734	0.51828873	1.0869597	0.40501875	0.5448156	1.2149328	1.1975453	0.84669966	0.6501305	0.5093883	0.8926108	0.86079925	0.52075857	0.49747202	0.8489649	0.8489649	0.8489649	0.8489649	0.8489649	1.2831993	0.9178247	1.1489813	1.3675185	1.3829763	1.4220893	0.96922	1.0087937	0.47027782	0.5033318	0.5257879	0.92668724
MITF	0.446305	0.8523496	1.2439476	1.1824063	0.9721851	2.1932411	1.6178594	1.7813503	1.6307118	1.2350767	2.3274038	1.3337746	1.9530421	2.272155	1.4274951	0.5065623	0.9013339	1.8205911	2.0569713	1.7552347	1.7941141	1.8569832	1.468706	1.7266896	1.3499172	1.2320714	1.2738953	1.3566915	1.5435375	1.5641087	1.9193408	1.733347	0.7467587	0.7467587	0.74675864	0.7467587	0.7467587	1.0225433	1.1122268	0.9397449	0.473177	0.3953495	0.32273072	0.44237897	0.91146094	1.6581161	1.7797645	1.9425067	1.024883
MLH1	1.1031255	1.1713539	1.3046304	1.0201582	1.3504817	1.0864627	1.1956311	1.2169104	1.1806799	0.9799084	1.0662807	0.8031215	0.9429564	0.88892704	0.91198087	1.3503009	1.3028773	0.87323636	0.96060807	0.9677356	0.9794475	1.3026164	1.103979	0.90496093	1.1019043	0.83071846	0.9051427	0.9022275	0.9639054	0.7458673	1.0838729	1.1585742	0.9902352	0.9902352	0.9902352	0.9902352	0.9902352	1.1358879	0.98767626	0.84585845	1.0428596	0.6140427	1.0434556	1.093568	1.0690264	1.0714892	1.1118718	0.98426473	0.88060284
MPO	1.1706209	0.90570223	1.0325174	0.98341703	0.9543152	0.7934221	0.96601087	0.88083714	0.9716261	0.9719199	0.7232215	0.84783316	0.89649767	0.8575459	0.8277348	1.1167917	0.8502008	0.71064705	0.8121955	0.86260307	0.8399505	0.90260375	0.8516306	0.9845749	0.9150936	0.9062646	0.83138585	0.7849888	0.79472846	0.73777664	0.81577843	0.85101616	0.8489448	0.84894484	0.84894484	0.8489448	0.84894484	0.8876246	1.1137553	1.0422778	1.0707471	1.1960284	1.0697405	0.91000354	1.1011227	0.853607	0.88017094	0.8749224	0.9705166
MTM1	1.632143	1.3188071	0.2864231	0.50513625	0.79329497	1.229659	1.1186984	0.94578576	0.93751156	1.2421585	0.53945154	1.1275464	0.936125	0.7782197	1.0687803	0.75273305	0.998711	0.8741361	0.88593376	0.99025613	0.8336039	1.0072045	1.0436896	1.0772533	0.9361571	1.0516617	0.92108583	0.9258021	1.0691735	1.159591	0.82504785	0.8677431	1.373116	1.373116	1.3731161	1.3731161	1.3731161	0.66339356	0.9313874	1.1543823	1.0268867	0.8329873	1.1955959	0.75167125	0.9160707	1.0336032	1.4457979	1.0482239	0.9021864
MTR	1.1581388	0.9870241	0.7266794	0.7836961	0.7012526	1.4253788	1.4650762	1.3953588	1.2665056	1.0955671	1.2275798	1.1585284	1.2702984	1.2235456	0.8170392	0.98672634	0.7724029	1.2345301	1.465394	1.4365327	1.2943408	1.5805856	1.0548192	1.45304	1.0700991	1.3324	1.07017	1.4125044	0.9426486	1.1703833	1.5622612	1.4880471	1.3935535	1.3935535	1.3935535	1.3935535	1.3935535	1.1217904	1.012418	0.9815669	0.8783963	0.43933955	0.612566	1.052624	0.74950725	1.3965063	1.1582564	1.5970286	1.16403
MUT	1.038585	1.0689632	0.36729214	1.1211648	0.9895624	0.90004134	1.0094281	0.84660596	0.88704085	0.8218713	0.56338865	1.0744377	0.7313692	0.6583116	0.94193506	0.67456836	0.9201616	0.875639	0.9047703	0.854307	0.918062	0.7811586	0.79781663	1.0562888	0.7309763	0.92557293	0.76500046	0.91473645	0.8007699	0.76161444	0.7436844	0.8005157	0.9592465	0.9592465	0.9592465	0.95924646	0.9592465	1.0085628	1.1904697	1.0447818	1.1396652	1.032497	0.92400396	0.8652276	0.7786023	1.0729957	1.0142719	0.92892236	1.0040988
MYBPC3	1.1935248	0.8666028	1.142858	0.969104	0.99470603	0.8269201	0.97693527	0.94965124	1.0561929	1.0536758	0.61652464	1.073221	0.9367682	0.9262514	0.78992796	0.9500178	0.99017066	0.6617783	0.8453492	0.99463916	0.8969099	0.9803062	0.8387847	0.9577746	0.8181858	0.79393244	0.8208841	0.6928148	0.7227763	0.63043475	0.9836378	0.73984236	0.7794346	0.7794346	0.7794346	0.77943456	0.7794346	0.77390164	0.92846316	1.1569225	0.9492198	0.9952408	1.3198003	1.0597117	1.0505117	0.96445894	0.9834732	0.81829584	0.96656835
MYH6	1.0271295	0.9798652	0.9322022	1.4323556	1.1453811	0.7361998	1.0872002	0.9233966	0.9188308	1.00295	0.79441637	0.8360168	0.81521195	0.8427011	1.0094068	1.1248999	0.8920294	0.73825544	0.9856107	0.96707565	0.94853854	0.9177822	0.9462148	0.90158206	0.95026124	0.79957145	0.84015626	0.8378725	0.7320056	0.79473644	1.0585592	0.7384173	0.9299814	0.9299814	0.9299814	0.9299814	0.92998135	0.889365	0.8436635	0.79385614	1.0304135	1.2887574	1.0190172	1.1010413	1.326386	0.9870685	0.7985386	0.9218927	0.831981
MYL3	0.9213026	0.757605	0.9437688	0.9343027	0.83209217	0.7473152	1.2222656	0.8145135	0.9870024	1.3701217	0.83142155	0.82443935	0.9152255	0.8792921	0.93997157	0.9175038	0.89581317	0.82963586	0.8823699	0.83326757	0.9446576	0.91818273	1.0566399	1.1955578	0.9739892	0.9301215	1.0275775	0.88611364	0.9361877	0.8575245	0.7419353	0.76388127	0.9100729	0.9100729	0.91007286	0.9100729	0.9100729	1.0109336	1.0053444	1.2520473	0.93867654	1.2090503	0.9857751	0.8294131	0.8873209	1.0119872	1.0182987	0.85115284	0.9077521
MYO5A	0.29389253	0.3517242	1.6794403	0.7123544	1.0866749	1.6754953	1.8075343	2.1225379	1.3800622	1.6242741	2.3325126	1.8601217	2.1366692	2.6546502	0.8450581	0.4285426	0.66946596	2.0882592	2.7354174	1.9972599	1.7622252	1.8724775	1.3311014	2.558664	1.8430133	1.4040794	1.4333239	1.6499062	1.4024516	1.6487972	2.1914184	1.7742587	0.97111726	0.97111726	0.97111726	0.97111726	0.97111726	1.2415793	0.64458805	0.75382507	0.33816487	0.31794402	0.2677998	0.7606443	1.1018418	1.6831114	2.1392548	1.7512475	1.0006642
MYO7A	1.0339807	0.94506633	1.6734536	1.2508645	1.0901757	0.7371117	0.9425133	0.869461	0.86859936	0.8958398	0.90750337	0.7757106	0.94652784	0.8544151	0.8582127	1.0216525	1.0651904	0.93700266	0.7422311	0.7596921	0.91774595	1.1169467	0.93483317	0.91132414	0.97778827	0.8434183	0.843206	0.80583864	0.88590074	0.90686303	0.7781647	0.9201397	0.87896305	0.8789631	0.8789631	0.8789631	0.8789631	0.9427816	1.3418214	0.8434895	1.021137	1.1589254	1.4594592	0.8752797	1.0074538	0.7420564	0.84193254	0.7656637	0.8761323
NAGA	1.1680158	1.0643519	1.1115377	1.1069161	1.3274965	1.0333755	1.0320392	1.0733848	0.9411855	1.2631792	1.1215924	1.3073547	1.0431439	1.3014377	1.1024623	1.0273513	1.1616367	1.2071588	1.3621064	1.1138558	1.0616007	0.940079	1.1009079	1.204324	1.4820707	1.0441421	1.0369221	1.0771235	1.1306732	1.042932	1.0749178	1.0799692	0.94337	0.94337	0.94337	0.9433699	0.94337	0.7733037	1.0791875	0.83437145	1.0413568	1.1829071	1.0007749	0.75955325	1.3624055	0.940932	1.0324041	0.99280345	0.9553639
NAGLU	1.4898407	1.1228814	0.97163665	1.295662	1.0438141	0.9803279	1.0129257	0.93015593	0.8787038	1.1551622	1.302012	1.0606619	0.9530126	1.1146106	1.0614102	1.1664734	1.0238405	1.0880233	1.1338569	1.19215	1.0124323	0.9903938	1.1712453	1.0539304	1.3123575	1.1788245	1.1147978	0.9763491	1.1779132	0.9294196	0.9384423	1.0969269	0.8508109	0.8508109	0.8508109	0.8508109	0.8508109	0.8295256	0.96108395	0.7824037	0.6192792	1.1470585	1.9301891	1.0518775	1.1172734	0.87967765	0.76938254	0.9122491	0.85901195
PTCH1	0.97040814	0.740825	0.8760894	1.0484135	1.0905252	0.8678279	0.96444404	0.91117275	0.95932114	1.1280185	0.7624163	0.9813609	0.8106609	0.8271702	0.9131181	0.8756192	0.84520763	0.8971813	0.88597715	0.88229346	1.0302548	1.0120701	1.1262007	1.053854	0.9475637	0.9455433	0.922369	0.9115238	0.81969875	0.794961	0.8576522	0.9014883	0.826281	0.826281	0.826281	0.826281	0.826281	0.7666809	0.87835896	0.72689307	1.1365786	1.0048182	1.205214	0.7766903	1.3931438	0.96462154	1.155797	0.99120384	0.66621846
NDP	1.0825467	0.8656573	3.0407996	1.0090977	0.9256758	1.071511	0.74444366	0.8020185	0.6610789	0.59386444	1.3700246	0.70465964	0.7672614	0.64703566	1.0204184	0.77300614	0.9062255	0.9322934	0.7169113	0.69191897	0.9005192	0.6289442	0.69846046	0.64869046	0.7036429	0.75398356	0.83725023	0.7910839	0.7763372	0.9136853	0.6406535	0.73497415	0.98743033	0.98743033	0.98743033	0.98743033	0.98743033	1.0508293	0.86822075	1.2540653	1.0678077	1.0775038	0.9466882	1.018774	1.0037045	0.7662049	0.92735785	1.0188433	1.0400107
LOC101930150	0.93309885	1.0794139	0.8661146	0.9607466	0.6813464	1.2441069	1.0410328	1.0665616	1.1041386	1.091743	0.88209194	0.98196137	1.1283677	0.9830839	1.1185526	0.81954044	0.7848815	0.9054255	0.92943776	0.8296528	0.9692422	1.1691638	1.0919995	0.95402443	0.6968827	1.1369112	0.9586507	0.96784276	0.9290321	0.9691446	0.9635271	0.97589344	1.1800565	1.1800565	1.1800565	1.1800565	1.1800565	1.1058081	1.1730587	1.1695954	0.9858293	1.0143245	0.6878097	0.69442844	0.82682884	1.042204	1.2682921	1.0318214	1.161254
NF2	0.9026801	0.9473044	0.9530186	0.94181275	0.961866	1.0702648	0.9875594	1.080182	1.0787125	1.1133275	0.91828245	0.9740628	1.012031	0.98687845	1.1180133	0.9220242	1.0150956	0.9325241	1.035107	0.93274313	0.9242577	1.1177136	1.1290371	1.0980213	0.9212195	1.0004838	0.90943927	0.94441205	0.97278655	0.8629378	0.95237845	0.86026096	0.9659796	0.9659796	0.9659796	0.9659796	0.9659795	1.0306648	0.9997615	1.1107863	0.9836997	1.1256655	1.0132211	0.8366987	0.85490066	0.9982841	1.085549	0.96076864	1.0649544
NME1	0.7955992	1.7541426	1.5831157	1.224352	1.9380358	0.88007015	0.7825689	0.981374	0.7683289	0.80341727	0.8870169	0.6391137	0.76423466	0.9103878	1.2879905	2.6209824	1.7133062	0.8888074	0.93821275	0.81626034	0.70469296	1.0904853	1.1241175	0.7644403	1.0417742	0.575224	0.9789865	0.5945114	1.1169629	0.68324167	1.2863891	0.89632034	0.7188024	0.7188024	0.7188024	0.71880233	0.7188024	1.2141097	1.560983	0.8633739	1.2322352	0.3011216	1.4050081	1.042264	1.2422761	0.7546147	0.7528174	0.6311964	1.0695813
PNP	1.7878058	1.3792219	1.5809743	0.8429559	1.7718388	0.45458776	0.4305835	0.7588679	0.70613253	0.49025536	0.45132998	0.5450097	0.4066563	0.62351733	1.1320658	1.4469666	1.426689	0.5060207	0.5206116	0.5315713	0.37156177	0.6492604	0.76320237	0.54723054	0.3301808	0.43992803	0.6989318	0.4506633	0.7329904	0.3821467	0.9712115	0.47822374	0.46378273	0.46378273	0.46378273	0.46378273	0.46378273	1.1809452	1.4031543	0.5669577	1.1308118	1.7616284	1.5433927	0.8133515	1.2862704	0.5419417	0.38896158	0.3825843	1.1135792
NPC1	1.4580299	1.1147296	2.6592546	1.1541784	1.3858517	0.93958455	1.186084	1.2743852	1.1655986	0.8547561	1.0804693	1.0448035	0.9888191	1.4327288	1.0884866	1.047299	1.260225	1.1538686	1.0465248	1.0808334	1.0439266	1.2883995	0.9054896	0.85728765	1.0013918	0.9223322	1.0906832	0.91055405	1.0404232	0.94268245	1.1711727	1.1629977	1.0009874	1.0009874	1.0009874	1.0009874	1.0009874	1.505777	0.95585537	1.0083456	1.0859659	1.053936	0.7949697	0.9334791	0.9297384	0.86072147	0.9814048	0.8898065	0.931411
NPHP1	0.95523226	0.9252845	1.0030268	0.9581255	1.0016794	0.94603443	0.9512137	0.8464706	0.9716133	0.99130064	0.82769525	0.859698	0.9281491	0.9924331	1.0153362	0.9943028	0.9820171	0.7176687	0.8556627	0.9058111	0.84265304	1.0519053	1.0880336	0.9170825	0.7848997	0.8811494	0.7826082	0.74971217	0.7455417	0.80631083	0.87546796	0.9626608	0.88508165	0.8850816	0.88508165	0.88508165	0.88508165	1.0032959	0.87947816	1.0593878	1.1024956	1.3308414	1.0449995	0.85451454	0.9313828	0.9605754	0.9597052	0.87332475	1.040549
GPR143	1.036859	1.0849775	0.8753595	1.0627139	0.9602944	0.74873805	0.75190204	0.8440644	0.91841733	0.7201154	0.58073527	0.85205656	0.7734914	0.62474555	1.1491822	1.1561537	1.0427645	0.5953565	0.88333726	0.7141388	0.82764804	0.5796831	0.8012149	0.93037546	0.955724	1.1783712	0.85065496	0.82155216	0.7078796	0.6738093	0.8396076	0.64151984	0.9019329	0.9019329	0.9019329	0.9019329	0.9019329	0.92389446	1.3053874	1.0408037	1.3240292	1.1515012	0.9925763	0.8935474	1.3029121	0.5683228	0.68573284	0.811293	1.0308496
OAT	0.8401484	0.91777366	0.79566455	0.905245	0.8112145	1.3634984	1.1277097	0.9035618	1.169916	0.9051867	0.69709605	1.2169046	0.8764527	0.7002422	1.0747466	0.8136183	0.89352095	1.0267404	0.98212993	0.99048126	1.2049863	0.855274	1.1078237	1.1490748	0.8349427	1.1409341	0.9831216	1.0201396	1.0621121	0.82108617	0.8086837	1.3518424	1.020481	1.020481	1.0204811	1.0204811	1.0204811	1.042661	1.2465364	1.0397927	0.97755253	0.392687	0.68899196	0.65636075	1.079545	1.5255919	1.1303838	1.2198969	1.0409803
OCA2	1.144222	0.9186728	0.64302534	0.89211535	1.1857508	1.4039042	1.1404042	2.274108	1.3767625	1.3057957	0.87336934	1.0137872	1.0410239	0.99105245	1.1908622	1.0758032	1.2688572	0.97185934	1.2979203	1.6091036	0.8888841	1.2406119	1.7428386	1.1059313	1.5246758	0.8065295	1.5595981	0.816167	0.8732519	0.8505479	1.1135739	0.8075073	0.9658052	0.9658052	0.9658052	0.9658052	0.9658051	1.2745825	0.9544165	0.9581119	0.9269201	0.76394236	0.86787045	1.1209708	1.0025246	0.9701958	1.006085	1.1543797	0.9565038
OCRL	0.9627909	1.0640827	0.34334865	0.8985079	0.71585196	0.838855	1.0164489	0.7824	1.0419861	1.3012623	0.662846	1.1628461	0.9368148	0.7711244	0.87896407	0.80795443	0.79811895	0.96465325	0.8933895	0.83077615	0.93158835	0.74411774	0.96303415	0.97146845	0.71114093	1.0751154	0.8710987	1.0692248	0.93832606	1.0052383	0.62805563	0.9307283	1.019047	1.019047	1.019047	1.019047	1.019047	0.8703524	1.0105733	1.0750617	0.9934862	1.1182809	0.9084045	0.71753776	1.2683879	1.0598708	1.0946547	0.88339037	1.0944524
LOC101929036	0.94454587	0.9386618	0.9586468	0.8902171	0.89670193	0.89543796	1.0668796	0.8611645	0.93979794	1.031713	0.72494364	1.0075603	0.84856826	0.92927843	0.9675788	0.8744457	0.9195253	0.73091185	0.8629449	0.89255345	0.9997024	0.918723	0.9606467	0.94756687	0.86120754	0.7877968	0.73504984	0.80280185	0.7143043	0.831128	0.8490525	0.90647286	0.95665205	0.95665205	0.95665205	0.95665205	0.95665205	1.1052095	1.0056652	1.0359504	0.9678062	0.9763318	0.95607376	0.8652099	1.124786	0.9828154	1.0669695	0.9131828	1.1425172
PAX6	0.9948455	1.2955554	0.7879184	0.88351476	1.0247709	1.6931225	0.92907846	0.91415316	0.9461696	0.9224371	0.7401323	0.96784186	0.89420724	1.0648587	0.87482995	1.0099697	1.1905698	0.9485248	0.96161765	1.140219	0.98159754	0.9070997	0.9064901	1.0509956	0.95328605	0.9346196	0.9029024	0.9419818	0.98404044	1.1835093	1.0128576	0.7568703	0.92809516	0.9280952	0.9280952	0.9280952	0.9280952	0.94119006	0.9342585	0.98622566	1.0815179	1.0404195	1.2789032	0.8876814	1.0385509	0.974597	0.9864584	0.8501977	0.95597976
PCBD1	1.0606112	1.3477324	0.69538665	1.1005839	1.3451535	0.8125499	0.93764293	0.9169855	0.8018899	1.0782558	0.61740124	0.7889541	0.7389917	0.77980864	1.2989587	1.3467826	1.6158113	0.6369565	0.8123309	0.8333422	0.8637333	0.7592282	0.8340149	1.0076332	0.72971416	0.78920585	0.84467566	0.722735	0.9300015	0.8706092	0.831692	0.9743552	0.8347998	0.8347998	0.8347998	0.8347998	0.8347998	1.0462759	1.35336	1.1304188	1.2912561	0.48187104	0.9909124	0.7854364	1.4400375	0.8730995	0.74028397	0.867048	1.1259452
PCCA	1.0656662	0.9763372	0.18202832	1.0490396	0.6797922	0.57242554	1.013032	0.73240423	0.99982566	0.83652693	0.46779108	1.2868824	0.6541907	0.418581	1.222354	0.5266493	0.622202	0.73838305	1.0406321	0.89119554	0.9435839	0.53931946	1.0718076	1.0163214	0.7880541	0.92030275	1.0611104	0.8040079	1.0240327	0.6088922	0.5382152	1.1398017	0.969863	0.969863	0.969863	0.969863	0.969863	1.0898931	1.1833543	1.2644434	1.2651865	0.41387448	0.7259472	0.75640196	1.3441371	1.1764747	0.781987	0.99829894	1.3992077
PDHA1	0.9749406	1.0855584	0.3484122	0.8527142	0.8954543	0.77737373	0.97835463	0.84602374	1.0391265	0.91469043	0.49685606	0.8799742	0.6713569	0.46199498	1.0336238	0.8575133	0.8718066	0.7803046	0.7492146	0.8331576	0.70039177	0.7661842	0.92178667	0.86827075	0.8637894	0.95002335	0.8421089	0.87199837	0.7999896	0.79734623	0.6821348	0.76124424	0.93482375	0.93482375	0.93482375	0.93482375	0.93482375	0.8531008	1.1249193	1.0880785	1.2088292	0.9514451	1.069915	0.92569673	1.0348588	0.9395948	0.9331301	0.87043184	0.98034483
PEPD	0.6712307	0.46710566	0.56797713	0.618498	0.63594776	0.7880488	1.1775765	1.0144053	1.300086	1.6530907	1.08592	1.2497145	1.5671952	1.4180609	0.4891273	0.5284988	0.56432486	1.4800822	1.1352448	1.386399	1.0944194	0.8897393	1.0283207	1.4131141	1.3547174	1.033186	0.94871265	2.9406765	0.936298	1.0672538	1.0176302	0.98836297	0.9509468	0.9509468	0.9509468	0.9509468	0.9509468	0.98067045	0.55606127	0.70966333	0.5764949	0.74504596	0.2865631	0.64533323	0.7783254	1.9501977	1.7744287	1.9972177	0.564742
PEX12	0.8420052	1.0080996	1.0854079	0.8783301	1.1960169	1.2766646	1.3550564	1.314736	1.3870034	1.5339534	0.9512004	1.3929803	1.4361839	1.2916801	0.8223486	0.7639562	0.83090365	1.0279044	1.1837816	1.4210142	1.2148101	1.1269594	1.2263767	1.1817164	1.1927272	1.1090949	1.1169305	1.25194	1.2182432	0.96329427	1.3224647	1.2140965	1.0367146	1.0367144	1.0367146	1.0367146	1.0367144	1.0665348	0.97138745	1.1169304	0.9123519	0.5127891	0.48686343	0.87644446	1.0497022	1.2866113	1.3102151	1.410171	1.0863564
PEX6	0.9119424	1.0082746	1.1613312	0.40897962	0.6048944	0.36957026	0.6369017	0.47768646	0.4801162	0.57969207	0.5742158	0.6956188	0.5778549	0.2244977	0.7796233	0.8775243	1.3025181	0.24051079	0.72610414	0.8171196	0.24143371	0.5847495	0.5562784	0.9744663	0.28832194	0.31258348	0.65321064	0.9102903	0.72421557	0.2847211	0.58419937	0.5965682	0.8534463	0.8534463	0.8534463	0.8534463	0.8534463	1.4323353	0.6970925	2.0620053	1.2002304	1.014596	1.1056598	1.3154935	0.42430785	0.2843481	0.49467435	0.9692581	1.4209036
PEX7	1.1693494	1.3015019	0.2850635	1.071868	0.8599163	0.9615792	0.98484546	0.5992461	1.0499113	0.95198256	0.6067008	1.1360239	0.7776556	0.924773	1.4665613	0.78873456	1.1777887	0.69824773	0.9787084	0.84879225	0.77192783	0.9052057	0.9855073	1.006761	0.71804404	0.8081432	0.77915937	0.8379951	0.8169067	0.62951344	0.57883155	0.95041734	0.65642923	0.6564293	0.6564293	0.65642923	0.6564293	1.1468955	1.4787585	1.3391634	0.9547529	0.5793181	0.733394	0.70831513	1.2883617	1.0058135	0.9116153	0.8536121	1.5303707
PGAM2	1.1926111	0.9333807	1.0914112	0.9152119	1.0803196	0.9041481	0.83818513	0.8749339	0.8854773	0.88241774	0.74569917	0.79981595	0.83757967	0.85475206	0.8558441	0.9002072	0.8147618	0.87916195	0.8392695	0.9451522	0.7596599	0.7373779	0.79139525	0.96245927	0.87286335	0.7857902	0.9487798	0.92064077	0.9528687	0.7461	0.7746875	0.8159268	0.8578594	0.8578594	0.8578594	0.8578593	0.8578594	0.75869006	1.0725436	0.80626476	1.1881317	1.3675275	1.3890152	0.92485815	0.9540391	0.891567	0.90451276	0.7428489	0.93806565
PGK1	1.207029	1.1852461	1.1278585	1.1930372	1.257242	0.99969345	1.0672283	1.1405323	1.0325698	1.0147191	1.1034186	1.0665644	0.9623825	1.0769717	1.1642087	1.0531389	1.2674224	0.9506185	1.0525013	1.0126746	0.92242527	1.2810385	1.0256884	0.9777676	0.80376667	0.9578807	1.0491823	0.9264012	1.045662	0.90974367	1.109478	0.95865506	0.89814115	0.89814115	0.89814115	0.89814115	0.89814115	0.99553496	1.1102982	1.0702617	1.0733944	0.9383061	0.6576731	0.85958004	1.2015873	1.0994585	1.0778419	0.91606295	1.1407422
PHKB	1.1619179	1.0301585	0.5674075	0.85446525	0.849656	1.0138494	0.9803984	0.92986286	1.0904264	0.981667	0.7217414	1.1279895	0.90014845	0.8472053	1.0244642	0.8708143	0.92984474	0.8981557	0.9321602	0.93731135	0.9846402	0.80740637	1.0097692	0.9607821	0.7913979	1.0078878	0.93448204	0.97660077	0.96992856	0.89718956	0.79451346	0.9464434	1.071718	1.071718	1.071718	1.071718	1.071718	0.9277856	1.0821024	1.1543307	1.1289746	0.8996031	0.92834604	0.8596505	0.9400387	1.0904255	1.0437152	0.9450283	1.0851982
PHKG2	1.8012583	0.9005866	1.1169189	0.76343507	0.83841145	0.38453186	0.5081104	0.44987142	0.52733964	0.48473692	0.5169356	0.5055471	0.39617816	0.4497122	0.87197024	1.4763904	1.0671711	0.59656906	0.4776226	0.5844657	0.501133	0.44222024	0.58983225	0.54099804	0.727327	0.6765101	0.5945677	0.5486498	0.58004373	0.6007524	0.59743154	0.45470402	0.71761626	0.71761626	0.71761626	0.71761626	0.71761626	0.7784069	0.88629615	0.88865197	1.0010006	1.8997918	1.8013203	1.3065966	1.1974733	0.42177096	0.4058798	0.41281202	0.817107
SERPINA1	0.9959897	2.503525	2.9139023	2.1366417	3.5183089	1.7651685	0.94222623	2.382472	1.3403311	1.6627719	7.4901633	1.9265767	1.9727272	4.3922157	1.4149808	0.4852525	2.0088465	1.5178462	1.3320931	2.0052392	1.0158644	2.8270576	2.691036	2.0920992	2.0670848	1.2479224	2.9676569	1.2710935	3.0163145	2.7208567	3.3402655	2.3144546	0.7133643	0.7133643	0.7133643	0.7133643	0.7133643	0.6767972	1.4249525	0.95325965	0.5813929	1.2632164	0.7550584	0.34403482	2.1591978	1.0937127	0.8102896	0.93808764	1.3276681
LOC101930075	1.028025	0.91648585	1.0390345	1.0461806	0.8632481	0.8076312	0.83954895	0.7303472	0.80749524	0.89053077	0.8347237	0.8162244	0.72208697	0.76700515	0.9926226	0.9263623	0.86860216	0.8349486	0.76752025	0.75169635	0.9540346	0.8007141	0.8107848	0.9958962	0.892808	1.1705325	0.95300984	0.87187743	0.9292299	0.8463595	0.7096988	0.7513058	0.89029115	0.8902912	0.8902912	0.8902912	0.8902912	0.93832904	1.002712	0.9503239	1.0957978	1.2120589	1.3076859	0.9943575	0.91671664	0.8912185	0.85960174	0.8311979	0.92567784
PKD2	0.6873221	0.7603218	1.6696147	1.0816612	0.917828	1.5204624	1.1111885	1.2868112	1.1616411	1.1497972	2.4514754	0.8628294	1.5288635	1.6622838	0.95858395	0.7434712	1.0333441	1.4220222	1.0670049	1.4203985	1.110982	1.5248631	0.9560422	1.243727	1.1841441	1.2952254	1.3817029	1.3584101	1.2648398	1.4612554	1.3622962	1.7476557	1.1071815	1.1071815	1.1071814	1.1071815	1.1071815	1.3037181	0.9501504	1.0025969	0.53846526	0.45839897	0.649401	1.103468	0.9826351	1.1218983	1.3070964	1.5821719	1.1315153
PKLR	1.3702549	0.99713296	0.85083485	0.997032	0.94516253	0.832734	1.1399835	0.9246353	0.95888585	1.1504302	0.66419554	1.0615836	0.8515219	0.9258626	1.1806626	0.95252776	0.7745141	0.8194929	0.8183646	0.851836	0.8868562	0.88813883	1.1540314	1.0546861	0.99048775	0.9061185	0.9239978	0.8463869	0.8138669	0.7035238	0.95342374	0.8020992	0.86953485	0.86953485	0.86953485	0.86953485	0.86953485	0.8062725	0.96941394	0.90082103	1.1588099	1.1181881	1.2398615	0.79748994	1.1798505	0.8730772	0.9715676	0.98464805	1.1324421
PKP1	0.94972134	0.9357846	0.7942862	1.1264163	0.9911601	0.7357576	0.9549223	0.7937666	0.93270797	0.9229808	0.71017927	0.88916	0.8388621	0.9051669	0.9218335	0.8014713	0.87428784	0.6749315	0.7402952	0.7921805	0.87976897	0.7820517	0.9308606	0.93208164	0.87144303	0.76565635	0.8792365	0.7111825	0.7111342	0.6955837	0.8050876	0.75462395	0.80891144	0.80891144	0.80891144	0.80891144	0.80891144	0.86255616	1.174735	1.3699427	1.0376446	1.2721552	1.0993079	0.8231147	0.98374534	0.8428737	0.74739397	0.7865315	0.927956
PLA2G2A	6.1292753	4.368602	0.30107656	1.4655511	5.943705	1.5474381	0.30633798	2.1881306	1.910146	0.17692508	0.110599056	0.7778778	0.27461362	0.9702606	2.271697	4.028377	6.0257506	0.94129556	0.47271624	2.4333675	0.5651294	2.2511861	3.4253528	0.23220706	1.3039103	0.5781612	3.3017194	0.10085762	2.552802	1.4608325	3.196374	0.7075903	0.11832686	0.11832686	0.11832686	0.11832686	0.11832686	0.14890116	2.7960742	0.036168776	0.1427144	0.9638282	3.9895809	0.19187425	1.5160681	1.091899	0.06901702	0.05387378	0.21487908
PLOD1	1.3269316	1.3442546	3.827267	2.0852892	1.7960389	0.9698674	0.91090846	1.0491503	0.66325605	0.95012575	1.7498126	0.89867043	1.0671213	1.469393	1.0849829	1.1942636	1.44501	0.99971133	0.9239306	1.1978793	0.76684535	1.1425287	0.95769006	0.8716969	1.3893048	0.9150486	1.2455763	0.8474926	1.2050655	1.1518548	1.2671473	1.229713	0.9123316	0.9123316	0.9123316	0.9123316	0.9123316	0.7890625	1.0683771	1.0697775	1.0271902	1.1309922	1.0384692	0.8964693	1.3214818	0.9185762	0.7024585	1.0371455	1.1654824
PMM2	1.1959339	1.530758	0.6759814	0.86273813	0.88529164	0.9620319	0.87569195	0.9334534	0.97935176	0.73982966	0.70892096	0.73090976	0.9774108	1.0686504	0.8904229	1.5804647	1.2539167	0.7699066	0.6522855	0.6674501	0.7446679	1.0855898	1.0812203	0.80347395	1.5540282	0.82006943	0.8753525	0.6958007	0.96377707	0.79045767	1.0430017	1.1925446	0.72195095	0.72195095	0.7219509	0.72195095	0.72195095	0.9416909	1.013497	0.7867492	0.86584544	1.1211026	2.0896828	0.78854895	0.98051995	0.9433053	0.8193969	0.6496605	0.9795146
PON2	1.352873	0.94861615	0.41019535	0.8556232	0.86641645	1.2572113	1.0729355	1.1741778	1.0020887	0.9934906	1.0540497	0.84510976	1.0427605	1.2603836	0.9298691	0.970476	1.1840616	1.0807326	0.7712952	0.8712038	1.4216133	1.2230024	0.8286462	0.8952707	0.91867524	1.1357596	0.94200945	0.799947	1.1995184	1.2473012	1.105952	1.0658215	1.051591	1.0515912	1.0515912	1.0515912	1.0515912	0.8614362	1.252424	1.1714766	0.9538255	0.9883281	1.2177738	0.7887239	0.77751446	1.0720702	1.1486742	0.7677529	0.9445291
POU1F1	0.92076874	0.98457587	0.9385427	0.94081587	0.9465237	0.9865959	1.0215968	0.9742919	0.9689534	1.0520606	0.80966204	0.8801711	0.94658756	0.86809933	1.0162722	0.99746245	0.9296293	0.8021883	0.90260345	0.89391106	0.9174648	0.8812667	0.90746975	1.0106198	0.9844765	0.8574453	0.882748	0.826929	0.8731891	0.8099883	0.9021486	0.92634016	0.92944175	0.92944175	0.92944175	0.92944175	0.92944175	1.0573046	1.0551403	0.9678793	0.9995756	1.1923778	0.988786	0.97493	0.8710949	1.0285361	0.9605575	0.9038182	1.051919
POU3F4	1.0598034	0.8301097	1.0368727	0.96260005	0.78157455	0.8051932	0.8068586	0.760858	0.893679	1.0143365	0.8881403	0.9772338	0.88522106	0.966685	1.0785205	0.77446425	0.8261861	0.85281247	0.753568	0.87799263	0.83019346	0.7444081	0.8788191	0.9660358	0.744808	1.0566565	1.0320071	0.9709167	0.8832596	0.9399704	0.8271579	0.6678121	0.9674646	0.9674646	0.9674646	0.9674646	0.96746457	1.1688626	1.3647444	1.199661	0.87849414	1.206129	0.85568285	0.8425589	0.9079502	0.8085267	0.94866556	0.8187248	1.124936
CTSA	1.1975616	0.8790519	0.5944025	0.8155085	0.68174094	0.5899861	0.9012606	0.5177057	0.7932678	1.1775732	0.6075691	0.87952644	0.7866049	0.7132832	0.8689213	0.8520365	0.6601009	0.83245295	0.85140723	0.8741339	0.9004283	0.45335004	0.6919428	1.033636	0.9048567	0.85601085	0.7155395	0.8773705	0.82499	0.66499835	0.52921677	0.5154489	0.9717953	0.9717953	0.9717953	0.9717953	0.9717953	0.63687533	0.9312287	1.1104741	1.1123772	1.6283586	1.0817465	0.9959264	1.1974624	0.83865803	0.6667457	0.8001475	1.0666611
PPOX	0.98209625	0.80781406	1.4430662	1.1628981	1.0393056	0.7896985	0.8240025	0.8078005	1.0140886	0.9934814	0.95351297	0.8321685	0.6992541	0.6365509	0.9421764	0.89478254	1.0143272	0.88855016	0.709764	0.8871775	1.0934718	0.8281803	0.846751	0.93555194	1.3479165	0.90076923	0.9373762	1.0229518	0.8484023	1.1367803	0.73919123	0.82088	1.151931	1.1519312	1.1519312	1.151931	1.1519312	0.98523635	0.81929463	1.0147358	0.94671416	1.0758331	1.2534666	1.5640519	0.92911345	0.86002713	0.68217355	0.86935455	0.8917212
PPT1	0.18810183	0.5206989	1.0718731	0.8758115	1.153491	2.0816655	2.1333227	2.4544415	1.8210281	1.7029576	2.2107089	1.4767785	1.6689693	2.1620798	1.0585577	0.58041257	0.74917525	1.874859	2.265302	2.1886852	2.3103504	2.3808072	1.7418472	1.9382766	1.952136	1.3633453	1.4894872	1.553693	1.3733457	1.416656	1.9650958	1.9574201	0.72886354	0.72886354	0.72886354	0.7288635	0.7288635	0.9620172	0.72298485	0.7685524	0.3543559	0.2241425	0.26532632	0.59984225	1.010611	1.969459	2.0544264	2.068282	0.9221398
PRNP	0.38742813	0.6107747	1.4146342	0.97090083	1.2368495	1.7393072	1.4887891	1.3650227	1.3034997	1.2641172	1.7109591	1.3283035	1.4454829	1.8036444	1.2377632	0.5896415	0.9715214	1.3580443	1.7553332	1.6459405	1.5761734	1.3838879	1.4247961	1.5129697	0.908531	1.2404475	1.2716569	1.2729825	1.0675775	1.2777381	1.4420378	1.7759511	0.9108533	0.9108534	0.9108534	0.9108534	0.9108534	1.141174	1.165432	1.0233228	0.5724419	0.532009	0.4217196	0.50196487	0.77535003	1.5803629	1.7280052	1.5582184	1.1817579
PROC	0.8859959	0.9423137	0.6749075	1.1833694	0.60269207	1.2744204	0.8136403	0.8123566	0.8091006	1.3606287	0.762715	1.409158	1.360994	1.3238276	0.47874653	0.82178634	0.62337154	0.8318991	0.6316789	0.8887098	0.79090303	0.7955407	0.79714626	0.63431734	1.0249264	1.0224656	0.95554554	2.0712752	1.1224841	1.2197022	0.59032565	0.91761464	1.3495176	1.3495175	1.3495175	1.3495176	1.3495176	0.56598747	0.82913584	0.9889961	0.9881656	1.1121233	1.6561797	1.008053	0.9478871	0.99155897	0.8606167	1.0512958	0.6954894
PROS1	0.35492277	1.5034957	0.5559977	0.63091546	0.63248664	2.7207048	1.5800762	1.2997202	1.2435617	1.2088919	1.8134918	1.4289459	1.0916315	2.4761927	0.96362287	0.58157504	1.6707411	1.2849333	1.5624944	1.6785346	1.3196982	1.6193686	1.6135831	1.151172	1.6032865	1.0521958	1.1722498	1.6142595	1.0757726	2.3613718	1.2515253	1.7240374	0.75048774	0.75048774	0.75048774	0.75048774	0.7504877	0.8381834	0.9087919	0.93962604	0.35410082	0.2872386	0.33455336	0.31442165	0.831955	1.8103867	2.337495	2.0432472	0.81417257
PTEN	0.7554282	0.75527614	0.8300922	0.67661726	0.7652644	0.9430847	0.99402165	0.82598984	1.0005054	0.92426157	0.739282	1.1366165	0.97714835	0.9740014	0.98711413	0.73265475	0.79653794	0.90843475	0.9608681	0.94562227	0.91406953	0.8697837	0.84126884	1.0210528	0.8817893	1.0019006	1.0080296	1.0775205	1.0237309	1.1257824	0.752692	0.8233851	1.0142133	1.0142133	1.0142133	1.0142133	1.0142133	0.98030466	1.0234911	1.0402375	1.1454327	0.9593843	0.6961744	0.8242009	0.851578	1.1696252	1.2261683	1.0834032	1.106358
PTH	1.1420115	0.9346909	1.0238329	0.9481978	0.9178533	0.9025013	1.0081136	0.9057375	0.988574	0.92348385	0.8593517	1.0472498	0.90639114	0.9776394	0.90864754	1.0289378	0.8420874	0.89748067	0.97161347	0.9099303	0.91489774	0.97645825	0.99233466	0.98370314	0.86811745	0.9164502	0.8696933	0.8519914	0.92478657	0.9292724	1.0199529	0.8566575	0.85860187	0.85860187	0.85860187	0.85860187	0.85860187	0.9436843	1.1735208	1.034206	1.0806371	1.2572479	0.95292556	0.77945983	0.9379477	0.9606731	0.96510667	0.9145905	0.99969697
PTH1R	1.1892132	0.98888355	0.9606198	0.8940292	0.9282541	0.8171773	1.0754883	0.7146101	0.9580095	1.2373967	0.7032822	0.8979437	0.99241245	0.73685956	0.98463947	0.7960112	0.98430896	0.8641979	0.8049403	0.82589984	0.93693423	0.74407536	1.1507695	1.0780755	0.8745394	0.92954874	0.88218284	1.0361309	0.7337704	0.89896953	0.69981664	0.7696445	0.8371035	0.8371035	0.8371035	0.8371035	0.8371035	0.79780436	0.9853339	1.0526237	0.96003914	1.2300595	1.0058745	1.0868409	1.185484	0.92610425	0.90424204	0.8655934	1.0877169
PEX5	0.84579694	0.8869528	0.8131634	0.94933987	0.86015624	0.8423661	0.8524314	0.8481178	0.8978685	1.1979375	0.724205	1.137792	1.0762463	0.9689995	1.026859	1.0209423	0.7801888	0.9374219	0.9010406	0.866829	0.83039385	0.735833	0.8958491	1.0072446	0.9721314	1.0197929	0.9563843	0.9947985	0.79085106	1.0182002	0.8585098	0.8276784	1.0006317	1.0006316	1.0006317	1.0006317	1.0006317	0.9912608	1.0277214	0.99466467	1.0210439	1.0598108	0.9412091	1.0488992	1.0900217	0.9533359	1.0263768	0.8456558	0.9932618
RB1	0.40289477	0.7028294	0.77909654	0.615699	0.8568766	1.5010196	1.1739423	1.5178834	1.4306488	0.84856796	1.0393319	1.1901268	1.0228765	1.3350146	1.4863114	0.5353983	0.6638742	1.2349794	1.3755417	1.1966624	1.0877842	1.680761	1.4173944	1.2456077	1.0625325	0.9333928	1.1066597	1.063568	1.1018722	1.0554152	1.5069305	1.227719	0.91940135	0.91940135	0.91940135	0.91940135	0.91940135	1.5981979	1.2730672	1.1979898	0.5966761	0.35711145	0.40312517	0.55860883	0.6847748	1.5050576	1.6862471	1.1391436	1.4174882
PRPH2	1.4603047	0.93761057	1.3837303	1.2950131	1.1204909	0.8286936	0.9003907	0.8822129	1.0189544	1.1096265	1.0092412	1.0075139	0.9245028	1.2494487	0.82032627	0.94187343	1.1617436	0.9184957	0.9668195	0.9352502	0.8131913	1.1102237	1.161042	0.9507132	0.9817489	1.0408754	0.9339312	0.9636415	0.9002834	1.0907718	1.0648067	1.0068893	0.8564355	0.8564354	0.8564355	0.8564355	0.8564355	0.9704648	1.1387471	1.0727438	0.92677236	1.1445405	1.2014431	0.7175444	1.1870172	0.79260725	0.8763478	0.9717718	1.193797
RHAG	0.9503706	0.9063946	0.91640854	0.9344432	0.93582594	0.88096267	1.102854	0.9658733	1.037204	1.0992473	0.7625973	1.107812	1.0314001	0.992372	0.9605484	0.92893416	0.8501938	0.77208585	0.9595808	0.91143405	0.99618053	0.9712594	1.1973453	1.0703794	0.914871	0.90364236	0.86088777	0.80981815	0.82464576	0.79707557	0.9520331	0.8878722	0.92862177	0.92862177	0.92862177	0.92862177	0.92862177	0.8632628	0.975412	1.0675768	1.0559814	1.083478	1.1819156	0.8880353	0.9412664	0.9912716	1.0426898	0.90910983	0.98652047
PITX2	0.7825556	0.03923471	0.036668625	0.9003497	0.05474677	0.01	0.05704441	0.01	0.05106659	0.01	0.016141236	0.105351865	0.01045606	0.01	2.8787766	0.040113177	0.03715982	0.057345144	0.077246174	0.05453012	0.06667008	0.01	0.0699236	0.07492506	0.01	0.085681714	0.06668798	0.07919628	0.090151854	0.01	0.01	0.056744277	0.056151528	0.056151528	0.056151528	0.056151528	0.056151528	2.223551	1.9860971	1.2602502	1.3782167	1.3520272	0.04302857	0.055145588	2.5015967	0.0713452	0.04354344	0.08519812	2.4475105
RLBP1	1.040334	0.91692364	0.7049264	1.1315391	0.86948436	0.7020429	1.1077454	0.8838744	1.0353826	1.0812125	0.80741847	0.78360426	0.7752501	0.7897632	0.8271912	1.0097864	0.85672414	0.7680415	0.6654747	0.77953357	0.9480973	0.76706207	1.053526	1.0670649	1.0409994	0.83789045	0.8421102	0.965976	0.8629638	0.8036288	0.73183787	0.7795473	0.8213747	0.8213748	0.8213748	0.8213748	0.8213748	0.81972	1.1033427	1.1120896	0.91710806	1.4591795	0.98326766	0.7836836	1.1051059	0.9811873	0.8436404	0.8916752	0.8542514
ROM1	1.1506718	0.86485153	1.0715911	1.0662755	0.8623847	0.83776516	0.84549934	0.9228428	1.1350814	0.9572525	0.7381849	1.0357999	0.92189765	0.8244716	0.880894	0.95757455	0.92257905	0.94174725	0.7070615	0.8423939	0.885881	0.8406977	1.020085	0.9195462	0.97819257	0.993045	0.8648222	0.86064774	0.77843374	0.7384824	0.7319361	0.84354186	0.84579736	0.84579736	0.84579736	0.84579736	0.84579736	0.9664303	0.8401037	0.8566082	1.0900036	1.2480232	1.224594	0.8451726	1.0183899	1.0493919	0.9175709	0.94371176	0.8686081
RPGR	1.7156264	1.3543108	0.9265367	0.7779998	0.893276	0.7358431	0.66540647	0.66035	0.8627451	0.69228417	0.6681051	0.66929597	0.8041001	0.69564176	0.86620075	1.0745996	0.91971314	0.9336625	0.75123155	0.8798707	0.70424986	0.97319	0.6760998	0.6680607	0.6172133	0.95815	0.85188395	0.84413385	0.8392687	0.88324666	0.83395576	0.8717638	1.2016622	1.2016622	1.2016621	1.2016622	1.2016622	0.861382	1.0921075	0.78588223	1.151577	1.1477532	1.8811443	1.0812641	0.9329256	0.66231596	0.71507555	0.6885722	0.85710955
RPE65	1.0756526	1.0540074	0.8980965	0.97152877	0.99786466	1.0556031	1.0168371	1.0170426	1.068593	1.1214937	0.95682067	1.032207	1.023951	1.085967	0.9765699	0.93072397	1.0225415	0.918514	1.0694182	1.0843624	1.0575907	1.1454111	1.0269836	0.9736869	1.0484624	1.00488	1.1676767	0.9526504	0.997261	1.0202413	1.0198643	2.1502917	0.9999461	0.9999461	0.99994606	0.99994606	0.9999461	0.9676841	1.0316172	0.957786	0.95309836	1.119799	1.0226786	0.80947256	0.93017685	1.0015936	1.0776435	1.1284493	1.1150304
RS1	1.0878876	1.0221844	1.0793312	0.88359714	0.9479758	0.8583725	0.9720229	0.8622026	0.9594484	1.1097827	0.8075051	0.9765893	0.9396038	0.9306485	0.92980474	0.94756234	0.88149196	0.7878068	0.8330253	0.7992985	0.9383103	0.9633576	1.1440487	1.0123063	0.86695206	0.90172786	0.9455901	0.8014774	0.8886284	0.8425119	0.86633927	0.86246306	0.8534823	0.85348225	0.8534823	0.8534823	0.8534823	1.0544884	1.1949685	1.0906332	1.0382105	1.1204618	0.9756712	0.8312367	0.92458695	0.9771471	0.94883686	0.8437593	0.99166787
ATXN1	0.57361984	0.7107668	1.8003857	1.170267	0.67883474	1.9379998	1.0680358	0.84950244	1.0207211	1.0234343	1.7511044	0.9112279	1.2358199	1.1932195	0.916232	0.6531479	1.6533812	1.5881469	1.7910348	1.1322837	0.89713115	1.4072974	0.8435996	1.1448706	0.6817614	1.8062336	1.306095	1.448021	1.2679969	1.4291204	0.8384275	0.7517796	1.2873598	1.28736	1.28736	1.28736	1.2873598	1.1393048	0.79946995	1.4696869	0.9688225	0.68070793	0.8674867	1.1470263	0.5731102	0.9892172	1.5229267	0.8422404	1.2693615
SCN4A	1.381959	1.0801181	0.9088821	1.2248759	1.07328	0.6072454	0.8210542	0.7593015	0.7829427	0.8971703	0.59316826	0.8482408	0.81179506	0.8096155	0.76852834	0.9443732	0.9047384	0.5998228	0.75455683	0.65278125	0.77007973	0.69534886	1.0556124	0.8341371	0.6990032	0.7003305	0.6825241	0.64967406	0.71780574	0.53176755	0.64080656	0.73189646	0.808963	0.808963	0.808963	0.808963	0.808963	0.8120128	0.77707094	0.981117	1.1349608	1.4348141	1.2733902	0.9744156	1.267436	0.87628424	0.73326206	0.7352362	0.8249942
SCN5A	1.2329438	1.0765084	1.0952989	0.982317	1.0111175	0.77637744	0.8064092	0.46621865	0.70171833	0.8229009	0.56637484	0.9305564	0.72806656	0.7678674	1.0944163	0.92168796	1.1793348	0.7982264	0.77221376	0.73267996	0.67387325	0.4675599	0.67183846	0.8120241	0.66698045	0.9184258	0.74294364	0.93617046	0.70046926	0.7723693	0.56498694	0.48929882	0.76993424	0.76993424	0.7699342	0.76993424	0.76993424	0.8421455	1.1131455	1.1852146	1.3165233	1.4493694	1.1164045	0.7424453	1.1645484	0.6816387	0.6090513	0.7795143	1.1886439
SCNN1B	0.5747677	0.6459346	0.067020215	0.49485862	0.45867133	2.0570683	0.65719837	1.5714803	0.5575347	2.341317	0.14379893	2.618245	3.1642494	0.91455513	0.43747672	0.4787647	1.0905542	1.3332531	2.211619	0.6360482	1.0741174	0.5206156	0.7820014	2.9601834	0.55486214	2.039206	0.7001588	1.7992069	2.1807716	5.4641304	2.993889	0.4535605	0.6665051	0.6665051	0.6665051	0.6665051	0.6665051	0.46328682	0.44216117	0.8012035	0.34221232	2.1682067	1.6396329	0.5810014	0.70859677	0.8801557	0.6560183	2.317524	0.62992287
SGCD	0.91493493	0.88046277	0.7399582	1.2501804	0.91807675	1.3989455	1.2347553	1.0778723	1.1441339	1.3435686	1.3770237	1.1292763	0.99829495	1.6452814	1.1407554	0.7152916	1.051066	1.0632488	1.169829	1.1561135	1.0882617	1.5568615	1.2934672	1.0246682	0.80496544	1.2058474	1.3446519	1.0566952	1.5296872	1.0114285	0.9474093	1.6652784	1.0281161	1.0281162	1.0281162	1.0281162	1.0281161	1.082717	1.1443254	1.0529742	0.95836	0.9602621	0.82042074	0.6381762	0.8215935	1.2178801	1.1686516	1.1346399	1.0781792
SLC12A3	1.0427283	0.97397536	0.97341853	1.062999	1.132316	0.9865251	1.2765218	0.8158447	1.016097	1.1047311	1.1519647	0.8654451	0.88607293	0.7957415	0.9271913	1.011158	0.85731196	0.92544824	0.67967623	0.9403062	0.96443355	0.73844415	1.0104113	0.94423246	0.92104375	1.0184716	1.1059937	0.961069	1.116598	0.9748588	0.78219455	0.8531315	0.86710405	0.86710405	0.86710405	0.86710405	0.86710405	0.9838754	1.052373	0.9674192	1.0628208	1.207126	1.1208088	0.8001924	1.1636561	1.019379	0.82959706	0.7927527	0.97597367
SLC2A2	1.2682924	1.0463113	1.0033078	1.044028	1.1447134	0.85071415	1.0424691	1.030385	0.99568504	1.154836	0.8696148	1.0331752	0.9866594	1.5538334	1.1058474	0.9903132	0.9636582	0.9288148	0.8990295	0.899513	0.88899666	1.0153145	1.0706737	0.99144536	0.9057008	1.0101578	0.9338215	0.8679802	0.84541273	0.9159215	1.030055	1.1457344	0.92439353	0.92439353	0.92439353	0.92439353	0.92439353	0.9907777	0.9704487	1.0010179	1.209036	1.0019609	1.0141546	0.8915097	1.2195433	0.94078183	0.9094822	0.85128605	1.0060761
SLC4A1	1.0984519	0.9969337	1.0948039	1.1534122	0.930605	0.99135566	1.1864123	0.8920436	0.91882956	1.1722455	0.75296	0.8927773	0.8659796	0.88599384	0.72641826	0.8984053	0.89334774	0.69630545	0.7634047	0.73689085	0.9142405	0.9387081	0.99015707	1.0200096	0.92468345	0.87089586	0.81171143	0.8560848	0.8075759	0.7707762	0.7128531	0.8497375	0.84550726	0.84550726	0.84550726	0.84550726	0.84550726	0.7689655	0.87719554	0.81795365	1.1140637	1.3386296	1.2347503	0.8655724	1.1329968	1.0610855	0.96182454	0.82696354	0.83623964
SLC5A1	1.4961731	1.4383029	0.6567699	2.3728445	1.7246283	0.6610659	0.6643951	1.4719176	1.0183437	0.42538884	1.3334378	0.9001381	1.0412142	2.5906901	2.2147496	1.5148416	1.782125	0.66271144	1.1499429	1.0215298	1.0485873	1.5315269	1.536682	0.84381527	0.9691029	0.851233	1.8089128	0.58625895	2.0253866	1.0676438	1.5803002	1.0759454	0.5839391	0.5839391	0.583939	0.5839391	0.5839391	0.74236643	1.5723552	0.42513126	0.83999527	1.8269933	0.9550725	0.4495788	2.551854	0.6012006	0.4705055	0.56494814	1.1430093
SNCA	0.7623754	0.6260743	1.5481086	0.8684517	0.6925453	1.0901382	1.0448598	0.7980647	0.6988338	0.9297577	1.0014269	0.8810617	0.79393166	0.98693043	1.0900645	0.75141466	0.77698797	0.7889847	0.8742489	0.73775494	0.90187943	0.8893009	0.79649687	1.0001506	0.786286	0.7011265	0.7596396	0.7363182	0.69347644	0.8709062	0.70444447	1.1373024	0.7170301	0.7170301	0.7170301	0.71703005	0.7170301	1.1609104	1.3598394	1.1630203	0.79076254	1.0558885	0.7147686	0.7138091	1.0394313	0.94878703	1.0682362	0.9845461	0.9362776
SOX9	1.1280787	1.063802	0.23013374	1.110068	0.71022505	1.3515357	1.4818527	1.3388584	1.1499512	1.216326	0.8095472	1.4878144	1.7031043	2.0421097	1.5024076	1.0377464	0.9791576	0.98494875	1.0819521	1.0228083	0.81879395	1.1638879	1.1869929	1.1405628	0.99631673	1.0088813	0.90359896	1.0696259	1.1321986	1.4083265	1.6216241	1.7450743	1.2369539	1.2369539	1.2369539	1.2369539	1.2369539	0.8731243	1.0369962	0.85115266	1.1306216	0.5641359	0.9830645	0.95482314	0.945342	1.2700996	1.2543237	1.1363167	1.1141787
SPTB	1.0009184	0.95550203	0.8781314	1.0738451	0.93025273	0.75505745	1.0901164	0.70870435	0.8372459	0.898247	0.7376523	1.0139862	0.8860164	0.72570515	1.0063487	0.842976	0.8580644	0.5814798	0.753232	0.6423305	0.8226056	0.794089	0.9510507	0.937471	0.7506051	0.9238514	0.85254633	0.7851204	0.7214734	0.5934808	0.7038268	0.7548675	0.7857014	0.78570133	0.78570133	0.7857014	0.78570133	0.7540419	1.0371425	1.1263251	1.4061133	1.3485949	1.1976769	0.70640975	1.0399164	0.79641324	0.78802854	0.7993362	0.88020015
SRD5A2	1.4829959	0.93342525	0.8777871	1.0002908	0.8565752	0.77741104	0.9267535	0.7694722	0.76340675	0.9454521	0.73696643	0.9122166	0.85032403	0.75740206	0.8148007	0.9598566	0.7375614	0.70984274	0.91975665	0.7724109	0.8937397	0.83346486	0.92484003	0.8421352	0.8099423	0.86486083	0.8659517	0.8123951	0.7996115	0.732621	0.7044962	0.7737759	0.8438342	0.8438343	0.8438343	0.8438343	0.8438343	0.820901	0.86563146	0.837563	1.0616226	1.3650218	1.6594088	0.9090045	0.95588195	0.890053	0.7757411	0.8591705	0.83380014
STAR	1.0211536	0.73401004	1.3695855	1.2754167	0.9076412	0.6745296	0.7642757	0.70130515	0.6485477	0.75769114	0.84013736	0.8334185	0.9263129	0.765265	0.8830926	1.0282129	0.9216555	0.8218214	0.8864818	0.8452917	0.7128872	0.59591264	0.7185144	0.60723186	0.77426624	0.74869335	0.7243805	0.670957	0.7203024	0.7922128	0.70666224	0.5746846	0.8621584	0.8621584	0.8621584	0.8621584	0.8621584	1.1301782	0.6547655	0.93299675	1.2375493	1.4904081	1.0283506	1.146319	1.1573306	0.62049353	0.74556917	0.8560392	0.9598993
STS	1.7534255	1.6613975	0.6645355	1.3779304	3.5903049	1.432678	0.8169983	1.5761839	0.8043864	0.6690399	1.054836	0.80835515	0.9490696	1.1842288	1.4641883	1.5951493	3.1089654	0.705874	1.056343	0.7474068	0.86898804	2.421321	0.97674716	1.0299871	1.0000951	0.6832378	0.99107796	0.72806007	1.5471371	0.9206578	1.8713446	1.3994199	0.8190867	0.81908673	0.81908673	0.81908673	0.81908673	0.9285956	1.8888122	0.7558672	1.2279103	0.90149486	1.0505033	0.6988064	1.040614	1.0234661	0.65533406	0.8285962	1.2891525
TAT	1.114015	0.69396305	0.76795113	0.68366337	0.814189	0.575802	0.65663487	0.53813416	0.6761022	0.69501317	0.4212401	0.8839035	0.5761114	0.54492974	1.1323198	0.82012033	0.62085485	0.5709081	0.54742545	0.72575223	0.64988506	0.5532697	0.89770246	0.6997939	0.6006229	0.7460393	0.72171545	0.6958073	0.6578816	0.46792486	0.5873896	0.5529817	0.8263716	0.8263716	0.8263716	0.8263716	0.8263716	1.3268378	1.5361314	1.1677128	0.94185764	1.118705	0.7964388	0.89234924	0.97973865	0.66385555	0.9809744	0.5953984	1.3692323
SERPINA7	0.9928166	0.9711075	0.7737575	0.92819583	0.8218899	0.85899186	1.0434567	0.9049309	0.9445893	1.20592	0.6245405	0.85160524	0.76040643	0.86722744	0.8790214	0.90783864	0.9093038	0.7673366	0.75724447	0.8433184	0.9153125	0.9478005	1.0650827	1.0050019	0.9585617	0.80946046	0.8265427	0.83514094	0.8194625	0.84088475	1.0239874	0.7874627	0.91537356	0.9153735	0.91537356	0.91537356	0.91537356	0.85564893	1.0098413	1.0265023	1.0445606	1.3171623	1.1430292	0.8892412	0.92721486	0.8943046	1.0048666	0.88762933	0.88263196
TCN2	0.99084413	1.1415629	1.2511076	0.9180474	1.1575924	0.97640264	1.3780236	1.3296725	0.9498347	1.8376651	0.92188054	0.8290405	0.98629427	1.5865958	0.7058149	0.9125125	0.8384257	0.6879261	0.9732569	0.7267516	0.8723366	0.885747	0.9041489	1.8197232	1.3114573	0.65048444	0.8182745	0.7161347	0.5259145	1.0397216	1.2986947	0.7800051	0.7854621	0.7854621	0.7854621	0.7854621	0.7854621	0.54144317	0.45948023	0.6010865	0.8405408	1.9445167	1.6894873	0.89285827	0.78785414	1.0238092	1.015075	1.2038476	0.54282796
TCOF1	1.3076366	1.1831229	1.1713738	0.712395	0.90762466	0.97982764	0.87408906	0.71846586	0.7434296	0.8160295	0.6842416	0.72653776	0.7741482	0.74106	0.8716401	1.2997963	0.93649834	0.76048344	0.8354498	0.7994195	0.6251502	0.7995278	0.76937705	0.8576368	0.7983465	0.7022823	0.7240761	0.7640692	0.7388213	0.6879299	0.9035779	0.661511	0.93706554	0.93706554	0.93706554	0.93706554	0.93706554	0.81515235	0.8078176	0.9028807	1.0971193	1.27334	1.6522211	1.1332781	0.9353822	0.7830167	0.8390519	0.76074	0.88468224
TGFBI	0.49890798	0.64618504	2.5915117	1.6820155	1.4569039	1.8819128	2.3123138	2.2723408	1.8790685	1.71985	4.4766035	1.6236515	2.2532907	4.092477	1.0653287	0.4902838	0.85722923	2.3949034	2.3726382	2.2044597	2.1661336	2.88356	2.1040096	1.7449973	2.083188	1.6331432	2.4250283	1.7109717	2.074939	1.8144737	2.6656046	3.6068223	0.86690384	0.86690384	0.86690384	0.86690384	0.86690384	1.0030068	0.9387953	0.9399	0.46229976	0.36976472	0.26310483	0.37754884	1.2694267	1.6354795	1.6930184	2.0476558	0.9145403
TGM1	1.1542299	0.79047745	0.8578727	0.8225311	0.7303858	0.91424435	1.0227418	0.78760207	0.9279555	1.2005527	0.889099	0.85859406	0.909709	0.99036	0.8807732	0.9263033	0.76187027	0.8320951	0.9537815	0.8958761	1.1291058	0.8921521	0.8923916	0.9928932	0.8728191	0.9740073	0.94554967	0.95782924	0.896177	0.9802294	0.7271288	0.772453	0.9593102	0.9593102	0.9593102	0.9593102	0.9593102	1.0199437	0.9305773	0.9655837	1.0319748	1.2114929	1.2708699	0.9489869	0.97499025	0.9144589	0.89347166	0.83764994	0.92836
TH	1.0507447	0.80745566	0.8747685	1.0490866	0.845182	0.79766715	1.1168785	0.99526274	1.0854117	1.1962216	0.7454717	0.7427965	0.7754672	0.7320183	1.0844996	0.8204466	0.81352866	0.7969697	0.79927605	0.70621455	1.1085213	0.81984127	0.9486823	1.0575113	0.88571316	0.96451104	0.9230853	0.81978476	0.98090166	0.9036889	0.6870447	0.82217205	0.7787048	0.7787048	0.7787048	0.7787048	0.7787048	0.896732	1.0009124	1.0880032	1.0849003	1.2208284	0.8993274	0.8630908	0.98316336	0.91890776	1.111132	0.9330024	0.95906645
THBD	0.9444334	0.9018226	3.1682625	1.1751629	1.019392	1.2535625	1.3618355	2.2726614	1.9253571	1.7265787	2.417888	1.2508261	3.490422	4.009211	0.923007	0.8595438	0.79904675	1.7618605	1.1643926	1.0435822	0.78436255	2.4619977	1.5827795	3.6369731	1.559132	1.0651401	1.2694144	3.7554429	1.8059739	5.0265365	3.2527242	2.7831056	0.7922559	0.79225594	0.79225594	0.79225594	0.79225594	1.6274322	0.74513257	0.79199034	0.59296775	1.4877852	0.6542071	0.85023695	0.7656276	1.1753602	0.9988451	1.3104134	0.8342197
TIMP3	0.6958737	0.7029948	1.4029659	0.9008698	0.7219784	1.2270806	1.2070017	0.8343197	1.1268102	1.0510992	2.272091	0.9321093	1.7988343	2.5584846	1.0147115	0.8133102	0.77377534	1.0115806	0.86332273	0.9191246	0.7390126	1.4258269	0.91671866	1.1328473	0.8010916	0.9370703	0.83181393	0.9294508	0.83826673	1.6110314	0.8689976	2.4504895	0.8328064	0.83280635	0.8328064	0.8328064	0.8328064	1.3179216	1.0542995	1.0946406	0.9048589	1.6522036	0.59041417	0.50450116	0.8992522	0.91564083	1.0591471	1.007121	1.1386273
TNNI3	1.5344076	1.0468957	1.1401306	0.96251273	1.0496784	0.8972384	1.0377381	0.98809093	0.96916664	1.1417415	0.824779	0.9808288	0.8935074	0.99279875	0.95516735	1.0133586	0.94254243	0.87867993	1.0640961	0.8353219	0.8894935	0.9516444	1.0501728	1.0299045	0.9176053	0.9798236	0.82079834	0.85813826	0.84782034	0.8159581	0.8979914	0.83522475	0.8866881	0.8866881	0.8866881	0.8866881	0.8866881	0.99533683	1.0555137	0.95414084	1.0273118	1.2097528	1.0181369	0.858947	1.0208945	1.0523977	0.9371741	0.8703941	1.1089221
TPI1	1.3150315	1.102657	0.94420224	1.0444835	1.143829	0.5585189	0.7461915	0.71759367	0.6141745	0.9419853	0.69789034	0.8048866	0.7561485	0.76885563	1.01774	1.2330801	1.1375442	0.7558929	0.8265113	0.76906216	0.6444276	0.6674796	0.8045898	0.8732186	1.0172611	0.79910564	0.8023754	0.7121037	0.7404075	0.6616289	0.76444983	0.5876374	0.8228531	0.8228531	0.822853	0.8228531	0.8228531	0.844931	0.9384143	0.9801496	1.2573026	1.2135146	1.3391565	1.1255299	1.1928353	0.78903395	0.6115594	0.7075733	1.0182182
TPM1	1.282569	1.4052204	0.4515685	1.508515	1.2661691	1.4216052	1.1535419	1.2010459	1.1797862	1.3023305	0.8996065	1.0565251	0.9711702	1.1676759	0.9190389	1.0933276	1.5667894	1.1888189	1.0725856	1.2114791	1.2192403	1.742657	1.106411	1.2513669	0.8138374	1.0812876	1.1929797	1.0292987	1.2803724	1.3246591	1.3182217	1.4574225	1.0328321	1.0328321	1.0328321	1.0328321	1.0328321	0.6727044	1.0726932	0.828793	1.0597252	1.0349877	1.0366561	0.76324743	1.1827818	1.1251171	1.1953096	1.0279853	1.0803984
TYR	0.96297616	0.94604284	0.8507117	0.9558837	0.8492838	0.90838146	1.0739688	0.91513664	1.1474844	1.1469451	0.69279605	1.098329	1.033695	0.97054553	1.1279502	0.93404037	0.9351705	0.8014838	0.9922427	0.873098	1.0483857	0.98712224	1.2354823	1.0496202	1.0364423	0.904345	0.82711947	0.8286496	0.87624186	0.8578014	0.9281579	0.99356145	0.93369466	0.93369466	0.93369466	0.9336946	0.93369466	0.83989	1.076877	1.098476	0.9145362	1.1768488	1.116937	0.84865695	0.9391227	0.97659695	1.0264608	0.98559755	1.0339719
UMPS	1.0127804	1.2405456	0.8130857	0.9450801	1.128318	1.2676829	1.0999616	1.1905797	1.1970178	1.0744094	0.90855485	0.96478117	1.095591	1.0165654	1.129115	1.2843181	1.1433555	0.8840118	1.03032	0.8744105	0.8744989	1.2397544	1.068649	1.0171465	1.0891674	0.92629504	0.99946123	0.9067258	1.0326077	0.921716	1.1771929	1.0287817	0.9357274	0.9357274	0.9357274	0.93572736	0.9357274	1.124231	1.1569979	1.0673219	0.9261245	0.52024984	1.0183088	0.89408004	1.0231628	1.1463548	1.2073184	0.9158506	1.0770484
UROS	1.085091	0.91046375	1.0177417	1.0365161	1.2788242	0.73520464	0.91877705	0.86884505	0.7989614	1.2388146	1.0143279	0.7353771	0.7500763	0.9050038	0.76170856	1.249768	0.94255733	0.9238692	0.77144504	0.8254024	0.86173564	0.90792835	0.77508295	1.005979	1.4327292	0.8130839	0.8870003	0.8142188	0.9445856	0.7187406	0.76147795	0.8305364	0.7545252	0.75452524	0.75452524	0.75452524	0.75452524	0.94503015	1.0376666	0.9123924	1.0147033	0.95454097	0.9513389	1.4473422	1.1742281	0.8475208	0.9108615	0.80437535	0.92542255
VDR	1.1152705	0.8627043	0.4105301	0.47313482	0.5207199	0.735809	0.8903439	0.6396173	0.8414053	0.8325462	0.43065038	1.0311477	0.662308	0.68632275	0.8169713	0.8667437	0.7664444	0.6739365	0.88516754	0.6927168	0.710206	0.71677446	0.864126	1.0595639	0.6036482	0.8898341	0.7304382	0.77192324	0.6849856	0.7358571	0.6289283	0.48450175	0.9723601	0.97236013	0.9723601	0.97236013	0.97236013	0.65285033	0.90195084	1.1220747	1.0566108	1.525666	1.3637007	0.77723336	0.7768287	0.9649068	0.9117333	0.94644386	0.7061595
WAS	0.86111677	0.78553504	1.3842535	1.023766	1.1538559	0.9214716	1.1618128	1.3124834	1.0882925	1.1834232	0.94998634	0.87833005	1.1212922	0.9705395	0.87995416	0.8658469	0.8863942	0.8627101	0.9847958	1.0036372	1.0787535	1.0494016	1.299166	1.2730225	1.3124171	0.8867064	0.88013214	0.8814635	0.84716874	0.8448096	0.8713042	1.1640015	0.8826197	0.8826197	0.8826197	0.8826197	0.8826197	1.1336789	0.89754325	0.9328101	0.92010915	0.97915465	0.85084945	1.0824938	1.0441079	1.0742676	0.98337466	1.101611	0.8706604
XPA	0.77473843	0.9611973	0.80134815	0.8646875	0.9223118	1.3908824	1.1786877	1.323161	1.3219382	1.1735682	1.2091944	0.95462984	1.1840252	1.0942005	0.9285305	0.86771554	0.96608645	0.9662163	1.0124135	1.0896504	1.1978717	1.3769324	1.186734	1.1370813	1.1840255	1.172799	1.0911901	1.0253552	1.0651067	1.1135616	1.078323	1.30611	1.0210233	1.0210233	1.0210233	1.0210233	1.0210233	1.0316443	0.9464535	0.93617404	1.095709	0.48925996	0.8308508	0.9155193	0.9330502	1.3037628	1.2634399	1.2541351	1.0680463
MID1	1.8095471	1.4012592	0.4931914	1.0114691	0.8342696	1.0648295	0.96173733	1.1585519	1.0271213	0.7588989	0.8263457	1.0264307	0.9888199	0.7069092	0.74440175	0.95698243	1.0439271	0.7579301	0.9314118	0.8116508	0.8714023	1.153638	0.8899262	0.86492616	0.63186395	1.0122334	0.9968934	0.7720155	1.0876092	0.8830747	1.1924579	0.95654863	1.130308	1.1303079	1.130308	1.130308	1.130308	0.7014196	1.1160798	1.0309591	1.1851087	1.2161313	1.3514556	0.88604796	0.7865882	0.89734185	0.8644619	0.9644064	1.0409147
ALDH3A2	0.67600226	0.8086988	0.29313466	0.8879702	0.7310296	0.8126489	0.87187254	0.7588744	1.1017923	1.1179391	0.60523325	1.3740547	0.8188987	0.7054038	1.0365355	0.70204574	0.7230174	0.85173243	1.0878493	0.85707307	0.8593223	0.71188056	1.0944489	1.1174892	0.68540263	1.1323233	1.0200887	1.0260004	1.063202	0.8350681	0.5637521	0.9289447	0.91038746	0.9103875	0.9103875	0.9103875	0.9103875	0.89161706	1.1455842	1.1758076	1.0129497	1.0159847	0.71250206	0.718561	1.0072986	1.2303313	1.1114966	0.9778683	1.1073213
APOB	1.3176585	0.9115138	0.8953943	0.91559577	0.809916	0.89515465	1.0291886	0.9709693	1.119435	1.1004151	0.7792951	0.9149505	0.87452126	2.4718697	0.830112	0.92409664	0.85001117	0.7665181	0.84835595	0.83433455	0.9135073	0.9688673	1.071265	1.0445354	0.95644623	0.87218755	1.0161811	0.91004485	0.811441	0.80146945	0.8212338	1.0818098	0.89281094	0.89281094	0.89281094	0.89281094	0.89281094	0.7823644	1.1376736	0.9021592	0.99122524	1.129333	1.3704929	0.78431326	0.9925088	1.0264075	0.9854145	0.898107	1.0013351
BLMH	0.75759196	0.9461347	1.2793287	1.0654633	1.0448998	1.018487	0.7853927	1.1124587	1.1764498	1.2057852	1.0759687	0.91647166	1.068835	0.9760039	0.94712055	1.2112263	0.9862227	0.9856924	1.0270088	0.8624811	0.72018576	0.9972206	1.013026	1.0055653	1.025079	0.816142	0.97528154	0.94128287	0.9282164	0.9717484	0.8430258	0.9016125	1.0260429	1.0260429	1.0260429	1.0260429	1.0260429	1.1101228	1.1241997	0.94381624	1.1488687	0.6354778	0.6483326	1.0230824	1.1008558	1.038774	1.273411	0.9530595	0.9151481
CDKN1A	1.2108872	1.059954	0.9958368	0.6411549	1.0324998	0.51125365	0.9398987	1.0828314	0.8315113	0.74376285	0.5411251	0.76492554	0.6185961	0.96974945	0.97138	0.8624437	0.9001043	0.8738777	0.6643576	0.6714499	0.7641807	1.044293	0.78347343	0.9114867	1.0584242	0.78559417	0.80476457	0.7404207	0.73813474	0.6498296	1.0346866	0.5580122	0.81538063	0.81538063	0.81538063	0.81538063	0.81538063	0.74877745	0.9341517	1.0623426	1.0143087	1.9732515	1.3312825	0.68951255	0.94766814	0.8452577	0.7438626	0.7095848	0.7963192
CHM	0.9347944	0.800436	0.7494937	0.8523727	1.0814481	1.2669734	1.2166378	1.26691	1.2046977	1.0817034	0.8497139	1.1461753	0.91049075	0.93699616	1.311104	0.7422268	0.86809695	0.9982306	1.122733	1.103249	1.1526258	1.1764952	1.357824	1.1098311	0.912605	0.99042875	1.0137454	1.050115	0.95720303	1.1223938	1.2341146	1.1374484	0.9393606	0.93936056	0.93936056	0.9393606	0.9393606	1.0988094	1.2386003	1.20324	0.8768032	0.52267367	0.5304764	0.6328181	0.99459827	1.3718101	1.4038464	1.1263237	1.2464923
TPP1	0.8572883	1.0152855	1.6294489	1.0957923	1.3856229	0.9598505	1.1053903	1.2910689	1.0791678	1.21781	1.2700464	1.0992211	1.1891792	1.3661141	0.98461026	0.7233702	0.8730158	1.3267553	1.3103619	1.2142133	1.2768955	1.0318283	1.0633659	1.1360605	0.9755882	1.1667154	1.1401116	1.1828816	1.0253975	1.0861131	1.0452617	1.1056507	0.9870617	0.9870616	0.9870616	0.9870617	0.9870617	1.0920427	0.86708057	0.9665173	0.84584415	1.0006208	0.8669353	0.92321926	1.1993928	1.0546471	1.0511458	1.1325542	1.0289191
ABCC2	1.4007993	0.9391833	0.9071428	0.98108405	0.95917964	0.92121184	1.2905566	1.1032461	1.2840462	1.559135	0.84852535	0.8156773	0.8649344	0.7891758	0.7495285	0.92164534	0.96163213	0.8164175	0.769691	0.8017915	0.95390826	0.86737937	1.2530594	1.029792	0.98683727	1.003168	0.9886286	0.8519539	0.78510165	0.95892096	0.7773062	1.004654	0.8698304	0.8698304	0.8698304	0.8698304	0.8698304	1.0313141	0.7373632	0.7871098	1.1445733	0.99489474	1.2130389	0.9431997	1.0812261	1.0507276	1.062837	0.95371634	0.6331444
COL5A2	0.5630729	0.6963863	4.850649	1.396002	1.2391949	1.8033352	1.8020931	2.285139	1.6203926	1.3883307	7.5044255	1.6672834	4.1545787	4.8399053	1.4321594	0.45795873	0.86708474	1.9423137	1.8602641	1.6550876	1.1135012	3.3927639	1.3148658	1.4163668	1.0218432	1.3140923	1.8400298	2.3183162	1.8525283	3.0218055	3.4450321	3.0848503	0.9806194	0.98061943	0.98061943	0.98061943	0.98061943	1.3571041	1.1155792	1.332456	0.4931856	0.62583447	0.25058615	0.32587546	0.6950889	1.4500744	1.6664705	1.6877441	1.3535528
CTSK	0.27324343	0.6128207	3.776966	2.4836028	1.8090156	1.6861082	1.717992	3.5966961	2.1631742	1.3243172	6.8708825	1.4111929	3.1071246	4.4389067	1.0893027	0.6698246	0.9638973	2.380969	1.8649335	2.7907398	1.6794347	3.7267969	2.0585766	1.4392089	1.8654372	1.525271	2.253009	1.154734	1.8951278	1.957783	2.6196373	3.05295	0.8029241	0.8029241	0.8029241	0.8029241	0.8029241	1.1014484	0.7772023	0.79044986	0.48006624	0.50050867	0.5089885	0.6513574	1.2029129	1.7469504	1.4353456	1.8047688	0.94155276
CYBB	0.114814684	0.2904036	3.2427666	0.6515029	1.8354774	1.7975134	1.666487	4.0171337	1.8262484	1.4054047	3.0815597	0.9875063	1.0672444	1.7234918	1.2413944	0.41548422	0.63296735	2.374429	2.233724	2.2462938	2.0420854	4.475029	1.7657269	1.4750534	1.1008627	1.3488197	2.9238956	1.7127815	1.5750163	1.74549	2.5959923	1.5510443	0.6437993	0.6437993	0.6437993	0.6437993	0.6437993	1.3466914	1.2797233	0.711554	0.22490215	0.15395239	0.13368914	0.6084742	0.93258446	1.7991434	2.045486	1.7637992	1.0071934
CYB5R3	1.2459687	1.0038644	1.0750525	0.91320217	1.0530303	1.0663476	1.2532126	1.2637416	1.0630203	1.1936361	0.9452968	1.0896367	1.0759939	1.1235822	0.92344695	0.898351	0.9496275	0.87581706	0.9550663	0.8743457	0.9187422	1.1372569	1.0286201	1.2367507	0.9284871	0.9409394	0.90659773	0.86307955	0.8037363	0.91652066	1.1432719	1.1412574	0.84875757	0.8487576	0.8487576	0.8487576	0.8487576	0.900344	0.9499146	1.066992	0.8706243	1.2784121	0.9168922	0.7370943	1.07435	1.1458093	0.9383985	1.1211693	0.9042253
EGR2	0.5227104	0.7782668	5.084771	1.1178062	2.0452492	1.6676677	2.4239342	3.1028721	1.3048688	0.8838169	3.438826	1.1136446	4.58701	3.2730975	1.1945442	0.8497457	2.3153863	2.679618	2.4117856	1.8953012	1.3936512	2.5484226	1.3149469	1.2887026	1.8750343	1.3956423	2.0701408	1.3505019	3.2153203	8.992551	4.237452	2.829004	1.3320245	1.3320245	1.3320245	1.3320245	1.3320245	1.5353616	0.5941806	0.79579896	0.60615957	0.45331722	0.43869203	1.8141762	0.73257864	1.1984426	1.4992675	1.3320246	1.0886707
EXT2	1.4195683	0.97464836	0.99443007	0.99262744	1.2140638	0.9748124	1.095124	1.3024995	1.0689656	0.8618337	1.0782717	1.148894	1.1161697	1.527252	1.1359195	1.0668484	0.88555235	0.97049767	1.2907553	1.1163192	0.9800012	1.1624075	1.0781281	1.281552	1.250835	0.9718512	1.0677088	0.9651646	1.0857248	0.8710327	1.4346261	1.0806127	0.8409224	0.8409224	0.8409224	0.8409224	0.8409224	0.95291847	1.1997476	1.0785981	0.9345276	1.2210189	0.81806886	0.66460305	1.0999185	1.0007653	1.0200157	1.0098189	1.2770371
G6PD	1.4941084	1.034201	2.5898943	0.96477604	1.5010531	0.8157376	0.94246066	1.22055	0.8985024	1.0169028	1.0124699	0.675841	1.0029222	1.2230735	1.0986453	1.317533	1.1252466	0.81351954	0.9784887	0.81785	0.8294467	0.93903136	1.0567181	0.98280627	1.6060972	0.63601565	0.8436124	0.7721565	0.73940134	0.6876608	1.0205644	0.85372186	0.8287218	0.8287218	0.8287218	0.8287218	0.82872176	0.740346	0.9285816	1.0363923	1.104679	1.5608207	0.9045	0.96614015	1.3156966	0.90456045	0.75644034	0.78184325	0.90058786
GALE	1.55504	1.7208358	0.28244078	1.2283696	1.4379637	0.7071959	0.6937447	0.7724456	0.7269154	1.0208606	0.8498175	0.83204496	0.7056994	1.19308	1.1147126	1.4553658	1.6036483	0.9372996	0.7431773	0.8933716	0.8018262	1.2136022	0.9358844	0.79275817	1.0811634	0.89308715	1.1752353	0.703675	1.5454291	0.86196786	0.99108183	0.82381153	0.7307964	0.7307964	0.73079634	0.7307964	0.7307964	0.6650744	1.0926116	0.8397549	0.8665123	1.9078305	1.9564215	0.70923007	1.0677508	0.67590016	0.60542744	0.61348563	0.8950704
GLB1	1.2242739	1.4179144	0.9048109	1.1346325	1.4746187	1.0724308	0.9606939	0.9711111	1.0075583	0.9803405	0.9166843	1.563877	1.0704132	1.311447	1.2200441	0.85491943	1.4486878	0.9297131	1.3277636	1.2837176	0.94673735	1.0290804	1.0445477	1.1471319	1.13273	0.9769352	0.9966132	0.9776413	1.0801674	0.91201395	1.014691	0.9258024	0.9388167	0.9388167	0.9388167	0.93881667	0.9388167	0.9223069	1.0723923	0.93661004	1.1511841	1.171515	0.9051756	0.717189	1.1660366	1.0820947	0.91884446	0.95665103	1.062529
GP1BB	1.0100079	0.78211945	0.84561414	0.8766291	0.83163804	0.81959873	1.0077201	0.7892878	0.9009073	0.9346092	0.79448867	0.57398707	0.498925	0.6017346	0.75341016	1.0235721	0.7738331	0.7223722	0.5993129	0.5881415	0.94236666	0.76612365	0.9197799	0.82092166	0.7896459	0.89974177	0.8557903	0.95859003	0.8319728	0.72246885	0.5301924	0.7971238	0.8111598	0.81115985	0.8111598	0.81115985	0.81115985	0.67347276	0.8759519	0.78156817	1.2562081	1.3954781	1.3926669	0.86737096	1.0648462	0.9505393	0.90628135	0.83561605	0.8407981
HFE	1.043927	0.97893596	0.88810444	1.0511783	1.1347611	0.94732136	1.0557284	1.015268	1.1652484	1.2184627	0.90075576	0.9926492	0.991616	1.1086054	0.8812672	0.9005155	0.9344537	0.85916215	0.9698334	1.1142066	1.016752	1.0051016	1.131449	1.0435779	0.8599717	0.9184672	0.94856256	0.84735024	0.8160534	0.8702611	0.9194098	0.89260817	0.8377815	0.8377815	0.8377815	0.8377815	0.8377815	0.79379606	0.95495826	0.9890867	1.1127852	1.2126632	1.0214775	0.7976473	1.1024579	1.0388182	1.0183595	0.9579485	0.9986707
HLCS	1.0916798	1.1890237	0.92003214	0.94789773	1.1303898	0.94022244	1.067038	1.0389122	0.99827385	1.1884255	1.0262631	1.3961895	1.4568158	1.26524	0.98213613	1.0637618	0.98836017	0.8672	1.0712943	1.1852343	0.92710817	1.0831677	0.98458195	0.9282937	0.9849797	1.0457042	1.0977485	0.79807884	1.149231	1.0235078	1.1080889	0.97472405	1.0615478	1.0615479	1.0615479	1.0615479	1.0615479	0.93291974	0.98282874	1.166193	1.0227867	1.0478687	0.8596576	0.7336783	0.954306	1.1701576	1.0228907	1.1067134	1.0504769
HRG	1.1293464	0.7675334	0.81104296	0.86666286	0.8689375	0.8497371	0.99730235	0.87790394	0.943182	0.97034544	0.77416337	0.8755321	0.85110855	0.8767096	1.0054618	0.8980883	0.82367676	0.67967284	0.763469	0.72268105	0.82334477	0.8667221	0.9044476	0.9699545	0.8235941	0.8461032	0.7692884	0.75360507	0.82497764	0.7300758	0.7667854	0.8016019	0.8703986	0.8703986	0.8703986	0.8703985	0.8703985	0.9182265	0.9232698	0.9991635	1.2316622	1.007186	1.3751239	0.7977458	1.023167	0.91576177	0.93416137	0.87453276	1.0280776
HSD17B1	0.95038205	0.7801534	1.0547528	0.939239	0.8296586	0.7927588	0.9166516	0.7888928	0.820483	1.1850318	0.7162106	0.8493185	0.62896293	0.71385646	0.773653	0.9055229	0.9252066	0.6396619	0.62148374	0.8318356	0.88780737	0.6688076	0.8372204	0.9371598	1.0764519	0.97520965	0.6937562	0.726976	0.7077892	0.778032	0.80081624	0.73194075	0.8530081	0.8530081	0.8530081	0.8530081	0.8530081	0.6954831	0.7924114	1.0002164	1.0540092	1.2945212	1.3678589	1.4341294	0.91397536	0.83899397	0.7774583	0.8309428	0.7827
HSD17B4	0.89238703	1.1412683	0.62896556	0.96117723	1.0058156	0.7736054	1.0124127	0.97567534	1.0333953	1.0921597	0.80389404	1.0431271	1.0103549	0.8879603	1.1784441	0.86208934	0.94554573	1.0598747	0.91549945	0.88903475	0.8230818	0.9937909	1.0983418	0.92901194	0.82043207	0.9166234	0.9632144	0.934491	1.0564251	1.020111	0.9446868	0.9203598	0.978777	0.978777	0.978777	0.978777	0.978777	1.0381954	1.2116095	1.1689404	1.0491024	0.69389963	0.81157476	0.83843476	1.1219342	1.1038909	0.9920225	0.97039497	1.0637987
IAPP	1.1745777	1.2003529	1.0118221	1.0756305	1.0165932	0.88665503	1.0382565	0.84473246	1.0439059	1.0336095	0.89437383	0.8507846	0.9071466	0.80357504	0.85983753	1.1399344	1.1006385	0.8347852	0.8288034	0.7327966	0.87194115	0.8949161	0.9062938	1.0790346	0.82869303	0.79981685	0.9123433	0.8865949	0.8726439	0.8851654	0.77101433	0.8427479	0.8756404	0.8756404	0.8756404	0.8756404	0.8756404	0.9259935	0.90480226	1.0073446	1.0929362	1.1038983	1.2396628	0.99898577	1.036757	0.8924828	0.89047664	0.9066598	0.961248
IFNGR1	1.2818302	0.8346305	0.9561254	0.8841833	0.90390503	1.2036633	1.1803138	1.6052036	1.311324	1.2077351	1.4957107	1.105809	1.2564142	1.4542086	0.8171344	0.8412897	1.0830461	1.2837465	1.1681796	1.2861215	1.5251224	1.6081985	1.0745285	1.1930339	0.9571225	1.0745096	1.1488532	1.300463	1.1713839	1.2585049	1.6728473	1.009225	1.0116172	1.0116172	1.0116171	1.0116171	1.0116172	1.0321486	0.99221003	0.8802268	0.825232	0.98976284	0.6891864	0.8693657	0.9314707	1.2500753	1.3085289	1.2317934	0.8836938
IL2RA	0.53884494	0.55091935	4.2421165	0.70924634	1.7475944	0.94226474	1.042288	2.222856	2.3309777	1.3799397	2.6242166	0.888768	2.0857975	2.5367382	0.95301044	0.7105584	0.9846671	1.6863596	1.4077348	1.0358458	1.3806584	1.5890706	1.6485149	2.2460172	1.2184721	0.8990698	1.4592203	1.435222	1.0191877	2.4101853	2.4546053	1.0519645	0.61918455	0.61918455	0.61918455	0.61918455	0.61918455	2.2391186	0.8584764	0.62052757	0.4574441	0.52024424	0.5544571	1.0946037	0.9486019	1.2051967	1.1138793	1.3874495	0.84755623
IL4R	0.98298866	0.7493204	1.6503847	0.7658916	0.67173326	0.70669556	0.8172478	0.7899518	0.8598844	1.1074132	0.8568553	0.8358407	1.0058095	0.7886119	0.63811487	0.9393637	0.5565899	0.8909132	0.85991305	0.7685211	0.9449353	0.8799058	0.7020565	0.9642444	1.1874205	0.8475346	0.6916133	0.9610738	0.7164013	0.780334	0.81679356	0.6612196	0.9527784	0.9527784	0.9527784	0.9527784	0.95277834	0.7701755	0.68011427	0.7887711	0.9745695	1.5009807	1.0342549	1.5127273	0.91594046	0.78731394	0.9969266	1.0382252	0.67977095
ITGA2B	1.1261697	0.9029643	0.88622135	1.0938355	0.97142696	0.8976703	1.0443954	0.954104	1.0677255	1.1768883	0.9133077	0.9949806	0.92287153	0.83662367	0.93353766	1.0131656	0.8353317	0.8272865	0.783405	0.88437694	0.9669973	0.99984056	1.1054373	1.1343353	0.99568325	0.9734678	0.9299059	0.919837	0.90256876	0.8837221	0.8857151	0.84955585	0.9381287	0.9381287	0.9381287	0.9381287	0.9381287	0.90008533	0.94696414	0.91996104	1.0757201	1.2681212	0.9938785	0.84051275	1.1134347	1.0513486	0.9618773	0.9280962	0.9755478
KEL	0.9935063	0.8317154	0.9609689	0.989542	0.8750331	0.78863186	0.98779863	1.0061901	0.83563745	1.2852755	1.0285968	0.80423254	0.94629365	0.73886305	0.80832374	0.81126267	0.88866323	0.9756756	0.81788546	0.9181043	0.9257253	0.966994	1.0038089	0.9936073	1.2311679	1.0509034	1.0797355	1.041115	1.1558766	0.8980278	0.75616753	0.8226409	0.9474387	0.9474387	0.9474387	0.9474387	0.94743866	1.0933896	0.89360356	0.966409	0.94899994	0.96226186	1.1476727	1.17815	1.0518227	1.0583626	0.79128605	0.90804225	0.89183414
KRT10	0.9033442	1.0225196	1.1534373	1.0683903	1.0617874	1.2056494	1.0140864	0.9616861	0.8959836	1.0546056	0.83780533	0.8771712	0.9437736	1.0708346	1.0545338	1.0871496	1.2575779	0.9082295	0.8185083	0.8830714	1.0795592	1.0009853	0.9599254	1.0170039	1.002517	1.0913216	0.9183406	0.9616355	0.9773695	0.9782898	1.0246183	1.0397587	1.0419596	1.0419598	1.0419598	1.0419598	1.0419598	1.1632457	1.0370866	1.1704018	1.0124339	0.6866097	0.87437636	0.9181252	0.9186187	0.9875705	1.1634623	1.0680685	1.1002686
JUP	1.0845895	0.9046462	0.7781678	1.0054117	0.82651925	0.8898741	1.3573153	0.9654688	1.0312802	1.0480125	0.854648	1.0232028	1.0012991	1.243036	0.97271305	0.8689538	0.86203206	0.77316415	0.94053966	0.9428181	1.0905102	1.0424991	1.1416924	1.0705788	1.0795369	0.77125657	0.82568663	0.84434426	0.77233255	0.78283584	1.0245439	0.870167	0.8786424	0.8786424	0.8786424	0.8786423	0.8786424	0.8306118	1.1217282	1.0578475	1.0001553	1.1981311	1.1235387	0.7007189	1.0196848	1.0439004	1.0402591	0.8634244	0.97019964
KRT2	0.70839155	0.9379563	0.8419678	0.85072684	0.8733185	1.2375405	1.2662063	1.180137	1.2746361	1.5464617	0.88549227	0.9432662	0.93032944	0.90346545	0.9445032	1.1011933	0.7337081	0.7363754	0.8360479	0.7648728	1.0649498	1.2420393	1.3867555	1.1475048	1.4108195	0.8730391	0.8906248	0.7815519	0.7429361	0.77966285	1.0025488	0.8971887	0.88853264	0.88853264	0.88853264	0.88853264	0.88853264	0.8319002	0.92208177	0.8890704	1.0487211	1.2038264	0.97559744	0.8839471	0.7915024	1.0979781	1.2724541	1.0829203	0.80506116
KRT5	1.0894562	0.94042134	0.8619518	1.0848173	0.8078825	0.958704	1.1336936	0.9010595	1.0809246	1.1790118	0.7751209	1.0269654	1.1567224	1.0399178	1.0141742	0.97304827	0.99727803	0.7759554	0.83779436	0.89446765	0.9912646	0.9250342	1.1654621	1.0221806	0.9962738	0.8700558	0.87326336	0.85825264	0.86033106	0.77117217	0.93707734	0.7791567	0.87579036	0.8757903	0.87579036	0.87579036	0.87579036	0.96854556	0.96513486	1.324636	0.71331507	1.2277699	1.2266153	0.9491518	0.8246819	0.95996004	0.87086093	0.9693286	1.1448126
L1CAM	1.5252405	0.8496082	0.9593379	0.9699695	0.9576633	0.59857374	0.9142564	0.8121896	0.82907796	1.0117146	0.6904573	1.0542982	0.9462134	0.8222251	0.87366545	1.1613847	0.87448823	0.73746073	0.8910393	0.9586297	0.9338943	0.62867063	0.9488879	0.8186971	0.73385227	0.9759361	0.8642057	0.69073576	0.7083162	0.6613905	0.7308246	0.6539335	0.8537575	0.8537575	0.85375744	0.8537575	0.8537575	0.88840705	1.0133121	0.9602414	1.4019732	1.4101475	1.3156637	0.79212326	0.96025795	0.8562572	0.7282518	0.6733655	1.0590192
LAMA2	0.6638135	0.86240226	0.78538686	1.6061276	1.3034236	1.2819669	1.6455979	1.2734028	1.2749648	1.232215	2.0084076	1.9138659	1.4811435	2.9400175	1.4252876	0.3989117	1.156278	1.5852177	1.49103	1.1949862	1.0776807	1.9140577	1.2811917	1.0620792	1.2713716	1.3686612	1.5046173	1.5984294	1.9078916	2.0676389	1.2426922	2.1774127	1.0236769	1.0236769	1.0236769	1.0236769	1.0236769	0.98256016	1.3167614	1.3786085	0.7986123	0.5092067	0.3313784	0.32245925	1.2339767	1.3015852	1.4582784	1.3665723	1.1324378
LOR	0.8908996	0.78902435	1.2193844	1.0615973	0.9564532	0.6944679	0.87843037	0.6894113	0.7220467	1.2098353	0.7232843	0.76305467	0.7232361	0.59070796	0.7635419	1.2617332	1.0699059	0.7480008	0.60908943	0.80566084	0.8452048	0.71887547	0.8453752	0.7597038	0.8240604	0.77425045	0.6726492	0.68092674	0.6718355	0.7178607	0.774472	0.6787912	0.75117445	0.75117445	0.75117445	0.75117445	0.75117445	1.1405139	1.0127116	1.3695359	0.9860508	1.1127306	1.0278997	0.96406835	1.1112548	0.8444377	0.6907441	0.74005157	0.88395154
LTBP2	0.42359203	0.46752807	3.474324	1.5452793	1.4679185	1.5139042	1.2722313	2.3856041	1.4877074	1.3592256	4.21893	1.59136	3.1906383	2.0999942	0.71354574	0.93271613	0.73426974	2.011927	2.2741027	2.2186286	1.3863251	2.1578636	1.4162229	1.4919124	1.8793	1.5919211	1.517443	1.6838341	1.2908089	1.4648865	1.9898394	2.098268	1.0405515	1.0405515	1.0405517	1.0405515	1.0405515	1.8391294	0.7113075	0.6443554	0.57233346	0.49019518	0.5333672	1.2048892	0.88734704	1.3720503	1.3209993	1.4240252	0.9582565
MAT1A	1.098704	0.9834537	1.1309549	1.2827419	0.9753905	0.8110801	1.0825989	1.0015789	1.1489195	1.2511567	0.84769267	1.042526	0.9126701	1.0051355	1.059726	0.9314452	0.988323	0.86356235	0.8703793	0.93213344	0.94481003	0.81523365	1.138964	1.1517415	0.8451335	0.91612595	1.1230783	0.897887	0.9100354	0.77750903	0.7648382	1.0337883	0.86594534	0.86594534	0.86594534	0.86594534	0.86594534	0.75989425	1.012422	0.9943182	1.1662667	1.1748021	1.0612942	0.7698154	1.1821078	1.1605589	0.89867216	0.8198485	0.9097302
PAFAH1B1	0.9540918	1.0395864	0.7425282	0.7496981	0.7975393	0.9203681	0.9474955	0.9076083	0.99221516	1.0452257	0.83612126	0.8955654	0.81871766	0.8611558	1.0304054	0.72373384	0.756887	0.90884346	0.91205513	0.8321973	0.94690657	0.9818674	0.89879155	0.86135995	0.7913463	0.9079118	0.79177165	1.0443131	0.8134256	0.88580835	0.7508825	0.80579597	0.9661901	0.96619016	0.96619016	0.96619016	0.9661901	1.0547504	1.0383639	1.1250786	0.98696095	1.0850563	0.88983655	0.8678965	0.9410228	0.9401844	1.084582	0.9862662	1.0913812
MVK	1.1669137	0.9918337	0.9835034	1.0997577	1.0291096	0.7590158	0.9498092	0.82263714	0.89117074	0.99296755	0.67823243	0.93139845	0.8211308	0.8293942	0.8993521	1.0616698	1.0196097	0.7547171	0.87800246	0.832773	0.8606524	0.7867221	1.0119656	0.96877754	0.94641614	0.9099143	0.8326613	0.75489455	0.770035	0.7305143	0.7410959	0.8157275	0.80989593	0.80989593	0.80989593	0.80989593	0.8098959	0.767813	0.9187472	0.93437624	1.1962131	1.3089777	1.334648	0.91388345	1.0784793	0.9074572	0.8394884	0.7999168	0.84602886
NOTCH3	1.1082073	0.9885995	1.1895113	1.1653389	0.9790786	0.82181543	1.075107	0.8776583	0.9210288	1.0039312	0.82788473	0.9039512	0.98647577	0.8160369	0.78155196	1.0521094	0.9258381	0.846735	0.81760067	0.8027915	0.8818996	1.0301414	1.0068028	0.9147375	0.9218957	0.8480013	0.8687817	0.798944	0.96626705	0.73704374	0.84778696	0.94948316	0.8320961	0.8320961	0.8320961	0.8320961	0.8320961	0.8815141	0.7903192	0.81798595	0.9163979	1.6826599	1.1597533	1.1389003	1.0197914	0.8818399	0.79886335	0.9119751	0.8033314
OXCT1	0.8462692	2.035927	0.9892194	1.0039526	2.2636142	1.62841	0.98694575	1.7410487	1.2467082	1.0669078	1.0449805	1.2562957	1.0953876	1.2853748	1.4505578	1.7633904	1.8488218	1.2109939	1.1496911	1.5050739	1.0317233	1.7943528	1.3180904	0.7465069	1.1404576	0.6905345	1.4850801	0.9008785	1.0641142	1.3130505	1.8594755	1.4057647	0.77586544	0.77586544	0.7758654	0.77586544	0.77586544	0.91755867	1.4967525	0.85659826	0.7236121	0.352655	1.3550034	1.1266695	0.7830547	1.2801588	1.1735789	0.93435997	1.1941041
PAFAH2	1.0618048	0.9872715	0.4043002	0.6105613	0.7108003	0.732452	0.8090342	0.6065847	0.7275952	0.7934062	0.5737818	0.87829083	0.8080689	0.8448584	1.1006749	0.6033425	0.5898119	0.6949298	0.7884888	0.7655667	0.8414307	0.5518297	0.7768132	0.96815276	0.53717554	0.8404835	0.7212897	0.86365855	0.7636906	0.7147271	0.59000933	0.6144828	0.7978704	0.7978704	0.7978704	0.7978704	0.7978704	0.8023594	1.1014144	1.2613847	1.168476	1.4424564	0.91572094	0.7145363	0.96032834	0.86238325	0.8380451	0.93289626	1.1184957
PAX3	0.97607166	0.9236779	0.8007838	0.84580916	0.92253	0.85570127	1.0348592	0.84639347	0.9881511	1.1307966	0.654837	0.82428986	1.0085796	0.7676403	1.1189277	0.9222826	0.8976999	0.7523693	0.8550104	0.8463213	0.93715215	0.8172579	1.0591502	0.9255737	0.93281734	0.7838126	0.83317274	0.7699649	0.7767207	0.72001815	0.79946655	0.81848097	0.8106931	0.8106931	0.8106931	0.8106931	0.8106931	0.9940442	1.3263447	1.0680839	1.008884	1.1285944	1.066936	0.806726	0.91035146	0.9424888	0.9291886	0.81835693	1.0546039
PCSK1	0.40841684	8.532717	2.2999434	6.8316536	4.7333846	18.603666	1.7694063	7.706109	2.0699942	3.241235	4.1214404	2.9244335	7.1998	38.081852	1.3549039	0.44434223	4.915576	1.233409	1.9845151	9.068679	1.9299357	10.608742	8.603257	1.6167337	2.1201844	2.407686	4.176092	1.2241601	6.807824	7.481439	41.298115	19.729425	0.95807165	0.95807165	0.95807165	0.95807165	0.95807165	0.6753284	1.4074796	0.51059127	0.4207304	0.50826335	0.69293666	0.39092138	0.9724226	1.8975899	2.0803816	1.4433537	1.0817009
PDE6A	0.8597113	0.5264833	0.11935264	0.34753767	0.19725339	0.23120151	0.5033462	0.1774573	0.45138726	0.3441676	0.074404225	0.5905981	0.19766483	0.09358555	0.8210051	1.0931442	0.6759	0.24092473	0.2155073	0.25068593	0.43540236	0.111438036	0.28387278	0.318058	0.27331468	0.5931732	0.23879695	0.5812076	0.18879704	0.21779305	0.1364809	0.113358505	0.7923309	0.7923309	0.7923309	0.7923309	0.7923309	0.4027224	0.9762086	1.1077856	1.6677234	2.5823863	1.4201244	0.5682312	0.73514354	0.475487	0.61508477	0.4491028	0.78480566
SLC26A4	1.0658255	1.1609812	1.1493753	1.0516672	0.9556595	1.0338341	0.8639499	1.1292218	0.8978519	0.9138305	2.2354834	1.0313357	1.4480171	1.1808898	1.0122466	1.0230521	1.114276	0.9312825	0.9357995	1.0642515	0.97466385	1.457193	0.97653246	0.95232654	1.0277385	1.0198425	0.91718376	1.0291203	1.0450795	1.1765718	1.1598893	0.9600862	1.0089189	1.0089189	1.0089189	1.0089189	1.0089189	0.9243919	0.9392013	1.025254	1.0713913	1.1206973	1.1379622	0.94179344	1.0278243	0.89902824	0.9447095	0.967746	0.9577816
ABCB4	0.37244856	0.30458888	1.3119131	0.5235234	0.5860165	1.7827076	1.6720865	2.2423234	1.714271	1.5627002	2.823186	0.9412046	1.3816812	1.5557853	0.4711652	0.64973974	0.61021096	2.128348	1.7805513	1.4075472	1.7706473	1.5943114	1.4696031	1.0772183	3.0404048	1.4147768	0.8749313	2.6703851	1.1889876	1.7861835	0.87560683	1.0642846	1.1921082	1.1921082	1.1921082	1.1921082	1.192108	1.3928665	0.42554146	0.65350544	0.3404207	0.43064827	0.31220487	1.049282	0.51149964	1.5063483	2.4180562	1.9596269	0.5769897
PLEC	1.685964	1.1202794	0.7645747	0.91005856	0.97292656	0.7737242	0.88712835	0.7478944	0.7214217	0.95842254	0.8037743	0.84350914	0.7864892	0.8442462	0.9069756	1.1323907	0.92376894	0.69580436	0.86926085	0.7342851	0.8177497	0.815226	0.85345906	0.87924933	0.8263679	0.9206542	0.8830087	0.704722	0.83926743	0.6514553	0.7680508	0.75837094	0.87576956	0.87576956	0.8757695	0.87576956	0.87576956	0.8900683	0.8324145	0.89549863	1.0002745	1.7551	1.3424388	0.9582945	0.9243436	0.90186965	0.7548494	0.74484694	0.86300385
PON1	1.0649917	0.90934986	0.90788364	0.9103885	0.96780086	0.84713924	1.1298177	0.83234054	0.96125466	1.2300448	0.76536596	1.026727	0.926156	1.0243149	0.9745232	1.0916592	0.97589934	0.7846886	0.91146	0.83776885	1.0234206	0.801073	0.9773765	0.89362943	1.1081048	0.8551604	0.85018975	0.865059	0.7997273	0.8793604	1.0333718	0.8664416	0.9195816	0.9195816	0.9195816	0.9195816	0.9195816	0.85196227	1.0825628	0.99855494	1.0103675	1.4212488	1.1211001	0.8659029	0.8940946	0.8786813	0.9942699	0.8812544	0.9106335
PSEN2	1.0962565	0.9598374	1.2993408	1.0526502	0.90697235	0.9087423	0.94888705	1.0153244	1.2500488	1.1534698	1.0802051	1.0690842	1.0085406	1.2495035	1.0059341	0.94349784	0.87806517	1.1562248	0.9079787	1.099467	0.908284	1.197465	0.9198013	1.0384935	1.2654748	0.9696104	0.95867753	1.0644238	1.1209155	0.86279744	0.9515526	0.84883827	0.8735332	0.8735332	0.8735332	0.8735332	0.8735332	0.84186345	0.9566498	0.8286448	0.83431613	1.3904091	1.1878861	0.9325293	1.1119688	0.971355	0.9379034	1.0064758	0.98777944
RAG1	1.2637398	0.8673384	0.78868794	0.8969468	0.96537477	0.9803473	1.3463515	1.0176196	0.92166454	0.90609586	0.8280102	1.1971908	1.1723895	1.3632158	1.0577636	0.81794506	0.88735443	0.84544116	1.0378364	0.9112243	1.0542157	0.86017054	0.9476988	0.92504615	0.7956625	0.85775924	0.9798852	1.0394418	0.9266005	0.88129246	1.1244311	0.9423802	1.0399313	1.0399313	1.0399313	1.0399313	1.0399313	0.9972236	1.2166562	1.2824336	0.8643707	0.86393553	0.9288455	0.6847896	0.85104173	0.9489408	1.3757336	0.9860292	1.1570483
RFX5	0.6108412	0.9127919	2.0535812	1.4776115	1.745351	1.0407767	1.0290055	1.6604843	1.3666636	0.8920826	1.5036578	0.9914491	1.200299	1.1065583	1.0971547	1.0677676	1.1683837	1.5077049	1.191137	1.55243	1.1561997	1.4130332	1.292911	1.045543	1.3982974	0.9626102	1.2833016	1.070786	1.0981865	1.1963518	1.4318155	1.1850904	1.0274326	1.0274327	1.0274327	1.0274327	1.0274327	1.3252835	0.990916	0.83696574	0.9088129	0.5209224	0.64694583	1.3884642	1.2437576	1.0653666	1.0268807	1.0456836	0.9855041
SELE	1.0829686	1.535864	104.661224	2.2988505	2.161607	1.1691588	0.97310555	5.1624575	0.94798034	0.6479838	1.3360006	0.9440384	2.1052656	1.5266539	1.2314982	0.9126914	4.005378	1.0390875	0.94039696	0.74740237	1.3061725	2.7383046	1.2716147	0.74060327	1.3474532	0.88248783	1.0235628	0.84401757	1.0005748	2.1059713	11.413029	4.8084717	0.9378728	0.9378729	0.9378729	0.9378729	0.9378729	0.9147168	0.93356514	0.84028256	1.1057667	1.0351849	1.1617179	1.4840674	0.959372	0.7934421	1.0009122	0.770972	0.74639857
SLC10A2	0.86125207	0.501098	0.44303668	0.4368282	0.42903125	0.20333236	0.87268704	0.38184628	0.29168844	0.6270483	0.22890784	0.3716747	0.24121067	0.23065288	0.51059896	1.1838871	0.37166214	0.2504107	0.2606964	0.19605935	0.2265815	0.23302107	0.25347528	0.21206877	0.60976124	0.23687725	0.23191169	0.37001732	0.25176042	0.26169685	0.24405588	0.22632682	0.8629617	0.8629617	0.8629617	0.8629617	0.8629617	2.8777826	0.7520775	0.95096546	1.3111668	0.65341926	0.62624806	0.8968404	0.55512995	0.26297504	1.8389274	0.27446792	0.7057771
SOD1	1.1112704	1.0171434	0.6255998	1.096324	1.1231711	0.80139464	1.0199687	1.1195735	1.1028659	0.94533324	1.0143793	0.9537233	0.9778993	1.0484077	1.154548	1.0691131	0.97455335	0.85256195	0.9277107	0.9071191	0.9844274	1.2482369	1.1875213	0.95825416	0.9709581	0.9390164	1.0658128	0.92304623	1.0281042	0.9272742	0.947526	0.9758164	0.9279598	0.9279598	0.9279598	0.92795974	0.92795974	0.92112434	1.1025666	1.077913	1.0652046	0.998687	0.8229514	0.95215523	1.0032783	1.0193337	1.0621672	0.97461945	1.0243113
STK11	1.1571559	0.8835104	0.8696371	0.7021187	0.7177672	0.6345163	0.72746783	0.6344203	0.70164746	0.74070066	0.51081073	0.7552267	0.7098526	0.5720364	0.75001734	1.0009094	0.69990516	0.60355073	0.65935934	0.7193123	0.75403506	0.57798713	0.6401909	0.7781008	0.7527945	0.7556453	0.6219768	0.67071074	0.59985024	0.59070945	0.64852655	0.6154184	0.87939316	0.87939316	0.87939316	0.8793931	0.87939316	0.73218805	0.8600478	0.86613846	1.0956306	1.6564226	1.4159147	1.1594536	0.9670729	0.75863445	0.72574615	0.76275027	0.8334753
SUOX	1.4717225	1.020025	0.5408936	0.9671699	0.88122725	0.565672	0.7302851	0.5657485	0.7576808	0.7518601	0.46172854	0.87920165	0.53670305	0.41427496	0.91311854	0.9629713	0.8342743	0.71625	0.67689216	0.7669781	0.8157166	0.5062323	0.77735704	0.8337986	0.73949546	0.8691556	0.65318537	0.79516226	0.7397305	0.5365672	0.43190023	0.60760105	0.85706276	0.85706276	0.85706276	0.85706276	0.85706276	0.5422493	1.1146806	1.0522085	1.2973996	1.5603087	0.93839127	0.8827834	1.2653468	0.8848176	0.70372605	0.75808805	0.9235636
HNF4A	1.4447752	0.75035834	0.6006884	0.64132166	0.75013125	0.7731115	0.9287156	0.7000715	0.8767242	1.045408	0.63728356	0.7654343	0.846531	0.74746495	0.9139941	0.83181167	0.68895054	0.8739882	0.80351585	0.78568095	0.8527544	0.70586985	0.94110817	1.05359	0.83534163	0.96494675	0.8249092	0.81663543	0.9109276	0.6434804	0.6652686	0.7105463	0.87416476	0.87416476	0.8741648	0.8741648	0.8741648	0.8327619	0.95933795	1.179435	0.99874324	1.807189	0.96993726	0.7305304	0.8904852	0.8744876	0.89053065	0.86656183	0.9281686
TEK	0.9774069	0.9130531	0.9781301	0.93170947	0.9453652	1.0576457	1.1067834	1.2862396	1.2506728	1.3485767	1.0764676	1.123399	1.208047	1.3021326	0.90574944	0.7836074	0.81426084	0.95475084	1.0223534	1.1186155	0.96552616	1.3233495	1.1663654	1.1508708	1.1251377	0.96807593	1.1185398	1.0599579	1.1467005	0.90462416	1.2525228	1.154803	1.0336138	1.0336138	1.0336138	1.0336138	1.0336138	1.0639886	0.901105	1.0741192	0.8762329	1.1922389	0.7831334	0.8536522	0.8428649	1.1034961	1.1675026	1.1416655	1.0776258
THRB	1.2845867	1.1300734	0.17664382	0.19973312	0.587408	1.9991697	1.3839146	1.1536894	0.44018033	3.7666426	0.26390892	0.44029868	1.0579395	1.0473281	0.3437722	1.0262184	0.86170155	0.44678164	0.4286349	0.46388474	1.1115072	1.2954683	0.30791852	0.7799634	1.7847786	1.2129185	0.36960086	0.6511067	0.2830895	1.7226741	1.0822803	0.60403126	2.118114	2.118114	2.118114	2.118114	2.1181138	0.28406113	0.6864456	1.0668632	1.0699867	0.99940294	1.799351	1.1677098	0.35653082	0.5820827	1.739777	1.2477891	0.34085062
BARD1	0.90252554	1.3837317	1.2710019	0.7264477	1.437523	1.0346874	0.6724998	0.5695865	0.8930538	0.5657237	0.59341025	0.8062261	0.5944884	0.85078555	1.383871	1.6355036	0.93969244	0.99613667	0.9096803	0.7951682	0.5348526	0.62842125	0.7858189	0.5101725	0.36506632	0.62430644	0.85278887	0.7751716	0.7078453	0.66737765	0.5868078	0.6990184	1.062449	1.062449	1.062449	1.062449	1.062449	1.2294165	1.5956055	1.1392838	1.3914711	0.6394553	0.8419698	1.1728448	0.84447724	0.47976235	0.950937	0.71477735	1.2818967
PEX1	1.1780448	1.3605042	0.5612398	0.78860104	0.8561971	1.5713557	1.1293263	1.1155796	1.3983953	1.1073067	0.6829444	1.0508287	1.0334777	0.8336422	1.0104206	0.8293401	1.0537633	1.1325738	0.96643716	1.0395896	1.2010489	1.0775938	1.2209678	1.0903412	1.0089626	1.0677516	0.88494915	0.96608	1.1198957	1.1010534	1.1709223	1.2117717	1.1600745	1.1600746	1.1600746	1.1600746	1.1600746	0.99462104	1.0041921	0.9478163	0.91531277	0.63335395	0.966811	0.8550184	0.9248671	1.3693327	1.1709046	1.2177709	0.98560596
NR0B1	1.4353585	0.95244557	0.88859874	0.961933	0.958449	1.0346936	1.0210687	1.0189097	0.980634	1.1334112	0.82917106	1.0208448	0.9792179	0.81213117	0.86817575	0.88943607	0.8871673	0.79704565	0.89344895	0.7687949	0.9437487	0.76786613	1.0539224	1.1393684	0.88806224	0.9266069	0.9074266	0.84140825	0.92453843	0.7839768	0.8443254	0.8043242	0.8552619	0.8552619	0.8552619	0.8552619	0.8552619	0.8855583	0.8749991	0.9548489	0.9717769	1.2471504	1.0616704	1.0717063	0.9731334	1.033963	0.89189005	1.0333039	0.82069
AK1	0.6480034	0.8182688	0.37743005	0.5368372	0.35948196	0.26632187	0.33614606	0.32277498	0.3705565	0.903747	0.18508254	0.7161775	0.38614047	0.47226506	0.58868873	0.81087875	1.21114	0.4647244	0.3933428	0.4119977	0.45636842	0.505841	0.42599085	0.5634707	0.55705136	0.2764561	0.66037875	0.4664454	0.5890642	0.40966457	0.34753338	0.17394838	0.5207235	0.5207235	0.5207235	0.5207235	0.5207235	0.5630728	0.8936008	0.6351983	0.82381356	1.6799642	3.4891832	0.6787368	0.89313626	0.5191859	0.47828573	0.3458212	0.6458735
AMH	1.0458149	0.8911761	1.0443043	0.9553997	0.9320623	0.6880397	0.82641023	0.7950593	0.8521701	0.77349055	0.5992886	0.72183365	0.69249254	0.6314134	1.1262435	1.1379603	0.9919075	0.66160345	0.6450519	0.6887792	0.90029633	0.6985697	0.871426	0.84854114	0.6869308	0.9484427	0.7568807	0.64120525	0.80040544	0.85259813	0.73391557	0.64662623	0.8349647	0.8349647	0.8349647	0.8349647	0.83496463	0.925384	1.3470935	1.0314721	1.1642205	1.1662965	1.134752	0.9192491	0.93773323	0.81618506	0.7311344	0.8264796	0.9196808
AMPD3	0.96210825	0.8959722	1.4191462	1.0835972	1.0037501	1.0308566	0.96697116	1.1892189	1.0812896	1.0341178	1.0735586	1.0475988	0.9851395	1.1030313	0.8567551	0.9454761	0.9473679	1.066082	0.97808003	0.8747614	1.0150968	1.0949639	1.0237631	1.0213747	1.1191981	1.0503474	0.8871495	0.9853372	0.87172425	1.0027046	0.86543506	0.92293936	0.9193792	0.9193792	0.9193792	0.9193792	0.9193792	1.1209841	0.71595716	0.9103103	0.87532014	0.9987545	1.0085006	1.050808	1.1349902	1.0825975	1.018616	1.0831623	0.78044033
AMT	1.2179661	1.1550692	0.534646	1.0641105	0.67433226	0.73772705	0.8281656	0.6517994	0.8339039	0.97045064	0.40632337	0.83794767	0.5684776	0.3747671	0.7203349	1.0774955	1.0629668	0.65547746	0.6598525	0.7289539	0.89100105	0.50574344	0.7074306	0.7662253	1.028743	0.88629794	0.71090907	0.8436833	0.6615841	0.8608649	0.57867205	0.76335996	1.0593302	1.0593302	1.0593302	1.0593302	1.0593302	0.81487346	0.83772224	0.8958037	1.184866	1.0311648	1.509626	1.3243895	1.2208147	0.77458596	0.7061956	0.699959	0.9484005
APOC2	0.87446016	0.7823114	0.9601144	1.1025218	1.5544789	1.0573167	1.3211387	1.2103331	1.0872551	1.0635879	1.671495	0.90696025	1.2216706	2.097889	1.1330172	0.76451075	1.7124283	1.393008	1.2000254	1.5675923	1.637915	0.74188685	0.86125153	1.2753612	1.3891765	0.987815	1.2364546	1.04369	1.4367425	0.8412859	1.4821995	0.543958	0.7199802	0.7199802	0.7199801	0.7199802	0.7199802	1.3621799	1.1242567	0.9590826	0.92611504	1.1287621	0.8015492	0.59022635	1.2930744	0.86145365	0.992991	0.9603088	1.7303582
APP	0.899699	0.76929826	0.7063168	0.6589693	0.83074677	1.356693	1.0820184	1.2424663	1.1991726	0.83685523	0.9961257	1.1429528	1.0813105	1.1649376	1.1622778	0.7366894	0.78052044	0.9231887	0.92086554	0.9327616	0.7478386	1.2509906	0.90175843	0.92508364	0.69937474	1.1353542	1.1249315	1.1027746	1.0094683	1.1687396	0.9229409	1.2737902	1.0652969	1.0652968	1.0652969	1.0652969	1.0652969	0.9839825	1.0767404	1.1328967	0.9723149	0.80759984	0.7878457	0.7778768	0.8493617	1.2620938	1.1811763	1.1681119	1.1701542
APRT	0.96872795	1.1736982	0.9926502	1.2284949	1.4693718	0.706069	1.0264865	0.9526061	0.788336	0.9626771	0.80696267	0.99440354	0.9035481	0.85814047	1.0452633	1.4459851	1.3686192	0.83427215	1.0323483	0.8643618	0.7835958	0.7640184	1.051269	1.2528411	1.3259548	0.9953053	0.9470674	0.8172227	1.0036173	1.2094494	1.1264436	0.8841174	0.80270314	0.80270314	0.8027031	0.80270314	0.80270314	0.9228466	1.0083839	1.0136663	1.0620443	0.675697	1.156182	1.1477054	1.3842281	0.9853068	0.7552506	0.88868904	1.1128615
AQP2	1.033379	0.92610043	1.080862	1.0724686	0.9721102	0.84808546	0.9456757	0.93597126	1.0222598	1.1205814	0.83670557	0.9773833	0.9131533	0.9140125	1.0580094	0.92221886	0.9432794	0.853631	0.8176399	0.846604	0.9913747	0.947919	1.0786142	1.0955625	1.0293257	1.0427096	1.0198921	0.83648086	0.89655197	0.8701962	0.9429937	0.8935009	0.8749463	0.8749463	0.8749463	0.8749463	0.87494624	0.91733503	1.1299199	1.1074802	1.0448314	1.1900487	0.9097838	0.8757113	1.0711918	0.9392623	0.95533717	0.85909915	1.0587919
ARSA	1.7131858	0.83900535	1.4909505	0.86718005	1.276226	0.872032	0.9464604	0.56360954	0.8689603	1.223404	1.0122663	1.0606319	1.1252859	1.2899356	0.92920685	0.7381118	0.7193081	0.9460935	0.9443784	1.2124361	0.9784242	0.76256627	0.2999998	0.9453954	1.0572519	0.93907785	0.89585024	0.8422538	0.9255917	0.6951653	0.6960771	0.8623724	0.8498154	0.8498154	0.8498154	0.8498154	0.8498154	0.63448995	0.7990528	0.5971317	0.94339544	2.727993	0.8611409	0.84850353	1.1923368	0.91265196	0.6089249	0.8743793	0.95125777
AVP	1.2043978	0.9942679	0.9832041	1.0146179	0.94778174	0.83098346	1.0745347	0.865829	0.86177987	1.1825438	0.74591655	0.8444655	0.7825282	0.71648675	0.9022866	1.0797641	0.896364	0.8463686	0.6967337	0.8356869	0.8427368	0.8946193	0.926061	0.90416867	0.82552844	0.94913524	0.8939571	0.8615182	0.8781184	0.8327151	0.7207607	0.94569945	0.84483445	0.84483445	0.84483445	0.84483445	0.8448344	0.9520581	0.9481956	0.91905445	0.85388124	1.324683	1.2279768	1.0209115	0.95175546	1.0898604	0.8903008	0.821323	0.97210115
C1QB	0.14142495	0.49470267	1.7726572	1.1442183	3.0943892	1.4161712	3.391843	3.8523734	2.1771586	3.004433	2.6190004	2.6846704	2.9831083	5.2721615	1.4484144	0.19663817	1.003684	4.074379	4.8389125	4.150376	3.2569766	2.0685463	2.2111444	4.711207	3.041407	2.5255349	4.113446	2.7588344	2.08179	4.7089834	4.8215437	2.1828356	0.4388251	0.43882507	0.4388251	0.43882507	0.4388251	0.66869354	1.1030325	0.66972876	0.19729331	0.15341075	0.050182816	0.30880153	1.7387083	2.1128712	1.9203733	2.0769029	0.7855184
CFTR	1.2808795	1.3495396	0.10285858	0.7585614	0.5508924	1.1692793	0.949178	0.80306005	1.0632489	0.8448429	0.5656736	1.2804496	0.67871696	0.515815	1.2472843	1.0570861	1.1542102	0.795526	0.86891055	0.6677674	0.9294988	0.6726326	0.97708833	0.7250191	0.8064543	1.2243004	1.0986584	0.9799153	0.9503415	1.2204186	0.6713899	0.91273934	1.2213224	1.2213225	1.2213225	1.2213225	1.2213224	1.0844997	1.1582882	1.1395664	1.1772016	0.70214593	1.0012171	0.7684135	1.131193	0.99963707	0.9552728	0.88256496	1.2353542
COL17A1	1.7544037	0.89298165	0.2246005	0.66867054	0.5856767	0.575726	0.86936957	0.5115468	0.7225186	0.96243155	0.86600125	0.69228745	0.53982824	0.9937149	0.5473902	0.90917945	0.7502022	0.8440531	0.6526433	0.69128793	0.9276947	0.6769453	0.6535216	0.94881696	0.6028078	1.1547018	0.7036147	0.90600705	0.87254375	0.5408808	0.37818328	0.5544713	1.31955	1.31955	1.31955	1.31955	1.31955	0.5701804	0.96498865	1.1267045	1.6278588	1.5554055	0.77604693	0.98487353	0.8407845	0.7280743	1.0696703	0.755413	0.7578532
CRYBB2	1.0617377	1.0038007	1.0147543	1.2083296	0.7807942	1.2082491	1.2345757	0.9281324	1.1038657	1.0938594	0.96487594	0.933401	0.8613448	0.84916025	1.1354276	1.0640606	0.9362602	0.81576633	0.8485893	0.9397266	1.0129826	0.91899294	1.0223525	0.9827421	1.0476699	1.0517784	1.1456983	0.9361338	0.96034735	0.77130204	0.96432495	1.0693113	0.93997926	0.93997926	0.93997926	0.93997926	0.93997926	0.72442603	1.127254	1.1395556	0.9332133	1.2911085	1.2519757	0.80455106	0.92414916	1.0135614	0.91320586	0.87699884	1.1316946
CYP11B1	1.0782506	0.9521002	1.1045809	1.2512293	0.97106576	0.91798395	0.9555141	0.899738	0.9058802	1.0992134	0.81382984	0.85357386	0.9282191	0.8587814	0.88494045	1.0123469	0.9006593	0.8657347	0.89760745	0.82398325	0.8546074	0.87550634	0.99037635	0.97860026	0.85713834	1.0738217	0.9411583	0.9356401	0.86867684	0.8585209	0.796917	0.8536751	0.92237383	0.92237383	0.92237383	0.92237383	0.92237383	0.8939652	0.9672878	1.1259788	1.0730103	1.0494062	1.0886633	0.9793565	1.0626239	0.94881046	0.9611007	0.8497972	1.0146961
CYP1A1	0.7877078	0.72419244	0.83404154	0.8772741	0.78741693	0.9214472	0.96005404	0.89467514	19.7948	1.4896703	0.8472601	1.0140847	0.92828345	1.0661126	0.97070926	1.1415248	0.7938995	0.802805	0.90633816	0.91000044	0.81662667	0.84073895	0.99307805	0.9028133	0.8472045	0.8778192	1.0292928	1.3156043	0.97594106	1.7004191	0.9687213	0.7675253	0.90755755	0.90755755	0.90755755	0.90755755	0.90755755	1.0264602	1.081519	0.98596233	1.0045215	1.1181396	1.0091565	0.9590378	0.9402915	0.94626576	1.0963393	0.8323066	1.033938
F10	0.8712206	0.7958209	0.77541584	0.82942796	0.71159923	1.0079688	1.034232	0.86799294	0.73742664	1.2504743	0.6476147	0.9057885	0.8549523	0.7863844	0.6320509	0.8847033	0.72971106	0.81069165	0.67921877	0.8968542	0.8321089	0.82028294	0.8390153	1.0066152	0.99024355	0.7588804	0.64362353	0.74939084	0.709593	0.7271649	0.6104064	0.904254	0.7639851	0.7639851	0.7639851	0.7639851	0.7639851	0.8258131	0.9441991	0.9880497	0.7291961	1.58942	1.2736272	0.7351252	0.9209958	1.080319	0.9534136	0.9598424	0.85265684
F12	1.4137478	1.1501192	0.35313016	0.8960504	1.1156708	0.32574883	0.29943734	0.22861814	0.33841217	0.41113293	0.3004497	0.3764731	0.34443474	0.33642766	1.0585542	1.6692991	0.96363246	0.30722886	0.30650672	0.36478016	0.39089844	0.23328573	0.40766633	0.44243887	0.4143504	0.3273339	0.4876889	0.3376282	0.37098533	0.32664728	0.2631145	0.292074	0.40980864	0.40980864	0.40980864	0.40980864	0.40980864	0.6811221	1.090651	0.9346756	1.3429948	1.5286236	2.1956012	0.9071997	1.1773139	0.47032425	0.342312	0.32918203	1.1250832
F2	1.1569796	0.75108814	0.8067323	0.8364336	0.7027194	0.94532096	1.1198227	1.1397529	1.2545701	1.3342699	0.7690413	1.150699	0.97959673	1.0037192	0.89855313	0.7877675	0.702909	0.76348025	1.0203129	1.1086822	1.086775	1.0377415	0.990321	1.2920907	1.2870644	0.8881815	0.89891565	0.84763855	0.8288239	0.7589775	0.7386236	0.7858254	0.8740743	0.8740743	0.8740743	0.8740743	0.8740743	0.8537543	0.86585945	1.0243673	0.9406621	1.0527012	1.3707141	0.7199281	0.9008659	1.1951499	1.057737	1.01826	1.0088599
FGA	1.0221261	0.9731281	0.96304333	0.91549176	0.9403087	0.8991219	1.0941144	0.97357005	0.9770272	1.0905355	0.7248265	1.0550677	1.0031408	0.9172474	0.9360217	1.0304376	0.8983964	0.79446125	0.8597083	0.9094212	0.95862114	0.8592474	1.099846	0.99662334	0.96091133	0.8176573	0.8280955	0.7296653	0.7560203	0.7966796	0.9260417	0.85528696	0.90988004	0.90988004	0.90988004	0.90988004	0.90988004	0.92759854	0.9971585	1.0055026	1.0808675	1.1155524	1.0116367	0.89613557	1.1051619	1.0123507	0.94954884	0.8984876	0.92011803
FGG	1.0446513	1.0544559	1.0431432	0.9795485	1.0182095	0.7989251	0.879911	0.8031917	0.78137624	0.8966996	0.84571886	1.0697299	1.071349	1.00266	1.0230108	0.9792861	0.9722039	0.8217405	1.0458809	0.95120037	0.7762209	0.7617005	0.84441346	0.9435609	0.77993345	0.86023533	0.9756074	0.83129394	0.8299539	0.9029275	1.1816751	0.6991183	0.90639335	0.90639335	0.90639335	0.90639335	0.90639335	1.1302186	1.0827482	1.203838	1.0852977	1.0715649	1.0961831	0.9352907	1.0178165	0.84008265	0.80280006	0.7341596	1.0922859
FSHB	1.0575836	0.90655065	1.0064456	0.90969306	1.0330337	0.79716	1.0241694	0.78679514	0.8729511	0.91220385	0.7188331	0.9446125	0.78874016	0.87098765	1.1811662	0.85595906	1.0088841	0.8374102	0.87638915	0.86283123	0.92896897	0.8281767	0.9187252	1.0190376	1.0104449	0.9435176	1.0338672	1.0217109	0.85182655	0.8898604	0.844843	0.7829447	0.8474307	0.8474307	0.8474307	0.8474307	0.8474307	1.0149355	0.8523138	1.2795047	1.0357795	1.1767293	1.1950587	0.8922566	0.96072996	0.87553555	0.8795759	0.83757967	1.0564122
FUT2	1.4106218	0.81820184	0.19342814	1.6162074	0.78078693	0.49755633	0.81618416	0.86314774	0.9998862	0.5599519	1.0222735	0.9584375	0.54123145	0.8533858	1.2008709	1.1389325	1.0419725	0.7080082	0.9775946	0.52772665	0.7783766	1.1179277	1.2863328	0.94643635	0.6685635	0.58135784	0.92611426	0.5109408	1.0456188	0.41135538	0.7783509	0.94543546	0.91787314	0.91787314	0.91787314	0.91787314	0.91787314	0.8772253	1.2513318	0.9804236	1.3976008	1.7376395	1.3843734	0.6046587	1.0699481	0.5711822	0.670724	0.45489204	1.1271302
GALNS	1.2925776	0.88209206	1.1992431	0.7019114	0.6160019	0.68491566	0.6191565	0.8431721	0.7861612	0.9471088	0.825801	0.776956	0.68600935	0.80474985	0.9083811	0.8761843	0.7470422	0.79163486	0.5697189	0.8985451	0.7162668	0.78397244	0.6542443	0.6943355	0.7331904	0.9262734	0.7984873	0.9238799	0.8370726	0.90322137	0.76070726	0.6616281	1.1548725	1.1548725	1.1548724	1.1548725	1.1548725	0.7492281	0.86466044	1.2692503	1.066399	1.395801	1.260707	1.1826768	0.80253583	0.876405	0.690369	0.8419685	0.90763366
LOC101060233	0.96242243	0.8102546	0.8247297	0.82019746	0.9417258	1.0022588	1.4103396	0.92145896	1.2312094	1.4787912	0.56144947	0.97459394	0.9121395	0.76272625	0.8591256	0.84868234	0.66149145	0.68852353	0.8446417	0.6833148	1.1506846	1.0794461	1.2216898	1.098177	1.3598253	0.5937059	0.63834524	0.6546806	0.8471995	0.5954939	0.70412856	0.99998844	0.7821394	0.7821394	0.7821394	0.7821395	0.7821395	0.9907391	1.1143453	0.9763963	0.75408727	1.384258	0.9470571	0.6700822	0.7233505	1.1953357	1.2805337	0.96381503	0.8205833
GDNF	1.0395228	0.88641053	0.8699741	0.95978963	0.9017616	0.78777003	0.9601615	0.8577984	0.88772213	1.0630847	0.6443241	0.8032459	0.7774617	0.8720234	0.79698175	0.86985815	0.86333513	0.64727557	0.83598673	0.7867113	0.94075996	0.7514692	0.79382837	0.90121675	0.79907346	0.72860545	0.7173704	0.70636743	0.706557	0.6129008	0.8220862	0.7951232	0.80879796	0.8087979	0.80879796	0.80879796	0.80879796	0.891338	0.99556017	1.2092515	0.8978611	1.028026	1.2586689	0.8797346	1.1549445	0.9558309	0.89638466	0.8323995	0.9390544
GNAS	0.86756605	1.0250082	1.0500729	1.1223863	1.1294997	1.1453997	1.1288384	1.1442664	1.095745	1.2078924	1.071926	1.102686	1.1050612	1.0788285	0.9949759	1.0204718	1.1198257	1.0712425	1.105952	1.1003557	0.9776113	1.0350463	1.1019851	1.0608906	1.1032442	1.0276456	1.092764	1.0431798	1.0323	1.010168	0.9446402	1.112533	0.96933484	0.9693349	0.9693349	0.9693349	0.9693349	1.0091169	0.9618396	0.96016204	0.97564226	0.93450654	0.9092921	0.9685218	1.0502678	1.1240482	1.035394	1.0712082	0.99283886
HBD	1.1287062	0.9921419	1.2925109	1.2127349	1.1816818	1.0650016	1.4628079	1.2308201	1.2871805	1.3362299	1.3745743	1.2201343	1.1349066	1.9779224	0.7755729	0.82315433	0.8292618	0.913031	0.899692	1.1468662	1.3458731	1.1584864	1.2133065	1.3579568	1.6677696	0.95259655	0.89420694	0.7377485	1.2994773	1.0582231	1.1432106	4.530997	0.86692876	0.8669287	0.86692876	0.86692876	0.86692876	0.768258	0.98192656	0.92364603	1.0604659	1.2464476	0.96307266	0.7415267	1.1429623	1.1785487	1.0595759	0.9335686	1.1471742
HEXB	0.7829066	1.0818844	0.8720441	0.96986246	1.1119215	1.2044162	1.241458	1.044154	1.2758604	1.3082021	1.0483518	1.2542659	1.0465941	1.3118995	1.0754714	0.8548695	1.0279812	1.1672033	1.1323581	1.0825031	1.1625077	1.0254297	1.1216041	1.017193	1.1347965	1.2430847	1.0984039	1.1728637	1.0531542	1.045961	0.87318796	1.1299461	1.0030735	1.0030736	1.0030735	1.0030736	1.0030735	0.93009675	1.0363411	1.0451183	1.0059417	0.7664824	0.7455511	0.7752897	1.1423894	1.2152677	1.2362331	1.1012886	1.0230895
HOXD13	1.0161498	1.0599531	1.1092534	1.0432394	0.8938043	4.579993	1.0187665	0.9999442	1.039846	1.0782741	0.8761118	0.8573861	0.7280852	0.81310946	0.8743183	0.9428874	3.5438645	0.8501	0.8142025	0.7713781	0.9528881	1.005081	0.98439187	1.1055335	0.9559992	0.8840518	0.8847207	0.89110553	0.86485094	0.8966314	0.8255247	0.90926933	0.8682873	0.8682873	0.86828727	0.8682873	0.8682873	0.9654893	1.1112677	0.87867695	0.9551958	1.2498702	1.0322212	0.90028495	1.0029383	1.016321	0.9976449	0.8900885	0.92378867
HTR1A	1.0748482	1.0201987	0.8943844	0.94194704	0.90551233	0.77614516	1.3343658	0.72573704	0.91226274	1.0319556	0.7222934	0.83300173	0.8493957	0.6937257	0.8787753	1.2162831	0.98235345	0.72855794	0.68866247	0.8417804	0.97217447	0.7770585	0.96332943	1.0838443	0.7275555	0.76914734	0.85340005	0.707069	0.65922755	0.67666566	0.628808	0.6809436	0.8556974	0.8556974	0.8556974	0.8556974	0.8556974	0.91600865	0.828201	0.95623404	1.3092918	1.1471336	1.1659808	0.84805506	1.2959217	0.9090489	0.8317997	0.79232424	0.89920604
KCNJ11	1.1005877	0.9314753	0.92374504	0.9959226	0.82910013	0.8775442	1.0447524	1.0306658	1.118671	1.1859456	0.8498308	0.97042006	0.9151258	0.9325082	0.8120334	0.9333241	0.71380764	0.86388093	0.8790483	0.87184155	0.94426894	0.8881641	0.8912431	1.111627	0.98978466	0.94083256	0.93169403	0.8367404	0.8175631	0.75126153	0.8832233	0.83081573	0.86539173	0.86539173	0.86539173	0.86539173	0.86539173	0.7943562	0.959816	0.8609831	1.0782226	1.2257718	1.1969147	1.0198654	0.8456014	1.0027381	1.0755457	0.94018555	0.9876246
LDLR	1.8656472	1.4558122	1.4984442	0.8774151	1.5575844	0.5005155	0.74681187	0.9465304	0.7673004	0.3847032	0.6249937	0.5121342	0.8088385	1.2451857	1.5670342	1.9722055	3.0760012	0.7851129	0.852481	0.83009344	0.5184193	0.88090175	0.8813758	0.5812009	0.58519876	0.5695331	0.6697873	0.41246888	0.86744815	0.67866755	1.0099636	1.3676809	0.6039767	0.6039767	0.6039767	0.6039767	0.60397667	1.8107414	1.0028621	0.66987735	1.1212916	1.7680564	1.8316712	0.62323254	0.7946813	0.5758163	0.4616747	0.3400944	0.6665099
MC2R	1.3270651	1.0506135	0.9126994	1.053476	0.96723044	0.7863111	1.0827806	0.8232575	0.96928036	1.1667371	0.8170966	0.950094	1.0341523	0.9898513	0.837472	1.1440649	0.93153775	0.8106704	0.91672647	0.84843343	0.8948444	0.96830434	1.1637219	0.91150534	0.9106174	0.9451416	0.9133438	0.86437494	0.88144416	0.7691931	0.9701275	0.74346584	0.87248707	0.87248707	0.87248707	0.87248707	0.87248707	0.83323306	0.8960472	1.0025706	1.1755114	1.2876648	1.2538493	0.84595686	1.1263088	0.94284254	0.80437595	0.83164	0.9726075
OTC	1.5305657	0.8773346	0.15612976	0.7025612	0.6821946	0.17788643	0.69261247	0.17641932	1.1219991	0.3059649	0.22000627	1.2225589	0.33531997	1.5093218	0.8456267	1.0531547	0.40404972	0.7361416	0.52924806	0.64599854	0.8369064	0.21839346	0.9375481	0.40914598	0.5993928	0.57307017	0.5092128	0.7149331	0.8310907	0.20928717	0.093803994	0.9750924	0.63607967	0.6360796	0.63607967	0.63607967	0.63607967	0.7170861	1.9770304	1.4373535	1.4623199	0.7897767	0.8580343	0.3893817	1.0019109	1.2303064	0.6510434	0.48575643	1.6870497
PCCB	1.237647	1.2943867	0.4600684	1.238854	1.3685904	0.5499345	0.88101435	0.6753658	0.8100707	0.80542916	0.55763716	1.0775692	0.6104715	0.6444498	1.321412	1.1109157	1.2100556	0.7256073	0.9280056	0.8192952	0.7862302	0.6594331	0.879196	0.78448886	0.9488166	0.7379623	0.77980983	0.8249855	0.7486898	0.52681804	0.6362088	0.8627061	0.6544	0.6544	0.6544	0.6544	0.65439993	0.9320051	1.5272809	0.9459511	1.2808009	0.7986918	0.8524899	0.96404916	1.3819222	0.9562095	0.7517666	0.60883284	1.3808773
REN	1.5671442	1.1106846	0.99889714	1.2118781	1.0611777	0.77061117	1.0383054	0.92301005	0.8996311	1.3423041	0.82945555	0.91832227	0.82650703	0.8411881	1.0411162	0.9657614	0.9665402	0.86718976	0.85245526	0.76421523	0.96784073	0.7916069	0.9625867	0.9452786	1.0651082	1.0609813	0.9150879	0.822462	0.9896763	0.98556125	0.8406508	0.928048	0.82973456	0.82973456	0.82973456	0.82973456	0.82973456	0.7937359	1.1011708	1.0274925	1.0367528	1.2554837	1.2724715	0.89201564	1.0088996	0.98123294	0.8454959	0.78524864	0.91502607
RFXAP	0.5637936	1.173645	0.6222187	0.9213026	0.89634	1.7832754	1.1895075	1.3344555	1.461944	1.0560193	1.0314351	1.248288	1.2987548	0.98205644	0.7912992	0.6775306	1.0672009	1.3950917	1.4232873	1.5332338	1.3757958	1.5474169	1.0500039	1.1084467	1.0214164	1.2663484	1.0686548	1.2990602	1.1318746	1.5944973	1.337056	1.5782688	1.2628431	1.2628431	1.2628431	1.2628431	1.262843	0.9644626	0.8272561	0.6771439	0.6408704	0.6993897	0.6366745	0.9710801	0.7596573	1.5085007	1.7812393	1.5337248	0.9795521
RHO	1.1264347	0.96823347	0.8758304	0.9733867	1.0409794	0.8725414	1.0129107	0.8806265	1.0262542	1.1690062	0.7559422	1.0984765	1.0560229	1.0656114	1.2035226	0.89631397	0.8930373	0.77760917	1.0374174	1.0043182	0.8960429	0.9223763	1.053613	1.0506436	0.9845057	0.9166433	0.94734704	0.8329211	0.842972	0.78279954	0.89948136	0.82994664	0.90853363	0.90853363	0.90853363	0.90853363	0.90853363	0.97761476	1.3289776	1.051314	0.9161055	1.0622866	1.1080037	0.9046349	1.0187128	0.92315024	0.86370265	0.84549785	1.1915311
RYR1	0.98173815	0.7840967	0.975589	0.86641276	0.77714556	0.79420036	1.043108	0.88359886	0.9958935	0.99606067	0.7350835	0.8586751	1.0509351	1.01867	1.2031689	0.7632748	0.8303854	0.85668623	0.9679482	0.9330756	1.0168241	0.90188134	1.1408826	1.0546145	0.8649598	0.9273399	0.8794359	0.91463673	0.94474804	0.8681612	0.8873614	0.8366182	0.9509273	0.9509273	0.95092726	0.95092726	0.95092726	1.1085339	1.1623573	1.1378956	0.9470049	0.97375554	1.0663729	0.88882405	0.88205564	1.0194579	1.0182601	0.7954822	1.0256765
SAG	0.9710101	0.7237604	0.7761277	0.67234546	0.5992757	0.84261256	1.055412	0.7978245	0.89970165	0.90106297	0.5060521	0.9299464	0.67483574	0.5684047	0.70132816	0.9828614	0.8506339	0.6739743	0.65131015	0.6520985	0.98630214	0.7544781	0.93876815	1.010523	0.8557375	0.8191748	0.7072921	0.9219497	0.6386963	0.5619098	0.608181	0.71116525	0.72954726	0.72954726	0.7295472	0.72954726	0.72954726	0.8762205	1.1350695	0.96752596	1.2034918	1.5224731	1.0261935	0.583303	0.8052572	1.1261045	0.94319504	0.8111642	0.83438486
TAP2	0.9896371	1.2394223	3.5259519	1.0052217	2.162033	0.4732812	0.84077394	0.953648	2.6365364	0.6994339	0.43243673	0.66226715	0.5762801	0.5841559	1.7672801	0.9955415	0.86102927	0.9541439	0.91773075	0.92441577	0.5654992	1.7745415	0.4668368	1.0911841	0.836336	0.7918274	1.0499638	0.53915066	0.768588	0.4501687	1.0909266	0.504084	0.8901536	0.8901536	0.8901536	0.8901536	0.8901536	0.5655365	0.620056	1.2022994	1.3656338	2.6503024	1.0335816	0.846571	0.80184156	0.9424492	0.4715667	0.5001612	0.9857547
TP53	0.9103385	1.398856	0.82845736	0.868273	1.0555998	1.1565076	0.97491235	1.0374042	1.0100412	1.1951438	1.0196222	1.3239006	1.3032883	1.0609341	1.0590822	0.9213561	1.0415074	1.2745745	1.4138348	1.1540612	0.835278	1.016647	1.0394449	1.1687348	0.9618157	1.1528786	1.1153275	1.2109894	1.19446	1.0963398	1.0913419	1.0039339	0.89779335	0.8977934	0.8977934	0.8977934	0.8977934	0.9286593	0.9669352	0.85731506	0.816738	0.6323936	0.86005604	1.0992923	1.189875	1.2766747	1.2516993	1.1203616	0.97692865
TSHB	1.1003729	0.97795576	1.0948043	1.1423042	0.983591	0.87381375	0.89959896	0.8718929	0.9922556	0.97091633	0.79348135	1.1313417	0.98723394	1.1570612	0.95057935	0.97202647	0.9500682	0.9301053	0.97588766	0.9228206	0.8771669	0.912952	1.066986	0.8857565	0.86831117	0.95848465	0.9839875	0.88951385	0.9346161	0.8105118	0.9909886	0.8563879	0.9501321	0.9501321	0.9501321	0.9501321	0.950132	0.99429065	1.0472016	1.190585	1.2121811	1.242074	1.1189038	0.8241341	0.8816729	0.85738003	0.84926635	0.78231037	0.9610493
TYRP1	0.84147525	0.893761	1.0774606	2.707309	9.122193	1.4260526	7.002865	2.5310552	1.4476335	2.1388679	7.9803042	1.495291	1.4777596	2.8382826	1.5457133	1.3525903	3.476701	1.7831085	1.3342623	1.4885234	0.8631548	18.815584	1.1757475	1.3968389	1.2280794	0.7660067	2.9169843	0.75196797	0.8267058	1.1032517	3.0582032	21.181194	0.7111253	0.7111253	0.7111253	0.7111253	0.71112525	0.8003029	0.68226486	1.0210637	0.7273893	0.96657944	1.2181327	0.54266536	1.1206074	0.6868654	0.9582365	2.2758915	1.559381
VWF	1.0799518	1.1416719	2.122809	1.940784	1.1796931	0.62709945	0.83276445	1.0853921	0.84294116	1.0284935	1.0621381	0.84908015	1.0623528	1.0135349	0.9350717	0.9996675	0.97197706	0.77312434	0.91659296	0.87517905	0.6470915	1.0359852	0.89975005	0.80650574	0.8178583	0.6883261	0.9059987	0.83997154	0.97984666	0.8369283	1.0473592	0.9432304	0.8227088	0.8227088	0.8227088	0.8227088	0.8227087	1.0521206	0.8626537	0.85099417	1.1726986	1.6976154	0.87759405	1.0655704	1.1727582	0.78108865	0.76758534	0.69931954	0.9026559
WRN	1.3023757	1.3716351	0.787846	0.9662904	0.9249903	1.2363238	1.1459725	1.1682506	1.2199407	0.9336717	0.9231265	0.88596034	1.0619739	0.8575209	1.1429138	0.85896325	0.9777878	1.040428	0.95833534	1.0926679	1.0746814	1.198368	1.0190465	0.81910646	0.7911895	1.0695833	1.057203	1.1377037	1.1891408	0.9895539	1.0677335	1.3956956	1.1818907	1.1818907	1.1818907	1.1818907	1.1818907	1.0589793	1.0854589	0.83214384	1.1347638	0.42029575	0.83696795	1.0961262	1.077593	1.1898209	1.1093915	1.1584586	1.0702844
CRX	1.2827053	0.9224796	0.8809173	1.0141304	0.91596186	0.715301	0.9256006	0.79298925	0.885637	0.8741949	0.69813246	1.0719802	0.93119967	0.8871553	0.9616305	0.954965	0.81743187	0.8470713	0.8928968	0.9121838	0.83517313	0.82150745	0.8707357	0.79031575	0.8082823	0.8870508	0.9611775	0.886083	0.8785226	0.7990731	0.8443995	0.7182758	0.8380965	0.83809656	0.8380965	0.8380965	0.83809656	0.91583866	1.0345405	1.1051533	0.99760383	1.3024688	1.4605426	0.7472391	1.0130926	0.8588793	0.8101858	0.75445455	0.9568276
DCX	1.0849426	0.9510178	1.0539336	0.9471583	0.9559832	0.97551847	1.0495352	0.8978091	0.9692127	1.0907924	0.68799627	0.9149699	0.86504114	0.862516	0.803077	0.96459883	0.97335696	0.69653326	0.7528519	0.8959246	0.93895173	0.879668	1.0291921	1.0160664	0.9324127	0.739849	0.7594835	0.7567069	0.8365128	0.7482367	0.8234616	0.84987265	0.903179	0.90317905	0.90317905	0.903179	0.903179	0.89610463	1.0600781	0.9857984	1.1187428	1.0081084	1.1619989	0.96674055	0.94577557	0.9980303	0.97735584	0.8812656	0.8314688
GDF5	0.79413223	0.88196653	0.8139346	0.9680298	0.7568516	0.9819868	1.0973426	0.8619129	1.1309391	1.1415144	0.6574114	0.9659833	0.86149305	0.96031964	0.88478625	0.9549784	0.905844	0.7786227	0.9532468	0.87797445	1.1077336	0.88081163	0.96601564	1.085406	0.8975423	0.89094627	0.83084583	0.8495917	0.89242893	0.78197813	0.853913	0.8488644	0.8613768	0.8613768	0.8613768	0.8613768	0.8613768	0.7734594	1.012238	1.1418976	1.1019058	1.2557299	1.0333738	0.7742403	0.95422465	1.029111	1.038735	0.8850838	0.9652369
HBA1	0.8106475	0.7343943	2.534175	1.4899849	1.4728613	3.0954454	9.022131	4.2406917	3.2925339	8.003736	1.765177	5.767631	2.3199959	14.73624	1.0370461	0.51221234	0.97182935	1.6436995	5.253793	7.584796	6.674714	4.01501	6.743246	9.585776	7.1747646	2.3749292	2.5013509	0.8820714	14.786814	3.5435965	4.094296	41.284046	0.92226183	0.92226183	0.92226183	0.9222618	0.92226183	0.4729718	1.3909458	0.63333434	0.5024104	0.83646446	0.48755932	0.3772976	1.2970732	1.4220423	1.7346041	1.8452964	1.6131676
HBG1	0.8674074	0.8345294	1.4964108	0.9153483	0.90872943	0.9478382	0.81783193	1.1931709	1.2230669	1.4872882	1.0846993	0.8580731	0.8899336	2.8416488	1.1291791	0.879175	0.7846807	1.4004698	0.78210044	1.002747	2.553158	0.9373233	1.5902458	1.4991301	2.5809336	1.2603422	1.4023532	1.0629076	3.2362688	1.2660083	0.9870024	14.915876	0.8801795	0.8801795	0.8801795	0.8801795	0.88017946	0.8628433	1.6381339	0.9773988	0.9915231	1.1297866	0.824246	0.5948254	1.015719	1.05952	1.1265266	0.77947736	1.0396652
CD53	0.08466029	0.32334986	2.5886505	1.1148089	1.4700409	1.6009085	1.3046339	2.454188	1.5371757	1.1078652	2.641725	0.9386418	1.9055306	1.5158883	0.86449444	0.996864	0.86682135	2.3073177	1.8881915	1.8740345	1.6880835	2.0142965	1.6078085	1.5765669	1.8460364	0.99667984	1.5926461	1.5474879	1.300978	1.7222284	1.9055905	1.622599	1.0279542	1.0279542	1.0279542	1.0279542	1.0279542	1.3650148	0.7738883	0.7212359	0.52864736	0.09380634	0.17400663	1.4662926	0.9351013	1.5794805	1.7135725	1.6489532	0.7647129
GSTM1	1.2774571	1.0321788	0.8388842	1.1207833	1.3665779	0.6160606	1.057615	0.96670055	1.2396965	1.3766255	0.6495848	1.0716549	1.1669785	0.92869914	0.6356152	0.8734308	0.82754636	0.8904397	0.93038523	1.190184	1.147536	0.9412972	0.90391546	1.166743	1.2274686	0.88122725	1.0052071	1.0873612	0.86682206	0.8341343	0.9660338	0.6507981	1.0083876	1.0083876	1.0083874	1.0083876	1.0083876	0.6982258	0.63292974	0.7901816	1.0511483	1.3197801	1.3889842	0.83823717	1.2900324	1.2580335	0.7977053	0.9347419	0.83705443
C8A	0.9896653	0.8795647	1.1931571	0.93739146	1.0890899	1.0100594	1.0579094	1.1630945	1.1617078	1.0884318	0.80584836	0.9307695	0.9465712	0.8345629	0.80780023	0.856898	0.9174487	0.9168327	0.9150466	0.9280522	1.0341675	0.9843275	1.0061297	1.1321509	1.0187854	1.0037149	0.91597044	0.89263546	0.9792463	0.8531054	0.90968186	0.9593962	0.937077	0.937077	0.937077	0.937077	0.937077	0.8109	1.0171081	0.8281378	1.0124027	1.1630743	1.1172601	0.9517378	1.037526	0.95535785	1.0657051	1.0407915	0.9845911
IL5RA	1.211237	0.9294125	0.98633164	1.6616272	0.9473845	0.89782715	0.9802373	0.934094	1.0125595	1.1466825	1.2568858	1.088672	1.1799049	1.2198968	0.8791386	0.8477217	0.9829577	0.8706131	0.9171581	0.8887618	1.0200036	0.9921168	1.0034145	1.082872	1.0950935	0.8273052	0.8604632	0.8005737	0.77672523	0.8776324	0.8100715	0.92429054	0.8410539	0.8410539	0.8410539	0.8410539	0.8410539	0.9456666	1.0771368	1.0946878	1.1041074	1.1009588	1.1054068	0.795239	0.9648453	0.9846764	0.88563234	0.941641	1.0645798
IL6R	0.85660857	0.7085843	1.2716012	0.81584644	0.72211665	0.731741	0.69768167	0.70943093	1.0231073	0.7349935	0.5948886	0.9286134	0.7350919	0.6981149	1.1749756	0.9202581	0.7621041	0.7401981	1.094261	0.89254415	0.883059	0.6633553	0.90730125	0.8456	0.6757736	0.92405313	0.77564144	0.8075558	0.8236692	0.60667765	0.5515157	0.5133112	0.8039277	0.8039277	0.80392766	0.8039277	0.8039277	1.4518923	0.9140017	1.1018622	0.8492724	1.4230112	0.7676555	0.9082163	0.8141081	0.89792925	1.0069071	0.8651437	1.0128788
CRP	0.9985128	0.9295465	0.97782755	1.0047392	0.9629598	0.7536473	0.88393176	0.806645	0.916767	1.0119909	0.80165833	0.8913724	0.8478159	0.8886512	1.0642328	1.0569628	0.91907996	0.8427593	0.82002085	0.80387056	0.8707392	0.85341775	0.9392485	0.9167983	0.83190006	1.0001078	0.9291405	0.8061968	0.829387	0.8512974	0.80616957	0.77920496	0.91716725	0.91716725	0.9171672	0.91716725	0.91716725	0.96250635	1.1058264	1.0252013	1.0269595	1.1874338	1.0663804	0.9336475	1.0675458	0.9045271	0.8999502	0.82002187	0.987403
FCGR3A	0.81776386	1.0664517	27.615831	4.1256604	8.988719	0.5655891	1.2015823	5.7982664	0.9012812	0.43936044	4.28734	1.2590126	1.62449	3.0821729	2.0709276	0.3721869	2.1267784	2.17886	1.5195196	1.4419206	1.964906	7.9833603	2.4851117	0.8878452	1.1241846	0.72050136	5.3095446	0.56905836	2.153529	1.746659	5.7995276	3.2880714	0.2883265	0.2883265	0.2883265	0.28832647	0.2883265	0.27478138	2.2989736	0.37188685	0.48912027	0.70350415	0.31210044	0.27116776	4.01199	0.9501669	0.68030465	0.63600326	0.8471599
IL10	0.9060016	0.8141319	1.139682	0.9117733	0.86917406	1.0819905	1.2443763	1.1088778	1.2352731	1.1785492	0.8796335	1.1019129	1.1651608	0.96699584	0.9361125	0.8105017	0.8942969	1.1406018	0.99668527	0.79984164	1.1274939	1.3493602	1.1319735	1.262168	1.2849332	1.0560026	1.0981793	1.0630345	0.94470644	2.5356765	1.0749233	1.0997497	0.89941984	0.89941984	0.89941984	0.89941984	0.89941984	0.9542137	1.0361266	0.9670609	0.7548498	0.97659624	1.0045533	0.85148364	0.96889883	1.2013782	1.1996447	1.0851946	0.9576835
CR1	0.3419495	0.33023977	2.9379973	0.9243533	1.0227683	1.5766445	1.0611542	2.1123807	1.2135433	0.7908045	1.9734588	0.967412	1.7084821	1.2127678	0.6879198	0.8505056	0.71264744	1.4169586	1.6350733	1.4129648	1.1871258	1.8520939	1.1131449	0.98135996	1.5554389	0.77955127	0.92354614	1.212116	1.0250385	1.110043	1.507227	1.4676734	1.1596072	1.1596072	1.1596072	1.1596072	1.159607	2.113337	0.64152515	0.77650654	0.5019114	0.37924767	0.413231	1.491209	0.69634974	1.2153785	1.426706	1.3445991	0.85967106
CD55	1.4961778	1.1585963	1.7411693	1.8559549	1.8907031	0.6130558	1.1132022	2.9323378	2.0078459	0.78001237	3.7971184	1.8512864	2.5175838	4.11519	1.6712388	0.69912964	1.3339795	1.494422	2.203624	1.7194278	1.3216654	3.1924665	2.656639	1.0904899	0.84110045	0.7954824	2.6858983	0.83305556	2.9643803	1.2235348	3.419088	3.6773984	0.63077474	0.6307748	0.6307748	0.6307748	0.6307748	3.335006	1.465627	0.6149944	0.6307105	0.5698679	0.23932417	0.5227577	1.2242138	0.9868173	0.7319671	0.6787146	0.7559631
IL1A	1.1575367	0.96304464	47.271786	1.6934971	4.243217	1.5651028	1.2361516	15.538824	1.3607033	1.0056394	1.7892879	1.5305687	1.8283691	1.2387074	1.0012224	1.0761577	1.2329153	1.4268166	1.3221885	1.3463755	1.1331202	8.738609	1.9388449	1.1188384	1.4916779	1.0694878	2.3284085	0.9706625	2.4514062	1.3115021	7.574033	3.3405948	1.0148721	1.0148721	1.014872	1.014872	1.0148721	1.4196439	0.97435534	0.88507885	0.7971892	1.0373337	0.9336819	0.7813441	0.9313794	1.181468	1.0692737	0.98925096	0.9327417
IL1B	1.7561775	1.5441097	49.325447	3.8145642	8.924549	1.3310442	1.6160117	11.911763	2.0617476	0.9702929	6.195948	0.8050259	5.0916243	3.1715536	2.6340985	0.9303825	2.6790862	3.9870324	2.4350808	1.4672748	1.4392474	6.998772	1.9496988	1.0033149	1.7058713	1.3976182	8.238642	0.98812556	7.173529	4.252729	16.656744	4.237685	0.6608992	0.6608992	0.66089916	0.6608992	0.66089916	1.4811448	1.4433625	0.5208709	0.6705851	1.9266438	0.81764805	0.46695426	0.75817406	1.0317241	0.97907	0.9038214	1.0348146
GPX1	0.75833285	0.9632347	1.6807061	1.1931725	1.5002652	0.89751905	1.2052419	1.2062548	1.0718591	1.0625709	1.2617854	1.0549933	0.9940443	1.220831	1.2788601	0.881321	1.172979	1.1381899	1.0951948	1.2050182	1.1084493	0.92669314	1.0248396	1.344156	1.2647582	1.1125705	1.0447971	1.0300174	0.9198047	1.0566592	1.1806899	0.9842237	0.7501977	0.7501977	0.7501977	0.7501977	0.7501977	1.2818711	1.0737332	1.1148742	0.7959281	0.7238023	0.7176992	0.90716046	1.3933858	0.9739092	0.9839422	1.0336934	1.156619
GC	1.182483	0.8218883	0.88420326	0.9134356	0.95473397	0.9500624	1.0210834	1.0107406	0.98341995	1.1005518	0.7758122	1.13278	0.9317258	1.4825859	0.9156489	0.9037887	0.7683412	0.82974094	0.9176813	0.83662784	1.0903189	0.98305684	1.1375483	1.0742458	0.91829914	0.7646962	0.90658665	0.8080595	0.8084934	0.7907611	1.0657957	0.9078833	0.8691803	0.8691803	0.8691803	0.86918026	0.8691803	0.9567245	1.079564	1.0063845	0.99038273	0.9312874	0.9706488	0.81285286	1.2744714	0.9905827	1.0261219	0.9609786	1.0051003
CXCL8	0.53485584	0.7997152	43.485886	2.1221583	6.097541	0.55479985	0.9211761	12.44594	0.7107465	0.43314224	5.80611	0.29678255	3.7179537	2.5639763	4.4417195	0.39838365	2.5885608	4.98598	3.7645898	2.0471115	1.7089707	9.545578	1.3671956	0.50533044	0.4624656	0.5082415	12.550064	0.3249996	4.7475185	3.2539148	12.250495	14.02483	0.286475	0.28647506	0.28647506	0.28647506	0.28647506	0.29955757	0.75017905	0.26746455	0.29440874	6.5382876	0.47214523	0.23960555	0.9106965	0.38869774	0.43760413	0.40135318	0.7068399
IL15	1.282792	1.1351496	2.0065973	1.1518826	1.4395919	0.71590245	1.1472868	1.6859912	1.7119366	0.7730987	1.1153749	1.5190289	0.6862483	0.98796374	1.3370332	0.7691469	1.1450329	1.340745	0.8968213	1.4787644	1.4483497	1.3670173	1.018725	1.1688831	1.1261271	1.2989054	1.4298531	0.96665186	1.2123028	0.9689436	1.942186	0.85189617	0.9315125	0.9315125	0.9315125	0.9315125	0.9315125	0.85974556	1.1731118	0.9303392	0.76795864	1.3783396	0.9184279	1.2291002	0.85765386	0.9055726	0.9903571	0.98939234	0.8928225
IL2	0.977039	0.9630571	0.93726116	0.961472	0.9087004	0.7476692	0.75568867	0.82304484	0.8450568	0.8753744	0.797842	0.991392	0.8964788	1.0019411	0.925215	0.9278926	0.9482537	0.86921847	0.90167433	0.9713111	0.7900265	0.8055207	0.67939115	0.85646296	0.77301085	0.9950792	0.95564216	0.91698194	0.9165192	1.0207663	1.0069021	0.8082181	0.9249972	0.9249972	0.9249972	0.9249972	0.9249972	1.0443236	0.9726499	1.0301393	1.113694	0.96186036	1.1494321	1.0917232	1.1352879	0.84125984	0.8516704	0.80796003	0.9732714
C7	0.11607717	0.3719563	0.28682914	0.31806675	0.5940082	1.8890022	0.76582485	0.47074798	0.6341797	1.5431657	0.8200355	1.2142051	2.1947355	0.68408746	1.0105311	0.9635445	1.214777	1.6672388	1.0942034	2.5857148	0.7209149	0.7031515	1.0934134	1.01172	1.0755765	0.4291254	1.0696836	1.3560425	1.1343161	2.1263885	0.9985142	2.885344	0.7116965	0.7116965	0.7116965	0.7116965	0.71169645	2.874599	0.8311323	0.70732194	0.45361978	0.42681068	0.27622157	1.5506504	0.78711325	1.0367035	1.2573668	0.79846144	0.91186804
IL3	1.2501808	1.1044723	0.84490037	0.986657	1.0208881	0.6992284	0.8811297	0.7653615	0.8680958	0.8692926	0.77084494	0.8148716	0.8695558	0.8262866	0.9066427	0.9322844	0.87830603	0.84297246	0.7169766	0.7043449	0.9127869	0.85028434	0.84008855	1.0653968	0.8145711	0.87009543	0.8262031	0.84246266	0.84566706	0.8456389	0.8409918	0.7505395	0.85159886	0.8515988	0.8515988	0.85159886	0.85159886	0.90606344	0.9765315	1.1274571	1.2155106	1.3115873	1.2117186	0.86422515	0.9243457	0.8453833	0.8486855	0.76849234	0.93356925
IL4	1.0831307	0.93665904	0.9083602	0.9960282	0.8455633	0.90382475	1.0152385	0.8696097	0.9163622	0.9340505	0.8486939	0.84792495	0.9271711	0.8430669	1.0941416	0.97372526	0.8688057	0.88183475	0.8518656	0.80546147	0.85146534	0.8870958	0.89548105	0.8926272	0.8803846	0.99896044	0.99545944	0.9061042	0.9461475	0.8778725	0.87026644	0.853084	0.8983436	0.8983436	0.8983436	0.8983436	0.8983436	1.0230621	1.0869951	1.102926	0.9500988	1.1820538	0.97101325	0.971242	1.0322311	0.9079937	0.92673534	0.8456491	0.9197858
IL9	1.1521759	0.88540125	0.8677	0.9574087	0.9409524	0.8759621	0.9292495	0.89099836	1.0601279	1.0288591	0.8613092	1.1191329	0.8667102	0.86857563	0.94183826	0.7628691	0.92527616	0.7960743	0.8888887	0.8818679	0.9265212	0.9287035	0.92770475	0.86939406	0.8890091	0.9077377	0.81447303	0.82405275	0.8418522	0.84445876	0.75875294	0.8276753	0.9148271	0.9148271	0.9148271	0.91482705	0.9148271	0.9854128	1.1822164	0.83072525	1.0485771	1.2201124	1.0741467	0.8684007	1.0195838	0.9045261	0.9691269	0.89717156	0.98979354
CD14	0.5527642	0.9342256	3.2261214	1.4911155	1.1061397	2.527255	1.9402341	1.8676327	1.1282505	1.727889	3.6277604	1.5178581	2.5272548	2.9659865	0.9220938	0.51442987	1.1050993	2.1230981	2.3161445	1.6782217	2.2737339	1.5463276	1.834635	2.2650418	1.9582127	2.3684394	2.5730083	1.7106729	1.453518	2.5345645	2.3096938	1.7142708	0.8133647	0.8133647	0.8133647	0.8133647	0.8133647	0.7304456	1.0703443	0.63974196	0.48715922	0.40064073	0.81199914	0.5562865	1.4277917	1.6387128	1.8084394	1.42844	0.97047746
IGFBP1	1.3269792	1.1080489	1.0747883	1.0287471	0.9958582	1.0668739	1.200483	1.016328	1.1142848	1.2765961	0.75442547	0.8730753	0.7977561	0.7420067	1.0023034	1.0085199	1.0623304	0.7618642	0.8431208	0.81567234	0.9294766	0.9596579	1.2906566	1.0461072	0.927044	0.8795085	0.97110754	0.9154662	0.75762606	0.909609	0.8253771	0.86908096	0.884592	0.884592	0.88459194	0.884592	0.884592	0.93025655	0.9524286	0.9453823	0.9698357	1.075006	1.0520641	0.92114425	1.0478837	1.1081977	1.0707885	0.92701274	0.9477362
IGFBP2	1.0373306	1.4760921	1.3929658	1.6861111	1.529151	0.14284518	0.42781603	0.18736807	0.3875408	0.2386956	0.44446877	1.003931	0.4902566	0.5458362	1.9271158	0.5449931	0.61021286	0.5258525	0.75524426	0.70596814	0.4615149	0.18373652	0.7626923	0.58322996	0.47514176	0.51950365	0.759571	0.4958561	0.7096305	0.25172696	0.18339697	0.67200243	0.3401821	0.34018204	0.3401821	0.3401821	0.3401821	1.2598177	2.21958	1.0037626	1.2891511	0.5261357	0.17841886	0.5359853	2.5996113	0.63074744	0.31306767	0.4437232	2.4131956
IGFBP5	1.5442181	0.9862539	5.397932	1.5638261	1.791379	1.142324	1.0818777	1.5403602	1.434955	1.4123055	1.8507589	0.8535573	1.8816115	1.5878134	1.115131	1.1586177	1.0260409	1.0428116	0.94786716	1.208094	0.8596156	2.0008097	1.654812	1.5429758	1.0362108	0.8344291	1.3278323	1.0001878	1.4665896	1.9563968	1.4458439	2.9091296	0.76792	0.76792	0.76791996	0.76792	0.76792	1.1763278	0.9772984	0.8809323	0.9899229	1.2161591	0.9381555	0.8899919	0.9547719	0.95859706	1.1532581	0.86458397	1.0059177
IL6	0.964873	1.1413151	66.359314	1.4400365	2.964457	0.93446594	1.0917448	4.112876	1.1916338	1.0283097	3.078558	1.2512141	1.7427377	1.866636	1.5300263	1.4250191	1.2255412	1.735374	1.603183	1.1373714	1.2843971	1.9753057	1.4011831	1.0994945	1.7603936	1.0591867	1.9207172	1.3597177	1.3775604	10.634263	9.576826	4.106523	1.1115291	1.1115292	1.1115292	1.1115292	1.1115292	0.9671773	1.0329838	0.90134335	0.9428232	0.76164263	0.9302678	1.1903137	0.96999395	1.1648704	1.2065005	0.93208253	1.0571779
SERPINE1	1.1212721	1.0661225	16.37461	1.2938063	1.3459784	0.6411601	1.1879661	1.1868092	1.5852255	0.91949165	1.4661934	1.0137024	1.2884272	1.7279389	1.0263155	1.2525282	1.6090789	1.1048168	0.8664428	0.8473109	0.81981	1.2701175	0.9969154	1.2786815	1.0764005	0.8210219	0.97244847	1.6113507	0.925753	1.849698	1.1624162	5.4127355	0.8088645	0.8088644	0.8088645	0.8088645	0.8088645	1.3868834	1.0374619	0.92099047	1.1193329	1.1239696	1.0270568	0.9143156	0.9917029	0.83395153	0.8009004	0.84343475	0.8782112
NOS3	0.82371145	0.8667004	1.9186891	0.9053675	0.9642757	0.7489175	0.8126198	0.9268072	0.89800596	1.080761	1.3351135	0.7699166	0.80757	0.9060369	0.7013248	1.1810932	0.7503781	0.90208817	0.717389	0.7350555	0.79150504	1.0971534	0.8320296	0.89900225	0.8982777	1.0586373	1.0073304	0.83230865	1.1654798	0.8269559	1.2025152	1.2143537	0.89082277	0.89082277	0.89082277	0.89082277	0.89082277	1.0250163	0.89247024	0.8353347	0.84717834	1.6927885	1.1116252	1.0050323	1.1168857	0.80526626	0.88867056	0.77973235	0.83854055
ORM1	1.3070729	1.0823698	2.2496045	0.96218085	1.138513	0.8510673	1.0300165	1.1701035	1.042254	1.1166146	1.1944733	0.94872975	0.99439275	0.80972415	0.98842984	1.2122653	0.9493357	1.0277513	0.8148004	1.0910232	0.9429774	1.4788672	0.93829966	0.903766	0.99975353	1.162968	1.2632471	0.9740873	1.0692475	1.0297558	1.2763453	1.1819581	1.0060209	1.0060209	1.0060209	1.0060209	1.0060209	0.8968977	0.913044	1.1789622	1.0587726	1.1382072	1.1008931	0.8737265	1.0103745	0.9516026	0.93295515	0.9445633	0.93392694
CXCL12	0.5870417	0.9510289	1.6289152	1.2143852	1.0304495	2.099301	1.2909487	2.0764666	1.3608563	2.1348689	2.613659	1.7014742	1.9239409	2.3203924	0.7358786	0.9142742	0.8954237	1.4663975	2.293416	1.5237621	1.4687659	2.1824498	1.7713039	1.78877	1.9203244	2.204299	1.4695547	1.5160998	2.0061982	1.4431298	2.1064365	2.425342	0.91163516	0.9116351	0.91163516	0.91163516	0.91163516	0.7903698	0.5683693	0.7675994	0.43953678	1.2233968	0.38535798	0.6174925	0.8787473	1.5171702	1.7842067	2.0277522	0.82577103
CD44	0.28186142	0.8590596	4.722357	1.4149525	1.8578159	1.4148608	1.3740741	2.750037	1.4923549	1.4816128	3.0981736	1.211865	2.3715615	2.3345592	0.90137607	1.0452765	0.9028304	1.9957894	2.1160955	1.8323975	1.1177868	2.6837194	1.6815923	1.324325	1.500853	1.0463473	1.9577968	1.4107754	1.6113393	1.7541946	2.7237751	1.8567265	0.9321149	0.9321149	0.9321149	0.9321149	0.93211484	1.3418832	0.798597	0.86308205	0.52735835	0.29295677	0.6332333	1.1871598	1.0985906	1.4272243	1.417715	1.4122	0.92016566
CD59	1.1213487	0.6671715	1.1347286	1.1436857	0.974314	1.0206615	1.1685292	0.9782033	1.2115709	1.1109244	1.3126172	1.414798	1.0682056	1.2410724	0.9113567	0.6559241	0.6580211	1.1172498	1.0747206	1.067093	1.0886054	1.0546179	1.0944372	1.1877086	0.78755873	1.0050216	1.01529	1.2570205	1.240112	0.83410597	0.97963214	1.1800903	0.8467582	0.8467581	0.8467582	0.8467582	0.8467581	1.0345047	1.0959065	1.0361403	0.83329374	1.2695422	0.6541846	0.6285223	1.0204712	1.1659589	1.2190843	1.042392	0.68229276
IGF2	1.0841118	0.93546236	1.2036133	1.0949482	1.2866739	1.0819297	1.2200038	1.1036857	0.9775266	1.4060754	1.4376531	1.0981176	1.2442846	1.1122662	0.87026465	0.94459045	0.9085727	1.0303049	1.0575587	1.0382636	0.9176852	1.0204871	1.0242655	1.1963567	1.1792752	0.9824148	0.95714605	1.1321747	1.0332166	0.9932516	1.1110327	1.102648	0.9480243	0.9480243	0.9480243	0.9480242	0.9480243	0.9736238	0.72741723	0.85470235	0.9065291	1.3006719	1.1988108	0.83354485	0.97220325	1.0133789	1.0914598	1.1276582	0.75551724
CNTF	1.0078175	0.906476	0.8168868	0.9159979	0.90717685	0.77168876	0.8950508	0.6977506	0.9112405	0.9854164	0.76946115	0.9722271	1.0147164	0.9272083	0.795221	0.81666803	0.81644845	0.8167775	0.8511272	0.80972725	0.9621855	0.8964507	1.0121284	0.955035	0.92099863	0.9053036	0.89626926	0.9557406	0.79671824	0.8054395	0.899497	0.6995815	0.96173257	0.96173257	0.9617326	0.9617326	0.96173257	0.9077252	0.8864751	1.0172423	1.0024141	1.2170038	1.2237287	0.8624709	1.3277738	0.829528	0.96639776	0.7592403	1.2362102
SLC11A2	0.7954162	1.353009	1.269456	0.7710996	0.99440724	0.9504196	0.86178476	0.6502735	0.87028205	1.3571749	1.7983745	0.7235556	0.6350716	1.0441264	1.4794344	0.8177342	1.021844	0.9087728	0.8831996	0.9015649	0.9967159	0.7831512	0.6075803	0.8781398	0.42282566	1.110718	0.5927783	1.0805508	0.53224856	0.65266967	0.55973506	0.7082101	1.264646	1.264646	1.264646	1.264646	1.264646	0.84966487	1.145629	1.2484543	1.5797759	1.0261453	0.6845433	1.0013314	0.78749174	0.8606414	0.94419646	0.87212664	1.3571982
NOS1	1.264539	0.9161001	0.9314329	1.0007749	1.0538181	0.79761076	1.2193702	0.8529259	1.0948955	1.3468621	0.78672385	1.1698238	1.1394092	1.081004	0.9668942	0.9442588	0.89899296	0.7377202	1.0161246	1.0477102	0.9582583	0.8638137	1.2439729	1.0328207	0.9782011	0.87595725	0.842033	0.89793605	0.82348156	0.7409495	0.9717789	0.85902345	0.8852041	0.8852041	0.8852041	0.8852041	0.8852041	0.84776765	0.9328111	1.0472882	1.0601404	1.1478637	1.1568466	0.8636974	1.0988947	0.99751806	0.95964396	0.8875275	0.9778394
HTR2A	0.86704135	0.88556236	1.2341478	0.92734265	0.81579894	1.7394793	1.2582896	1.1654907	1.2048521	1.0582556	1.5430524	1.1151695	1.3295971	1.2275314	0.90462965	0.90068704	1.030533	1.3110086	1.3074446	1.247029	1.2307944	1.0842801	1.2592403	1.1017616	0.98271585	1.1243682	1.3717091	1.1042811	1.354123	1.3468173	1.0708824	1.0351326	1.1974655	1.1974655	1.1974655	1.1974655	1.1974655	0.7769521	0.91927636	1.093499	0.93938583	0.7909396	0.8720674	0.9235189	0.8030304	1.1569636	1.2946799	1.4296861	0.9660182
BDKRB2	1.8065983	0.82181835	1.2851768	0.6812913	0.55480623	0.7992963	1.2205102	1.0038854	1.3161639	1.5840186	0.8541094	1.2284703	1.193038	2.22287	0.6110973	0.8926057	0.84406745	0.9929972	0.71108925	1.1628007	1.3239251	1.1434294	0.9224263	0.8931467	1.8411027	1.2830403	0.95555055	1.2084503	1.2019697	1.0594556	1.2717313	1.1040323	1.0263098	1.0263098	1.0263098	1.0263098	1.0263098	0.5541721	0.60988647	1.0007682	0.9450456	2.0028455	1.5398299	0.7754338	0.7925164	0.74451363	0.9921312	1.0428584	0.76195073
CD79B	0.37487265	0.3468761	1.9098997	1.0740026	1.0522842	1.3330247	0.55985075	1.197713	0.6589316	0.5761581	2.343429	0.48137593	1.209744	0.4271758	0.43967018	0.94044775	0.78936255	2.1551938	1.2529349	0.9842225	0.724593	0.73939985	0.9870048	0.8146386	2.2937293	0.5117579	0.7247869	1.0056845	0.7234244	0.93326926	0.6601276	0.8250105	1.074942	1.074942	1.074942	1.074942	1.074942	1.6044701	0.52454567	0.5494231	0.74021894	0.3937882	0.41458997	2.6013987	0.79181975	0.9007658	1.0856878	1.3932924	0.5769324
LTBP1	0.6168823	0.9800843	2.2953923	0.99087906	0.8941049	2.1658037	1.3954997	1.1325312	1.3066643	1.3318644	1.9897933	1.3790205	1.4030678	1.6453974	0.91606116	1.3228774	0.9270375	1.3768221	1.6650573	1.3904662	0.8988045	1.6346809	1.1257193	1.0044057	0.7683393	1.1359211	1.0656316	1.3140383	1.3740026	1.3172874	1.1244514	1.6279383	1.1255485	1.1255485	1.1255485	1.1255485	1.1255485	1.2757303	0.8848548	1.0809948	0.7515623	0.72415733	0.4209431	0.8657825	0.7764227	1.0768074	1.7007688	1.441975	1.0018094
IFNAR1	0.83935475	0.7186896	1.2682488	1.0542498	1.084758	1.2890434	1.2554238	1.5308996	1.3113674	1.6107666	1.4449047	1.3513582	1.3627586	1.3284878	1.0190039	0.60689026	0.8074041	1.2522	1.4665748	1.358004	1.3694593	1.2135936	1.1524312	1.3059148	1.3793887	1.3653923	1.2556131	1.3432546	1.3501766	1.2415577	1.317506	1.2531899	1.1615667	1.1615666	1.1615667	1.1615667	1.1615667	0.92607105	0.9556919	1.1382675	0.81943	0.6523124	0.5110375	0.7637815	0.8233078	1.4423337	1.4292606	1.5385053	1.1118822
NCF4	0.44213596	0.652047	3.5534444	1.7394222	1.5706244	1.293117	1.982476	1.8461066	1.7086059	1.8560878	2.4065855	1.3252714	1.9013478	1.8095317	1.09545	0.75464624	0.9480128	1.7035034	1.3955129	1.4837177	1.3823074	2.6168683	1.5392234	1.5845119	2.2595677	1.2952688	1.6993293	2.1205316	1.2523636	2.0301006	1.8943325	1.546197	0.87786067	0.87786067	0.87786067	0.87786067	0.8778606	1.3008288	0.87783086	0.88194054	0.5978606	0.30489084	0.46496066	0.9038116	1.2160189	1.2896876	1.5001122	1.6620595	0.9571986
ITGAM	0.21581706	0.33553788	7.311555	1.0772178	1.1074611	1.6904199	1.5109398	1.7437568	1.2757038	1.0839729	2.9484491	1.541994	2.218008	1.94768	0.57189435	0.9070832	0.72145796	1.8368546	1.5526519	1.295444	1.5129709	1.9360669	1.5261704	1.1764904	1.9548942	1.0161455	1.3389026	1.514929	1.5332611	1.6914405	2.060166	2.5218272	0.8936501	0.89365005	0.8936501	0.8936501	0.89365005	1.164259	0.8893662	0.58259106	0.27865377	0.20874563	0.37762222	1.2835078	1.1121036	1.4406116	1.7365928	1.925946	0.8342216
BCL2	0.72364354	0.7730625	0.6753618	0.8602106	0.7050427	1.1968883	1.1652014	1.3931291	1.237081	1.4595184	0.97095203	1.3136816	1.4353949	0.9408276	0.95940727	0.96005213	0.71084696	1.2894964	1.4788698	1.3795952	1.06961	1.231814	1.2935761	1.2007549	1.1274005	1.1562692	1.2131641	1.1934333	1.1782912	1.2116967	0.99429464	1.3509941	1.0321143	1.0321143	1.0321143	1.0321143	1.0321143	1.1665517	0.92673934	0.9570887	0.74766815	0.7200783	0.5655699	0.8791468	0.803236	1.5697558	1.4158522	1.2483138	1.077763
CXCR1	1.0460626	0.8883081	2.548578	0.97525233	0.9136458	0.9708717	1.2727096	1.0478402	1.1105	1.3449693	1.0826814	1.0244614	1.0520557	0.9063986	1.0838462	0.7181342	0.8743602	0.8869655	0.8179708	0.8009723	1.0217112	1.0731936	1.1852216	1.237643	0.9187875	0.9404476	1.0679402	0.86582303	1.013402	0.9211972	1.1588755	0.9939617	0.87333214	0.8733322	0.8733322	0.8733322	0.8733322	0.86756986	1.1973891	1.2223088	0.91844755	1.0926596	0.95002455	0.78138095	0.9176614	1.0328255	1.0291885	0.99054366	1.0412929
RFX2	1.1435958	0.87530136	1.2666296	0.9524536	0.85134166	1.1851431	1.169066	0.97907925	1.0177032	1.4014876	0.9220648	1.0453256	0.8718082	1.1618396	0.8018345	0.9615543	0.8438795	0.9581348	0.9630091	1.0463444	1.0318555	0.86527216	1.2394748	0.9755817	1.1684958	0.955386	0.993343	0.9680049	0.85996556	0.9543106	0.8596774	1.3362998	0.97768104	0.97768104	0.97768104	0.97768104	0.97768104	0.8591863	0.9117756	0.93425983	0.92036307	0.97827286	1.2019057	0.9483031	1.0271341	0.9798513	1.1188908	1.1200573	0.82892895
GSR	1.0393356	0.8295411	0.36109424	0.6060744	0.7768512	0.6167993	0.62124044	0.8536197	0.7623969	0.6192081	0.4776303	0.9501523	0.7647828	0.62691194	1.2198071	0.89869624	1.0827188	0.71907556	0.6550792	0.6932153	0.6455091	0.61895895	0.8648647	0.82589895	0.6016519	0.6618161	0.7461511	0.69233125	0.68455815	0.66416633	0.7615255	0.6148234	0.75925183	0.75925183	0.7592518	0.75925183	0.75925183	0.7818268	2.051295	1.0097666	1.3222065	0.8811143	1.0851957	0.71647096	0.9326759	0.80429	0.897309	0.51784855	1.6365172
SEBOX	1.11337	0.89847946	0.89315146	0.93805987	0.9269057	0.9669277	0.9351506	0.90367335	1.0401001	1.030256	0.7232393	0.8854127	0.8912933	0.90262514	0.8715689	0.97037727	0.8550921	0.6843708	0.8859185	0.76766163	1.0299098	0.7815083	0.84782594	0.9163163	0.84976524	0.8656874	0.8568182	0.684739	0.743044	0.70937586	0.8313779	0.8405785	0.8511363	0.8511363	0.8511363	0.8511363	0.8511363	0.7892131	0.9154234	0.8381384	0.877534	1.5275753	1.3604624	1.310215	0.9050092	0.8256434	0.8584899	0.7922961	1.037622
IL13RA2	0.78181887	0.8545135	48.535446	2.152822	5.990302	1.7558532	1.0921532	2.0484178	1.9117132	1.032989	1.504693	1.3703645	1.3076127	4.0520525	0.8396844	1.0066054	1.149402	2.073867	1.5501626	0.79162574	1.143854	3.0646408	1.7846422	0.8364748	1.1516446	0.58788526	1.1792903	0.61457837	0.8397964	0.7527653	4.5061207	1.5365001	0.70237565	0.7023756	0.70237565	0.70237565	0.70237565	2.05486	0.9374254	1.0313932	0.83257616	0.8750569	0.7300479	0.63098425	0.749045	1.220614	1.0713086	0.8666881	0.75595975
IL11	1.2118312	1.0029624	9.604929	1.0691891	1.0155426	0.7537057	0.9033376	0.90397525	0.84660023	0.9388164	0.86695206	0.808022	0.83746105	0.86062455	0.8462297	0.99460596	0.8159619	0.7396056	0.70794606	0.8035004	0.8278927	0.8054478	0.9664711	0.93140125	0.78746414	0.8642329	0.8884211	0.749714	0.87397164	0.7976356	0.9250683	0.7758166	0.8777982	0.8777982	0.87779814	0.8777982	0.8777982	0.85555	0.9228947	0.8784472	1.1327647	1.2989031	1.4602195	0.9210066	1.0248843	0.85311043	0.8775628	0.7746572	0.78513855
AGL	0.9309856	1.0010016	0.25193873	0.27166995	0.6049256	0.92621285	0.9392979	0.8517725	0.9033148	0.47254676	0.5497933	0.9526947	0.7272774	0.70504427	1.4902455	0.58682746	0.6299851	0.7717394	0.9492752	0.81147087	0.63679606	0.7757449	0.95375264	0.97147727	0.65895534	1.0456069	0.822506	0.8491276	0.8253843	0.78186667	0.8181782	0.9042112	1.0837936	1.0837936	1.0837936	1.0837935	1.0837936	1.4659091	1.5572557	1.6647767	1.0504143	0.41615435	0.44436488	0.7891526	0.70900023	0.96727467	1.0711954	0.8645023	1.7974505
SELL	0.035953894	0.122167565	3.1137574	0.4544268	1.0581863	1.6298188	0.58004266	5.9150496	1.010002	0.82672936	5.707976	0.7015795	4.9073105	1.2621665	0.34507984	1.0586144	0.6793781	3.591017	4.3481956	3.3946013	1.2824299	2.8534708	2.241497	1.3252741	2.9304261	0.38119778	1.8286654	2.6026614	0.9500535	3.3684683	4.069549	2.5910158	1.048771	1.0487709	1.048771	1.048771	1.048771	1.3495386	0.25596115	0.4817879	0.17002796	0.046666075	0.104134806	2.1064034	0.37016603	2.1574745	2.2041526	1.7536865	0.51760316
AIRE	0.9522931	0.8300148	1.0182495	1.0192081	0.8809065	0.9131554	1.2378302	1.146579	1.246407	1.2357731	0.8464346	1.0036095	1.3052562	1.0044532	0.9334431	0.76629984	0.81211096	0.7754172	1.0831186	0.88965136	1.1950191	1.0221587	1.2503084	1.4089948	1.4736878	0.75217927	0.9863262	0.74768186	0.8086247	0.7237535	0.9949461	1.0847404	0.93992704	0.93992704	0.93992704	0.939927	0.93992704	1.1670024	1.0852671	0.80450517	0.9682968	0.9368378	0.97840375	0.8233212	0.9610855	1.1078162	1.1692027	0.99826294	1.0560921
TGFB1	0.73554546	0.92740905	4.288278	1.2621245	1.7522137	1.1012472	1.2015204	2.1653588	1.1354784	1.4229809	1.7358053	1.0609647	1.621789	1.3735586	0.72526294	1.2359383	1.1497223	1.3168839	1.7971739	1.3272794	1.3544017	1.35504	1.5658839	1.6880654	1.8933829	1.0986028	1.4405876	1.0848653	1.0260099	1.0394742	1.9003294	1.5180397	0.84234846	0.84234846	0.84234846	0.84234846	0.84234846	0.8707824	0.6990623	0.59836406	0.6973261	0.71136093	0.753887	1.6678821	1.4838476	1.1446711	0.91616577	1.4566517	0.7315771
NAT1	1.606863	1.0056974	0.26872167	0.79327995	0.6935147	0.8098185	1.3375504	0.9927877	1.3646746	1.1839821	0.7966995	1.0792258	0.9316844	0.8904254	1.2168119	0.68342817	0.78290033	1.0543859	0.98274744	1.0155104	1.1786635	1.180645	1.1381092	1.2700335	0.7101634	1.0792799	1.1047245	0.83585966	1.0333402	0.544193	0.8245611	0.9446881	0.7663984	0.7663984	0.7663984	0.7663984	0.7663984	0.8632035	1.0857729	0.93274885	0.84395933	1.4780432	0.66031307	0.57789034	1.1480371	1.272553	1.110159	1.027319	1.0244213
ABAT	0.94804	0.7668096	0.2540491	0.6059072	0.5307748	0.7114286	0.71299547	0.50259596	0.9204805	0.722898	0.45183602	1.0437379	0.5726898	0.5143066	0.8647992	0.4359678	0.53141725	0.6989639	0.72542757	0.67745966	0.731942	0.29053745	0.94660854	0.98635244	0.52952796	1.0948006	0.6837258	0.887168	0.5273609	0.36839586	0.3087037	0.68222344	0.9317132	0.9317132	0.93171316	0.9317132	0.9317132	0.73405915	0.8979945	1.2075635	1.1709232	1.6787215	0.87285674	0.7379676	0.96895826	1.017148	0.76910645	0.94470215	1.0680403
ABHD14A-ACY1	1.4750936	0.8724355	0.2111864	0.613706	0.76834714	0.3682308	0.66470057	0.48645627	0.58844376	0.84636194	0.44419846	0.86997646	0.5453577	0.77628833	0.6442179	1.037432	0.84437305	0.55567896	0.5893338	0.67792946	0.7087229	0.40893075	0.63891476	0.7981896	1.0150194	0.6849931	0.57020545	0.65302247	0.52786857	0.46453074	0.4724489	0.5523009	0.7036449	0.7036449	0.7036448	0.7036449	0.7036448	0.53368276	0.77814245	1.005852	1.1609184	2.0871296	1.5335703	0.8579874	1.3281701	0.64632064	0.49452353	0.5737035	0.9360009
ADH1A	1.4719392	0.8860332	0.37109077	0.9773418	0.5152562	0.7056406	1.0040884	0.48685336	1.2335608	1.071956	0.39016882	1.1235499	0.7441153	0.65421456	1.1326088	0.6576086	0.63545215	0.7019037	0.86117136	0.91044873	0.80406475	0.3194235	1.0559404	1.3193529	1.0059286	0.9049735	0.8448345	0.69926685	0.7017143	0.49462685	0.338849	0.8932532	0.83551866	0.83551866	0.83551866	0.83551866	0.83551866	0.8720029	1.1900779	1.2693425	0.9403274	0.9991242	0.90137804	0.69058126	1.1976	1.0697603	0.9663051	0.9035008	1.0654916
ADH1C	1.2574891	0.7562212	0.016770821	0.93972003	0.40145013	0.8214425	0.89066964	0.41188288	1.0683184	0.9018873	0.36967593	1.0581183	0.7666356	0.35669273	1.031995	0.8477301	0.6048426	0.7968781	0.94892365	0.95910126	0.9707568	0.304058	0.9417458	0.9859791	0.8942682	1.0380441	0.85904247	0.8831596	0.8529299	0.61221427	0.22805203	0.979342	0.9784695	0.9784695	0.9784695	0.9784695	0.9784695	1.0094279	1.2652493	1.2806027	1.1448252	0.7877993	0.5575502	0.95331806	1.0552938	0.9715886	0.98823434	0.98611134	1.1948794
ADH6	1.1520264	1.0043722	0.15959081	0.60696244	1.0037987	0.65966535	0.8212797	0.71589607	0.85776216	0.7510212	0.5688117	1.096949	0.7416915	0.744188	0.9771743	0.72420615	0.51447624	0.7351905	0.8590588	1.0625927	1.0078548	0.8278881	0.8929653	0.81453264	0.49824625	0.95376915	0.7838678	0.9544589	0.82994735	0.68528503	0.514943	0.84249467	1.0894921	1.0894921	1.0894921	1.0894921	1.0894921	0.7374159	1.2302034	1.13135	1.0109406	0.52333343	1.0963222	0.7481495	0.9913462	1.2561013	1.2919312	0.98290557	1.1297549
ADORA1	1.0527085	0.89026415	1.0771831	1.0634093	0.90076554	0.86583745	1.0374864	0.9228401	0.96266836	1.0626602	0.7649227	0.95930994	0.8904144	0.89485335	0.9152582	0.968964	0.8455106	0.71391034	0.79998964	0.7823386	0.97193164	0.8415145	0.98949474	0.9290467	1.0628747	0.88991976	0.8870094	0.7872964	0.73578006	0.75147134	0.7521536	0.8617018	0.80603385	0.8060338	0.80603385	0.80603385	0.80603385	0.8449136	0.9235993	0.9340548	1.0754834	1.429954	1.2275562	0.79926485	0.9979261	0.97703874	0.92736256	0.8628462	0.7718942
ADORA2A	0.4904807	0.72431684	4.5245504	1.0442414	0.99719447	1.8506233	0.9755695	1.9279671	1.0936941	1.5104929	2.3090117	1.0169898	1.7086191	1.2393547	0.8099893	0.8382313	0.7766206	1.6549381	1.5947793	1.5847359	1.4636278	1.4316227	1.8244444	1.1955075	1.9363732	1.1883172	1.4276823	1.414503	1.4221271	1.1432557	1.7535782	1.4744138	1.1674016	1.1674016	1.1674016	1.1674016	1.1674016	1.0769545	0.52588105	0.7314343	0.787314	0.656515	0.4908932	1.6451805	0.7735085	1.3095237	1.5902848	1.4125097	0.7352286
ADORA2B	1.0754999	0.36297917	0.1000867	0.5238669	0.30066884	0.19175588	0.6943217	0.48400286	0.8928852	0.92479384	0.33878347	0.8696702	0.70671433	0.6266153	0.972665	0.6234651	0.26120034	0.6261524	0.47988123	0.4161037	0.92485607	0.45183894	0.6838214	0.9068236	0.46941936	0.7367936	0.4520511	0.8471445	0.49074087	0.31894323	0.4580909	0.50974154	0.7648319	0.7648319	0.7648319	0.76483184	0.7648319	1.5057667	1.506123	1.1334176	1.0329968	1.5468975	0.20955725	0.5406053	1.1354198	0.79189825	0.81931764	0.77799994	1.1218235
ADORA3	0.10842236	0.27591282	0.18240263	0.48597908	0.3825749	0.99393666	2.194346	0.7639157	3.5291502	2.6061451	0.90876913	1.3634319	1.0804555	2.3635366	0.92740154	0.21501961	0.7007501	1.0957379	1.5024226	1.2211902	1.9609001	1.0376178	1.282939	5.134318	1.4295357	1.2607367	0.8831214	2.9434307	0.9146506	3.5830345	0.61235297	0.93110234	0.5300965	0.5300965	0.5300965	0.5300965	0.5300965	0.8414644	0.92295593	1.0818361	0.39014316	0.24707808	0.19421856	0.17763658	1.0261933	1.9570149	2.7346117	1.4268484	1.168681
ADRA1B	1.0912489	0.75420624	1.0868948	0.78584534	0.7907192	0.7420654	0.8580353	0.77038187	0.8398229	0.84927243	0.8167509	0.8310637	0.8111176	0.9687078	0.8993777	0.80779934	0.7904004	0.8153253	0.79921335	0.8043861	0.7966937	0.74346304	0.8538507	0.8327698	0.7716641	0.7675383	0.96202457	0.8716487	0.76551634	0.7059218	0.84293175	0.7990131	0.7603385	0.7603384	0.7603385	0.7603384	0.7603385	0.76690656	1.1078748	0.86814094	0.8613708	1.2302862	1.8277216	0.82491565	1.0191429	0.8806279	0.8202171	0.79279476	1.0260662
ADRA2B	1.1829066	0.66175663	0.8893477	1.248117	0.9300568	0.692374	0.9814442	0.83815295	0.9127818	1.0925437	0.61149126	0.7178642	0.7080902	0.67730147	0.784691	0.8735621	0.81560636	0.739159	0.65285593	0.7411736	0.8592972	0.74938846	0.7837168	1.0324044	0.9069425	0.6647313	0.78334725	0.76923615	0.63980347	0.700093	0.7194818	0.6539433	0.76480335	0.7648034	0.7648034	0.76480335	0.7648034	0.8775332	1.0154076	1.007726	1.1539341	1.4261807	1.4718962	0.89860046	0.8763111	0.8296477	0.74777824	0.6949845	0.937335
ADRB1	1.2391056	1.044735	1.0200021	0.9139272	0.9165107	1.2074995	1.0154722	0.92208743	0.9181451	0.9737201	0.8124153	1.0381557	1.0170596	0.923249	0.8599425	0.9941514	0.88527393	0.8991844	1.0026717	0.98160344	1.0462455	0.8719897	1.0080777	1.0309608	0.8121434	1.0064691	0.95127577	0.9521711	0.97103965	0.97260714	0.9733595	0.8381062	0.9246151	0.9246151	0.9246151	0.9246151	0.924615	0.9000908	0.9903164	1.0932534	0.86513036	1.2168671	1.0454019	0.8515469	1.1223048	1.0083143	0.964343	0.94243205	0.93687415
AGTR2	1.1306125	1.0402166	0.86460716	1.0687367	0.96615887	0.85971254	0.9607372	0.98963654	0.9623687	1.0786229	0.82637453	1.0341876	1.043578	0.9966605	0.9259525	0.9847098	0.94129246	0.7997407	0.9095167	0.91829944	0.9269488	0.92635775	1.046598	0.9525243	0.83480424	0.9799067	0.93379486	0.80329543	0.87125665	0.863591	1.0202773	0.88460654	0.9525238	0.9525238	0.9525238	0.95252377	0.9525238	0.9459844	1.0818163	1.0159326	1.1704277	1.0579474	1.0583023	0.89040595	1.1153129	0.9345794	0.92707396	0.8022173	1.0890745
AHCY	0.6136997	1.1593093	0.63708586	1.1496491	1.2817053	0.7389434	0.8623863	0.79892004	0.8910622	0.9923799	0.7063616	1.0402837	0.7780825	0.83766747	1.1307997	1.4609724	1.1680286	0.72726655	0.84410894	0.83496886	0.7273648	0.81786525	0.8866721	0.9215433	0.92129475	0.84912944	0.8700838	0.8831617	0.76692015	0.8218855	0.7783174	0.69381267	0.79041475	0.79041475	0.79041475	0.79041475	0.79041475	0.99974215	1.159776	1.1182555	1.3220788	0.49033242	1.048108	1.065436	1.1741875	0.973063	0.8581803	0.7908401	1.0924803
ALAS1	1.499276	1.07841	0.7359997	0.7266614	1.286331	0.6233061	1.0655333	1.0821674	1.0323179	1.2992754	0.7506852	0.9892578	0.94028527	0.95621574	0.9320435	0.71330816	0.7081497	1.2821882	0.8186127	0.81674427	0.771968	1.0874711	1.019528	1.0619054	1.1894643	0.91204476	0.85441643	0.8850397	0.7744618	0.8220851	1.0888231	0.74361944	0.67438334	0.67438334	0.6743833	0.67438334	0.67438334	0.695836	1.1100271	0.9325444	0.7790296	2.3535993	0.77748704	0.7194709	0.9706704	0.93533766	0.7204864	1.0055114	1.0349911
ALDH1A1	0.781574	0.89035076	0.27271077	1.1112225	0.96017724	0.74413157	0.9313087	0.65878475	1.1520181	1.5006876	1.2294078	1.2177732	0.73567903	1.2520038	0.82322043	0.32225543	0.81858623	0.8454214	0.8910991	1.0031158	1.1052636	0.5966853	0.99398905	1.2347912	0.44448093	1.243137	0.7675457	1.5764618	0.7838084	0.7797105	0.5598005	0.974036	0.6563428	0.65634286	0.65634286	0.65634286	0.65634286	1.0081161	1.251121	1.7739172	0.75351655	0.67011523	0.49810803	0.4621172	0.9725329	1.3004981	1.2158521	1.0941057	1.2555419
ALDH2	1.177438	0.9283423	0.44924957	0.9730243	0.9339425	0.56347287	0.8708839	0.8464483	0.9577467	0.91881627	0.7184213	1.034976	0.82625663	0.78237724	1.0506403	0.82155085	0.72892624	0.7621889	0.8845219	0.7734899	0.74918824	0.7914736	0.8931238	0.9012037	0.841386	0.87660754	0.9411252	0.87688756	0.85042316	0.7445705	0.74634963	0.7890439	0.80369335	0.80369335	0.80369335	0.80369335	0.80369335	0.8521978	1.0707759	1.1241254	1.0250788	1.0877124	1.1752657	0.8169269	1.2215067	0.90785885	0.848882	0.8696693	1.0612122
ALDH3A1	1.3984574	0.7335626	0.52560693	1.0906274	0.46842155	0.5103964	0.8117603	0.42809072	0.84668106	0.7196226	0.47221398	2.4654112	0.6980919	0.6480869	0.9739307	0.7344261	0.565782	0.643184	1.0034957	0.74281424	0.57205206	0.50365	0.93048894	0.9936988	0.8185118	0.88583744	0.7694896	1.0110096	0.9735371	0.71986353	0.51718014	1.0253277	0.6121043	0.6121043	0.6121043	0.6121043	0.61210424	1.1475462	1.3194828	1.1895556	1.0729985	0.9991223	1.0897493	0.7479741	1.2269237	1.0344107	0.65853655	0.5136997	1.1904356
ALDH1B1	0.74968493	1.3464017	0.5965711	0.9495343	1.1666373	0.9178514	0.9169114	0.95326024	1.0173496	1.2580899	0.6029391	1.0129833	0.83655804	0.7880959	1.4418817	1.3058993	0.9000759	0.9996942	1.0658138	1.1020864	0.75001353	0.98125786	1.3805317	0.8742628	0.7837649	1.0103137	1.1178244	1.1512161	1.1646004	0.71805245	0.90843123	1.1041814	0.83610785	0.83610785	0.83610785	0.83610785	0.83610785	1.1537726	1.662044	0.98608285	0.82942003	0.5396563	0.66652864	0.6623317	1.1538702	1.115911	1.1809158	1.0494666	1.32633
ALDH1A3	0.5991811	0.3440568	0.4117732	0.59912026	0.69430137	2.5062551	1.8148414	2.592814	2.2311013	0.8801253	6.203724	1.446924	3.1879356	3.3939912	0.87522966	0.6973879	1.0053169	1.9061238	1.8235496	1.9070183	1.3203241	3.602699	1.3001604	2.8583298	1.9193661	1.5446715	2.5399928	3.3197734	1.9960544	2.9841442	3.1273513	2.414702	0.90495557	0.90495557	0.90495557	0.90495557	0.90495557	1.5498443	0.63760954	0.5609346	0.330882	0.3643191	0.30542064	0.85407984	0.8252065	1.657745	2.1363847	1.7775742	0.67194617
ALDH3B1	1.3563863	1.1673789	0.9552271	0.9599901	1.0079889	0.79741645	0.86698973	0.8309661	0.8877876	0.70476013	0.9958678	1.1533422	0.93459135	1.6360517	0.926025	0.849015	0.9754677	0.85646445	0.95863557	1.002651	0.8914639	0.82057506	1.1039354	1.00481	0.8759647	0.9938122	1.0595253	0.66050655	0.93591	0.84719056	0.8490999	0.9787025	0.782972	0.782972	0.782972	0.782972	0.782972	0.6689489	1.1013782	1.0452387	0.80638796	1.3439121	1.5927664	0.79383385	1.0285339	0.9777314	0.8621815	0.77908844	0.9878027
ALDH3B2	1.038832	1.0181673	1.0111779	1.045591	0.99139535	0.92416203	0.98685926	0.88998413	1.1241878	1.0198451	0.8417995	0.91203743	1.009209	0.9341521	0.94787455	0.9494053	0.8753768	0.7620011	0.8816934	0.90243495	0.955036	1.0583879	1.2488207	1.0581034	0.9013443	0.9213238	0.91606116	0.902011	0.9327086	0.8698637	0.8686665	0.8834888	0.8965113	0.8965113	0.8965113	0.8965113	0.8965113	0.9318939	1.1310072	0.9577347	1.1062757	1.049393	1.0488287	0.90797126	1.0446264	1.0034938	0.9140325	0.9047432	0.938052
ALDH9A1	0.93322474	1.0396516	0.7060279	1.1685741	0.9472842	1.1128564	0.88320595	0.89038765	0.92467433	1.1465627	0.7816426	1.0301934	1.0118405	0.9671608	0.853462	0.95958686	1.0247738	0.8679207	1.0394088	0.98487025	0.9190662	0.75657916	0.9429034	1.0053339	0.87559766	0.91889435	0.8367638	0.8277044	0.7874429	0.8206134	0.7835109	0.88448346	0.9960521	0.9960521	0.9960521	0.996052	0.9960521	0.99538213	0.95370495	0.9500897	1.1185902	0.82670414	1.066651	1.0534021	0.9086426	1.0157565	1.1076338	1.0034437	1.1088253
ALOX12	1.1764581	1.0952015	0.81778276	0.9666117	0.87298465	0.81904876	0.99788254	0.8983541	0.9340763	0.95930004	0.67297566	0.8098261	0.9576254	0.9442056	0.9526824	0.93794477	0.94072217	0.7679276	0.7983968	0.7198042	0.9157714	0.9247391	0.99048287	1.0265353	0.91178006	0.99771315	0.837021	0.8012454	0.75381494	0.7774817	0.8507162	0.8557488	0.8726915	0.8726916	0.8726916	0.8726916	0.8726916	0.8528625	0.9555353	1.1758658	0.9637258	1.2735931	1.3430349	0.8434584	0.94200313	1.0314783	0.8329256	0.78551805	0.93876404
ALOX5	0.6021086	0.65500534	2.964662	0.93522173	0.8980213	1.4713445	1.360339	1.5710056	1.5744132	1.2782006	2.7771966	1.1160603	1.4634551	1.2972393	0.8147523	1.0729274	0.7753304	1.8037478	1.5138707	1.466605	1.4335703	1.5440791	1.1678137	1.2604581	1.7819422	1.2768476	1.3530678	1.9747783	1.163035	1.3456304	1.5430934	1.2778795	1.3133793	1.3133793	1.3133793	1.3133793	1.3133793	1.1635823	0.7114478	0.74940795	0.7289193	0.7072298	0.70960987	1.1937616	0.78446305	1.2538258	1.4693666	1.5283864	0.8283892
ANXA1	0.38118973	0.50655496	2.3625119	1.3228196	2.125088	2.1589174	2.2065513	3.206283	1.8237498	1.3569456	4.5199366	1.9846351	2.406256	4.888037	0.9688445	0.51442826	1.0595695	2.1408553	2.058601	2.164145	2.0950284	5.158021	1.9722044	1.7179257	1.6462685	1.2629873	1.9749881	1.2715673	1.2471931	2.1114213	3.4983418	3.6212382	0.6980964	0.6980964	0.6980964	0.6980964	0.6980964	0.9448599	0.9227408	0.81385356	0.30921245	0.38135684	0.1944084	0.48599696	1.0862648	1.9578738	1.9692913	1.9341408	0.9832089
ATP1A1	0.9840562	1.0951024	0.4851585	0.78920305	0.939753	1.078487	0.906489	1.0110552	0.8260212	0.89002466	0.721142	0.9176899	0.9590839	0.99185747	0.9226058	0.9675644	1.0091375	0.96069545	1.0031184	0.69036657	0.7394978	0.79821825	0.88799375	0.969193	0.7931913	1.1174592	0.80700827	1.0303799	0.881511	1.4690589	0.8597197	0.7853537	0.9791419	0.9791419	0.97914183	0.97914183	0.9791419	0.9338961	0.8840331	0.98620784	1.0190529	1.258336	0.88186795	0.89308125	1.0033395	0.94066775	1.0328087	1.1667084	1.1663948
ATP1A2	0.8097067	0.6983542	0.5158815	0.79873604	0.74074954	0.55200154	0.6570038	0.39450106	0.5479545	0.57199734	0.5227211	0.68028843	0.56491107	0.6207029	0.98734677	0.7938667	0.99597687	0.5733438	0.6699891	0.6490708	0.61928636	0.49194434	0.463477	0.59597284	0.4994729	0.6628792	0.5844112	0.7832411	0.5096271	0.71916616	0.45069894	0.7764943	0.9882096	0.9882096	0.9882096	0.9882096	0.9882096	0.7455936	0.9897049	1.1344032	1.4490272	2.459221	0.93941534	0.56727	0.8076289	0.59825987	0.6363946	0.6730812	1.0509173
ATP4A	1.0376269	0.89255774	1.1132283	1.0805025	1.1109865	0.9968562	1.0774399	0.9860128	1.1309114	1.1160004	0.84240663	1.2229275	0.98831755	0.9811703	1.0176357	1.0236717	1.1133785	0.9186952	0.9722435	0.96326876	1.1069623	0.8208912	1.1612942	1.2497215	0.97328997	1.0499549	0.9544408	0.9418249	0.96488774	0.87295145	0.88425833	0.8149688	0.9347001	0.9347001	0.9347001	0.9347001	0.9347001	0.83862185	0.93316203	1.0183195	1.1674365	1.1930149	0.8822707	0.8593322	0.99079484	1.2201358	0.985532	0.9113782	0.9330684
ATP4B	1.0713052	0.8686684	0.94825816	0.91157955	0.9283021	0.7472711	0.82990754	0.8024314	0.9444749	1.0303525	0.72015405	0.78931355	0.8439821	0.8496728	0.9461897	0.95298606	0.79493004	0.6263562	0.80449545	0.7779648	0.90919393	0.8843071	0.8624157	1.0055559	0.7812138	0.7344375	0.75210696	0.6336168	0.72891825	0.59074545	0.854655	0.74135655	0.79535717	0.79535717	0.79535717	0.79535717	0.79535717	0.8897602	1.0942987	1.0842705	1.1344728	1.0266548	1.2602462	0.9300823	1.1025485	0.87437826	0.8524186	0.7508702	0.9454586
AVPR1A	0.99405617	0.94272226	0.98200536	1.0272312	0.9521129	0.81888914	1.1093022	0.888454	0.98547685	1.0338107	0.7819411	0.9527847	0.9327966	0.90342957	0.92003417	0.9690259	0.9462447	0.83832145	0.9601442	0.9502589	0.9686347	0.8829034	1.0032848	0.9782513	0.8901715	0.9496364	0.89082956	0.85470515	0.8506928	0.7849948	0.8754869	0.8086219	0.8621467	0.8621467	0.8621467	0.8621467	0.8621467	0.9272958	1.0188781	1.0725207	1.0872886	1.2192479	0.94471973	0.85608506	1.0519804	0.97861224	0.90781206	0.9355592	0.92754567
AVPR1B	1.1786392	1.021103	0.86014694	1.2186294	1.009334	0.7385998	1.0217386	0.7761155	0.93442535	1.224294	0.71060246	0.84097064	0.7735503	0.78464943	0.8490059	1.0291982	0.8580692	0.76183933	0.7440788	0.72055656	0.82871294	0.79228055	0.98012376	0.93508506	0.9293215	0.90383595	0.80564904	0.78480774	0.7174159	0.7379537	0.72837067	0.7598589	0.775841	0.775841	0.775841	0.775841	0.77584094	0.84111154	1.174448	1.0044615	1.1076777	1.2002622	1.150042	0.829716	1.331694	0.87298805	0.68330103	0.80429727	0.9435421
BCKDHA	0.6561763	0.8992943	0.88030934	1.0527207	0.8684403	0.8986304	0.9363439	0.8741058	0.8280884	0.99460685	0.80199	1.2586882	0.9858227	0.88892955	1.1502947	0.93334436	0.9533444	0.86715704	1.1376481	1.2831564	0.89745325	0.85262483	0.8695209	1.0786813	1.1369994	1.1934261	0.9307749	1.1303325	0.91992325	1.118619	0.9453686	0.8281859	0.9085275	0.9085275	0.9085275	0.9085275	0.9085275	0.9774766	1.1960553	1.1072887	1.1753391	0.90032285	0.9936048	0.9956436	0.957116	0.93021286	0.8396599	0.92727983	1.1129215
BDKRB1	1.4948684	1.3166533	1.5562195	0.6973907	0.7406738	0.564986	1.0135822	0.7327653	0.9226157	1.1103786	0.5960711	1.152922	0.8933585	0.7626449	0.8832699	0.8414363	1.0760717	0.93456453	0.45793357	0.73843646	0.873002	0.5543055	0.7656241	0.7214654	1.5767483	0.9447463	0.89054066	1.1068759	0.98976797	0.7803228	0.85865825	0.59061956	0.6883116	0.6883116	0.6883116	0.6883116	0.6883116	0.34457877	0.93371683	0.96572167	0.93465865	3.0257595	1.224765	0.63468474	0.8744261	0.7547677	0.74782634	0.55909383	0.882973
BLVRA	0.27753043	0.4142173	2.2754757	1.5210125	1.6388106	1.4413042	1.5940346	2.3957229	1.7892078	1.6016849	3.150571	1.4891044	2.1063864	2.7675197	1.3890958	0.6744147	0.87897617	2.5392354	2.3092134	2.1334548	1.8702884	2.3714936	1.8551426	1.954979	1.7315406	1.3377218	2.4738822	1.6787171	1.4806696	1.957474	2.511659	1.7465289	0.6807443	0.6807443	0.6807443	0.6807443	0.6807443	1.1628821	1.105389	0.76410687	0.40001935	0.47302598	0.28853232	0.9099915	1.308823	1.5122987	1.5631899	1.5117414	0.949281
BLVRB	0.92594755	1.0014902	0.45412362	0.9442022	1.0298481	0.6260293	0.74598986	0.6168108	0.6952933	0.99401355	0.5387937	0.92675745	0.63186175	0.63339204	0.8941797	0.84000546	0.96071666	0.70373076	0.7855679	0.6031502	0.7913435	0.49521652	0.8345477	1.0666884	0.83466	0.91985375	0.7521434	0.88378453	0.62792444	0.6153918	0.58410275	0.6084535	0.6259448	0.6259448	0.6259448	0.62594473	0.6259448	0.75828356	1.0667945	1.0586178	1.0325849	1.5655204	1.132205	0.74050796	1.4074596	0.7831168	0.7450504	0.70985895	1.117164
TSPO	1.3334359	1.1814127	0.88847786	1.0441912	0.95857614	0.6760492	0.83515614	0.8701033	0.70585483	0.91476	0.6535996	0.8995482	0.73189104	0.83414507	1.1523039	1.1111616	1.292716	0.6967694	0.6947946	0.7389331	0.7040548	0.6614333	0.9103585	0.84213066	1.0274365	0.9262952	0.92574996	0.8219577	0.81436986	0.73175496	0.9895691	0.66073346	0.7343786	0.73437864	0.7343786	0.73437864	0.73437864	0.7460815	1.1866854	1.0508454	1.1177515	1.2731667	1.3685017	0.8175517	1.4100931	0.78356844	0.6417187	0.6040365	1.010674
C4BPA	3.8594093	2.7217152	0.62367743	3.4988425	3.5016663	0.9228736	1.0297619	3.8778098	1.4151653	0.911777	15.491609	1.0627164	4.7929325	4.9089813	1.5273811	0.98021674	1.0197245	2.241204	2.2203658	1.7500426	2.5691328	11.086166	3.3775523	1.8276917	3.0422087	0.54470056	3.0943747	0.89628494	4.4648814	1.9125059	4.365637	5.038753	1.174836	1.1748362	1.1748362	1.1748362	1.1748362	0.4228426	2.352707	0.4476092	0.9536724	0.96427476	0.5222174	0.51241404	1.6619278	1.5843064	0.82213426	0.75589365	0.555038
C4BPB	2.5208046	2.0438576	0.7334207	2.676265	2.3723028	0.5832564	1.348609	8.592964	2.2161057	0.8772708	7.696097	1.547469	2.8598018	4.5475287	1.582755	1.3937804	1.5163275	1.743108	1.2575082	1.0197875	2.0820513	13.202663	3.9004562	1.2363917	1.975593	0.84374803	3.9022906	0.8063163	6.389758	2.0333755	6.067317	6.200774	0.64010674	0.64010674	0.64010674	0.64010674	0.64010674	0.6293575	1.5528854	0.7595046	0.7954175	1.1078876	0.91551745	0.4016517	1.5870415	1.521686	0.78014517	0.9489048	0.6458101
CA4	1.841473	1.3622388	0.019395158	0.85313535	0.5880728	0.96351624	0.7331206	0.56922483	0.6318857	1.5820506	0.7113052	0.8867023	1.0305958	1.4023882	0.75948554	1.019866	0.67513925	0.7051299	0.8960925	0.7352907	1.1598575	0.6432072	0.73137337	1.3334353	1.2047021	1.1254187	0.73775333	1.0260861	1.0330216	0.737146	0.5920283	0.6039234	0.8188009	0.81880087	0.8188009	0.8188009	0.81880087	0.6997949	0.90149766	0.8617497	1.1304222	2.2189572	1.3143514	0.81689125	0.80947316	0.78214633	0.5460316	0.9186851	1.3943769
CACNA1B	1.1684672	0.8296892	1.1812975	1.1193146	1.0564595	0.9919871	0.99684864	0.7858264	0.93536925	1.0923411	0.73562795	0.7568145	0.7413356	0.58548325	1.1608366	0.9971332	0.91679204	0.8495212	0.82682246	0.73399824	1.0517845	0.82971776	1.0622263	1.0696764	0.79052675	0.9264068	0.7541489	0.88056105	0.7430806	0.79526806	0.7048253	0.7430443	0.8556519	0.8556519	0.8556519	0.8556519	0.8556519	0.96308315	0.8469274	1.2509087	0.8497206	1.1285303	1.0363479	0.9744774	1.055058	0.941802	0.96554697	0.987597	0.9071702
CACNA1C	1.0776714	0.854636	1.1418667	1.0282531	0.980937	0.81148267	0.8989217	0.9425994	0.9398001	0.95839155	0.81281865	0.7883152	0.8667832	0.7745568	0.7844045	1.0597538	0.92156845	0.77737224	0.74484724	0.7914202	0.89375603	1.0096298	1.1128898	1.01801	0.93825424	0.9560264	1.0539289	0.7522922	0.8793372	0.73891336	0.6508437	0.89491343	0.81060994	0.81061	0.81061	0.81061	0.81061	1.025527	0.95171577	1.0220187	1.3684442	1.0661826	1.1299964	0.7694469	1.001907	0.92184716	0.84198076	0.9009326	0.99681914
CACNA1D	1.4478341	1.536556	0.66187817	1.221008	0.73820317	0.6471444	0.73719984	0.5680907	0.650349	0.65810883	0.52554846	0.71748954	0.58430403	0.5816397	1.0084542	1.0664456	0.84781027	0.62951446	0.51516277	0.57318074	0.7382034	0.47416544	0.7614314	0.68786305	0.5441293	0.87497103	0.7008813	0.75060964	0.66410595	0.5290209	0.58205044	0.7198449	0.7995016	0.7995016	0.7995016	0.79950154	0.7995016	0.9153755	1.2457491	0.8904389	1.224912	0.95131195	1.8656157	0.91568387	1.0666069	0.7343681	0.64836353	0.54157573	1.1391208
CACNA1E	1.1549643	1.0583808	1.2410313	1.1162753	1.1337782	0.97104794	1.035777	0.92333376	1.0017027	1.0429187	0.95080286	1.1847991	1.0860853	1.0523171	0.78102356	0.9971023	1.03482	0.9229455	1.0201465	1.0100509	0.88465625	0.9832953	0.90762985	1.026474	0.9838234	1.0798076	0.9492389	0.8526693	1.0408518	0.9197252	1.0877646	0.8465465	0.9156554	0.9156554	0.9156554	0.9156554	0.9156554	0.76538295	0.81600523	1.0545114	1.0440749	1.1992587	1.2834408	0.9744144	1.1878091	0.9527218	0.8902322	0.83214885	0.8458774
CACNA2D1	1.0314903	0.7618971	0.96981144	0.91966724	0.8284966	0.8694536	0.9235234	0.89126915	0.8393129	0.895005	0.8504974	0.8813363	1.0409969	0.9201312	1.0660945	1.0217292	0.8621221	0.78199804	0.9386174	0.8057637	0.92152363	0.8108163	0.94529635	0.95657575	0.8419682	0.87051964	0.8987713	0.8152413	0.8074983	0.74191284	1.047452	0.80621177	0.798299	0.798299	0.798299	0.798299	0.798299	1.0330515	1.1000457	0.97986794	0.9738934	1.2056065	1.1121246	0.96597457	1.052127	0.9199146	0.86954117	0.78785384	0.9035558
CACNB1	0.9818443	1.0121944	0.8149939	0.9088529	0.8870102	0.8148299	0.96097183	0.7916877	0.89386135	1.0795392	0.7635611	0.89182156	0.87982655	0.85247177	0.9271135	0.82071066	0.90909743	0.75824356	0.8182316	0.82641065	0.8613972	0.8149399	1.0915027	0.9442795	0.9586012	0.8900691	0.80033916	0.75600445	0.86545783	0.81269574	0.74859864	0.7288297	0.81504905	0.81504905	0.81504905	0.81504905	0.81504905	0.9224514	1.1011918	1.0865998	0.91053414	1.4289948	1.1750107	0.8670897	0.905333	0.9513807	0.7870591	0.86435515	1.0167284
CACNB2	1.768299	1.1009489	0.5159358	0.7224643	0.62501717	0.8621938	0.7195461	0.57459176	0.9863244	0.9526125	0.5383211	0.86809504	0.651216	0.5770972	0.7170475	0.83252734	0.95948625	0.68152773	0.664746	0.79315096	0.9908088	0.6745568	0.8393254	0.69237673	0.8447583	0.9615031	0.734113	0.75634754	1.0437083	0.7656548	0.46582133	1.0842655	1.1929713	1.1929713	1.1929713	1.1929712	1.1929712	1.0778522	0.87218744	0.9063361	1.1512654	1.381101	1.5780839	0.89990324	0.77884966	0.76413864	0.7641649	0.82611907	0.79560673
CACNB4	1.5669652	0.9291424	0.9675993	1.6402892	0.9165834	0.77114445	0.8329224	0.7663529	0.7544083	0.97615594	0.9499452	0.9552271	0.9839274	0.8080696	0.9932944	1.1878753	0.9272398	0.7141279	1.0618408	0.83153737	0.8854633	0.72530127	0.94124025	0.8458538	0.7202495	0.9253248	1.0752691	0.75681984	1.2740358	0.7965844	0.8050609	0.6185226	0.8843333	0.8843333	0.8843333	0.8843333	0.8843333	0.7087251	0.74623907	0.9963697	1.2450477	1.0889412	1.1858011	1.5471386	1.1213387	0.9232909	0.6966374	0.7404701	0.855802
CACNG1	1.0408516	0.92207754	0.918582	1.0205578	0.80931544	0.7714775	1.0659295	0.75418913	0.83885795	0.981281	0.9236271	0.8874243	0.8338555	0.69322443	0.847015	1.1143649	0.84530896	0.7757398	0.93508774	0.7580883	0.8925983	0.74834543	1.0941808	0.95798707	0.8342764	0.92479134	0.8038674	0.731784	0.8539873	0.7957775	0.65346056	0.66354	0.83105826	0.83105826	0.83105826	0.83105826	0.83105826	0.8691566	0.8510085	1.0170317	1.0505854	1.3892674	1.2390307	0.87920326	0.97518355	0.9870678	0.85899585	0.88346803	0.78880316
CCK	1.0584441	0.9105869	1.0026722	0.75053054	0.9346108	1.1061134	1.0411088	0.9749159	0.9738839	0.8499462	1.1306889	0.90899724	0.9499989	1.303555	1.0217185	0.96240073	0.84499156	0.93977565	1.0619712	0.88384753	0.8842637	0.8136187	0.9450322	1.1850705	1.1277303	1.0669968	1.0207574	1.219405	0.9816036	1.0087547	0.8312203	0.97537446	0.8622579	0.8622579	0.8622579	0.8622579	0.86225784	1.0191805	1.1084571	1.0927402	0.9624975	1.3607526	1.0162401	0.7503297	0.87823814	0.93100595	0.9810112	0.89954805	0.97169393
CD3D	0.22207037	0.29857552	1.7047101	0.67317545	1.0617148	1.3341682	0.9559007	1.7312955	1.1661812	1.108897	3.3489509	0.843397	1.9780556	1.1546779	0.77437514	1.2756851	0.7221988	1.9520421	2.412745	2.316149	1.5585362	1.7023075	1.7172441	1.3637193	1.9542735	1.1755239	1.4461191	1.3183913	1.3247852	1.5182185	1.5343729	1.3121386	1.0896891	1.0896891	1.0896891	1.0896891	1.0896891	1.1574738	0.4978504	0.63018453	0.5244668	0.22920446	0.3139149	2.3546007	0.93798685	1.5078977	1.2793769	1.567044	0.7727639
CD3E	0.7652855	0.6636224	1.0038998	1.1745411	1.2499546	0.9035589	0.9856997	1.2800691	1.114747	1.4011374	0.9545546	1.104011	1.3297625	0.81812483	0.65853524	1.2154949	1.0726733	0.7355608	1.2958858	1.1809515	1.1348147	0.95641756	1.282027	1.150867	1.3859663	0.87630355	0.6780245	0.7908257	0.6250726	0.6400355	0.9809245	1.2750039	0.88053954	0.8805395	0.88053954	0.88053954	0.88053954	0.76136124	0.7564398	0.7498352	0.9760591	0.89551866	0.8751716	1.6660681	1.0867682	1.223566	0.9196086	1.0896019	0.74027187
CGA	1.1722172	0.7055213	0.82786095	0.9181283	0.876645	0.71769214	1.2456608	0.71505654	0.8698674	1.0582132	0.66035354	0.8762035	0.7783847	0.83417183	0.7721845	0.85776395	0.89353716	0.6736212	0.8169729	0.6339584	0.8029847	0.75743437	1.1305561	0.96138227	0.7831072	0.9071656	0.85213304	0.7060667	0.7965345	0.8361357	0.69018596	0.65229404	0.8575906	0.8575907	0.8575907	0.8575907	0.8575906	1.1326835	0.94864166	1.6421713	0.92329496	1.0014095	1.1702112	0.8568421	1.0937316	0.7672443	0.771096	0.6926727	0.8864197
CHRM2	1.2543347	1.0023533	0.90195405	0.90219647	0.86421615	0.86625224	1.1260273	0.8747493	0.9879091	1.2175841	0.5850977	0.8364747	0.96484643	0.8586016	0.892668	0.8452621	0.76287574	0.7444406	0.6861638	0.61986774	0.9308978	0.7179586	1.2078047	1.0772654	1.0125428	0.87257534	0.81986225	0.6696276	0.81590414	0.7376673	0.7517557	0.8216971	0.82234526	0.82234526	0.82234526	0.82234526	0.82234526	0.88591397	1.2231188	1.0408988	1.0300084	0.9339054	1.2419631	0.7433413	1.2113202	1.0164624	0.79261214	0.88045514	1.1546279
CHRM3	1.0544069	1.1516737	0.69850975	0.7936436	1.2310251	1.2778068	1.2315016	1.5052145	1.4281777	1.7355431	1.1900275	1.1620913	1.3200519	1.4423072	1.2244248	1.0723081	0.94656515	1.0788128	1.302778	1.2054014	1.2012777	1.5588229	1.4788189	1.3695723	1.1346574	1.1725035	1.4979218	1.1016709	1.3060204	1.601614	1.6748705	1.2947712	1.0710833	1.0710833	1.0710833	1.0710833	1.0710833	0.92201656	1.0122607	0.9395938	0.9406995	0.9684426	0.94643843	0.9602775	0.77572894	1.1977706	1.206375	1.130396	1.0041646
CHRM4	0.97640586	0.74420285	0.8063512	0.86228645	0.812225	0.9897194	1.1454694	0.95619637	1.001057	1.1534451	0.6718243	0.9038502	1.0176418	0.9140202	1.0862608	0.89151365	0.79377043	0.6591238	0.9646343	0.8692102	1.0431916	0.9009699	1.477862	1.201227	0.9620453	0.77882934	0.8156163	0.7403865	0.7305994	0.78930175	0.95781916	0.9361673	0.8071648	0.8071648	0.8071647	0.8071648	0.8071648	1.0508608	1.2566752	1.3845049	1.0268804	0.76291376	0.92371494	0.7591294	0.8783269	1.0046959	1.0386455	0.9136521	1.0642223
CHRNA2	1.0458443	1.2578835	1.2238213	1.2223417	0.88865995	0.9176088	1.086265	0.83494747	1.0080984	1.3231314	0.721442	0.9265004	0.89159155	1.0032663	0.885917	0.9776416	1.1167787	0.74820435	0.8435617	0.84742516	0.9294628	0.96361816	1.0773408	1.0790801	0.9592244	0.98022294	0.92933756	0.82622516	0.7419949	0.7103766	0.86738944	0.8143876	0.8580844	0.8580844	0.8580844	0.8580844	0.8580844	0.64976907	0.90313894	0.89248997	1.2183642	1.2851849	1.2857022	0.9942052	1.1950715	0.9189351	0.82472754	0.8324121	0.8141541
CHRNA4	1.1272026	0.9020934	0.961014	0.9427195	0.8664136	0.81726557	0.90156364	0.8293969	0.8401815	0.88281226	0.8812111	0.9435125	0.8799695	0.93244994	1.0358598	1.0286459	0.8252679	0.9025484	0.8772527	0.85570866	0.9479295	0.7810739	0.9626304	1.0023736	0.81902504	1.1462808	1.0481845	1.0138216	0.98507625	1.0213432	0.84114146	0.7420957	0.8602062	0.8602062	0.8602062	0.8602062	0.8602062	0.9687296	1.0175418	0.9607558	1.0040241	1.3295268	1.1523641	0.96088535	0.94197637	0.9348021	0.88044256	0.84895056	0.9458297
CHRNA5	0.7020327	3.2615702	1.9530697	1.4282105	2.811565	2.2042809	1.0652417	1.5114089	2.2213445	1.3024161	0.9737518	1.050984	1.5829557	3.8340256	1.2990506	1.2999023	2.43565	1.0442775	1.5565814	1.4708751	0.8274302	2.4487815	1.2706869	0.9501098	0.93333966	0.9533068	1.2141496	0.81972295	2.249397	1.4115357	1.5996643	2.7564235	0.809704	0.809704	0.809704	0.809704	0.809704	0.93384075	1.522467	1.1286763	0.64663047	0.43120202	1.403073	1.0263462	0.6931847	1.0320852	1.2668288	0.91566443	1.3466506
CHRNB1	0.61786234	0.8015457	1.1508157	1.0922658	1.00308	1.2424897	1.0633869	1.3002585	1.1647049	1.4428818	1.3183602	0.9856399	0.84946394	1.0725905	0.75452864	0.7835968	0.9768039	1.093625	0.9989094	0.753971	0.9157759	1.1655276	1.2085999	1.1152985	0.95930505	1.2568693	1.4763278	1.2675787	1.1845957	1.0070307	0.8863486	1.345324	0.8637107	0.8637107	0.86371064	0.8637107	0.8637107	0.90958023	0.68472624	0.5673936	0.99111897	0.9052212	0.91065115	0.8925358	1.0737987	1.2995799	1.2879736	1.4774215	1.0024066
CHRNB2	1.0535179	0.9529453	0.91071403	0.80208594	0.8216171	0.888051	0.9598394	0.85302746	0.8941292	1.102891	0.61195445	0.83354676	0.8896038	0.78655326	0.8018714	0.89409846	0.8068437	0.57828915	0.79944927	0.8073321	1.0140971	0.87478304	0.8704431	1.0123949	0.91421014	0.8491938	0.76092064	0.6802331	0.6613015	0.66952944	0.6633267	0.7598615	0.817377	0.817377	0.817377	0.817377	0.817377	0.67963874	0.9480906	1.1333208	1.1742154	1.5181354	1.1545368	0.8077118	0.8761502	0.93242055	0.81946725	0.95631397	0.8541023
CHRNB3	1.303741	0.90179515	0.8963267	1.0921255	0.91200346	0.9074188	1.2341946	0.9886147	1.0757008	1.3589829	0.753443	0.9758246	0.8391416	0.8545067	1.0113096	0.8156238	0.9429154	0.69469494	0.9784838	0.8274931	0.93333274	0.9656814	1.2336347	1.0514363	0.8845394	0.9693378	0.88364804	0.80994296	0.8351471	0.8111411	0.9047688	0.8203105	0.9242819	0.9242819	0.9242819	0.9242819	0.9242819	0.95458186	1.1171039	1.0874385	0.92406434	0.9318288	1.0090015	0.8553689	1.1379988	1.0187106	1.0112423	0.9526606	1.0488948
CHRNB4	1.0067542	0.8612422	0.97378254	0.8071892	0.9145399	1.114692	1.1041613	0.9595088	1.0519186	1.0509644	0.76483613	1.0289849	0.98397934	0.9375021	1.1240945	0.8563656	0.902937	0.8220801	0.915339	1.0331767	1.2160467	1.0345675	1.1549547	1.1873791	1.0702083	0.8643001	0.85797805	0.9748303	0.73807395	0.80513054	0.9348906	0.9555835	0.92847335	0.92847335	0.92847335	0.92847335	0.92847335	1.1376978	1.2136376	1.1379272	0.79531646	0.96362793	0.87804365	0.8701727	0.8013661	1.0859652	1.0586203	1.0576249	1.14337
CHRND	1.7402139	0.9301713	0.87144077	1.0438323	0.845482	0.8078785	1.145866	0.92803323	0.9383332	1.063446	0.68814373	0.89846873	0.920007	0.9884653	0.8786153	0.9410801	0.86875135	0.61907184	0.8786739	0.7884614	0.8445736	0.8067933	1.1338583	0.94000596	0.8528442	0.73258555	0.9216774	0.7687362	0.73597807	0.9023103	0.9569919	0.7573151	0.8714996	0.8714996	0.8714996	0.8714996	0.8714996	0.7164093	0.8890983	1.0939626	1.3172169	1.5970496	1.1353062	0.78375995	0.9632353	0.82032377	0.8928417	0.79079705	0.88258
CRAT	1.4790139	0.8582171	0.46004167	0.6465374	0.5420869	0.40362018	0.7555087	0.5248187	0.5133851	0.7924971	0.4085591	0.70587015	0.6215296	0.56465656	0.92155087	0.6255108	0.66379637	0.51801133	0.74049056	0.60716236	0.5785233	0.34221023	0.60838854	0.937606	0.6262258	0.74319506	0.49010596	0.72888845	0.37332526	0.3966017	0.47008896	0.42489198	0.81595093	0.81595093	0.81595093	0.81595093	0.8159509	0.89704704	1.1517867	1.213894	1.3760272	1.6436483	1.2155275	0.7367686	0.8466313	0.6313595	0.54292583	0.74438363	1.1569451
CRH	1.0738857	0.9388928	0.8566271	0.91891706	0.9160809	0.90640664	0.8925795	0.92252284	0.94281363	0.9935523	0.73887104	0.86452156	0.7820697	0.7939048	0.85936636	0.98233163	0.90631443	0.71249086	0.7738613	0.8475513	0.91823924	0.8626367	0.925021	0.9927181	0.9197523	0.8696344	0.8166595	0.845276	0.72585356	0.6948063	0.77157617	0.84845	0.859453	0.859453	0.859453	0.859453	0.859453	0.7871836	0.9181764	0.95294064	1.2116867	1.1788363	1.2278349	0.86854005	1.021119	0.9324792	0.979004	0.92219716	0.84399873
CSF1	1.0028906	0.757969	0.711449	0.92416453	0.8329676	1.0087043	1.0038524	0.90321267	1.1118696	1.3053741	0.7591153	0.80753034	0.77778345	0.7903235	0.8840703	0.982974	0.769517	0.82816726	0.8695744	0.7874076	1.0110455	0.9968443	1.0958099	1.210485	1.1369178	1.074172	0.98966765	0.88949305	0.81087404	0.8577632	0.7529929	0.87692565	0.8705104	0.8705104	0.8705104	0.87051034	0.8705104	0.8553745	0.8618952	0.8741741	0.9877081	1.24564	1.2267815	0.898445	0.9774899	1.048127	1.0941546	0.930209	0.8811932
CSF3	1.0894518	0.8022793	8.796608	1.0352408	0.8899664	0.64290106	0.9040581	1.0005136	0.84841496	0.92901725	0.84315705	0.75885713	0.9346529	0.6977383	0.9067499	0.921617	0.7912227	0.6691286	0.79982954	0.66006213	0.829667	0.90498453	0.8366663	0.85198575	0.90073717	0.8289561	0.75638723	0.6951638	0.70589674	0.8688107	1.1170309	0.85855293	0.78365564	0.7836556	0.78365564	0.7836556	0.78365564	0.87837976	1.0437989	0.9990179	0.98445493	1.3546995	1.2388703	0.9307043	0.9466152	0.9956996	0.81732666	0.81043506	0.9567682
CSF3R	1.0853145	0.9026391	22.643738	1.7777333	2.1903718	0.74167186	1.0667864	1.6529197	0.91513	1.0599791	1.5644537	0.86887723	0.9868659	1.0574175	1.3433796	0.99087024	1.0879627	1.1809002	1.0212752	0.89772373	1.183761	1.8201668	1.1933259	1.1876259	0.97870964	0.928447	1.5890638	0.9128263	1.2140528	1.0835296	1.2975936	1.3230873	0.74996614	0.74996614	0.74996614	0.7499661	0.74996614	0.9062241	1.2998626	0.96295345	0.80712664	1.1736021	0.9375548	0.7948544	1.4202498	0.9952404	0.83016306	0.8721688	1.012239
CYP1A2	1.0905492	0.9528853	0.89880097	1.0090021	0.9609559	0.95561135	0.97669595	0.861963	0.9447878	1.1318407	0.6625052	1.0719484	1.0581354	1.0400519	0.897956	0.95445573	0.9220805	0.6300684	1.0317323	0.9518289	0.9126792	0.8809809	1.0655929	1.0474876	1.0070386	0.8250923	0.76343364	0.7208045	0.71809655	0.63431627	0.98743546	0.7805673	0.9311094	0.9311094	0.9311094	0.9311094	0.9311094	0.72566444	0.9796365	0.9234757	1.1316123	1.193394	1.2271037	0.9334909	1.1521199	0.8995259	0.93408656	0.89988947	0.90744966
CYP2A6	1.249806	0.9957193	0.96976507	1.0205129	0.9669347	0.8728077	1.1239998	0.86700594	0.9538661	1.2119261	0.83586687	0.91091985	0.9148768	0.8961955	0.8786921	1.1341099	0.8848547	0.70515174	0.90054184	0.80802995	0.9493255	0.8136709	1.1301916	1.056452	0.90936124	0.8729091	0.9702216	0.8415032	0.8608356	0.7178698	0.7992805	0.8099473	0.8975517	0.8975517	0.8975517	0.8975517	0.89755166	0.8027793	0.9621058	0.9331637	0.96573275	1.4681554	1.1964687	0.87017184	1.0520414	0.9906793	0.9075298	0.85117275	0.88170886
CYP2A7	1.113823	0.98619115	1.050746	1.1639074	1.3515358	0.68672293	1.2219176	0.92022246	1.0352217	1.4516171	0.8277293	1.0284263	1.0072566	0.83180034	0.6927019	1.5130727	0.9918739	0.6456809	0.8248972	0.9265978	0.87391794	0.76890385	0.9713591	0.8932151	0.78287727	1.0226878	1.1405241	0.73866534	0.86654866	1.0031351	0.6988501	0.66341853	0.87892395	0.878924	0.878924	0.87892395	0.87892395	0.70628613	0.83098966	0.6633622	1.3564036	1.550959	1.2589471	1.1025416	1.1245606	0.7994378	0.7053381	0.90117425	0.7546718
CYP3A7	1.284263	0.89302087	0.5376435	0.9747106	0.80768746	1.220811	1.2691859	0.9284074	1.2809029	1.7107632	1.025166	1.1380949	1.4900928	3.670499	0.6741598	0.89086336	0.8762859	0.9397521	1.0275116	1.0572107	1.2008752	0.91763014	0.881691	1.0668461	1.141197	1.1842642	1.2123481	1.1565212	1.0454112	1.1179678	0.92689466	0.83023804	1.1912293	1.1912293	1.1912293	1.1912293	1.1912293	0.8653708	0.7617163	1.0102911	1.0314202	1.1086539	1.0979397	0.90986156	0.8830101	0.9888964	1.2533144	1.0895246	0.97088635
CYP2A13	1.4392153	1.0673345	0.97519016	1.0847794	0.9662046	0.84282005	0.9750275	0.80762434	0.80517197	0.90433383	0.83699137	1.0099396	0.9487201	0.942761	0.7395763	0.8815469	0.8782942	0.83463275	0.9884358	0.85694027	0.8934453	0.81951535	1.0558492	1.0828322	0.9338239	1.0334541	0.8789584	1.0045245	1.0049121	0.98389584	0.7310396	0.9307073	0.95128953	0.95128953	0.95128953	0.95128953	0.95128953	0.7899628	0.9146318	0.88354826	1.2225807	1.3621209	1.3570274	0.89046323	0.8846474	0.93280387	0.88362306	0.8785902	0.95778465
CYP2B6	1.1398069	0.35832933	0.2834063	0.62347126	0.34596542	0.25147137	1.8417282	0.52550393	1.2716731	2.2645347	0.3074144	1.8011802	1.2925652	0.3985372	1.3462014	0.39776134	0.32204822	0.65870434	0.5869195	0.8941242	1.004428	0.26009968	0.72470915	0.64421475	0.64421475	1.0904855	0.47116214	1.2815815	0.6554364	0.37587878	0.40699518	0.49118415	0.7974877	0.7974877	0.7974877	0.7974876	0.7974876	1.2698352	1.8189402	2.26773	0.8194632	0.72524476	0.40640742	0.57679266	0.6485252	0.9977338	0.73570126	0.7336278	1.563952
CYP2C8	1.9083779	0.7424935	0.688266	0.7651613	0.5798729	0.7140382	0.7519972	0.6717365	0.94191206	0.83350223	0.85247886	0.9912682	0.95494574	0.656771	0.5923984	1.0872674	0.74827915	1.2045234	0.77619267	0.7649044	1.2077664	0.67113835	0.75155497	0.8013163	1.0293189	0.9457639	0.7463702	0.887674	0.92072564	1.0046468	0.74054945	0.7359738	1.0412853	1.0412853	1.0412853	1.0412853	1.0412852	0.6533369	0.7916542	1.1752579	0.7481529	1.1391773	1.3831835	0.97223544	0.75506073	0.7227027	0.80552757	1.8537108	0.60613054
CYP2C9	1.3390685	0.24593842	0.08463999	0.7541446	0.15128596	0.058742452	0.28339174	0.10152211	0.2618353	0.110855475	0.26658446	0.4586027	0.16477603	0.31490982	0.49610034	0.2845028	0.16082665	0.23093732	0.1792639	0.29274556	0.5534573	0.16705073	0.22022173	0.15350856	0.21901156	0.7691541	0.28408256	0.5491591	0.3934927	0.11452798	0.09047182	0.4465825	0.37192056	0.37192056	0.37192053	0.37192053	0.37192056	0.60581297	1.8734595	1.2371916	0.83995104	3.4587605	0.5333019	0.6948752	1.059743	0.23063494	0.20965062	0.25661796	1.0778965
CYP2C18	1.8126457	0.19215667	0.07416442	0.84416485	0.21425048	0.11583593	0.5247596	0.2067852	0.49745134	0.11347817	0.4491913	0.6602077	0.3286163	1.0620754	0.90856695	0.32307616	0.2556017	0.5204835	0.4935385	0.50352186	0.6752627	0.4804488	0.49387023	0.44304597	0.32166824	0.6003906	0.5270298	0.4832005	0.8801985	0.15368344	0.1476646	0.7152108	0.36858544	0.36858544	0.36858544	0.36858544	0.36858544	1.2296455	1.5481546	1.0225048	0.85797703	2.538674	0.324033	0.4621131	1.4724288	0.5753181	0.5488999	0.4202511	1.6829749
CYP2J2	1.7642707	1.2916244	0.1182623	0.65563077	0.6993232	1.1508654	1.0147856	0.920056	0.9262128	0.9935122	0.38300344	0.95639974	0.7206373	0.617557	0.80308926	1.0009344	0.9784058	0.8225347	0.693741	0.6865175	0.8808496	0.6947209	0.78238034	0.9444091	0.94674385	0.9204421	0.7114108	0.75906205	0.85568744	0.9192671	1.0358865	0.7307937	1.0623595	1.0623595	1.0623593	1.0623595	1.0623595	0.5848388	1.0103613	1.011024	1.1160386	1.3333412	1.3724556	0.906736	1.117502	0.899407	0.8055761	0.84271944	0.8874145
CYP3A5	1.8261222	0.9502652	0.0902301	0.7665452	0.9016764	1.3708421	0.79958874	0.43773332	2.009378	1.9987383	1.615971	0.69726866	0.62642807	2.1393247	0.42828298	0.9806927	1.1532644	0.6639994	0.43094584	0.61783534	1.1913327	0.89422405	0.5923843	0.65549886	0.71684515	0.9303754	1.4047399	0.8677173	0.9530616	0.83993274	0.5196078	0.67500085	1.206134	1.206134	1.206134	1.206134	1.206134	0.93433833	0.8432845	0.81742233	0.86518383	1.5061527	1.6489105	1.0901304	0.5269589	0.65406775	0.5623779	1.5511724	1.3746237
CYP4A11	1.1393429	0.9299724	0.82993424	0.9511458	0.87477523	0.8210864	1.1079146	0.9164941	1.0427336	1.0589756	0.77219546	0.9623652	0.9219141	0.871987	0.8430607	0.80251133	0.9183279	0.7275114	0.8922299	0.84178644	1.0397245	0.9061285	1.0412631	1.0809418	0.9013306	0.91895986	0.8669616	0.793875	0.7442751	0.89049244	0.8844393	0.79048157	0.8559336	0.8559336	0.8559336	0.8559336	0.8559336	0.92389786	0.98348325	1.115666	1.0703518	1.2677428	0.8908225	0.8913621	1.0675689	0.8932495	0.9971265	0.89872986	0.95175356
CYP7A1	1.0752124	1.1193783	1.0316457	1.0094256	0.9864907	0.9429958	0.9354688	1.0603429	1.0128585	1.0588291	0.7548755	1.0098672	0.9736481	0.9605201	1.0402788	0.9670618	1.0191051	0.87750864	0.99134195	0.91024363	0.98795056	1.050325	1.0578334	1.0814098	0.84198165	0.91725886	0.8640494	0.8136669	0.91189617	0.85033923	0.96741855	0.91381496	0.9305306	0.9305306	0.9305306	0.9305306	0.93053055	1.0086795	1.109492	1.0830815	1.0345272	1.0613223	0.9769905	0.86103606	1.0556493	0.95226085	0.9327852	0.9241746	1.0876769
CYP11A1	0.9137781	0.9864694	0.7412608	1.0849152	0.8908884	0.8090968	1.0480632	0.9657263	1.1279249	0.98292947	0.77279836	0.9603049	0.7867902	0.8210367	0.84766805	1.0015324	0.7169604	0.62746644	0.79444057	0.9123975	0.9384548	0.806058	1.1352631	1.0415511	0.8682516	0.8975735	0.7488714	0.5582223	0.6530201	0.77113783	0.8040276	0.81972855	0.822915	0.822915	0.822915	0.822915	0.822915	0.75113916	0.9628896	0.8402947	1.197685	1.395112	1.0447048	0.9511531	0.99698275	0.97513235	0.9480263	0.9368796	0.79401404
CYP24A1	0.11445072	0.10246585	0.4832655	0.101419315	0.13776836	0.10358057	0.12204314	0.11347824	0.160524	0.13376336	0.102850415	0.10889289	0.9820467	0.13278931	0.09226451	0.098045155	0.09957568	0.118858024	0.11620621	0.11144141	0.103894256	0.11127685	1.7890183	0.11171142	0.10407596	0.15873773	0.09099296	0.090101525	0.10612401	0.10252602	0.10293684	0.082306445	0.09427013	0.09427013	0.09427013	0.09427013	0.09427013	0.34998563	0.39614508	0.10793297	0.1017966	0.11218347	0.099161625	0.114604756	0.15769583	0.1329455	9.26319	0.16435827	0.11434504
CYP26A1	1.3548815	0.8566936	0.7893371	0.8970821	0.9642234	0.7273507	0.851943	0.7625512	1.0420127	1.0959146	0.5966683	1.2257032	0.893533	0.8324319	0.95944023	0.81269836	0.7220417	0.7022299	0.8290816	0.803196	0.8861771	0.7705225	1.237498	0.90842766	0.82496935	0.6988049	0.73447233	0.66386557	0.6958406	0.6843399	0.77595156	0.6040626	0.77749187	0.7774918	0.7774918	0.77749187	0.77749187	1.1092507	1.0719854	1.0877695	1.042502	1.0902588	0.94637734	0.7746239	0.9277533	0.8961482	0.99362814	1.0597024	0.88468957
CYP27A1	1.2951612	0.6369331	0.83907115	0.92345864	0.6594732	0.38545558	0.6498719	0.47349936	0.45730737	0.543319	0.530011	0.52782565	0.3502315	0.57448536	0.7493909	1.2144477	0.7050304	0.43933794	0.48407602	0.5876836	0.6517195	0.30487087	0.42593595	0.7047941	0.78786546	0.8105417	0.41017637	0.76249695	0.2662243	0.40710065	0.34219283	0.34939137	0.8639621	0.8639621	0.8639621	0.8639621	0.8639621	0.8241495	0.8231256	1.0167444	1.6973344	1.7722276	0.97394145	1.2025906	1.0972756	0.5403873	0.5926817	0.45954096	0.91511893
CYP27B1	1.1434	1.1527365	15.396037	2.032557	4.1150627	1.0700582	1.1883901	6.0627465	1.4482553	1.33987	2.9076657	1.3526706	1.5924641	1.7004143	1.1423646	1.1684529	1.5996503	1.7576948	1.6666994	1.7434591	1.5096191	3.2712052	1.794336	1.3273238	1.7476842	1.2533102	2.3624382	1.0992843	1.3986582	1.5700406	6.2042117	1.1184561	1.0857027	1.0857027	1.0857027	1.0857027	1.0857027	0.9366137	0.8224337	0.85578424	1.1497184	0.93403685	0.9499897	0.91207886	1.2351671	0.986986	1.2388885	0.97830373	0.858376
CYP51A1	2.4941797	1.5160222	0.6907018	0.73470396	1.4969375	0.9239853	0.7787959	0.91920054	0.8489669	0.50209963	0.49088827	0.71320105	0.52425385	0.9714559	1.3999745	1.0539275	1.615314	1.0593231	1.0383548	0.89627993	0.6825576	0.9223105	0.92476153	0.7975588	0.7246028	0.59833145	0.8575964	0.511104	0.76815194	0.5904529	0.7662192	0.9725498	0.84059316	0.84059316	0.84059316	0.8405931	0.8405931	0.7508255	1.164727	1.0477825	1.4011984	1.15969	1.3273209	0.62354857	1.1378624	0.9126902	0.91097593	0.5633778	1.000979
DBH	1.1259469	0.81720555	0.96537733	1.0322057	0.79893273	0.8444786	1.0956604	0.85127324	1.0976319	1.0812682	0.6690514	0.79627895	0.7035909	0.6673902	0.8080037	0.93599176	0.9020271	0.76499057	0.6532788	0.6285593	0.9494213	0.813398	0.9900153	0.9447756	0.95897615	0.7569742	0.6968611	0.7358456	0.7017482	0.6227984	0.6780818	0.85007304	0.7723776	0.77237767	0.77237767	0.77237767	0.77237767	0.7471565	0.906067	1.0274985	1.2772338	1.2367327	1.0491302	0.9435704	1.0515478	0.9291286	1.0239844	0.80794984	0.8929199
DCK	0.5868247	0.82677054	0.6191744	0.59398615	1.1186808	1.2171239	0.81843764	1.1819195	0.8624101	0.65897465	0.7804207	0.9692557	0.9781885	0.6995909	1.3242269	0.60877764	0.6767919	1.1747713	1.158231	1.0661995	0.9758902	1.0594865	0.82802194	0.9512208	0.587753	0.72526115	0.80384165	0.8164723	0.8808895	0.7734242	1.2034987	0.976235	0.9437068	0.9437068	0.9437068	0.9437068	0.9437068	1.7059371	1.0817522	1.0564278	0.92614615	0.1806261	0.3004922	1.2100278	0.9614554	1.1448818	1.2721516	1.160102	1.2747183
DDC	1.0622468	1.2260911	0.089311235	0.7496164	0.7294156	0.7129271	1.0144569	0.6959567	1.0329278	0.8954536	0.36950693	0.899751	0.6981933	0.49449039	0.9834272	0.8283136	0.7787703	0.79569876	0.9557048	0.87209857	0.838352	0.62266994	0.9521791	0.9986796	0.65974957	1.0794451	0.8858315	0.8139388	0.8861884	0.69565094	0.5468986	0.8371281	0.89765215	0.89765215	0.89765215	0.89765215	0.89765215	0.7428959	1.226564	1.0994886	1.1738425	0.7202342	0.90208125	0.7560424	1.2912929	1.1892873	1.0000736	0.898196	1.0110363
DIO1	1.1309355	0.94447684	1.0152674	0.9776377	1.1191795	0.8935087	0.9996796	0.92399526	0.95212454	1.2773453	0.7217308	0.8659309	0.8057695	0.94285995	0.88152	1.0273474	0.87279564	0.6903263	0.8226212	0.7778884	0.8073417	0.9051123	0.9833711	0.9913338	0.8592363	0.761761	0.706756	0.7721076	0.74509084	0.75183094	0.9113676	0.7392687	0.86689174	0.86689174	0.86689174	0.8668917	0.86689174	0.9347832	0.99972904	1.076396	0.84870476	1.1237019	1.3157674	1.004275	1.0465981	0.926248	0.8761459	0.84765106	0.89398843
DRD2	1.1459118	0.80993646	0.8311088	0.9513084	0.9285698	0.79877466	1.0309789	0.8052288	0.8756307	1.0920064	0.7139517	0.937253	0.83716375	0.81965524	0.8812679	0.8484918	0.83228314	0.70567626	0.7947312	0.8185816	0.88888144	0.7974073	1.0363796	0.9831563	0.8881057	0.82347846	0.84295	0.7641452	0.82645786	0.7051542	0.84658253	0.7109485	0.7837262	0.7837262	0.7837262	0.7837262	0.7837262	0.83463466	1.0094674	0.9911163	1.0798554	1.2737236	1.3796753	0.8113257	1.042054	0.9320703	0.82521033	0.8208683	0.8653636
DRD3	0.9724163	0.9773632	0.9274197	1.0690292	0.91907513	0.91285884	1.0588243	0.93090236	1.125956	1.1329391	0.8635949	0.9385491	0.8620302	0.83961755	0.9129809	1.0008601	0.98982286	0.9323881	0.95195204	0.85634214	0.98157585	0.91784173	1.0168601	1.0780486	0.94015944	0.98215246	0.9736591	0.9323254	0.9419605	0.9425937	0.8039202	0.87921727	0.90455306	0.904553	0.904553	0.904553	0.90455306	0.9320116	1.0515015	0.9205585	0.98723173	1.2970076	0.9708169	0.9617263	1.0458117	0.9184884	1.0361756	0.87867063	0.8545033
DRD4	1.3512336	0.7969265	0.8765745	0.8301343	0.84170663	0.84334934	0.90907687	0.94055295	0.81622237	1.0841855	0.84295166	1.1785213	0.9528149	0.7944934	0.91620594	0.9000949	0.7434053	0.86405873	0.78589034	0.82963246	0.8009799	0.893406	1.0665526	0.967397	0.8227483	0.9818212	0.8050815	0.77565897	0.8680155	0.7377312	0.6519888	0.8868412	0.7905521	0.79055214	0.79055214	0.79055214	0.7905521	0.7055825	0.8865568	1.001867	0.8107006	1.6389529	1.3624039	0.84522164	0.87800485	1.0488886	0.94706964	0.874751	0.86353576
DRD5	0.70933336	0.31919152	0.30340013	0.64648676	0.3217218	0.1976111	0.50066227	0.23001137	0.869967	0.26621675	0.18515877	1.6499932	0.23574275	0.2245926	0.5861475	0.41277745	0.3276898	0.39213213	0.5082984	1.0209247	0.37357274	0.18514666	1.1681844	0.6656428	0.179378	0.4288595	0.6401318	0.53953665	1.4697819	0.17876405	0.20503084	1.7333359	0.26935688	0.26935688	0.26935688	0.26935685	0.26935688	2.7042122	1.2977363	0.53543705	0.53115416	0.94664913	0.45209882	0.35771385	1.9495883	1.4711661	0.28993538	0.46430755	0.8217747
EPO	1.0000374	0.85935706	0.8550073	1.1006885	0.99337316	0.900628	0.95956594	0.8886789	1.0106115	1.0245616	0.77846843	1.0078304	0.9008694	0.8426576	0.7640858	1.0645334	0.83844966	0.7616248	0.8042321	0.77406067	0.9558807	0.8967327	1.0731891	0.9552711	0.97223955	0.8499226	0.8026936	0.76786906	0.8295371	0.7690565	0.72767663	0.82955295	0.83115625	0.83115625	0.83115625	0.83115625	0.83115625	0.76903087	0.92556936	0.85391635	1.20465	1.2976865	1.3107013	0.9555278	0.8449121	0.9957793	0.98954266	0.852684	0.90856016
FKBP1A	1.2577809	0.97320294	1.3796833	0.71323645	0.98501325	1.0863403	1.0237353	0.9388823	0.85218155	0.9547085	0.7245412	0.9370069	0.8996437	0.83396757	0.9644462	1.144573	0.92161256	0.6867093	0.8290499	0.7743335	0.9422788	1.1240668	0.74784154	1.0803707	0.9140255	0.79490936	0.7394955	0.7449827	0.693573	0.98421884	0.94123465	0.80404377	0.9823031	0.9823031	0.9823031	0.9823031	0.9823031	1.02272	1.1102155	1.0527759	1.144841	0.86927414	1.0732061	0.9738245	0.84067774	1.0192549	0.98786426	0.905345	0.9270168
FOLR2	0.33627436	0.3884685	0.55764776	1.1024578	1.1262716	1.341211	1.660847	1.0890759	1.1187664	1.6496392	1.0688978	1.4524342	1.257753	1.4808689	0.8319053	0.35797396	0.7598565	0.99086577	1.6063164	1.1043116	1.7338661	0.7406486	1.5882856	2.4745483	1.7470841	1.1639165	0.88151914	0.93622863	0.6748218	0.9396322	0.80320036	1.6855284	0.543113	0.543113	0.543113	0.543113	0.543113	0.910601	0.9106931	0.8107114	0.44063494	0.48334074	0.4393489	0.6689528	1.2114009	1.5812019	1.7304913	1.8126237	0.98442835
FOLR3	1.3089193	0.9731395	2.6288075	1.1763905	0.87015224	1.0052792	1.1600823	0.9885811	1.0866349	0.88183826	0.9702326	1.1296731	0.8470452	0.9099214	1.3567913	0.9505497	0.8373385	0.90212727	0.9615999	0.98296547	0.902583	0.84892625	0.8765797	1.1146294	0.8388315	1.1312102	1.2503673	0.9579879	0.9434204	1.0725228	0.97457856	0.86343986	0.9681491	0.9681492	0.9681492	0.9681492	0.9681492	0.967563	0.9234426	0.96876746	0.96727115	1.0900719	1.0899981	0.8442323	1.1915284	1.0496699	0.99382615	0.9136293	0.96172917
GAST	1.2113416	0.9320573	0.939572	1.0803474	1.0185499	0.87147963	0.82106334	0.83164245	0.95222235	0.9926021	0.89805466	0.99150175	1.0731485	0.8902735	0.9918678	1.066749	0.9947386	0.8453482	1.0693321	1.0114897	0.77577597	0.8341751	0.85672975	0.94346446	0.9960101	0.85685855	0.8780335	0.83319384	0.84429735	0.8067188	1.0389435	0.8433204	0.95218986	0.95218986	0.95218986	0.95218986	0.95218986	0.955105	0.9988911	0.95263755	1.0984668	1.1261991	1.2770041	0.9321202	0.9910519	0.96832234	0.87691337	0.8232875	1.0977658
GABRA1	1.0653607	0.9506646	0.91980726	0.92485887	0.95296705	0.92837787	1.1166574	0.99299496	0.9837784	1.0168498	0.9600047	0.92794144	0.887743	0.87383306	0.9894143	0.931096	0.8880107	0.87471384	0.7738305	0.8406538	0.9092674	0.9540568	1.0245664	1.0524108	0.95505095	1.0048081	0.97587657	0.88875663	0.96039164	0.91508996	0.9086567	0.8875192	0.9332566	0.93325657	0.9332566	0.9332566	0.9332566	0.9969552	1.0574789	1.0264614	0.9340722	1.156427	1.1903318	0.9090234	0.9631238	1.0022624	0.8982143	0.86565006	1.0237057
GABRA2	0.25098842	0.38248938	0.23254843	0.6626521	0.6327963	0.48321664	0.9123139	0.33977142	0.5196443	0.83831394	0.66837627	0.4939032	0.54593796	0.79936045	1.4832777	0.19317956	0.31700036	1.0835949	1.654434	2.1860147	2.8070722	0.3173627	0.8852118	1.298567	0.14531189	2.1317947	0.9697322	2.8577049	0.6283888	0.41088128	0.53881145	0.3178804	1.5984763	1.5984763	1.5984763	1.5984763	1.5984763	0.5501361	0.8946305	1.8627814	1.0403166	1.0764817	0.13629723	0.64672637	0.25046214	1.5052183	1.155419	1.8815292	1.0467329
GABRA3	1.2730387	0.8819796	0.9953552	0.9841808	1.0122193	0.80942017	0.8955531	0.85972804	0.9344552	1.0351273	0.65919065	0.9574663	0.8549311	0.9769985	1.0585527	1.0361711	0.88491845	0.733725	0.8346076	0.79049724	0.8178953	0.8300221	1.036659	0.99368536	0.826904	0.7957333	0.867023	0.7327393	0.9713019	0.6798865	0.7916933	0.8650021	0.8870022	0.8870022	0.8870022	0.88700217	0.8870022	0.87433666	1.1279202	0.9048839	1.0033809	1.3550053	1.1847526	0.8563686	1.0503507	0.9039418	0.93072635	0.80833316	1.1226646
GABRA4	1.1879305	1.0696272	0.8240666	1.023737	0.9341637	1.0548156	1.0387591	1.0162497	1.1245047	1.2018228	0.72426325	1.0870916	1.0042833	1.0288416	0.8301256	1.0180435	0.8358071	0.7918728	0.89561945	0.87753767	1.0637137	1.038358	1.0765506	1.0398593	1.0291531	0.8631636	0.84760046	0.8247318	0.76447195	0.85348755	0.910304	0.9183391	0.906367	0.906367	0.906367	0.906367	0.90636694	0.96533966	1.0820259	1.0125848	1.0023613	1.115098	0.9466768	0.76769084	1.0780163	1.0320958	1.0771292	0.92098105	0.99357605
GABRA5	1.007367	0.9038814	0.89707315	0.8959886	0.9144818	0.8468684	0.9297107	0.8827366	0.9744087	0.9394608	0.82890594	1.0280901	0.92368484	1.0594066	0.9934175	0.8810618	0.8600019	0.84852	0.8855129	0.93908143	0.8738674	0.879583	0.9260467	0.963761	0.88575196	0.8904208	0.8616212	0.8224697	0.7901779	0.8714034	0.92782134	0.8423423	0.95140505	0.95140505	0.95140505	0.95140505	0.95140505	1.0766308	1.0964555	1.154182	1.0056089	1.055924	1.0440695	0.8528652	0.94752944	0.9142665	0.92666954	0.92579794	1.0465276
GABRA6	1.1985102	0.94483	0.9495081	0.95180774	0.90721625	0.86581874	0.9727439	0.87772626	0.91434705	1.0863203	0.763622	0.98093253	0.97767526	0.9042338	0.93043166	0.8970318	0.9278099	0.7088279	0.8791864	0.92178065	0.9111267	0.95726126	0.92550564	1.0172187	0.85586846	0.8296054	0.8254211	0.7316719	0.8376022	0.7675319	0.8465151	0.78502166	0.893842	0.8938419	0.893842	0.893842	0.893842	0.85990286	1.0614586	1.0457051	1.321	1.1966201	1.0378647	0.87794715	0.8763115	0.9652382	0.8297038	0.92824656	1.2499638
GABRB1	0.98563343	0.9737179	0.9274442	0.9465863	0.9281927	1.0511419	1.1675388	0.9759296	1.0584785	1.1469493	0.70664674	1.2070093	1.2503129	1.0930679	1.0546082	0.990315	0.95220137	0.7551583	1.0419976	1.1525116	0.96872485	1.120438	0.99211377	1.0104157	0.89589596	0.82085145	0.7506047	0.8588147	0.7979396	0.8000876	1.1275748	0.9182206	0.9226579	0.9226579	0.9226579	0.9226579	0.9226579	0.93376034	0.8976731	1.1998521	1.0674065	1.0014244	1.0155206	0.91543216	0.8878194	1.0306805	1.0435402	1.0068911	0.9558559
GABRB3	0.96439034	1.8445714	0.7724959	0.98863745	0.78071606	0.8827944	0.74743557	1.3354776	0.721052	0.7770788	0.5921975	1.1282028	0.75405693	0.87635076	0.8517324	0.76397794	0.7986526	0.6699868	0.79245025	0.77086246	0.8806313	0.91505	0.8453182	0.7089677	0.63756955	0.6562946	0.8052545	0.73878294	1.2453454	0.6832868	1.2911519	0.90887547	0.7990552	0.79905516	0.7990552	0.7990552	0.7990552	0.85998535	0.910448	0.9418453	1.0783136	0.9025599	1.5457939	0.8771171	1.0431916	0.6854026	1.4955206	0.6598223	1.1672267
GABRD	1.136019	0.9437303	0.8733666	0.9528108	0.89592665	0.7472845	0.86311275	0.7897665	0.8940928	0.9190703	0.6485555	0.94426906	0.84521776	0.8858985	0.8073803	1.015386	0.8365154	0.6427634	0.8245985	0.90792763	0.8666432	0.7751355	0.85108894	0.9011508	0.8713741	0.78957915	0.8282082	0.7202152	0.70655215	0.77863216	0.7408332	0.70126754	0.81386334	0.8138634	0.8138634	0.8138634	0.8138634	0.89484316	1.05855	1.1031791	1.1165676	1.3075904	1.2226039	0.92638755	0.9844608	0.861446	0.7602521	0.7641192	0.9254846
GABRG2	1.1069185	0.9355438	0.9362663	0.91180146	1.0440922	0.7403789	0.8748125	0.9026726	1.0224632	1.0342458	0.80932814	1.0104403	0.7952568	0.83771646	0.93677	0.89829975	0.7654217	0.7276032	0.72550344	0.84574884	0.80466473	0.80417854	1.0387036	0.91974103	0.95437187	0.84055007	0.87036973	0.7683075	0.8061794	0.85265386	0.925102	0.80149454	0.89450425	0.89450425	0.89450425	0.89450425	0.89450425	0.9708013	1.1116148	0.7987382	1.1789409	1.292333	1.1991167	0.76131797	1.0982317	0.9070648	0.82786715	0.853974	0.91850495
GAD1	1.0754936	0.95369464	0.96368027	0.9202929	1.0927976	0.8976933	0.9637625	0.8633622	1.0576831	1.1277515	0.7576905	1.016703	1.1827059	1.1476673	1.0671427	0.8614349	0.910329	0.8447518	1.047954	1.023352	0.8229825	0.8457464	1.0054586	0.9433689	0.88404334	0.8330115	0.8865414	0.80083144	0.8234796	0.8257516	1.018036	0.82698876	0.94520867	0.94520867	0.94520867	0.94520867	0.94520867	1.0109118	1.0660316	1.1275615	0.91961324	1.1089253	1.182825	0.8295347	1.0647968	0.94616157	0.87735534	0.86628246	1.1470509
GAD2	1.0685223	0.8859302	0.81841713	1.0587299	0.9582388	0.8559663	1.1389468	0.90648246	1.1021081	1.2177283	0.8408563	0.9524926	0.8585582	0.9162043	0.93860865	0.8495189	0.8678397	0.710984	0.86731434	0.77787596	0.95268494	0.80613637	1.2069331	1.0469509	0.9292267	0.80725986	0.8314168	0.7499265	0.8154246	0.7391686	0.78391093	0.8775612	0.87539554	0.87539554	0.87539554	0.87539554	0.87539554	1.0481814	1.267192	1.3130516	0.9669068	1.0850211	0.91833085	0.691174	0.99470365	0.97680134	0.8769858	0.8616511	1.0271924
GART	0.77261186	1.3063153	1.2125385	0.8687123	1.2135166	1.2033663	1.0710548	1.43362	1.2376074	1.0004493	1.0136452	0.94233483	1.1280304	1.0358894	1.0751103	0.9590419	0.95852613	1.1822836	1.0907563	0.8888493	0.94661885	1.3123432	1.1476055	0.9874918	0.6464667	0.8792398	1.1023259	0.8735122	1.0748208	0.95261717	1.6619586	1.0076196	0.9131895	0.9131895	0.9131895	0.9131895	0.9131894	1.1206244	1.2456163	0.94725525	0.8986097	0.6974241	0.9037271	0.853092	1.0696518	1.1505008	1.1761824	0.9373146	1.1129705
GAS6	1.4025995	1.0837984	1.3251258	1.1230576	0.8790047	0.69790614	0.83376616	0.61076033	0.67682064	0.8747035	0.7207368	0.8830601	0.7496356	0.6016644	0.7793788	1.095478	0.9662389	0.5830754	0.7001599	0.6298815	0.6983279	0.46984157	0.68600184	0.7521599	0.96513736	0.90000033	0.7667032	0.7189947	0.7019974	0.7859007	0.6429897	0.7209915	0.8827342	0.8827342	0.8827342	0.8827342	0.8827342	0.5972328	0.8094041	0.87299937	1.2271923	1.4153357	1.8650753	1.0625596	1.1822455	0.69835126	0.61714476	0.65245855	0.7948772
GGCX	1.1506437	1.0167402	1.5269587	1.185533	1.3849999	1.0974382	0.90644073	1.1380908	1.1413267	1.0374823	1.1072896	1.066142	1.0218441	1.1357024	0.8963992	1.0031327	1.2735796	0.9663423	0.91017747	1.0080653	1.017664	1.1035028	0.9960798	0.91693234	1.0283198	0.80942297	0.95562255	0.9290267	1.13212	0.95497984	1.2316198	1.1554303	0.8682366	0.86823666	0.86823666	0.86823666	0.86823666	1.0265232	1.09049	0.89881176	1.0231142	1.1316637	0.91256654	0.8212997	1.1520948	0.9933718	0.9918048	0.9582596	1.080024
GHRHR	1.1090105	0.92597944	0.84184146	0.939234	0.8592748	0.96039397	1.0070411	1.0088027	0.99321246	1.2006567	0.7147887	0.8875937	0.9878204	0.9475398	0.89755094	0.8750379	0.8508281	0.7979921	0.9218188	0.9082296	1.0138483	0.87342286	1.2391016	1.0290527	1.0592235	0.90507615	0.80949706	0.80550826	0.81668186	0.7928868	1.0721489	0.93906194	0.92875254	0.9287525	0.9287525	0.9287525	0.9287525	0.9658616	1.0970025	1.0875334	1.0325844	1.0642536	0.96356106	0.7224191	0.99540067	1.0653259	1.0299178	0.9761405	1.1093462
GLRB	0.9186304	0.9702501	0.9374647	1.1178726	0.96507996	0.8834844	0.88546085	0.8825503	0.87774384	0.87189436	0.89105636	1.216612	0.9653072	0.949927	0.9116815	0.7420492	0.88244563	0.8329192	0.9180752	0.9109462	0.80434227	0.99337566	0.9691748	0.8868751	0.72501826	0.8081208	0.8949274	0.8197305	0.7538603	0.7371279	0.8897696	1.6351129	0.8234022	0.8234022	0.8234022	0.8234022	0.8234022	1.0246652	1.187691	1.0915196	0.9683279	1.1089691	0.88639814	0.88342494	0.9944609	0.8888734	0.98400724	0.9816626	1.0619628
GNRH1	1.3097332	1.263991	0.7980688	0.9841048	0.72154236	0.5173946	0.47997013	0.38888323	0.5911692	0.4848734	0.54880416	0.5331186	0.45721447	0.4680332	0.93410003	0.93674076	0.7974257	0.55937886	0.4224713	0.49621293	0.8916552	0.50727266	0.43773136	0.41459668	0.51069283	1.0967942	0.5608847	0.7409024	0.6762798	0.6516522	0.45051932	0.40496555	1.4037447	1.4037447	1.4037447	1.4037446	1.4037447	0.9120785	0.99491066	0.94979835	1.5270146	1.8052214	1.2220193	1.2002077	0.98650575	0.44280514	0.46402466	0.49541363	0.7374746
GRIA2	0.98062253	0.9147036	0.8937398	0.88216335	0.9349009	0.9385845	0.9992003	0.97590744	1.0050086	1.0124655	0.853014	1.0479784	1.0332586	1.0648034	0.9844531	0.90848583	0.86566174	0.89521277	0.9930576	1.0295498	0.96461	0.9580855	1.0109696	1.0564288	0.90452635	0.9039025	0.9620523	0.93839437	0.83214873	0.9595984	1.0171366	0.9391683	0.96850723	0.96850723	0.96850723	0.96850723	0.96850723	1.0866702	1.053026	1.0164534	0.95975995	0.92359835	1.0852476	0.8972309	0.95062923	0.9918235	1.0713714	0.9641893	0.95230764
GRIA3	0.92854893	0.90459	0.7229891	0.8535334	0.7982732	0.99346274	1.0292602	0.7646815	0.93261474	0.9926615	0.71056163	0.89877266	0.849928	0.8506134	1.0124005	0.8490717	0.90031445	0.90370905	0.86165965	0.8926624	0.9805283	0.87720203	0.9823091	0.91636884	0.8608503	0.889444	0.92409855	0.8896088	0.8248863	0.8462225	0.8009331	0.7834596	0.97809315	0.97809315	0.97809315	0.97809315	0.97809315	0.9968055	0.93173707	1.0121287	1.0681394	1.0263758	1.0558997	0.7888876	0.9215094	0.9661699	1.1421968	1.0901495	0.9455196
GRIA4	0.7699649	0.8601982	0.63706225	0.9647901	0.8747426	1.138308	1.2484834	1.0644139	1.1533613	1.4861699	0.7927793	1.124431	1.2029567	1.1009895	0.8924372	0.7907577	0.9091446	0.84583867	1.1668081	1.2522839	1.0754681	1.1151383	0.92126113	1.2987394	1.092147	0.94408983	1.0410496	1.0435712	0.8515415	0.7588948	1.065933	1.0641992	0.9627829	0.962783	0.9627829	0.962783	0.962783	1.0785794	1.0664347	0.9615543	0.83676404	0.92218983	0.7146439	0.85970724	0.7266666	1.2922521	1.3332281	1.20798	0.8850909
GRIK1	1.0088098	0.8879445	0.9134555	0.924448	1.0890242	0.84398806	1.0183643	1.0223762	1.021294	1.0619229	0.8073167	0.85250944	0.9219046	0.8150035	0.9710613	0.8331118	0.8589213	0.8762958	0.7748393	0.89216113	0.9373356	0.9020492	0.9903716	0.9795167	0.94613266	0.98852533	0.9029581	0.92444813	0.96572405	0.8212154	0.8173342	0.9110812	0.92724824	0.9272482	0.92724824	0.9272482	0.92724824	0.9720403	0.7987099	0.941375	1.0186199	1.4537106	0.9909704	0.8530544	1.0564595	1.0195103	1.0187236	0.8768268	0.91327214
GRIK3	1.1809185	0.95219016	1.0275216	1.2884687	0.944066	0.91659087	0.9520148	0.78882784	0.96556157	0.9160367	0.65776473	0.70580804	0.6884052	0.7520098	0.8593819	0.9678674	0.8567007	0.64152515	0.6937455	0.6927907	0.8707475	0.78329426	1.0406216	1.0673591	0.86334777	0.8982804	0.7635178	0.65436995	0.76400495	0.6785524	0.72132003	0.782492	0.80693614	0.80693614	0.80693614	0.80693614	0.80693614	0.86045045	0.9033509	1.2612258	1.0231807	1.1858503	1.1842968	0.81917554	1.2459574	0.88422126	0.87408936	0.758201	1.110081
GRIN2A	1.109327	0.9641603	0.91945255	1.1057918	0.9576701	0.6797352	1.0146325	0.8620226	1.2080823	1.1663198	0.7383572	0.8870714	0.88519615	0.82677364	0.89110404	0.94146204	0.7962911	0.61832446	0.7514232	0.78170985	0.91649187	0.83358085	1.1265696	1.1332521	0.9217423	0.8349385	0.80956405	0.8218427	0.85508305	0.6214069	0.65853375	0.8113765	0.8599821	0.8599821	0.8599821	0.8599821	0.8599821	0.75496525	0.83725685	1.1014891	1.016935	1.3746015	1.1659284	0.97023743	1.145753	1.0144098	0.8159555	0.80246925	1.0156711
GRIN2D	1.0327785	0.9207232	0.81131005	0.89422655	0.913297	0.8911688	0.9982682	0.97877145	0.93330795	1.1540061	0.75603485	0.9636448	0.879861	0.82844496	0.9252823	0.9605092	0.89398694	0.69409317	1.0624515	0.82755417	1.0407577	0.8649708	1.161631	0.983304	0.90201366	0.89214116	0.86131555	0.74624234	0.89735734	0.721778	0.77473044	0.9278521	0.811583	0.811583	0.8115829	0.8115829	0.811583	0.9929977	1.3521134	0.9606382	0.98056394	1.0241055	1.0166994	0.85382354	0.9546051	0.9826092	0.97435784	0.90748614	0.9005594
GRM1	1.1760503	0.9628089	0.91927576	1.0096922	0.9948744	0.8799262	0.9682113	0.8687185	0.9495725	1.0042113	0.7198929	0.8467148	0.8698136	0.76988304	0.9651089	0.9693995	0.92933863	0.740701	0.8137175	0.79704803	0.9317149	0.9433712	0.98482984	0.9236729	0.8864544	0.8753395	0.8375186	0.83616877	0.7716951	0.79881716	0.8085117	0.87369514	0.88860154	0.88860154	0.88860154	0.88860154	0.88860154	0.9370515	0.97478807	1.0384572	0.9937717	1.2347283	1.0931678	0.9255992	1.1902642	0.8641901	0.9184731	0.8295091	0.90828365
GRM2	1.1844474	0.84733367	0.9738958	1.0772953	0.9373276	0.86027265	1.1619209	0.94779557	1.1253977	1.1251326	0.65217066	1.190754	0.9827723	0.9296744	0.7985689	0.8452861	0.88430464	0.7546119	0.8142303	1.0341318	0.9499791	0.9438704	1.3396286	1.1755673	1.1119035	1.092809	1.097206	0.8030634	0.950649	0.8201889	0.84935695	0.78080595	0.8477038	0.8477038	0.84770375	0.8477038	0.8477038	0.8055485	0.90544134	1.0408937	1.0454501	1.2294601	1.0990142	0.80152667	1.1371617	1.1064982	0.95295227	0.87605375	0.975009
GRM3	1.5036058	0.9356474	0.89358187	0.99742943	0.905065	0.7017037	0.8737343	0.77088916	0.86037636	1.0184958	0.6549065	0.83778125	0.87427723	0.94566643	0.838091	1.1213056	0.931976	0.68277043	0.73936635	0.6870509	0.67492414	0.7417561	0.7215971	0.8865842	0.8984599	0.7568738	0.7624259	0.67674047	0.69182265	0.6858052	0.80906427	0.6706407	0.8448203	0.8448203	0.8448203	0.8448203	0.8448203	0.83421326	0.84547305	0.92822546	1.1398047	1.370848	1.532631	0.8071371	1.2223788	0.77808374	0.82086754	0.7203377	0.97195405
GRM5	1.0344995	1.0887091	0.88447183	0.9858348	0.9896518	0.84153473	0.896184	0.92236656	0.8832541	0.9276652	0.716475	0.9959236	0.74340296	0.833038	1.0156933	1.0082136	0.9977993	0.7873418	0.8408274	0.8236027	0.8763071	0.8945446	0.86266357	0.98031914	0.840489	0.8231457	0.80448395	0.8455308	0.80616117	0.7630411	0.8598271	0.7705008	0.8509747	0.8509747	0.8509747	0.8509747	0.8509746	0.9089046	0.8270968	1.1523595	1.0086871	1.2237976	1.1460272	0.9829582	1.076613	0.879315	0.9119649	0.8822756	0.9438576
GRM6	0.65181667	0.81272286	0.8586211	0.96292514	0.9210255	0.95705545	1.0495467	0.8787178	1.1081679	1.3199623	0.8037876	1.1731541	1.078667	1.0770736	0.8027081	0.95917976	0.89419025	0.6800286	1.0377107	0.9020971	0.87047416	0.949879	1.0146787	1.1162777	1.065985	0.8869632	0.83002687	0.7690191	0.775975	0.83899945	0.92496413	0.844729	0.94822	0.9482201	0.9482201	0.9482201	0.9482201	0.88385403	1.0522822	1.2954437	1.0821882	1.0301377	1.0683507	0.73417443	1.0456393	0.92328733	1.0322862	0.85235554	1.2899699
GRM7	0.89254016	0.8577579	0.78294325	0.90279555	0.9755302	0.96454674	1.2175138	0.9870885	1.0204589	1.0925671	0.81433636	0.9831646	0.99219203	0.8649065	1.0209725	1.0222431	0.89350104	0.829861	0.9051344	0.849925	0.9749408	0.9529818	1.1234668	1.0328777	0.9724548	0.84959644	0.89822674	0.81461054	0.81762636	0.8752258	0.94288343	0.9208576	0.93198526	0.9319852	0.93198526	0.93198526	0.93198526	0.8424754	1.1007837	1.2906227	0.97543174	1.0691426	0.96393055	0.94542205	0.90825814	0.9873027	0.9784856	0.93814427	1.0301043
GSTA3	1.005818	0.927205	0.93417823	1.0881317	0.74146277	0.8295813	1.185219	0.7458738	0.9343358	1.0485767	0.7537208	0.8276596	0.8009839	0.81718624	0.8451681	0.86122245	1.0163162	0.6589295	0.6737514	0.6826843	0.6971028	0.7648964	1.1944345	0.8823714	0.68913805	0.80175036	0.7624834	0.6740681	0.7315632	0.80578834	0.6603259	0.8084613	0.856662	0.8566619	0.856662	0.856662	0.856662	0.718264	0.8853109	0.9677907	1.2974033	1.3037403	1.3208493	1.0211089	1.0335529	0.7783518	0.88035756	0.7932705	0.9353718
GSTM4	1.7435437	1.3503304	0.66288143	0.6916183	1.0789186	0.5305004	0.86672246	0.9711294	0.96590525	1.224298	0.5460166	1.0367336	0.67155844	0.6664778	0.8611623	0.7845476	0.85680467	0.8209831	0.9603382	1.0642645	0.9257404	0.7498047	0.8215905	1.1581515	0.89424926	0.92784137	0.9543877	1.0756247	0.7244193	0.7829144	0.6148612	0.7331012	1.1828493	1.1828494	1.1828494	1.1828494	1.1828494	0.5605912	0.7952426	1.0513257	1.3582027	1.0548651	1.1073104	1.0115112	1.139373	1.2359538	0.8345286	0.8510951	0.98160917
GSTM5	0.7528022	0.63416076	0.8492593	0.88607603	0.78948617	1.2430255	1.2939746	1.1672263	1.3395646	1.5094273	1.1100562	1.6133187	1.6242533	1.6255628	0.7286859	0.680777	0.7408329	0.9189762	1.4884233	1.4869741	1.5549874	0.980153	1.4394358	1.3736142	1.6195668	1.1120917	1.019521	1.2804564	0.8850933	0.97591174	1.0221276	1.8218408	1.0484253	1.0484253	1.0484252	1.0484253	1.0484253	1.0031075	0.8760105	0.9017247	0.8318052	0.934107	0.78062296	0.6239935	0.9030135	1.421507	1.2808456	1.4432627	1.033629
GSTP1	1.0507299	1.2522633	0.84100527	1.5968351	1.4753462	0.7202248	0.8019428	0.8194299	0.7621533	0.9690959	0.7794274	1.0313175	0.886891	1.039668	1.2509164	1.2858193	1.430484	0.835963	1.0363538	1.0031881	0.7121385	0.7763691	0.8386358	0.8152966	0.841063	0.5711373	0.90382916	0.7863721	0.7733743	0.82294786	0.87056357	0.7540146	0.66831905	0.668319	0.66831905	0.668319	0.66831905	1.1339719	1.1033769	1.1070908	1.1532621	0.9516697	1.3094952	0.90179634	1.3835659	0.6699604	0.61187613	0.67393476	1.1106673
GSTT1	0.078253575	1.2147493	0.5314089	1.1099532	1.008523	0.58907604	0.8094376	0.07549904	1.414181	0.08406243	1.4474	0.064401336	1.5344437	1.7038141	1.0623701	1.0058163	1.0635128	0.8714378	0.8343589	0.891997	0.07472043	0.58599627	0.94392675	1.1721271	0.063518114	2.3948834	1.76263	0.050377376	1.8353996	0.050329994	0.07780259	1.2827722	1.0665904	1.0665904	1.0665904	1.0665904	1.0665904	0.84712756	1.9040605	0.056451593	1.4257267	1.5027064	1.5187466	0.084521234	1.3137424	0.06522015	0.7819154	1.4997815	2.3999991
GUCY1A2	0.96249086	0.99357784	1.1393778	0.9098166	0.9587796	1.0609676	1.1980969	0.9172002	1.064217	0.9945476	0.9943458	0.938035	0.9225626	0.94731635	1.0549237	0.7826686	0.9262268	0.9934106	0.8560175	0.77915305	1.0858535	1.1617242	1.0672605	0.95408887	1.1165632	1.1500901	0.939012	0.9481432	1.1246189	0.9190342	0.8099314	0.9654569	0.9014789	0.9014789	0.9014789	0.9014789	0.9014789	0.86783296	1.2039667	1.044483	0.9397379	1.0563421	1.0139143	0.8113748	0.9911603	1.0531178	1.1434445	0.87462634	0.8679497
HMGCR	1.4080224	1.1809477	0.4440202	0.77519524	1.0973499	0.76964206	1.0226729	0.8355844	1.1388216	0.67606604	0.42442837	0.96642727	0.7229391	0.7350888	1.4757426	1.1672581	1.2866832	1.0341625	1.055719	0.9914916	0.82372195	0.96519595	1.1592066	0.739524	0.68999684	0.856706	0.97170275	0.73766166	1.0846653	0.6713565	0.5388552	0.8376649	0.88981605	0.88981605	0.88981605	0.88981605	0.889816	0.9376704	1.4101522	1.0634458	1.1824559	1.1728413	0.9369783	0.5681223	1.0339028	1.0720208	0.941397	0.6810142	1.0345793
HPGD	1.2008034	0.54824823	0.03824737	0.5229574	0.49686033	0.6801179	1.2082548	0.8775481	1.0153209	1.2338974	0.45878917	1.071617	0.72477084	0.790286	1.0991495	0.56269395	0.45597664	0.98678184	0.86411554	0.82931167	0.92826	0.5686339	0.9424029	1.0963109	0.62188274	0.8833745	0.6429712	0.71338975	0.92360765	0.8931646	0.57179517	0.4857597	1.0007225	1.0007225	1.0007225	1.0007224	1.0007225	0.8985826	1.1996359	1.270968	1.1214958	1.3051795	0.623608	0.7534892	0.87806267	1.0768683	1.0375838	0.8345263	1.0961999
HRH1	1.4118263	0.9643947	0.92974234	0.94289315	0.8792146	0.8283105	0.91509855	0.97388685	0.91992366	0.8329707	0.828309	1.0902684	1.1345564	1.4228774	1.0380027	0.8759126	1.149714	0.73245764	0.8300089	0.65272343	0.8420038	0.93306094	0.92943066	0.8447811	0.6632471	1.124289	1.1486323	0.7830302	0.9593832	0.70433855	1.2213565	1.2315153	0.89051294	0.89051294	0.89051294	0.89051294	0.8905129	1.4839107	0.7920544	1.0767246	1.1079199	1.3103008	1.0260041	0.5796788	0.9861698	1.0090127	0.86308676	0.7651366	1.0390846
HSD3B1	0.908788	0.33381665	0.41350323	0.511404	0.5225913	0.20973654	0.795257	0.17003353	0.34834665	2.1090524	0.33232775	0.423359	0.6028121	0.6758589	0.29633048	0.50092804	0.44076335	0.2856541	0.25703362	0.35866818	0.583795	0.20671406	0.34103855	0.7380563	0.36651415	0.78556234	0.2256006	1.1574107	0.23931234	0.16787307	0.17869386	0.28795293	0.8967461	0.8967461	0.8967461	0.89674604	0.8967461	0.38571948	0.81138426	0.79580486	1.5407983	2.286332	0.5777066	1.0227894	0.6812053	0.88569593	1.3881464	0.6244178	0.55618256
HTR1D	1.1072061	0.69858414	0.7122124	0.7938074	0.83776516	0.7317652	0.9334786	0.7863882	0.8203004	0.8413199	0.6619959	1.0075833	1.0700098	1.1137364	1.007008	0.8840383	0.8061729	0.6946282	0.88481045	0.9769449	0.9088569	0.7875914	0.8436979	0.9041666	0.8397384	0.7572918	0.74101853	0.7419154	0.797336	0.702137	0.85101485	0.8581226	0.81330127	0.81330127	0.81330127	0.81330127	0.81330127	1.1185359	1.4398446	0.9053212	1.1200786	1.1663613	1.0499933	0.8049821	0.9598466	0.8489014	0.7796917	0.80644417	1.0342362
HTR1E	1.0382444	0.8167285	0.7688719	1.1662875	0.99952865	0.9038671	1.3333268	1.0732019	1.2740031	1.5187159	0.68706363	1.0356663	0.83495885	1.0264167	0.9145587	0.9610608	1.1365753	0.6754356	0.88582563	0.92537767	1.0038369	1.0976181	1.405577	1.2769605	1.0838376	0.855189	0.8596119	0.7299997	0.68937594	0.76577765	0.9259064	0.86792773	0.86140454	0.86140454	0.86140454	0.86140454	0.86140454	0.89287764	0.9216227	1.1021258	1.0866445	1.0026234	1.0617056	0.8288654	1.0539042	1.1202337	1.0363978	0.8929991	0.95931804
HTR1F	1.5272579	1.0757447	0.99063265	0.95494264	0.96151125	0.8616936	0.92312586	0.9404398	0.9597368	1.1494794	0.8191725	0.83610874	0.92444456	0.80763924	1.0622032	1.0484451	0.839007	0.8134678	0.65699005	0.71092325	0.8824978	0.97223365	1.1587864	0.8281963	0.8037416	1.0799996	0.9879738	0.85299325	0.94143385	0.8315972	0.71824646	0.925331	0.93506634	0.9350663	0.9350663	0.93506634	0.93506634	0.93280613	1.1056477	1.0748415	0.93371534	1.2326078	1.1913979	0.90605456	1.06924	0.8566983	0.8785334	0.8184583	1.050349
HTR2B	0.6076275	0.657907	0.69506216	0.6562949	0.66894114	2.7156992	1.5827978	1.3632936	2.1562626	1.4046544	1.8481381	0.9401541	1.2457865	1.1837566	0.684954	0.69956124	0.6131451	0.903941	0.68050313	0.83868283	1.1725932	2.0744615	1.2711577	1.0869182	1.145258	1.3491647	0.8972832	1.2929544	0.9739483	1.0474058	0.720434	1.9704094	0.7650184	0.7650184	0.7650184	0.7650184	0.76501834	0.7294711	0.63925296	0.92495704	0.82175034	0.7011616	0.72385573	0.7963351	0.73990166	1.805722	1.8262873	1.2913058	0.76532686
HTR2C	1.1159893	0.996679	0.97083086	1.0042423	1.0486941	0.8462586	0.88664687	0.916299	0.98178846	0.9783965	0.8172505	1.1395602	1.0531794	1.0541352	0.9525104	0.9448279	1.011864	0.91133916	1.0687573	1.0264521	0.9470531	0.9743617	1.0417062	0.9042022	0.94492376	0.9376959	0.9456219	0.94463766	0.8609711	0.94077265	1.01544	0.8502347	0.94934696	0.94934696	0.9493469	0.9493469	0.94934696	1.0533557	0.97902083	1.0457739	1.1134053	1.0599242	1.0002352	0.9392572	1.0858983	0.86782616	0.9201091	0.9351952	1.1445869
HTR4	1.2002136	1.0620395	0.36726254	0.8207541	0.87066853	0.5474264	0.69823235	0.69680274	0.7397876	0.74612826	0.45456663	0.6316071	0.49242842	0.41560256	1.1381184	1.0191089	0.9079866	0.43985686	0.48721087	0.577099	0.77784663	0.55550545	0.7610421	0.75882083	0.5972221	0.8790021	0.7116025	0.55597174	0.749419	0.54295605	0.640067	0.4965915	0.7365872	0.7365872	0.7365872	0.7365872	0.7365872	0.4629364	1.2215735	0.86757296	1.2329135	1.8562865	1.5567092	0.91202295	0.9859481	0.6451637	0.6465531	0.6123199	0.8231578
HTR6	1.2019802	0.91330427	0.79680794	0.99772084	1.0613534	1.1135975	1.0529537	1.051575	1.0337944	0.950276	0.62407136	0.8210795	0.8045024	0.75140595	0.988777	0.80737317	0.8763566	0.6615575	0.7434694	0.7161063	1.0912976	0.9401134	1.0171517	1.0972545	0.94848984	0.7005058	0.664945	0.67050934	0.65606725	0.60825425	0.71009207	0.93232757	0.8207761	0.82077616	0.82077616	0.82077616	0.82077616	0.8753552	0.82373214	1.0637813	1.0560529	1.1535873	1.2916381	0.8518527	0.9229139	1.0167068	0.92407805	1.0203013	0.9648184
ICAM2	0.29834625	0.54025507	2.5325434	1.3677177	1.5719569	1.2800717	0.9005296	1.640159	1.2744066	1.3031161	2.5995336	1.1240585	1.5635802	1.4636767	0.78779155	1.0288152	0.72940975	2.0148287	1.5508375	1.7537858	1.0289516	1.3266203	1.3310621	1.143007	1.6404892	1.0996258	1.6897213	1.6135107	1.7216716	1.4749076	1.4869738	1.679759	0.98193306	0.981933	0.981933	0.98193306	0.981933	1.5695276	0.6158185	0.6936037	0.61127263	0.76423436	0.4059492	1.5611928	0.76848334	1.3600646	1.2348249	1.4150273	0.73357576
IFNAR2	0.8280876	0.6364374	1.8198289	1.39593	2.0810647	1.1403662	0.95914394	1.803063	1.3995483	1.4280982	1.8173844	1.4614468	1.8228917	1.9611657	1.195694	0.6483307	0.92447925	1.7292173	1.5526181	1.6219424	1.4722419	1.5401502	1.5432576	1.2835455	1.5768046	1.040639	1.7385395	1.1859303	1.2651316	0.88389516	1.8063653	1.7265774	0.7102337	0.7102337	0.7102336	0.7102337	0.7102337	0.8881232	1.1397139	0.94813675	0.67145467	0.77700317	0.41961193	0.80604345	1.265324	1.4129661	1.4204409	1.2511826	1.0708439
IGF2R	0.9323144	0.9695021	1.750097	0.8906683	0.7824574	1.1034335	1.0163193	1.0015389	1.0582607	1.0109204	1.0514189	1.1344489	1.0689104	1.2756417	1.0487027	0.7951001	0.7880249	0.93363154	0.9970548	0.76203734	0.84453166	1.1628951	0.7114807	0.88312984	0.8570248	1.2757488	1.0695926	1.1320125	1.110723	1.2912089	1.0421325	0.95548373	1.2130216	1.2130218	1.2130218	1.2130216	1.2130218	0.9488751	1.0091547	0.9741388	1.1820395	1.4620469	0.83884656	0.7521922	0.8879647	0.8854474	1.1246576	0.9346371	0.9646928
IL1R1	0.5858655	0.7805608	1.9042149	0.9791189	1.0523297	1.081691	1.1467229	1.2832193	1.1965764	1.1042396	1.5864197	1.3296355	1.4088393	1.4619367	1.2522308	0.6420857	0.8627666	1.2152961	1.2892911	1.2678962	1.020056	1.3993571	1.0618129	1.2678963	1.1361942	1.3267123	1.185052	1.4912075	1.2330236	1.4154344	1.4530709	1.0802572	0.92422855	0.92422855	0.92422855	0.92422855	0.92422855	1.1657387	1.0461235	1.0577174	0.73945546	0.6603558	0.61970204	0.79237336	1.0269868	1.1719836	1.4098349	1.3097267	0.9420052
IL2RB	0.3192828	0.5911823	2.569353	1.0660611	1.5407073	1.7655487	1.6979133	3.305809	1.3980805	1.265761	2.876826	1.0537038	1.9686136	1.4208591	1.3529297	0.6515798	0.95879924	2.6503737	2.9589827	2.840136	2.240189	2.7830787	2.2958193	0.95718896	2.6925654	1.4331576	2.2215974	1.5260735	1.4131451	1.3212987	2.6660044	1.5186329	1.0591347	1.0591347	1.0591347	1.0591347	1.0591347	0.8479031	0.6150102	0.60174376	0.51895523	0.36385405	0.26442045	1.4547747	0.9796574	1.7612218	1.6835126	1.9089462	0.7814747
IL5	1.3388194	1.0543426	0.9626401	1.40907	0.996473	0.66206384	0.8524901	0.746029	0.835714	0.8356292	0.63176674	0.987905	0.89765847	0.8941664	0.89101654	1.0096178	0.7839743	0.70093584	0.8823764	0.89416593	0.79575825	0.7617979	0.8927556	0.8021206	0.814533	0.7915572	0.7617456	0.7132904	0.7220679	0.70760864	0.75124776	0.6927065	0.79239583	0.7923959	0.7923959	0.7923959	0.7923959	0.830199	0.9159697	1.0493938	1.2075567	1.2966717	1.182025	0.955519	1.1709368	0.8031718	0.8074751	0.7810825	0.85471207
IL7	2.4577806	1.4717264	0.32958126	1.0522454	0.9518578	1.0325619	1.2276146	1.9492817	1.5908316	0.69438994	1.068061	1.4754883	1.0738912	1.1860325	2.1763642	0.645387	0.9251184	1.4473524	1.2346663	1.5253445	1.3576546	1.5368706	1.4735571	1.540179	0.7385774	1.8638347	1.7723122	1.0327699	2.068555	1.2360785	2.1821482	1.2282336	1.1248602	1.12486	1.1248602	1.1248602	1.1248602	0.74836886	1.6975276	1.0887877	0.71113086	0.78763825	0.428684	0.7348638	0.82171446	1.1080163	1.4170364	1.4562314	1.3606681
IL12A	1.0582902	1.1023536	1.7851906	1.1879268	1.2701613	0.9547573	1.1715378	1.2964005	1.2119583	1.0486284	0.8196732	0.889947	1.127263	0.95906496	1.1410202	0.9761009	0.9201422	1.1140077	1.1313603	1.0680072	1.2651788	1.0153764	1.1379954	0.996717	1.0768368	1.1190912	1.1478646	1.0857741	1.1725396	0.929433	1.4149169	1.2844763	1.0070174	1.0070174	1.0070174	1.0070174	1.0070174	0.79269534	1.0228409	0.79064745	0.99043924	1.2173449	1.1095256	0.96190536	1.2013955	0.96058065	1.0002395	0.95238626	0.97810376
IMPDH1	0.88457817	1.2114254	3.084588	1.3815578	1.7585152	1.3508049	1.1729137	1.4673297	0.9545625	1.0662485	1.6305772	1.1623002	1.6443332	1.9648612	1.1561844	1.570987	1.2827686	1.4085586	1.4681906	1.3753521	1.0212929	1.5753218	1.0771959	1.1882447	1.6348567	0.82396525	1.2590256	1.0779918	1.0940472	1.3140033	1.8401833	1.1238006	0.97102803	0.97102803	0.9710281	0.9710281	0.9710281	0.95780605	0.95674473	0.8262247	0.78001124	0.6731943	1.2470685	1.2605503	1.1687039	1.1165166	0.97994405	1.0332361	1.155485
IMPDH2	0.7030293	1.3531007	0.744782	1.0903611	1.1961595	1.0493158	1.0035717	0.94699365	1.0080839	1.4454563	0.919633	1.054229	1.2293304	0.9601144	0.9627634	1.4676764	1.2196984	0.9597909	1.1584251	1.0504451	0.7762612	0.8663007	0.8462757	1.176785	1.3531466	1.0709907	1.0237526	0.9909891	1.036768	1.1187166	0.98989296	0.9680343	1.0279578	1.0279578	1.0279578	1.0279578	1.0279578	1.0748669	1.011206	0.99232346	1.2313527	0.4805497	1.0387211	1.0875815	1.1509163	0.97438025	1.0104244	0.94767725	1.0371175
ITGA4	0.07331344	0.2815214	0.9935647	0.78016406	0.89395636	2.1451657	1.6460108	2.598225	1.9243393	1.0652763	3.045127	1.2804366	1.9045929	2.152965	0.9870435	0.30803916	0.61499083	2.8357568	2.5037313	2.4933221	2.2162354	2.8139284	1.6994281	1.2818571	0.8651732	1.4011623	2.2836654	2.024292	1.9796262	1.7606924	1.8110361	2.5149057	0.8150532	0.8150533	0.8150533	0.8150533	0.8150533	0.84120774	0.4869586	0.60759664	0.18590425	0.057106555	0.083694	0.8244742	0.5379453	2.018655	2.8188477	2.5376115	0.64595693
ITGB6	1.1400539	1.0447525	0.33681124	0.87388057	1.1920183	0.66123176	0.8119798	1.2755013	1.090008	0.8092284	0.80189216	1.3942611	0.6512318	0.87172574	1.2844021	0.5965619	0.7900584	0.85956746	0.850317	0.8401354	1.051691	1.1985866	0.8878812	0.739417	0.3786164	1.104997	0.89030045	0.91012776	1.3217475	0.6924973	0.9330414	0.88435304	0.97993946	0.97993946	0.9799394	0.97993946	0.97993946	1.1352372	1.4282109	1.1028831	1.1800424	0.97262424	0.67088807	0.59122413	1.1325713	0.8878656	1.125062	0.7733928	1.1424122
ITGB7	0.4611123	0.5262074	1.0991982	0.92621297	1.0517932	2.2541604	1.4404993	1.5030495	1.5463103	2.0952246	1.7493087	1.7425636	1.426362	1.8869442	1.0248605	0.61869985	0.82156855	2.10751	1.8221419	1.7263027	1.3665911	1.2542051	1.979161	1.4225334	2.7234135	1.2364825	2.0028422	1.8906249	1.5903072	1.8195721	1.3947492	1.9887953	1.0415946	1.0415946	1.0415946	1.0415945	1.0415946	1.0522877	0.55348325	0.9469836	0.7535222	0.46667725	0.4069453	1.1027514	1.1666548	1.5596678	1.3338364	1.6571906	0.83711797
KCNJ5	1.0903636	1.0441114	0.92251146	1.0576344	0.9943589	0.85247	1.0088819	0.8196208	0.94196415	1.089449	0.8368592	0.95496553	0.86180127	0.9769389	0.94815546	0.9530114	0.89515257	0.8370843	0.86423576	0.893769	0.9242494	0.8814821	1.0591286	0.97799057	0.928296	1.0074916	0.9341147	0.89551246	0.8975608	0.7685016	0.76363665	0.8417822	0.862264	0.86226404	0.86226404	0.86226404	0.86226404	0.89497066	1.0870715	1.1024837	1.0423583	1.0981963	1.2973598	0.80066097	0.9814962	0.96840835	0.86854553	0.85844886	0.8941295
KLKB1	1.4232502	1.0996069	0.6201573	0.63108814	0.3810339	0.28336254	0.41889814	0.273728	0.31416446	0.24151197	0.41187036	0.27274078	0.22208273	0.2602863	0.53027266	0.95292187	0.61658365	0.26667812	0.2688193	0.38450646	0.4511057	0.25557193	0.26494548	0.25581247	0.37840578	0.7200934	0.44323242	0.60031056	0.35255322	0.5522389	0.3381999	0.2300464	0.9839629	0.98396295	0.98396295	0.98396295	0.98396295	0.59074545	0.60649455	0.92316973	1.5217745	1.7494285	3.0431855	0.99279743	0.88135487	0.2815685	0.21009105	0.19938894	1.02693
KNG1	1.4649044	1.0696697	0.50642395	0.4572483	0.6158904	1.3570057	1.2053688	0.57409316	0.8833411	2.0949795	0.33737713	0.7665607	1.6132656	1.2723943	0.4997302	0.5778771	0.94027907	0.544327	1.5376837	0.44437352	1.9988432	0.8439115	0.6380929	2.4435165	1.6100154	0.82209426	0.38747028	0.7563011	0.67283946	0.9697992	0.44301662	0.8147248	0.45556137	0.45556137	0.45556137	0.45556137	0.45556134	0.74335045	0.5418633	2.2689407	0.834465	0.8120329	0.9456017	0.8289046	0.85632324	0.96049154	0.8707578	1.3372693	0.4614153
CGB1	0.97809017	0.6923304	0.8455105	0.98768455	0.71874875	0.8741104	0.9838597	0.8499554	0.96098876	0.83746696	0.610786	0.6625837	0.6708166	0.6602502	0.7552944	1.173354	0.77942646	0.6446198	0.5054697	0.6173169	1.0130111	0.7856456	0.9856463	0.8736553	0.66993815	0.8099297	0.7430604	0.6100891	0.716193	0.719244	0.58120364	0.6663238	0.77062464	0.7706246	0.77062464	0.77062464	0.77062464	0.8201586	0.79582083	0.8602549	1.1437294	1.5194173	1.5538814	0.8304333	0.84637785	0.8631357	0.7318976	1.0348929	0.73018986
CYP4F3	0.8251079	1.2699765	1.7526586	0.40904203	0.6468667	0.60984427	0.51875407	0.44471577	0.61899024	0.6811748	0.54675364	0.7354852	0.6215954	0.7430616	0.5486677	0.805413	0.8007716	0.5488894	0.6337428	0.5853496	0.71029884	1.057995	0.6870596	0.41891804	0.75768524	0.5642703	0.607921	0.8976858	0.48315886	0.5785059	0.4475109	0.70078135	0.7330428	0.7330428	0.7330428	0.7330428	0.7330427	0.6992628	0.96477413	0.84784424	0.9487649	1.0384828	3.4242277	0.7935934	0.38246325	0.7740249	0.55374306	0.5728195	1.1755642
MAOB	0.35812393	0.3850571	1.1816899	0.8047812	0.6990444	1.0215473	1.0624905	0.9216852	1.1486886	1.0717585	1.4516784	0.89028656	1.4182193	1.4281658	0.62257034	0.51828665	0.657222	0.9046103	0.95502377	1.2115232	1.0961607	0.9344545	1.1068945	1.5751845	1.1306523	1.4911549	0.7767263	1.2483013	0.8427513	0.618733	0.6238061	1.5178488	1.1185594	1.1185594	1.1185594	1.1185592	1.1185594	0.86078095	0.93655956	1.6097479	0.73713446	0.81764764	0.45383605	0.85749114	0.67414266	1.4098079	1.1686599	1.4741924	0.9358368
KITLG	0.9259533	1.0357187	0.33024472	0.63642514	0.9700637	1.2705193	1.0871568	1.238756	1.3954363	0.86807305	0.78004813	1.0725523	0.75747424	0.9535821	1.3538215	0.6675284	0.7111518	1.0804734	1.1000351	1.1539495	1.2123798	1.4858814	1.2208011	0.9286648	0.60372156	1.192921	0.9967614	1.0398681	1.1884998	1.0390296	0.9437956	1.1092604	1.0137174	1.0137173	1.0137174	1.0137174	1.0137174	0.88968766	1.3339971	1.3765732	0.99847144	0.5270507	0.5557128	0.54046553	0.8109589	1.3268453	1.5263654	1.1138729	1.3718629
MGP	0.5501415	0.5737698	8.717413	1.7370242	1.5708053	1.850543	0.94526	1.5192856	0.821549	0.9397022	5.5424905	1.3110306	1.6470463	1.8518493	1.0196154	0.8573517	0.86679465	1.5175493	1.5387814	1.372562	1.169629	3.2139988	1.005834	1.1332637	1.0507442	0.78504753	2.0662627	0.99591243	2.0043395	2.1261265	1.8344768	5.1894994	0.7075438	0.7075438	0.7075438	0.7075438	0.7075438	1.7095206	0.6065301	0.597609	0.403626	1.6238279	0.27758294	1.2002252	1.1118389	0.86506283	1.4062684	1.1979095	0.8892598
NR3C2	1.4946187	1.5292674	0.09622763	0.84753793	0.85716134	1.2571657	1.0346075	1.0108626	0.9693644	0.98582196	0.54994595	1.1603494	0.97488576	0.7658057	1.0460912	1.0231457	1.1578158	0.9289007	1.0450362	0.90748924	0.9150211	1.0200572	0.9174227	1.0328891	1.0378985	1.2117299	0.9229267	1.0308768	1.1186557	1.1369977	0.91671383	0.8724621	1.173562	1.173562	1.1735619	1.173562	1.173562	0.70145816	0.961192	1.0257635	1.210935	1.2111408	1.02356	0.77569866	0.9400946	1.0106062	1.1005367	1.0390141	1.1386036
NQO1	1.1664344	0.7511437	0.15861727	1.1836889	0.6370939	0.30352747	0.73374504	0.42632335	0.6723967	0.6248403	0.8915219	1.0497067	0.62913823	1.3620933	0.8184807	0.7953807	0.6248816	0.4482932	0.60459965	0.5563341	0.80940086	0.62584966	1.0094783	0.7243023	0.57774806	0.7258722	0.83335394	1.1408905	1.1644372	0.35219654	0.33245248	0.7696813	0.50163746	0.50163746	0.5016374	0.50163746	0.50163746	1.0165567	1.2013601	1.3565205	1.0942936	0.77470165	1.0467134	0.83818525	1.2955996	1.0277897	0.7108003	0.63748026	1.0985316
NQO2	0.6502384	0.8117364	3.8884614	1.1862671	1.4405546	2.7103255	0.5784134	1.7160767	0.9977345	1.3251091	2.9915388	1.4544153	1.2599766	4.338903	1.2096133	1.3203984	1.8891435	1.9487151	2.0812361	2.0748122	1.088931	2.171828	1.3252876	1.4983162	1.6139225	1.5139261	1.5162433	1.7336653	0.9834537	2.5710487	2.5281305	1.7497315	1.1479179	1.1479177	1.1479179	1.1479179	1.1479179	0.5264484	1.3061436	0.42787626	0.6789063	0.3126651	0.8864081	1.0118806	1.4940181	1.1637237	1.8056056	1.3863242	1.1105838
NPY	0.6894742	0.9280014	0.4735067	0.55399257	0.5528771	0.71589315	1.1249024	0.29789916	0.46940395	0.8067524	0.29522306	0.8038029	0.3829382	0.4052858	1.9755965	0.5374906	0.6980768	0.38101286	0.6527493	0.4336911	0.66841984	0.305702	0.7458494	0.5160062	0.8001651	0.7135983	0.4285052	0.26998115	0.35634452	0.2906949	0.31214756	0.43375713	0.6124611	0.61246103	0.6124611	0.6124611	0.6124611	0.4438333	2.6255884	1.3113647	0.88565415	0.91054976	0.61638385	0.42529243	1.0867455	0.7416256	1.1642224	0.78874	1.6518717
NPR1	1.0391148	0.83571506	1.1583179	1.1319233	0.82688826	0.9567421	1.0530179	0.9659325	1.0256569	1.0481284	0.7608778	0.85353744	0.86111385	0.7967761	0.74639386	0.9648121	0.8195027	0.77520055	0.7660337	0.816562	0.93931735	0.93255645	0.94162405	1.1298729	0.99163294	0.79286367	0.8070691	0.85339415	0.845431	0.87364525	0.72842973	0.9525564	0.8362491	0.83624905	0.8362491	0.8362491	0.8362491	0.9029234	0.80074835	0.9086457	0.92444366	1.5297244	1.1820275	0.91201043	0.8580379	1.0537069	0.9957395	0.9319924	0.765957
NPR3	1.009058	1.1451399	0.9756831	0.9946505	0.9131899	0.9214201	1.0159488	0.9508442	0.9763069	1.1924583	0.7254855	0.8554743	0.86991024	0.8329528	0.9914474	1.0298858	0.83138716	0.79153126	0.82848626	0.86257476	0.9233722	0.8840848	1.05823	1.0264314	1.00082	0.8450318	0.8806444	0.74093246	0.8559338	0.8089276	0.8034018	0.94861007	0.8903742	0.8903742	0.8903741	0.8903742	0.8903742	0.90045303	1.0443116	0.9651189	1.0991083	1.2005796	1.0060455	0.9756185	1.0521848	0.9225655	0.8913923	0.9426209	0.9013917
NPY1R	0.7033296	0.42660376	0.026838707	1.1146343	0.1559255	0.64891464	1.2082871	0.100063816	1.1899946	0.9673739	0.21287249	2.5871544	0.53704154	0.08905714	1.1753895	0.18486704	0.1224025	0.097604625	0.96121794	1.2537405	0.49103242	0.25234604	1.7433244	0.90008926	0.18991013	0.60806453	1.2923634	1.3958269	1.4056165	0.16913983	0.060021173	2.0284104	0.4187217	0.4187217	0.41872168	0.4187217	0.4187217	1.9059639	0.68216115	0.34487286	0.39080402	0.7114835	1.0352972	0.5737073	1.7630895	1.7882959	0.44464943	1.3596746	0.057246692
NPY2R	1.0208428	1.1893189	0.93321425	1.2399602	1.1009775	1.4581572	1.017505	0.8965613	0.9781972	1.2415457	0.91849935	1.1389066	1.0386277	0.9204466	1.0899718	1.0114542	1.1521863	0.84503406	1.0473889	1.0190611	0.87676406	1.4987413	1.0494326	1.1464708	0.9342503	0.9351761	1.1274453	0.89744925	1.3334355	1.2941495	1.0328848	0.9300692	0.92320305	0.923203	0.92320305	0.92320305	0.92320305	0.90474606	1.0237974	0.9417828	1.0592452	1.2833683	1.0149264	0.93208677	1.0902102	0.88347626	0.8831208	0.9832392	1.1572298
OPRD1	1.1449581	0.80765986	0.7833634	0.9259281	0.8401848	0.65429735	0.7612433	0.7824308	0.7760547	0.87024057	0.65267193	0.7987001	0.6521899	0.61045736	0.9723549	0.8492681	0.66319495	0.70454454	0.68057764	0.5659683	0.8190016	0.62406313	0.71479833	0.85275704	0.8616281	0.75958145	0.8085013	0.66319495	0.72422624	0.7651529	0.6161654	0.5277014	0.7751422	0.7751422	0.77514213	0.7751422	0.7751422	1.0124304	0.7977339	0.9411102	1.3327521	1.5977446	1.100635	0.89292985	1.0960776	0.7426847	0.7261278	0.75977385	0.95122015
OPRK1	1.0919929	1.0262139	0.9837057	0.9945401	1.1097857	0.8611192	1.031937	0.90531456	0.95732623	1.0848987	0.8158532	1.0149314	0.9516814	0.92011094	0.9752151	0.9938731	0.86788696	0.79624534	0.9189981	0.8522238	0.8934526	0.8800452	1.0387378	1.0532889	0.86248004	0.840041	0.8754729	0.8421753	0.93491316	0.8033396	0.817582	0.8185867	0.8841941	0.8841941	0.8841941	0.8841941	0.8841941	0.92709273	0.92634594	1.0316414	1.1659395	1.188446	1.0896475	0.8940832	1.0278877	0.95152074	0.9484572	0.8489379	1.0018524
OPRL1	1.0002501	0.8868243	0.92850816	0.9736234	0.94360507	0.98130924	1.1819905	1.2121162	1.2991849	1.166778	0.8610716	1.0184981	0.93232286	0.97736	1.0525585	0.9360267	0.936278	0.80165166	0.97238046	0.84746605	1.0741392	1.069746	1.1157081	1.1282241	1.2138069	0.8288924	0.8467261	0.7665633	0.8268199	0.7381514	0.9725437	0.9433051	0.8873306	0.8873306	0.8873306	0.88733053	0.8873306	0.8331228	1.0274343	1.0719757	0.9669397	1.0926315	0.9234059	0.8564557	1.0303218	1.1614182	1.0786972	0.957596	0.961594
OPRM1	1.1656615	0.911186	0.88448846	0.97252846	0.9110328	0.8875261	1.0183966	0.96072364	0.9942378	1.1090747	0.7959219	1.0047156	0.95024073	0.92081976	1.0374787	0.9796134	0.85802585	0.7921867	0.9699831	0.9073054	0.9353516	0.9628402	1.0027262	0.9985567	0.94159573	0.9057365	0.9133619	0.8231204	0.8602191	0.8144264	0.98433125	0.92046434	0.8841915	0.8841915	0.8841915	0.88419145	0.8841915	0.95164555	1.1029418	1.1583602	1.0568652	1.0398524	1.1085527	0.86765146	1.0020016	0.9692988	0.89003426	0.85279506	1.0714182
OXT	1.1974149	0.93318087	0.9980144	1.0142413	0.92214644	0.75687337	1.212498	0.8441101	0.97085935	1.1822236	0.8168068	0.94155866	0.84418046	0.94561714	0.7182453	0.9982162	0.880866	0.6719017	0.9251564	0.78629524	0.98754	0.7800069	1.094483	1.1021594	0.96047646	0.761042	0.7382853	0.7135063	0.72793907	0.70737094	0.7719752	0.855417	0.7884387	0.7884387	0.7884387	0.7884387	0.7884387	0.736031	0.781922	0.9713485	0.9611539	1.3189511	1.2620258	1.0046096	1.0667979	1.0008352	0.8725296	1.0237952	0.8125642
OXTR	1.9352466	1.0222213	1.243973	0.89666975	0.88776606	0.6671831	0.57563317	0.69224644	0.5542513	0.5165245	0.45434907	0.6468297	0.6392888	0.5235662	0.7950423	1.6366186	0.88603795	0.5019467	0.59787923	0.56730855	0.66870874	0.83333665	0.5413488	0.5376508	0.63755167	0.6553286	0.50029653	0.44028193	0.55962145	0.6154908	0.73811704	0.644195	0.80075294	0.80075294	0.8007529	0.80075294	0.8007529	0.80369043	1.1835434	1.0002377	1.147015	1.3296405	1.7914388	1.0544927	0.8654553	0.57071173	0.6902835	0.5634904	0.87971896
P4HA1	0.84979725	0.62224245	1.5708377	1.3463929	1.4670659	1.1987205	0.9228259	1.129677	0.89505035	1.2192134	1.822075	1.0341287	1.1200948	1.6680219	1.154911	0.4790042	1.1222594	1.0088844	1.5054685	1.5199801	1.2698057	1.6405377	1.0628049	1.3310571	0.43393984	1.2808814	1.3233844	1.3083299	1.3141448	1.0657535	0.75415385	1.2738658	0.97715545	0.97715545	0.97715545	0.97715545	0.97715545	0.9854643	0.99742377	1.2741421	0.925277	0.74185085	0.3351104	0.6414873	0.997123	1.2937721	1.4854957	1.3228525	1.3400531
P4HB	1.3284391	1.5470566	1.2204605	1.1690823	1.595788	0.9825222	0.9503599	1.3511994	1.1504185	1.0148681	1.3403218	1.1943758	1.0002428	1.5032427	1.2645454	1.5476284	1.5654109	1.2807953	1.3987558	1.2156323	0.945788	0.9101836	1.5083036	1.0299842	0.9912766	1.094514	1.4204491	0.9765308	1.5966457	0.7677166	1.5893127	1.0549407	0.91300064	0.91300064	0.9130006	0.9130006	0.91300064	0.9938094	1.0713172	0.9346668	0.9377804	0.79107565	1.2875262	0.7902255	1.2560971	1.1566185	1.020202	0.7606816	1.0077988
PAM	0.7304888	0.855188	1.4888763	1.172395	1.030648	3.118555	1.7256724	1.7770413	1.4402865	1.9645253	1.9990821	1.4412757	1.9260577	2.1373258	1.0060637	0.6844595	1.2887691	1.5812546	1.3837593	1.5707684	1.1705265	2.0230055	1.4335268	1.1725353	1.2964588	1.3127189	1.4625479	1.8250604	1.4021764	2.144557	1.7901046	2.0602908	1.0053204	1.0053203	1.0053204	1.0053204	1.0053204	0.8317921	0.7611974	0.95540816	0.4862235	0.4699125	0.5622105	0.6108423	0.8151239	1.6465932	2.0360644	1.8246309	0.97985756
PDE3A	0.83527	0.90761346	0.35839677	0.51112026	0.5460437	1.4806784	1.0783745	1.3914622	1.2904226	1.2399673	0.864917	1.0033687	0.59411466	1.2820809	1.4410185	0.7255279	0.7643415	1.2586467	1.1596093	0.84788245	0.8697552	1.738426	1.090087	1.410029	0.9107909	1.3713614	0.9700836	1.864084	1.0229076	2.8496249	1.2004452	1.0445656	1.0846428	1.0846428	1.0846428	1.0846428	1.0846428	0.9325287	0.98304474	1.5193847	0.71620214	0.8087571	0.72321516	0.7399306	0.5541118	1.2290982	1.6964744	1.097253	1.3658212
PDE3B	0.68840307	0.88958323	0.67722994	0.9741616	0.7492582	1.1343241	1.070679	0.90549254	1.1752566	1.1223434	0.9492165	1.2679801	1.2681936	0.8375151	1.1380656	0.8429923	0.95909166	0.7618506	0.92945933	0.8453181	1.1107132	1.1843348	1.0758177	0.9697865	0.60855824	1.4415188	1.0895687	1.0777712	1.014653	1.1896778	0.79851884	1.427446	0.996476	0.996476	0.996476	0.996476	0.996476	1.0924277	1.0183765	0.9930667	1.0229719	0.5999896	0.9058416	1.1339427	0.88849306	1.0773726	1.1438159	1.123702	1.0377554
LOC729966	1.1503762	0.7842722	0.8033689	1.0969605	0.8006209	0.70391774	0.8035184	0.63100034	0.7578229	0.77252907	0.59035426	0.7575673	0.7345813	0.6463751	0.7890297	0.82970655	0.80072814	0.70228666	0.6023973	0.65479106	0.83451563	0.5938171	0.88306856	0.81473315	0.64494395	0.8087175	0.8509663	0.7693157	0.64275765	0.7294885	0.59846354	0.6016603	0.8195648	0.8195648	0.8195648	0.8195648	0.81956476	1.0050917	0.90563506	0.82119095	1.1450546	1.3424387	1.4196833	1.087712	1.1223329	0.77304786	0.65435195	0.7234608	0.8125179
PDE1B	0.9617994	0.9003164	0.8176858	0.96636707	0.9070879	0.7869041	1.1047741	0.81156933	0.9128675	1.4922041	0.6735288	0.8975378	0.90617436	0.7759809	0.8593776	1.0935643	0.7725986	0.7601351	0.74621624	0.8055232	0.91677123	0.8184015	1.0354197	1.0313917	0.84194314	0.7345855	0.71025306	0.63451153	0.70767975	0.60796314	0.75694925	0.73241776	0.7807931	0.7807931	0.7807931	0.7807931	0.7807931	0.9850538	1.076537	0.945299	1.0299011	1.3895117	1.2201599	0.83680964	0.88637364	0.9431735	0.8464815	0.84069914	0.94778013
PGR	0.97308946	0.8091126	0.9459445	1.0229795	0.88490963	0.84968203	1.1916289	0.8812165	0.9118958	1.119941	1.1195637	1.0636051	0.9041157	1.096961	1.3069649	0.8970349	0.88669574	0.93504244	1.0037756	0.89474636	0.91971165	0.98957753	0.9988642	0.9597767	0.8127098	0.9396243	1.0902363	0.79890066	0.86908495	0.885266	0.89619046	0.9618594	0.85684925	0.85684925	0.85684925	0.85684925	0.85684925	0.9914733	1.2968591	1.3562669	0.7142573	1.0225679	0.9077073	0.80080926	1.0579559	0.94986236	0.89315504	1.0090863	0.98397326
PLA2G1B	1.1995127	1.028211	1.0568992	1.0996464	1.2074795	0.8957935	0.89559793	0.8969535	0.939666	0.86957645	0.90565884	0.9277441	0.9215613	0.86981004	1.1029036	1.0724977	1.3080096	0.92323434	0.74654484	0.792878	0.97383565	1.062241	0.9526685	0.952541	0.90657353	1.0616864	1.1101906	0.927463	0.98648125	1.0141761	0.83748716	0.8408575	0.8877623	0.8877623	0.8877623	0.8877623	0.8877623	0.83633375	1.0387673	1.0269333	0.9608014	1.237714	1.0654571	0.9538861	1.1412251	0.9676049	0.879568	0.8917093	0.9190868
PLA2G5	1.0438918	0.8754535	1.3115945	1.1389241	0.98163676	1.186425	1.1050916	1.1546279	1.0416851	1.2272145	1.115892	1.046808	1.2083108	1.0801815	0.9859668	1.0456483	1.034743	0.887955	1.1381973	1.1335031	1.1139826	1.0868813	1.1375864	0.98971826	1.0433319	0.9798069	0.94069076	0.8442243	0.90552056	0.8995161	1.1062236	1.0457016	0.9511798	0.9511798	0.9511798	0.9511798	0.9511798	0.89655894	1.0173322	0.983948	0.8413074	1.1017355	1.2271317	0.84686744	1.0012416	1.0106201	1.0035489	1.0697073	0.999409
PLAT	0.6025108	0.80163234	0.94698054	1.3996739	0.6201132	0.7943662	1.2581464	1.0414	0.685629	0.8381285	1.2473903	1.3033065	1.3553374	2.3059409	1.095215	0.26130182	0.916921	1.1318781	1.220115	1.0441148	0.87114936	1.5322881	0.82162184	1.0805202	1.284222	1.2569194	1.0620172	1.3899255	0.9514447	0.81027	1.8746148	1.1432902	0.96115005	0.96115005	0.96115005	0.96115	0.96115005	0.9864084	1.1635386	1.2769079	0.8125334	0.66804993	0.1797364	0.09491034	1.370841	1.2156532	1.6569622	1.5744598	1.1252812
PLCB4	2.2851827	1.7863039	0.18724445	1.8162624	0.8508381	0.9622471	1.5067308	1.028807	1.1146294	0.64225125	1.0357248	0.6528474	1.2681822	0.75476027	0.86107683	1.1859958	1.2970546	0.79446995	0.39466152	0.5795741	0.5714909	1.0149857	0.85467845	0.48210368	0.889606	0.59011674	1.2349594	1.022035	1.1254282	1.1845608	0.787851	1.5131749	1.4789658	1.4789656	1.4789658	1.4789658	1.4789658	0.87548876	1.4424014	0.89916074	1.6609131	0.41292095	1.035029	0.9955966	0.7895871	0.67000365	1.2390336	0.97986615	1.3914168
SERPINF2	1.3445832	0.9530767	1.145267	1.1325619	0.923164	0.8503254	1.082245	0.9409695	0.82818985	1.0750864	0.97743237	0.6203417	0.65718406	0.66804904	0.60095316	1.1755232	0.9959994	0.7072722	0.7902643	0.7167947	0.81655604	0.9396263	1.0046715	1.1324867	1.2134895	0.94877857	0.81075937	0.7118499	0.66683674	0.7011199	0.5951457	0.79038495	0.7958072	0.7958072	0.7958072	0.7958072	0.7958072	0.8758433	0.765668	0.6134388	1.342597	1.2619764	1.5551076	1.1098087	0.9319071	0.88183814	0.8646161	0.7971992	0.5855252
PLOD2	0.72540903	0.561858	0.5016041	0.72629964	0.70785695	0.43366325	0.88663936	0.67689717	0.54522234	1.0088341	0.7025955	0.811033	0.48228276	0.39394692	1.0936513	0.6246309	0.48098022	0.53001213	1.0841736	0.86634654	1.1087301	1.0172775	0.6607176	0.9515428	0.3363237	1.1456344	0.6851222	1.4556493	0.72432536	0.7304353	0.43552378	0.42961666	1.0331041	1.0331041	1.0331041	1.0331041	1.0331041	0.7621908	1.0713898	1.8217701	1.2015827	1.0926241	0.49977863	0.70416796	0.58374876	0.92537165	1.1385745	1.1988014	1.3363216
PNLIP	0.9505112	0.83113897	0.8529519	0.8629838	1.0098085	0.9374126	1.0200233	0.99246913	1.0552164	1.022442	0.7881377	0.96798056	1.0294743	0.8956588	0.87289965	1.1045187	0.88661623	0.7457815	0.8897791	0.8267097	1.0104882	0.8338529	1.0505817	1.0307211	1.0649407	0.8701613	0.820125	0.86437726	0.85593724	0.74357903	0.8096926	0.92702955	0.8944559	0.8944559	0.89445585	0.8944559	0.8944559	0.77235484	0.9935516	0.97329634	1.0779359	1.0884554	1.2559603	0.91003853	1.1223456	0.9792345	0.95714647	0.86968017	0.93389046
POLR2A	1.0858688	1.0117179	1.1406972	1.028202	0.96870345	0.8895467	0.99528015	0.88553584	0.824552	0.92689437	1.0183337	0.98528075	1.0135889	0.9790108	1.0656987	1.0899265	0.8371146	0.8510111	0.9816127	0.95712	0.8099158	0.9256502	0.9008868	0.8744326	0.9117283	1.0136735	0.8851927	0.9065343	0.9536205	0.9974385	0.86264193	0.8268969	1.0076803	1.0076802	1.0076803	1.0076803	1.0076803	0.9348703	1.0121931	1.0254076	0.9982107	1.3289982	1.124826	1.0989366	0.91853964	0.8205437	0.8695982	0.8678757	0.9321101
POLR2B	0.8148151	1.0555955	0.94932103	0.9670279	0.9775478	1.2451075	1.0556837	1.1824968	1.1447873	1.055099	1.14156	1.1241643	1.1222025	1.0660751	1.0420277	0.95771605	0.94423175	1.2047746	1.0865076	1.1324295	1.0040469	1.1912491	1.0920342	1.008341	1.1177626	1.1306984	1.2038847	1.1719538	1.1306031	1.2124904	1.1712449	1.1230891	1.128934	1.128934	1.128934	1.128934	1.128934	1.0801728	0.997322	1.0011162	0.97646505	0.60304725	0.86170113	1.0272877	0.92124367	1.1570847	1.2245288	1.1500306	1.0419576
POMC	1.5890021	0.9750618	1.3771269	1.1055923	1.1418374	0.9402179	0.8951307	1.0368148	0.9660619	1.4060239	0.8709346	0.9447457	1.073452	0.8317513	0.7377292	1.0671939	1.2099357	1.0324849	0.83600986	1.0479337	0.8982788	0.870175	0.94427013	0.92953753	0.8538392	1.235509	1.013511	1.0082126	1.080326	0.9690187	0.83851355	0.8211027	0.8616782	0.8616782	0.8616782	0.8616782	0.8616782	0.84062916	0.827041	0.8444237	0.9112594	1.3899584	1.0018637	0.98160434	1.0937866	0.9323835	1.3471954	0.82985336	0.82053643
PPIB	1.2524596	1.403969	1.6939565	1.3838737	1.7436798	1.0140731	0.77217275	1.0069778	0.9017719	0.8318349	1.222872	0.9772433	0.97259223	1.2740654	1.1688166	1.5589907	1.3948472	0.9945022	1.1418949	1.0770831	0.816535	0.9134521	1.4158844	0.9094254	0.8530642	0.83383554	1.1923198	0.8723991	1.2053095	0.9007568	1.5556942	0.8311375	0.8331218	0.8331218	0.8331218	0.8331218	0.8331217	1.0801809	1.2832801	0.88131243	0.99423426	0.6700319	1.2682346	0.9573534	1.4353087	0.9263877	0.76383704	0.73983943	0.9680276
PPIC	1.4928589	1.1637794	0.58119756	1.0643104	1.2425877	0.7958128	0.8964698	0.7890104	0.93578845	0.9558738	0.84466326	1.0296967	0.77872497	1.1312404	1.1520685	0.9105408	1.2932806	0.83156997	0.85015947	1.0191636	0.9954389	0.91063285	1.0037339	0.8947392	0.8415481	0.79449093	0.98105943	0.83624893	1.0701925	0.6718585	0.8062566	1.0902101	0.88811934	0.88811934	0.88811934	0.88811934	0.88811934	0.8871344	1.1519518	1.1216633	1.1892775	0.94991887	1.0131197	0.65520436	1.1383513	0.9250961	1.0196074	0.9486754	1.1973767
PPP3CA	0.9039326	1.0056667	0.7151701	0.98834705	0.90786004	1.6093583	1.3328449	1.2109238	1.1546773	1.117612	1.1969851	1.3562219	1.3441094	1.6043892	1.2271212	0.5237968	0.7281674	1.1561902	1.4292567	1.2989959	1.176255	1.4464588	1.3003958	1.1572024	0.79576755	1.1107404	1.1323525	1.0419569	1.2639482	1.1259775	1.3083272	1.6011872	1.051453	1.0514529	1.051453	1.051453	1.0514529	1.1376145	1.0200968	1.1607049	0.8403121	0.633773	0.5211982	0.5971386	0.7838381	1.5150571	1.4390901	1.3511757	1.1964229
PPP3R1	1.0205085	0.6238635	1.2417219	0.76586074	1.2447304	1.5933778	1.0162498	1.3825661	1.2740126	0.5606219	0.8269514	0.85509574	1.0610368	1.085777	1.3770245	0.91616523	0.9987978	1.0541061	0.8400023	0.6620707	0.88938206	1.7089543	1.2599645	1.2821294	0.7431976	0.97700554	1.109193	0.9821245	1.1013186	0.81167233	1.143402	1.1488146	0.91324544	0.91324544	0.91324544	0.91324544	0.91324544	0.94842756	1.1286678	0.9548876	0.88093424	0.89966124	0.56734884	0.85656214	1.0371548	1.3253182	1.2718743	1.1291623	1.172268
PRIM1	0.46580356	1.090453	0.93061966	0.8170879	1.5055113	1.3084986	1.2666872	1.2687751	1.0662497	1.0605674	0.7788074	1.1275638	0.8282001	0.61206734	1.210288	1.206228	1.2294705	1.1124735	1.2530763	1.4117337	1.160428	1.2507217	1.2172205	0.9851281	0.9941731	0.930948	0.96099937	0.95392144	0.880369	0.98400277	1.0165007	1.1034826	0.9544988	0.9544988	0.9544988	0.9544988	0.9544988	1.1031662	1.2333186	0.92438716	1.0061702	0.32400867	0.527203	0.95893633	1.0966074	1.2207825	1.3004342	1.3049856	1.1622227
PRIM2	0.78618646	1.1713846	0.7912222	0.8110607	0.8802708	1.1998692	1.0113292	1.3980546	1.1857601	0.85537064	0.9275806	1.0610912	0.9672416	0.9508393	1.043098	0.88148445	1.086637	0.9715405	1.2564775	1.2646099	1.0451326	1.2954918	0.83793217	0.961959	0.5832296	1.1215245	0.9740899	1.0089352	0.9477121	0.9634777	1.2278048	1.0417156	1.1555128	1.1555128	1.1555128	1.1555128	1.1555128	1.1600252	1.2914486	0.99072737	0.8935618	0.75870365	0.78941673	0.9879018	0.7837476	1.0135561	1.2914501	1.0394595	0.97108436
PRL	1.0363849	0.8993122	1.1081661	1.1641989	0.8919387	0.7578097	1.1163712	0.7717504	0.84176695	1.0423584	0.66971004	0.88397247	0.9134739	0.92695487	0.96179307	1.192388	0.89722943	0.6609468	0.9929893	0.80527383	0.93918234	0.8333525	0.9608244	0.97697204	0.90164256	0.8339253	0.7712177	0.71819127	0.7068903	0.6686305	0.8379844	1.1054345	0.85490704	0.85490704	0.85490704	0.85490704	0.85490704	0.9892589	0.8800604	1.0158712	1.1419985	1.1068274	1.0719817	0.84479886	1.332953	0.89701813	0.9597919	0.7594409	0.90188426
PRLR	1.075704	1.3283335	0.74794745	0.82549727	0.83531934	1.1024548	1.1512733	1.0017945	0.9980477	1.1238488	0.7128107	0.96688646	0.95324105	0.9777662	1.2384578	1.0460838	1.0050133	0.9599908	0.989798	1.0011708	0.9761249	0.9219915	1.0462953	1.0883214	0.9588952	1.1489142	0.783657	0.8391453	0.87661254	1.0649511	0.9904967	0.96563727	1.0080574	1.0080574	1.0080574	1.0080574	1.0080574	0.94355255	1.054731	1.0236905	1.0226927	0.96828413	1.1071316	0.8703912	0.8650407	1.0617003	1.1232448	0.95954	0.9743554
PRRG1	1.4849308	1.1874224	0.7464067	1.1240221	0.889031	1.2877104	1.0758188	1.4421275	1.6037037	1.2937815	1.3920145	1.8826122	1.7504044	1.8743446	1.0915653	0.6641269	1.1216074	1.2755655	1.1158189	1.1734995	1.3147292	1.6197884	1.1717674	1.2027221	1.0184972	1.1651891	1.527491	1.2297746	1.2256482	1.3673528	1.9128355	1.6762948	0.9735242	0.97352415	0.9735242	0.97352415	0.9735242	1.045261	0.99318254	1.0601891	0.78993917	0.9351142	0.5242239	0.42040846	1.0592105	1.3935605	1.4018736	1.377037	1.2369854
PRRG2	1.7651596	0.78641266	0.45738474	0.59308106	0.6309065	0.6415531	0.6924833	0.50474954	0.63356256	1.0561662	0.42570758	0.7562481	0.64475137	0.5648779	0.79020065	0.9444881	0.6570423	0.56143343	0.5476089	0.5340891	0.70992935	0.49377015	0.6595641	0.81616104	0.7633202	0.67138094	0.577661	0.6182309	0.6368701	0.54867715	0.5542177	0.5603509	0.7402834	0.7402834	0.7402834	0.74028337	0.7402834	0.63503236	0.84674853	0.7513601	0.99381214	2.2118008	1.7211746	0.9021772	1.0147848	0.6005613	0.6364003	0.6861489	0.90856516
PTGDS	0.10316587	0.32504886	3.4136794	2.5653534	2.4936247	0.9486293	0.5622971	1.9955312	1.0765966	0.53763956	3.5268931	0.58460706	3.1490424	2.781924	0.8250582	1.0911458	1.6741841	2.7318096	2.2854388	2.9234707	0.8002797	0.91302466	1.7180955	0.8370382	1.855736	0.3209569	1.6587012	0.7539442	1.7643113	1.3961152	1.2614791	1.5566659	0.7669244	0.7669244	0.7669244	0.7669243	0.7669243	2.411387	0.4996312	0.49028465	0.50854874	0.50244284	0.20973536	2.531191	0.6241007	1.0711117	0.85059077	1.3009764	0.88505274
PTGER1	1.1274118	0.87485427	1.3586336	1.0683649	0.9995315	0.96339256	1.1337004	0.93461585	0.9306827	1.1662529	0.78258413	0.8603365	0.88818306	0.91017747	0.85583913	1.0491546	0.9494765	0.72362775	0.8036088	0.8386444	1.0408685	0.9559757	1.1239712	1.0423038	0.98831123	0.9405368	0.9112177	0.85259557	0.7674802	0.74910975	0.8518791	0.93609357	0.82116085	0.82116085	0.82116085	0.8211609	0.8211609	0.88869005	1.0678976	0.9143159	0.89465284	1.1301435	1.3178964	0.94448096	0.98982275	1.029563	0.9191223	0.9034145	0.7880994
PTGER2	0.23645253	0.3746412	0.33118206	0.9419364	0.78925914	0.6313103	1.1899939	0.74818707	1.2791216	0.73452306	1.1996878	1.4610916	0.91072065	1.3449949	1.1424658	0.26536393	0.8901178	1.3851967	1.4914486	1.5021361	1.1591907	0.9493567	1.1675166	1.4622717	0.5198366	1.4658356	1.2956011	1.5454236	1.1831143	1.1653005	0.70672816	1.3664519	0.6328709	0.6328709	0.6328709	0.6328709	0.6328709	1.8064405	1.6075243	1.3826388	0.4765491	0.124246284	0.13003829	0.16137016	1.129925	1.3985956	1.0682484	1.7144231	1.3441364
PTGER3	0.8281397	0.7972588	1.0185472	1.1785767	0.9756358	1.1893992	1.0127635	1.0283669	0.98436284	1.3166964	1.0690781	1.1181266	1.2909362	1.0219067	0.8865095	1.0413533	0.95507187	0.8148358	0.9408335	0.9141584	0.9982858	1.095222	0.9833708	0.98267746	1.0232477	0.9297239	0.8669205	0.850389	0.95180315	0.8473932	0.93912816	1.0694926	0.8813714	0.88137144	0.88137144	0.88137144	0.88137144	0.926745	0.9895349	0.9719711	0.9554887	1.1492479	1.1221921	0.85437024	1.002235	0.9981844	1.0747336	0.95529693	0.96387243
PTGFR	0.5903544	0.6527485	4.018187	1.0048549	1.372357	2.3504856	1.0162486	1.7465993	1.1044692	1.001014	3.727352	1.1916071	2.1333952	3.2487447	0.88262284	0.77755475	0.9111906	1.5115973	1.5593691	1.2524056	1.085302	2.3587143	1.2758534	1.1086708	0.83794385	1.0922704	1.6611655	0.9617771	1.2553546	1.4207791	2.2919106	1.623778	0.91641015	0.91641015	0.9164102	0.9164102	0.9164102	1.488512	0.84322464	0.892524	0.572461	0.7039407	0.62289935	0.81533515	0.9164872	1.3531704	1.5724193	1.2190259	0.9832783
PTGIR	0.9618001	0.8823474	1.2480673	1.0497118	1.0794357	0.8600714	1.0834155	1.0166489	1.032675	1.2148827	0.878915	0.9592506	0.89020956	0.90815604	0.8832365	1.0214932	0.93005085	0.8065258	0.8709473	0.90010494	1.050171	0.9584781	1.1389811	1.0722066	0.98870313	0.9051549	0.90535265	0.8483611	0.8477901	0.82035524	0.96018565	0.8728969	0.88469267	0.8846927	0.8846927	0.8846927	0.8846927	0.9410524	1.091031	0.9396942	0.910508	1.1023082	1.2472706	0.8039556	1.0618988	1.0798347	0.95950884	0.8629377	0.8835044
PTGIS	0.99567515	0.8353253	0.8829743	1.0390494	1.008233	1.2118325	1.2561741	1.0438273	1.0077264	1.2285608	0.85978633	0.89555424	0.8359151	0.8953441	0.9780682	0.9558456	0.890244	0.78923804	0.7594247	0.8315448	1.028629	1.1058387	1.1930853	1.1743132	0.9932375	0.86449355	0.94663924	0.8758824	0.82825315	0.8217113	0.8040944	1.0121207	0.87582415	0.87582415	0.87582415	0.87582415	0.8758241	0.8331104	0.9285257	1.0747004	0.9751474	1.072104	1.0715274	0.8425133	1.024231	1.0360166	1.0907818	1.0513421	1.080857
PTGS1	0.42236045	0.7428891	3.9443712	0.9932294	1.1008637	1.8959724	1.644959	1.9385866	2.2191033	1.5469091	1.4973264	1.8748112	1.6275026	1.7637415	1.0906649	0.86501276	0.7122251	2.081612	2.1964378	1.8704672	1.6109895	1.7547283	1.5256666	1.419336	1.9983411	1.366315	1.3538619	2.0252779	1.3490481	1.4729983	1.2298115	1.1906762	1.285134	1.285134	1.285134	1.285134	1.285134	0.8875803	0.8960157	0.61153895	0.74001086	0.46305388	0.3056571	0.72402453	0.818442	1.7149441	2.3553245	1.483407	0.9393945
PTGS2	0.5944519	1.0299938	40.63296	1.2605268	1.6126485	2.3600106	6.121361	10.617388	1.5680323	0.9598677	2.55516	1.862827	6.90615	9.539314	1.5785781	0.5646546	3.6328666	2.9168987	1.9031278	1.0958679	1.6773108	4.748166	1.9366087	1.2747757	1.6496722	1.3724875	4.714695	0.9869315	2.7434008	13.7550535	11.759446	16.693491	0.9414845	0.9414845	0.94148445	0.9414845	0.9414845	0.7469095	0.75659674	0.7344168	0.53689975	0.6235457	0.50954133	0.5371076	0.7142421	1.7188746	2.458559	1.6633091	0.9888732
RARA	1.3648934	0.9356308	0.9858167	1.0160842	0.825333	0.7223609	0.85065955	0.7806768	0.8456865	0.8783845	0.75710213	1.0049812	1.008805	0.96919775	0.82046676	1.0081956	0.8341433	0.8059298	0.9101108	0.924412	0.8722083	0.6467173	0.9362914	0.9488334	0.83543426	0.898337	0.82057625	0.85124445	0.8122364	0.76930857	0.8570712	0.7896995	0.83319044	0.83319044	0.8331904	0.83319044	0.83319044	0.7013133	0.9282402	0.83246326	1.0472462	1.7467287	1.4155737	0.8278888	1.0199331	0.84386885	0.7995117	0.83723253	0.9021949
RARB	0.93865424	0.9055067	1.7503735	1.0434186	0.81898004	0.8815201	0.9577878	1.3919231	0.95719254	0.9319614	1.0827074	0.8626201	1.0234879	0.7148765	1.0354569	0.825501	0.76246494	0.9753412	0.84180284	0.8317931	0.9576746	0.9121339	0.91348314	0.99473697	0.81355023	1.005101	0.8562382	0.85900486	0.79181176	0.7812413	1.1223801	1.0361011	0.94838816	0.94838816	0.94838816	0.94838816	0.94838816	1.0503846	0.9905667	1.0714165	1.0546635	0.9602522	0.8326321	0.86782444	1.0183597	0.971579	1.1802036	1.0021173	1.0488331
RARG	1.3849301	0.99135476	1.0212083	1.1330144	0.9890582	0.7109397	0.96930236	0.8336451	0.7757136	1.0416565	0.70319396	1.049631	0.84587646	0.8259906	0.819632	0.9845499	0.9296358	0.64549446	0.811029	0.7612779	0.8435487	0.6632159	0.96056473	1.0532004	0.85444665	0.90639406	0.79950297	0.83486396	0.7818618	0.68426734	0.7498286	0.7435947	0.7809698	0.7809698	0.7809698	0.7809698	0.78096974	0.8200169	0.8130754	0.84935117	1.0590547	1.4493465	1.4565719	0.8877519	1.2722112	0.88480324	0.7273711	0.7804457	0.8804434
RNU86	0.63933176	0.973056	0.8844315	1.0984702	0.9462603	1.1904447	1.1234998	1.003488	1.112101	1.3017893	1.045004	1.0142488	1.1017601	0.976461	0.9511372	0.9387868	1.0919204	1.0198206	1.1978669	1.0643524	1.0741622	1.0003393	1.1096742	1.162693	0.9037791	1.1524439	1.0639603	1.0923979	1.0739444	1.1516111	0.86126214	1.1813006	1.0631381	1.0631381	1.0631381	1.063138	1.0631381	1.1080709	0.97554225	1.0215697	0.9944072	0.43433118	0.72643065	1.0860294	1.0300316	1.1823517	1.2302964	1.2109394	0.9692693
RPL4	0.79627246	0.98579276	0.9885441	1.0581138	1.0073216	1.198916	1.1142902	1.1643953	1.0703082	1.2415533	1.1228777	0.9908401	1.1741978	1.0280443	0.9126906	1.0589678	1.0142502	1.1192619	1.230753	1.0839518	0.9788935	1.0968499	1.1012805	1.195216	1.0936104	1.0257161	1.1072928	1.1206161	1.0718544	1.2074057	1.099247	1.1076835	1.036786	1.036786	1.036786	1.036786	1.036786	1.1982694	0.9224641	0.9407133	0.97675705	0.40588424	0.7629828	1.1885666	1.091499	1.1637882	1.2027897	1.1462858	0.99060625
RPL5	0.78933007	0.9152208	0.76345354	0.84164906	0.79524064	1.2087201	1.0473567	1.0425116	1.0328008	1.1029614	0.9322929	1.0181555	1.0575224	0.9826951	1.0531265	0.8193813	0.8652494	0.9454789	1.0517813	0.96785057	1.0518883	1.0463179	0.9866994	1.1494629	1.0435799	1.0322276	0.984713	0.989555	0.9206491	1.025436	0.99739844	1.1152409	1.0912015	1.0912015	1.0912014	1.0912015	1.0912015	1.1328595	1.0567774	1.1681134	0.9607547	0.5092589	0.8600029	1.0137186	0.85087687	1.1311847	1.1604836	1.1559691	1.0569896
RPL7A	0.6598329	1.1281463	1.0189751	1.244907	1.2192408	1.4554389	1.4169077	1.3003389	1.3183109	1.4145515	0.80637765	1.1682668	1.2152327	1.0697067	0.92561007	1.1267453	1.2480905	1.2081473	1.0285375	1.1734987	1.3701104	1.1712934	1.2545656	1.0651163	1.1806178	1.1958088	1.1229637	1.1105058	1.2094471	1.1052939	1.2332075	1.4181938	1.0904651	1.0904652	1.0904652	1.0904652	1.0904652	1.2429837	0.9217913	0.9433184	1.1361343	0.5606638	0.9541571	0.8742195	0.9323683	1.3673965	1.0407759	1.0261911	1.0396563
RPL8	0.8187053	0.961932	0.8974495	1.0157102	1.0142102	1.0879965	1.0940636	1.0013607	0.99868935	1.2071149	0.93802446	1.056118	1.0343791	0.8914983	0.8562091	1.0852933	1.0832531	0.8981731	1.0887266	0.9948366	1.0563675	0.84030616	1.0497849	1.1946865	1.0035672	1.0388539	0.9935666	0.9926322	0.94841886	1.0459111	1.0498198	1.0681638	0.9652021	0.9652021	0.96520203	0.9652021	0.9652021	1.0567205	0.9369224	0.95225185	1.0288662	0.618557	0.9866476	1.1138157	1.0373902	1.1159495	1.0511974	1.1016812	0.9824786
RPL11	0.6203437	0.89047694	0.66769147	0.85721314	0.7921815	1.2939267	1.1018423	1.1005474	1.1255485	1.1653022	1.0006312	1.053809	1.1700097	1.0160133	0.9697808	0.87667227	0.80647	1.0374717	1.1678104	1.0685352	1.1727653	1.0763186	1.0254792	1.1720563	1.004473	1.152548	1.0630196	1.1170707	1.0763897	1.2373741	1.0364606	1.2196462	1.1224133	1.1224133	1.1224133	1.1224132	1.1224133	1.179483	1.0546595	1.1073538	0.8654038	0.4138957	0.6741848	0.9903308	0.89598423	1.2297885	1.3102027	1.2787137	1.0556874
RPL12	0.8187925	0.91819596	0.8474842	0.9217511	0.87526816	1.1449765	1.3120449	0.98279893	1.0358461	1.3208256	0.843847	1.06121	1.1170069	0.99829125	0.8276728	1.0032018	0.93008935	0.8616112	1.1726971	0.89881194	1.1211433	0.79117984	1.0859206	1.267093	1.0544237	0.9921549	0.9558151	0.91742533	0.93209183	0.99420744	1.0131934	1.1197332	0.99227226	0.99227226	0.99227226	0.99227226	0.99227226	1.1496006	0.83541155	0.86847156	1.0468327	0.57077014	0.97751206	1.2218539	1.0609088	1.0692279	1.0417452	1.1576663	0.9627141
RPL23	0.6268319	0.8143711	0.884368	0.9096237	0.7288474	1.2523373	1.2208025	1.1162722	1.0647968	1.1952906	1.090447	0.93567955	1.0553038	0.9349731	0.9104664	0.9412617	0.91608065	0.91471213	1.055214	0.9780981	1.2301697	1.0784076	1.0871217	1.1739168	1.1207063	1.0461234	1.0099603	0.99401903	0.8840859	1.1377785	0.94281226	1.1624359	1.0829821	1.0829821	1.0829821	1.082982	1.0829821	1.1674831	0.9287884	1.1202339	0.98839	0.462053	0.66832423	1.0698527	0.8455314	1.246815	1.2783991	1.2241294	0.99457103
RPL18	0.79321647	0.96266663	0.7851817	0.9760525	0.8933196	1.0691044	1.0987318	1.0232216	0.99516153	1.2523437	0.9185204	1.0511155	1.1108506	1.0431277	1.0174421	0.948763	0.9193875	0.8919983	1.1042997	1.1077187	1.0670234	0.90255207	1.0343331	1.152678	1.0375365	1.0375513	1.0205927	1.0467086	0.9368487	1.0758045	1.0598394	1.0272865	1.0067643	1.0067644	1.0067644	1.0067644	1.0067644	1.0758777	1.0198025	1.1320273	1.0175464	0.6294322	0.8823414	1.083063	0.9081037	1.0560716	1.0722703	1.1234637	1.0974938
RPL18A	0.7768962	0.9554901	0.96345216	1.2122357	0.9878418	0.8826771	0.91632754	0.9119355	0.7476502	1.0346581	0.90849376	0.82561314	0.8091619	0.67935103	0.9539178	1.1433944	1.067213	0.830593	1.0030272	0.9830083	0.9526365	0.7260859	0.9449224	1.0730389	0.6558442	1.02141	0.93299586	0.8790648	0.8911986	1.0220102	1.0326082	0.8010601	0.89197856	0.8919785	0.89197856	0.89197856	0.8919785	1.1025693	1.057396	1.1390977	0.9638088	0.40937486	0.79884124	1.5250566	1.1435667	0.95793223	0.94632024	0.9560363	0.9972466
RPL19	0.76053953	1.0330502	0.9126166	0.9037059	0.96056765	1.2199507	1.2087495	1.2271246	1.1342014	1.1820198	0.996871	1.0284781	1.1722101	1.030312	0.9350909	0.98780066	0.9290773	0.94291604	1.1906277	1.132258	1.1468861	1.1028217	1.135765	1.2429565	1.1293722	1.1053619	1.0887558	1.0517906	0.9744821	1.0959496	1.0978278	1.1191155	1.0722724	1.0722724	1.0722723	1.0722724	1.0722724	1.1133935	0.954166	1.0087304	0.9735323	0.5319475	0.7758459	1.0517896	1.0174612	1.168396	1.1682786	1.2364584	1.0009645
RPL22	0.6717337	0.9857352	0.63779366	0.9764705	0.8990028	1.1651692	1.0950733	1.0582129	1.0888169	1.2955189	0.8950232	1.03516	1.1064088	0.9013614	0.95582384	0.941798	1.0078051	0.9331031	1.1833165	1.0122173	0.9526193	0.9361814	1.0642565	1.0731617	0.9619476	1.0776609	0.9743728	1.0604728	0.92809904	1.0669054	0.87842745	1.1134396	0.98749137	0.98749137	0.98749137	0.9874913	0.98749137	1.0479316	0.9517532	1.0931773	1.0118427	0.51840794	0.8486324	0.96628827	1.0189909	1.1354462	1.2705164	1.1370137	0.9873585
C18orf32	0.68130136	0.91552293	0.94614005	1.175981	0.76030034	1.1121095	1.5369852	0.9802004	1.0326908	1.5481006	1.0039158	0.87521493	1.1280665	0.8235443	0.86037344	1.2504793	1.0058069	0.79831445	1.1215649	1.0179784	1.4880216	0.92234725	1.1364361	1.1605164	0.98858535	1.1206797	1.018047	0.9592005	0.85967916	1.2068856	1.0140523	1.0254124	1.0100744	1.0100744	1.0100744	1.0100744	1.0100744	1.0855259	1.0308871	1.0481768	1.1026204	0.3467669	0.638757	1.1323965	1.0782017	1.2035246	1.0896198	1.2435235	0.85065717
RPL24	0.5650816	0.73784286	0.9500814	0.84200364	1.0226662	1.1059495	1.2151136	1.2162995	1.1217812	1.167583	0.9745572	1.1507969	1.0594624	1.0444753	1.097066	1.0209147	1.0041431	1.1418605	1.0586786	1.0168061	1.2492481	1.0829291	1.0975089	1.1439729	1.2423004	1.0147746	1.1596857	1.1608558	1.0047151	1.2089838	1.129724	1.0849873	0.99503976	0.9950397	0.99503976	0.99503976	0.99503976	1.1997166	1.0509517	1.1475523	1.013294	0.808647	0.5954321	0.87765074	0.827378	1.1217042	1.3055533	1.0521194	1.2135429
RPL27	0.78252053	0.9514744	0.88805026	0.83402294	0.85192436	1.1418853	0.9893773	1.0323385	1.0118858	1.0501627	0.95080364	1.0369428	1.054405	0.96749705	1.0641587	0.90431195	0.8090715	0.98793185	1.0792087	1.0058167	1.1230869	1.0028491	0.97206044	1.0599477	0.96932083	1.0223266	0.96056527	0.95837325	0.9532337	0.96912396	1.1009278	1.048629	1.0275433	1.0275433	1.0275433	1.0275433	1.0275433	1.0432684	1.0181608	1.1229346	0.9542274	0.7852869	0.9237213	1.089631	0.86253846	1.0402936	1.1063812	1.0535558	1.0100174
MIR6805	0.7317132	1.057105	1.037784	0.88629544	1.0233446	1.0674933	1.0769873	1.0546055	1.006803	1.3878268	0.86927736	1.1038975	1.1324892	0.9754663	0.8938015	1.1196241	0.9589899	0.91108644	1.143616	1.0503782	1.066955	0.9046808	0.984456	1.2521385	1.2283025	0.9308434	0.953366	1.0454128	0.8239989	1.0636961	0.9890303	0.9687549	1.037784	1.037784	1.037784	1.037784	1.037784	1.0131807	0.92304176	0.9123415	1.0287218	0.6490874	0.82744014	1.240038	1.0527639	1.0908809	1.1590139	1.1034899	1.0211111
RPL31	0.8209074	1.0182031	0.86395204	0.9352527	0.95109904	1.1773089	1.0992203	1.0823972	1.0806695	1.1583171	0.94231886	1.0171094	1.015641	0.9971104	0.93890506	0.9859828	0.97294956	0.91056883	1.0131856	1.0019457	1.1174115	1.0204304	1.1367244	1.2265738	1.1297188	0.9987355	0.9462528	0.99183035	0.9413052	1.0555121	1.0376134	1.1558492	0.98790514	0.98790514	0.9879051	0.98790514	0.98790514	1.0389737	1.0153328	1.0124375	0.95876694	0.7149952	0.8630249	0.94042087	1.057803	1.0975024	1.1670687	1.1336737	1.0667081
RPL34	0.8606279	0.9340993	0.86135155	0.89932686	0.86984426	1.066216	1.0534496	1.1113739	1.092289	1.0945297	0.94670653	1.0617467	1.0105437	1.0422697	0.96326387	0.9269397	0.8785392	0.97119427	1.0062056	1.0278019	1.1288174	1.046482	1.0585055	1.1421715	1.0747045	1.0032511	0.95257735	1.0343852	0.9787933	1.0332731	1.0376916	1.1022253	0.984005	0.984005	0.984005	0.984005	0.984005	1.0313998	0.97279453	1.0196155	0.93554395	0.7765621	0.9116186	0.9940415	0.92857563	1.1325018	1.1992793	1.0980663	0.9828158
RPL37A	0.90954053	0.93727833	0.8963429	0.9480147	0.8617309	1.1025426	1.0660235	1.0416955	1.0369637	1.0499008	0.9358621	1.038498	1.0282538	0.94502497	0.90896046	0.95120615	0.9290935	0.9263512	1.0315765	0.91551775	1.0584724	1.0168483	0.9980265	1.1260568	1.0417492	1.0116843	0.9801473	0.99916863	0.99501294	1.0968521	1.0469755	1.0541604	1.0347705	1.0347705	1.0347705	1.0347705	1.0347705	1.0392292	1.0094595	1.00807	0.99873143	0.7314064	0.9378761	0.9890134	0.9764816	1.104137	1.1227312	1.0828652	1.0388116
RPL38	0.7879992	0.9471252	0.8851804	1.0043871	0.94683844	1.1135287	1.0855061	1.0643063	1.0386041	1.1495686	1.0475411	1.0009159	1.1020623	1.0076989	0.95258194	0.98169905	0.95463467	0.9550175	1.1001385	1.0615016	1.0909357	0.9834812	1.0330698	1.1770868	1.1001393	1.0486145	0.9844723	1.0152439	0.96042323	1.125187	1.0015215	1.1307402	0.95945686	0.95945686	0.95945686	0.95945686	0.95945686	1.103841	0.9675828	1.0781087	0.9957506	0.6856877	0.8608928	1.049516	0.94953185	1.0686238	1.1276851	1.11278	1.0018924
RPL36AL	1.0001904	0.96759725	0.72782534	0.71382594	0.90542376	1.2799346	1.2258662	1.2529564	1.2676498	1.2611504	0.9492891	1.0430609	1.1430192	1.1966453	1.2073076	0.7596591	0.83729696	1.2438742	1.1721897	0.90533257	1.1873132	1.276841	1.1610181	1.3542432	1.3122696	1.0324261	1.1851412	0.9010684	1.1521572	0.9642699	1.3980038	1.0250293	1.0002923	1.0002924	1.0002924	1.0002923	1.0002923	1.113114	1.0843557	1.1078153	0.81335175	0.8010793	0.6594398	0.8503399	0.7586387	1.3375075	1.3412226	1.1331341	0.91090125
RPLP1	0.492824	0.8383115	0.96378475	1.0157888	0.9505346	1.1452497	1.1123857	1.094479	1.1232592	1.0951233	1.1206563	1.1250725	1.0548165	1.0767323	0.98924595	0.9364589	0.914444	1.0812999	1.1528177	1.0898367	1.108971	1.0534002	1.0573719	1.1590314	1.0283592	1.0875121	1.0665771	1.076804	1.0688722	1.1705364	1.1587579	1.1408148	1.0872021	1.0872021	1.087202	1.0872021	1.087202	1.1525056	1.003204	1.1793805	1.0012509	0.5295847	0.71265244	1.0533285	0.9212445	1.0830812	1.1918911	1.1718761	0.9963844
RPLP2	0.73087347	0.9396547	0.87184805	0.9000663	0.8733727	1.1654516	1.0309144	1.0716388	1.0144728	1.0495975	0.9485037	1.0336024	1.0521394	0.9051016	0.912491	0.9945918	0.97854763	0.9631501	1.0539782	0.95470834	1.0339844	0.96243894	0.96050054	1.1426514	1.0216213	1.0484849	0.95080173	0.98540956	0.9528488	1.0566015	1.0315895	1.0396467	1.0561059	1.0561057	1.0561059	1.0561059	1.0561059	1.1157863	0.9759526	1.0118504	0.9993814	0.6471022	0.94443375	1.1098801	0.9309652	1.0570642	1.0989699	1.1086134	0.9621796
RPS4X	0.8310043	0.9373551	0.9155344	1.0210061	1.0264417	1.0628742	0.8940565	0.9046333	0.92403406	0.94704366	0.84730196	0.94558114	0.9656492	0.85804665	1.119659	1.0640534	1.0539128	0.95333236	1.0433414	0.86688495	0.9356569	0.8650809	0.8677306	1.0593799	0.9293277	0.94480187	0.9006448	1.0496352	1.0071719	0.9304824	0.86621594	1.0697348	1.0373294	1.0373294	1.0373293	1.0373294	1.0373294	1.1503568	1.0935947	1.0116832	1.097976	0.6582001	0.9000089	1.0286524	0.941981	1.0940355	0.9847513	1.0387596	1.0815701
RPS4Y1	0.030594876	0.044154417	0.038870767	0.01	0.01	0.035741296	9.74804	8.690094	8.887499	9.980874	12.704981	6.9086246	7.4840584	6.0205135	0.01	0.01	0.01	11.49289	0.034273475	7.49916	9.720718	7.3554177	8.614926	0.05377984	8.398849	13.873481	11.615571	0.055958744	0.09981953	14.9647875	6.1112075	0.033621643	0.049340487	0.049340487	0.049340487	0.049340487	0.049340487	0.01	0.01	0.04842401	0.01	0.028959395	0.04113366	0.049998045	0.05102399	0.05408243	10.687587	0.03797994	0.01
RPS5	0.681624	0.90457886	0.78559744	1.0932908	1.0405302	1.0673736	1.0664234	0.9875433	0.9512123	1.1909378	0.99498606	0.9754226	1.0403212	0.869327	0.96030015	1.0216845	1.0167526	1.0118438	1.1668537	0.9538049	1.1149557	0.81819683	1.0748596	1.2828287	0.96866155	1.1165483	1.0073663	1.0242956	1.04291	0.9739479	1.0511789	1.1153494	0.98269284	0.98269284	0.98269284	0.9826928	0.98269284	1.1540637	0.9683682	1.018393	0.9924149	0.43999153	0.89873135	1.1125625	1.0427887	1.1219077	1.0755825	1.1751962	1.1590387
RPS6	0.8265032	0.95244765	0.8523087	0.97018045	0.9076431	1.0687268	1.0501608	1.0154269	1.0105078	1.071241	0.9097497	0.96920365	0.9675119	0.9060589	0.9934727	1.0145563	0.96381265	0.90868056	0.9789241	0.96465445	1.0313644	0.9520336	0.969009	1.0429347	0.960258	0.9895885	0.9454646	0.96261513	0.9207277	0.98472893	0.96553105	1.0373951	1.0111864	1.0111864	1.0111864	1.0111864	1.0111862	1.113371	1.051131	1.0533241	1.0691905	0.5685684	0.8860073	1.1130724	0.9906222	1.0213289	1.0973998	1.0359844	1.0726814
RPS8	0.6167185	0.903788	0.9174643	1.057234	0.86303854	0.97002953	0.98810667	0.9076693	0.8911233	1.0959384	1.0559558	1.0044917	1.0503657	0.9805145	1.0609356	1.0551057	0.9131596	0.92626196	1.0721881	1.0413686	1.052132	0.83581305	0.9838156	1.0842172	0.90503395	1.0865678	1.0744247	0.9768974	0.95111454	1.1484919	1.0213042	0.9806644	1.0563112	1.0563112	1.0563112	1.0563111	1.0563111	1.1847888	1.0887071	1.2711554	1.000517	0.5182859	0.76945156	1.1626263	0.8882381	1.0511771	1.0362041	1.0288484	1.0993309
RPS9	0.77993	0.89543235	0.97465366	1.0571127	0.96732986	1.1780845	1.0730755	0.998338	1.0035853	1.1265959	1.001057	0.97334445	0.92537755	0.9432879	1.0084684	1.0469154	1.1399404	0.95310146	1.069601	1.0544521	1.0911461	0.9193661	0.985704	1.1368252	1.0400426	1.083072	0.9607541	1.0377568	0.98931944	1.0248824	0.9855535	1.0462477	1.0399553	1.0399553	1.0399553	1.0399553	1.0399553	1.1489588	0.9844957	1.067375	1.0664238	0.48268414	0.85936624	1.1358119	0.98081386	1.0879966	1.0445789	1.1414951	1.0013931
RPS11	0.790431	0.9454943	0.8713314	0.9328389	0.9301788	1.1163645	1.1022942	1.1087211	1.1026464	1.1387173	0.9644575	1.0153033	1.0145532	0.96737796	0.94784987	0.9244151	0.9340621	0.94568413	1.0318449	0.99406916	1.1303676	1.0377235	1.0601382	1.1326131	0.9549774	1.0142634	0.9978176	1.0080963	0.9302102	1.0067083	0.9964102	1.1130514	1.0031966	1.0031966	1.0031966	1.0031966	1.0031966	1.0651363	0.96705514	0.98664933	0.9933679	0.6996445	0.88404226	1.0086043	0.97012955	1.1270696	1.158244	1.1400566	1.004514
LOC100508408	0.90157485	0.9763095	0.9664193	0.96758825	0.98074734	1.1169467	0.9405187	1.0591409	1.0573809	1.0211025	0.96661377	1.0553917	1.0236448	1.0195937	1.0293697	0.9524927	0.9564696	0.9867639	1.055285	1.0585533	1.110808	1.0093676	0.9846447	1.1085707	1.0208279	1.002285	0.9672644	1.0154215	0.9709761	1.0240554	1.0575932	1.0630629	1.0559237	1.0559237	1.0559236	1.0559237	1.0559237	1.1246269	0.9940523	1.0666217	0.9432869	0.67642367	0.907441	1.1606393	0.91418886	1.0650817	1.112301	1.035337	1.0747515
RPS16	0.8135867	0.94959587	0.9028308	0.96467954	0.96782875	1.1844103	0.97257435	1.076483	1.068178	1.13116	0.9466017	1.1111939	1.00097	1.0034274	1.0418047	0.90934575	0.9663028	0.8728948	1.0279294	0.95881444	1.0873716	1.0379618	0.95295346	1.1049767	1.0412102	1.0316324	0.9395671	0.9887185	0.88148654	1.0414357	1.017876	1.0171609	1.0234159	1.0234159	1.0234159	1.0234159	1.0234159	1.1671242	0.9534333	1.0713049	1.0148029	0.49852258	0.8851076	1.1173357	0.9324127	1.1076524	1.1495141	1.1027896	1.0818853
RPS17	0.70409876	0.9235427	1.0010711	1.1111213	1.0001303	1.1678542	1.1369365	1.0718304	1.1448148	1.179369	1.0090419	1.0559748	1.0550166	0.98830444	0.89227563	1.1079901	1.0710902	0.9421931	1.0100601	0.928054	1.1883594	1.0591387	1.0377196	1.0912164	1.1717846	1.038294	1.0114858	1.0157095	1.0055218	1.1314666	0.9709578	1.1779634	0.9765532	0.97655326	0.97655326	0.97655326	0.97655326	1.1105989	0.96244746	0.95854217	0.9573509	0.490753	0.8451172	1.0921704	1.056382	1.1356179	1.2777297	1.1132915	0.99083126
RPS19	0.8634153	1.0569154	1.0114347	0.924831	1.0006185	1.1906163	1.1150862	1.1043855	1.0806156	1.1835961	1.0074992	0.97765285	1.0642209	1.0280881	0.9814381	1.0721895	1.0296779	0.9593951	1.1199859	1.0510007	1.0578741	0.9895839	1.0748576	1.1269324	1.0149083	0.978884	0.9436653	1.0025017	0.94239724	1.0739183	1.1012162	1.0328143	1.0316864	1.0316863	1.0316864	1.0316864	1.0316864	1.0534043	0.9407851	1.0540429	1.032276	0.57638395	0.91925466	1.1127099	1.0273454	1.0536523	1.0845809	1.1455632	1.0040537
RPS20	0.5844361	0.8526891	0.84958476	0.75208014	0.81142974	1.3634934	1.2990671	1.3574591	1.2037873	1.195323	1.0417147	1.0188509	1.1054755	1.0391797	0.97546816	0.88464624	0.7674096	0.9625258	1.1153622	1.0594884	1.4378608	1.2303891	1.0203416	1.132091	1.2745959	0.96932393	1.0520393	0.98075837	0.80986315	1.208039	1.1217338	1.2804775	1.0627165	1.0627165	1.0627165	1.0627165	1.0627165	1.233846	0.9833991	1.0013046	0.96859115	0.4497652	0.6039412	1.0745115	0.8843342	1.1577095	1.356365	1.2862338	0.84891564
RPS21	0.8388739	0.91784465	0.8623812	0.8656182	0.8654148	1.0916126	1.0443943	1.0134362	0.9600184	1.0497586	0.89593446	0.9849006	0.9825542	0.8898157	1.0026141	1.0004777	0.88956064	0.8564612	0.979324	0.96325004	1.181939	0.9516209	0.91310745	1.0550629	1.035587	1.0370663	0.924546	0.93408513	0.93351924	1.0672574	1.0179921	1.0043684	1.0228097	1.0228097	1.0228097	1.0228097	1.0228097	1.1694947	1.0539299	1.0802096	1.0558964	0.51014453	0.90161306	1.1205443	0.89098203	1.0205084	1.0959296	1.1007469	1.0043851
RPS23	0.52955484	0.86833894	0.77926534	0.9279183	0.9507693	0.55281	0.9398278	1.0912234	0.7717872	0.81883335	0.64283204	1.0843688	0.85435987	0.7390227	0.50796217	1.2882348	0.9841851	0.738775	1.2512877	0.9127663	0.83803964	0.74791706	0.71489185	1.1309991	0.57455087	0.81917703	0.70444745	0.5781527	1.0734566	0.9465618	0.83005184	0.81544274	0.9870335	0.9870334	0.9870335	0.9870335	0.9870335	1.037499	0.9436724	1.0295119	1.0718348	0.53242815	0.82440996	1.1593963	0.9852604	1.3287239	0.96655387	1.120709	1.1163503
RPS29	0.8103848	0.88788104	0.83923304	0.70585275	0.8555765	1.1349334	1.1909789	1.0728039	1.0787501	1.1743878	0.9438415	1.0473543	1.0150977	1.0134271	1.0268294	0.989203	0.8285857	0.94861156	1.0196092	1.009858	1.1672674	1.0406896	1.0624183	1.139596	1.0773376	1.1034024	1.0473546	0.94676405	1.0186832	1.0666736	1.0248648	1.1353346	1.0172138	1.0172138	1.0172138	1.0172138	1.0172137	1.0713791	1.1116838	1.1322296	0.95954174	0.6517791	0.86227214	1.0151652	0.9306938	1.0659944	1.1442772	1.0549845	1.0468267
RRM1	0.70888144	1.7210621	0.797805	1.1536728	1.7763492	1.1620013	0.98455954	1.1672258	1.1886172	0.7453023	0.73330295	1.1403775	0.8326164	0.7170031	1.2982625	1.6588333	1.4495298	1.1040673	1.15441	1.0791988	0.72551006	1.2196491	1.0678021	0.73458666	0.49840567	0.7917565	0.97306347	0.90266335	0.94537807	0.89740103	0.9031792	0.96034753	0.8771295	0.8771295	0.8771295	0.87712944	0.87712944	1.1898141	1.2765888	1.044556	1.2654856	0.3422525	0.7431008	0.97607565	1.0823407	1.0737022	1.1318661	0.8742176	1.1785138
RYR2	1.3592509	1.112493	0.98915833	1.0887872	0.96305245	0.7762354	0.8968222	0.78945345	0.9828318	1.1245581	0.8077931	1.0603731	1.1245575	0.7499804	0.93073004	1.2417399	1.13985	0.6451263	0.8434637	0.7338268	1.0397334	0.90671504	0.9014898	0.94376856	0.841653	0.77656054	0.94815433	0.8101853	0.8462457	0.67938745	0.7924952	0.8313239	0.7746714	0.7746714	0.7746714	0.7746714	0.7746714	0.84539294	1.0093368	0.9647369	1.1613063	1.2081553	1.2467566	0.9119087	1.1457067	0.8322873	0.86133647	0.8130765	1.0873984
RYR3	1.0593584	1.0073564	1.3242024	1.0948601	1.0511681	1.3719416	0.86211956	0.68053174	0.9415046	1.0349768	0.8464033	1.1362764	0.9888776	0.96901053	1.3066996	1.2275325	1.8841751	0.80317944	0.99755424	1.0247332	0.7875724	1.0603217	0.99755496	0.76447177	0.82622844	0.9646079	1.0004413	0.9109755	1.0065101	0.8150326	1.0778866	1.464772	1.077561	1.077561	1.0775609	1.077561	1.077561	0.80875784	1.0459888	1.0361594	1.2155058	1.1309056	1.1089299	0.92355055	1.045831	0.8132	0.9179203	0.9532513	0.8967018
SCN1B	0.9930585	0.7215314	1.6605812	1.0186424	1.0831723	0.916705	1.32314	1.1274574	0.8326822	1.2172881	1.6206712	1.1247505	0.9500718	1.004165	1.1179305	0.7414641	0.8281895	1.0070709	1.3651612	1.0830988	1.1350394	0.9759573	1.2803867	1.7934054	1.4577051	1.3312987	1.3625032	1.1437682	0.9430096	1.1460752	0.9811179	1.0786155	0.8215927	0.82159275	0.82159275	0.8215927	0.82159275	0.74601185	0.87466717	1.2165511	0.8821645	1.0497775	0.91455096	0.720151	0.9622318	1.1176677	1.2827983	1.2334281	1.0902562
SCNN1A	1.1199875	1.3237264	0.09009575	0.84857535	0.90172684	1.0518153	0.85796624	0.772809	0.9600426	1.1262903	0.5450967	1.0125251	0.8246834	0.84340316	0.89376336	0.88729954	1.157365	0.79834485	0.73190236	0.702506	0.867605	0.798935	1.0499789	0.7886919	1.010791	0.9866463	0.89400285	0.8416472	0.92991203	1.0564194	0.58555937	0.6353247	0.8110524	0.8110524	0.8110523	0.8110523	0.8110524	0.5065612	0.8753652	0.90342504	0.90400076	1.7342446	1.5844723	0.8530363	1.0591387	0.88423365	0.90215147	0.79337066	0.9830566
SCNN1G	0.48861784	0.43924847	0.24683037	0.3307742	0.3781549	1.5919297	0.512575	2.0202022	0.89336467	0.5265846	0.26598242	0.37422368	0.9637503	0.67924017	0.48627606	3.844248	9.408209	0.8599922	2.50165	0.38712883	0.39679557	2.7946367	0.700566	5.115405	0.27302772	1.7340224	0.4315094	1.4337763	0.32820553	19.370312	3.2719684	0.30751973	0.360802	0.360802	0.360802	0.360802	0.360802	2.6405342	0.59924793	0.53908044	0.33501354	2.5520842	0.49166495	0.4061848	0.42324558	0.38628417	0.2670754	2.3595855	0.61485136
SI	0.7282399	0.9382844	0.14625148	0.8810522	0.26155138	1.4359957	2.0291138	0.78268003	0.819951	0.53615475	2.5041733	0.8368741	1.9058261	3.7799466	1.0915564	0.6670727	1.5068823	0.7014613	0.9067011	1.811418	0.75558543	0.71762574	0.8857427	0.6661322	0.55484927	0.7100576	1.224485	0.91115963	1.033864	1.3353739	0.7183244	2.5379348	1.0462364	1.0462364	1.0462364	1.0462363	1.0462364	1.3919088	1.336857	1.1082612	0.8503092	0.36272284	1.3612884	0.59681726	0.79231125	1.0393329	0.96569633	1.1944956	1.3694553
SLC2A4	0.9762174	0.8530433	0.9287641	0.9139046	1.0549737	0.9116358	1.0559499	0.87051904	1.0122272	1.1148162	0.69520843	1.0465358	0.9772359	0.87655014	0.8169944	0.9732381	0.88930684	0.7151105	0.9730413	0.9325796	1.0448143	0.92882746	1.2525971	1.0230669	1.0558965	0.8316884	0.74283475	0.7874544	0.7792416	0.87225986	0.8306968	0.9400209	0.85571307	0.85571307	0.85571307	0.85571307	0.855713	0.9971364	0.86122215	0.906686	0.95711917	1.172682	1.1640447	0.8367767	0.946804	1.1623636	1.0645889	0.9305766	0.9285771
SLC6A3	1.2275436	0.9594296	0.93810266	0.95991296	0.85008824	0.95303553	1.2318609	0.96316034	1.0983336	1.1560813	0.87536395	0.9351124	0.84854704	0.88977695	0.88577974	1.0524861	0.8974035	0.8273186	0.8571431	0.82993585	1.0778236	0.88512534	1.2088373	1.1736168	0.9954541	0.9434913	0.8927111	0.90442574	0.8841133	0.84416634	0.79877234	0.87461513	0.86478126	0.86478126	0.86478126	0.86478126	0.86478126	1.0020307	0.944079	1.1206647	0.9820651	1.1603638	1.1205145	0.87807554	0.75466543	1.0421042	0.95175546	1.0436821	1.0719728
SLC6A4	0.67320454	0.42066336	0.48885393	0.5198224	0.44711655	0.16481005	0.4226261	0.17953315	0.30996674	0.34516507	0.17331786	0.9348021	0.28119662	0.26986614	0.7747472	0.5100645	0.5121939	0.38169578	0.5074996	0.4767527	0.64280957	0.14122616	0.43260425	0.66294694	0.31765333	0.75213563	0.35373592	1.0619382	0.29890922	0.16606615	0.22624521	0.17548934	0.7401896	0.7401896	0.7401896	0.74018955	0.7401896	0.7699201	1.0705727	1.5419858	1.4665375	1.7790482	0.9038825	0.44916475	1.1165537	0.97732854	0.5183927	0.40661353	1.1552322
SLC12A2	0.48430604	1.4251899	0.30861363	1.1572843	0.90263355	1.3805535	1.2432128	1.250629	1.1466411	0.82086635	1.5223614	0.96722835	1.6421413	1.7655203	1.7559351	0.72758514	1.053652	1.204577	1.3091705	1.0862201	0.71344674	1.220141	1.2308465	1.2481731	0.59477943	1.1504022	1.0998095	1.0422424	0.9027542	1.1541771	1.2644233	1.1898764	0.8905229	0.8905229	0.8905229	0.8905229	0.8905229	1.0410522	1.279897	1.4663327	0.9248305	0.20460464	0.68460774	0.567791	1.090262	1.094391	1.2937772	1.3524537	1.795433
SRD5A1	0.86100024	0.71509457	0.5482854	0.71066266	0.7348491	0.51517135	0.9039431	0.7196138	0.88618416	0.73430645	0.4097463	0.9577727	0.7506712	0.6744157	1.0151333	0.66465247	0.59473205	0.71018493	0.69521534	0.68326515	0.86334735	0.6252662	0.62619114	0.83926386	0.85165	0.7678267	0.6619772	0.6143943	0.53402954	0.46793574	0.5351614	0.5730457	0.82883775	0.82883775	0.82883775	0.82883775	0.82883775	1.0904486	1.3350526	1.0992045	1.2649179	0.9971484	0.6078237	0.9895385	1.2167889	0.80889076	0.8122956	0.7778904	1.2939351
SST	0.044215936	3.4367185	0.078073755	0.44565558	1.4416977	11.860697	1.6085699	1.6170787	1.1920469	3.7159693	0.16994186	1.8740084	1.5482476	7.5719423	0.8396614	0.1371508	5.047445	1.1262779	2.8029056	2.676622	1.4426671	1.2052981	1.7230743	4.8908424	2.473564	1.2144223	2.193654	3.039325	2.001513	6.448851	4.396522	0.5548577	0.673784	0.6737841	0.6737841	0.6737841	0.6737841	0.66747385	0.72146803	1.0248704	0.28661096	0.086901516	0.4776604	0.1258633	1.329843	2.3550646	1.862521	2.0617223	1.206756
SSTR1	1.1683192	1.0418379	0.7385066	0.8200223	0.68496186	0.7630776	0.96339965	0.63300943	0.78902084	0.78102815	0.5851338	0.949563	0.58493733	0.6888863	0.98793674	0.914093	1.0782723	0.6685004	0.77142924	0.70084035	0.8519292	0.62099063	0.75643957	0.7306587	0.71983886	0.9371842	0.9221132	0.7820256	0.9778956	0.8246648	0.5497386	0.75940675	1.0321165	1.0321167	1.0321167	1.0321167	1.0321165	0.7517762	1.1210183	1.1868775	1.1589359	1.0125371	0.97921103	0.8453136	1.303987	1.0337474	0.8885937	0.71800274	1.2645276
SSTR3	0.94258106	0.89363486	0.84039664	1.0317131	0.80759174	0.7950719	0.920748	0.8001507	0.9638811	1.0605721	0.7013905	0.8127098	0.768826	0.72139704	0.8266458	0.8832465	0.825757	0.7478559	0.7911807	0.7477048	0.90932554	0.75953126	0.97018456	1.0074257	0.84365076	0.9011268	0.8030722	0.71473765	0.76998824	0.73339707	0.6690476	0.74495995	0.8136385	0.8136385	0.8136385	0.8136385	0.8136385	0.8935742	0.9433101	1.0507104	1.096261	1.1971867	1.1906073	0.9252914	1.0256137	0.94820434	0.92681617	0.8024254	0.81424004
SSTR4	1.2786127	0.9865666	0.9770316	1.014365	0.9741472	0.81070095	0.96514	0.80274504	0.9549618	1.1235343	0.5857181	0.77894926	0.6925928	0.66761774	0.65939105	0.94430405	0.6532605	0.5042358	0.59782714	0.6000812	0.76682186	0.6805514	0.90592027	0.9733303	0.87017703	0.7431418	0.6609439	0.61908793	0.5643503	0.47092494	0.55567575	0.6732391	0.8051618	0.8051617	0.8051618	0.8051618	0.8051618	0.54224765	0.750406	0.82720995	1.0849128	1.7101182	1.5805408	0.9093966	1.3093307	0.90388185	0.6949712	0.6869843	0.6403938
SSTR5	0.8420488	1.0271642	0.87425417	1.0473429	0.81644464	0.8534156	1.0203708	1.0035399	1.0875468	1.1388958	0.8339678	1.1209373	1.0098141	0.9283269	0.82349795	0.9873342	0.8957836	0.89542234	0.95682883	0.9350885	0.95625067	0.9883303	0.8836466	1.076241	1.027061	1.0536436	1.0514337	0.97062343	0.98415345	1.1278508	0.8858158	0.97109777	0.9401294	0.9401294	0.94012934	0.94012934	0.9401294	0.9653538	1.2571061	0.8607292	1.1808648	0.9130447	0.89747083	0.71127534	0.94008213	1.0782311	1.122634	1.0732081	0.9709497
SULT1A2	1.349204	0.8196101	0.18359438	0.5481338	0.47280058	0.45432958	0.8039672	0.38137284	0.59650916	1.0005643	0.28531024	0.7168216	0.4116482	0.39230964	0.5900304	0.8422523	0.55220133	0.4805519	0.43778452	0.40784803	0.6751823	0.274644	0.62829405	0.684824	0.7452373	0.7935252	0.6227032	0.8850762	0.3835245	0.51010233	0.30574867	0.20363025	0.7549151	0.75491506	0.7549151	0.7549151	0.7549151	0.5585077	0.85001314	1.1968088	1.1728834	1.9497186	1.5186567	1.039426	0.92523307	0.66933084	0.5505337	0.56888807	0.9060803
SULT1A1	1.2448345	0.68112695	0.16285118	0.63777846	0.5147156	0.76031125	0.9209809	0.40558594	0.5985158	1.4419699	0.32022676	0.81565166	0.60071135	0.61940473	0.80225074	0.6612598	0.5429263	0.5569689	0.49063477	0.6208214	0.6674208	0.41963592	0.65687567	0.69830054	0.7550156	1.0482073	0.88841045	1.0444633	0.39962575	0.5387826	0.34376654	0.30983853	0.7867146	0.7867146	0.7867146	0.7867146	0.7867146	0.63431597	1.0110717	1.6185495	1.0783778	1.5164076	1.1653765	1.1655332	0.83023727	0.71125346	0.65221274	0.6166641	1.0001577
SULT1C2	0.6085643	1.6408141	1.5097756	0.4645717	0.6467035	2.406113	0.89672166	1.3236545	0.994949	0.91015434	1.0087836	0.91416913	1.1245838	8.132417	0.7302526	0.8527738	2.2613993	1.0699528	0.7500979	1.1399528	1.0029707	0.8721905	0.90332943	0.7989041	1.0499382	1.3018618	0.9382871	0.98440605	0.80629206	1.2385993	1.1646159	0.8819903	0.9835471	0.9835471	0.9835471	0.9835471	0.9835471	0.7734404	0.54670787	0.6645914	0.6579915	0.65466195	3.2911701	0.76655877	0.5772056	0.99655354	1.1062936	0.96482474	0.5961578
TACR2	0.8693047	0.7446591	0.6858346	1.1057874	0.95381254	0.74869883	1.0387762	0.7829306	0.77342516	1.179241	0.60338086	0.9394679	0.93785936	0.73800814	1.2535238	0.91316867	0.70074344	0.6603267	0.8072256	0.6954418	0.8117412	0.90796727	1.0214185	0.8914012	0.89632684	0.97988224	0.8199647	0.6923178	0.7298697	0.6521238	0.7845754	0.86905766	0.7557758	0.7557758	0.7557758	0.7557758	0.7557758	0.9533636	1.253397	1.2015599	0.9936916	1.0696808	1.0824075	0.7828116	1.1463643	0.8910113	0.82754904	0.79816365	1.1575699
TACR3	1.04949	0.8370836	0.92446494	1.074215	1.0046676	0.9484416	1.1735265	0.9647216	0.92860645	1.3209797	0.7530356	1.0281984	0.9844175	0.9057096	0.81168395	1.0218272	0.94278544	0.8837634	1.1172879	1.1044476	0.9493978	0.8194124	0.9503553	1.0507268	0.8992812	1.0009778	1.0021052	0.7758435	0.88972217	0.849979	1.1031495	0.8174461	0.8454788	0.8454787	0.8454788	0.8454788	0.8454788	0.8058677	0.8682515	0.8639154	1.0263342	1.3022058	1.2988842	0.82023823	1.3080162	0.94091785	0.9220459	0.84332305	0.92527306
TBXA2R	1.240257	0.8554656	1.2882121	1.1135573	0.8929114	0.8362818	1.1005945	0.96169466	0.9757721	1.2822529	0.8761492	1.0211223	0.8938127	0.81158805	0.9384389	1.0671096	0.9345363	0.7927745	0.97764194	0.9198937	0.99547654	0.82756025	1.1015748	1.1145315	0.86300117	0.9817407	0.99614596	0.8834811	0.8701637	0.75309837	0.8322722	0.9125219	0.83628136	0.83628136	0.83628136	0.83628136	0.83628136	0.77543855	0.9055106	0.9653035	1.0977681	1.1360835	1.2850997	0.73430777	1.2249136	1.0441601	0.9767234	0.8546902	0.8359444
TCN1	0.964956	1.5083613	2.2741299	3.258498	1.297696	0.68973345	0.72250575	3.0830202	0.9182052	1.1077474	42.276917	0.914264	1.7316788	10.170367	0.6951781	1.3036406	0.99944144	0.77931285	0.6374072	0.73668736	0.76263	6.124931	1.2188293	0.8530348	0.84686565	0.7056859	0.80183774	0.55377257	0.78794837	0.8997264	8.558586	1.9143447	0.81427294	0.81427294	0.8142729	0.81427294	0.81427294	0.6202511	0.957785	0.9371246	1.0334206	1.0843986	1.5213408	0.98755723	1.1810333	0.78829294	1.2349895	0.6538069	1.0173997
TF	0.80876607	0.8625912	0.7157891	0.7688709	0.6918122	0.7676843	0.37966776	0.5008663	0.38700294	0.3604663	0.40940842	0.37318528	0.48242375	0.53306943	0.96957386	0.5303808	0.60710776	0.52146554	0.48050633	0.7587079	0.58983487	0.5707576	0.3935134	0.35394326	0.5041756	0.4837462	0.46023938	0.44300267	0.57135135	0.5218594	0.3916332	0.41843522	0.8053088	0.8053088	0.80530876	0.8053088	0.8053088	1.75367	1.0458941	0.78352857	1.1931405	0.69111544	0.66786355	1.7344205	1.0804908	0.41597432	0.7355022	0.8984003	0.7931841
TNFRSF1A	1.7629682	0.80197144	1.3052156	0.7619114	0.78604376	0.78969765	1.1226404	1.06807	1.019965	1.085928	0.9343554	1.0235354	1.0658284	1.3119875	0.907986	0.864053	0.79240865	0.95762235	0.9491018	0.81350553	1.0174664	0.9600071	1.0248091	1.0623963	1.2878771	0.9145537	1.0133713	0.9483997	1.095823	0.8963453	1.2780906	0.83501136	0.8530328	0.8530328	0.8530328	0.8530328	0.8530328	0.90536547	0.98295337	0.834267	0.90893245	1.4112254	1.0947944	0.85988283	1.0663482	0.88786227	0.9753543	1.0730157	0.86935276
TNFRSF1B	0.59141195	0.76682013	3.691118	0.69047654	1.5432775	1.913674	1.3350968	2.5973136	1.6259497	1.2208819	2.189407	1.0488151	1.8822972	2.3142219	0.8973739	0.8003861	0.92244315	1.9839938	1.8574151	1.5600654	1.3327873	2.4880981	1.3341321	1.3447542	2.1927955	1.0459116	1.60656	1.3180016	1.1544138	1.7548778	2.6834056	1.3071752	0.88581014	0.88581014	0.8858101	0.8858101	0.88581014	0.8441958	0.70238733	0.559046	0.56583035	1.0318614	0.7525008	1.2993575	0.8473372	1.5481074	1.369377	1.4799994	0.5788104
TOP2B	0.6084952	1.0624171	0.9091336	0.9052314	0.8774402	1.7479054	1.2278333	1.4292686	1.2931066	1.2632585	1.3918961	1.2545859	1.4623752	1.2610526	1.0476346	0.7394536	0.89699614	1.2592734	1.3660429	1.2605435	1.1258918	1.3499819	1.1982634	1.00279	1.239044	1.1819663	1.2090206	1.1917576	1.1741093	1.3687063	1.4506775	1.3804631	1.3298111	1.329811	1.3298111	1.329811	1.3298111	1.2858686	1.050066	1.03115	0.91326696	0.39078537	0.681063	0.9681573	0.81558794	1.1762025	1.4264615	1.261392	1.1317334
TUBB2A	1.0247062	0.6454032	0.572696	0.7690114	1.105293	1.1703478	1.3979897	0.54903936	1.1472582	0.94401485	1.920626	1.4044628	1.2623444	2.2202225	0.97936183	0.57138914	1.0022662	1.6743462	1.878121	0.9944161	1.4887742	1.7326112	1.0795269	2.0054383	1.4286903	0.6820012	1.5158299	0.98002	2.928671	1.4537735	0.77437896	2.4956694	0.4527534	0.45275342	0.45275342	0.45275342	0.45275342	1.1420646	1.27732	1.0132369	0.36447233	1.3989507	0.61135423	0.41871536	1.1412417	1.1460247	1.370202	1.1164172	0.8515451
TUBG1	1.307235	1.7859259	1.6808273	0.8262055	1.6686721	0.92863023	0.7974985	0.89116794	0.7060066	0.76152897	0.93407464	0.74760944	0.82116944	0.9342633	1.0019623	2.0897062	1.3208797	0.9456968	0.8254848	0.64151114	0.70106584	1.0199674	0.9229066	0.7404346	1.3534995	0.5567853	0.88554007	0.75597066	0.92856646	0.7656851	1.0128964	0.8461692	0.7170275	0.7170275	0.7170275	0.7170275	0.7170275	0.8741278	1.0472975	0.7564783	1.0865123	0.8913915	1.7335997	1.0132028	1.2922784	0.7917706	0.76429754	0.74904305	0.9824259
TYMS	1.1949598	1.9721208	1.029795	0.82441485	2.0285072	1.3589426	0.92330796	1.0650051	0.9166772	0.63149047	0.8005025	0.7544587	0.5760236	0.5778841	1.2880683	2.2283247	1.8234258	1.0970937	0.76520747	1.0146139	0.6761584	1.2228676	0.96773046	0.52141976	0.7856343	0.69828916	0.9302971	0.69448674	0.8020094	0.65795815	1.1049004	0.874363	0.8222575	0.82225746	0.8222575	0.82225746	0.8222575	1.0971664	1.0178571	0.9096484	1.3320407	0.3032929	1.6235101	1.2195013	1.0677277	0.9564479	0.7556009	0.7172067	1.1560576
UGT1A1	1.2860082	0.6021745	0.030863276	0.7218195	0.43029276	0.37386546	0.7906603	0.3311691	0.8890362	0.8809777	0.37661383	1.1631627	0.6300241	0.49834254	0.89345217	0.70357245	0.3625882	0.5724982	0.5475049	0.53596497	0.7220869	0.25526503	0.732005	0.55738026	0.5793981	0.8711882	0.6924795	0.9636032	0.69837815	0.34772655	0.19293468	0.50320566	0.8430963	0.8430964	0.8430964	0.8430964	0.8430964	0.8378994	1.3224882	1.2035773	1.3298866	1.2739862	0.5632442	0.8217969	1.0694978	0.93828166	0.8170203	0.8223226	1.0175096
UGT2B15	0.94345313	1.1123279	0.7573771	1.007544	0.6658968	0.8444455	0.9328466	0.898725	0.90402496	0.8251475	0.8773893	0.9609541	0.91860014	1.009408	0.95532006	0.6283132	0.49719802	0.7763019	0.90112776	0.81886315	1.0472567	0.7623439	1.2275141	1.1834093	0.93847424	0.9083629	0.78177303	0.6800404	0.91312146	0.7721391	0.8259236	1.0600026	0.92790663	0.92790663	0.92790663	0.92790663	0.92790663	1.0619439	0.93312764	1.4495697	0.7103446	1.0298097	1.131611	0.95816594	0.86201924	0.9713424	0.96865416	0.9234128	1.0737315
UGT2B17	0.01	1.0211285	0.04184409	0.81252074	0.01	0.01	0.908153	0.8991953	0.7998707	0.6281778	0.53810483	0.90430135	0.73703176	0.779309	1.334213	0.5161461	0.79930675	1.0212312	0.8486291	0.9868902	0.886341	0.735647	1.0265299	0.9169373	0.68820333	0.01277347	0.960392	0.77549493	0.8436801	0.66096	0.78374666	1.055226	0.82734245	0.82734245	0.82734245	0.82734245	0.82734245	1.117687	1.0726162	1.412834	0.8396935	0.9035424	0.84663457	0.62350935	1.116132	1.1634799	1.054215	0.849656	1.3025833
VCAM1	0.05006279	0.3092867	1.2537963	0.7814052	0.89984196	3.1480558	1.7453077	4.9295416	1.8735096	1.1041723	4.4120665	1.2025073	2.8127246	4.809361	0.7390128	0.6309681	0.81728315	3.0368822	3.4539702	2.9537504	2.3070576	2.8967483	2.2068193	1.4784951	2.7012033	1.7831843	2.1930668	1.7649148	1.8825301	1.493371	5.211345	2.5492187	0.83499205	0.8349921	0.8349921	0.83499205	0.8349921	0.901355	0.5939564	0.5335308	0.22647838	0.07737398	0.18490939	1.1389163	0.6881201	1.9209335	2.2414958	2.4929297	0.6189147
ALDH5A1	0.65123314	0.8467413	0.5629209	0.9524778	0.7491343	1.0706269	0.81252766	0.8364066	0.8273633	1.0296648	0.7739791	1.1977828	1.0670708	0.5248153	1.0944148	0.91535974	0.81297827	0.9478166	1.2032279	1.0592113	0.75367904	0.54587734	0.88755506	0.92184156	0.8376574	0.97611356	0.89378035	1.0951873	1.044439	0.88472605	0.5586428	0.9959597	1.0919534	1.0919534	1.0919533	1.0919534	1.0919534	1.3695393	1.1257441	1.1844159	0.9905363	0.2838117	0.6454604	1.1932446	0.94601905	1.0932012	1.0760732	1.0919542	1.1745081
CUBN	0.8019656	0.6050753	1.1227647	0.76941854	0.4816898	0.72638303	0.99092394	0.7461361	0.89703393	1.0178704	1.0857015	0.71808296	0.97116196	0.7774759	0.9336284	0.75140685	0.5935368	0.6915609	0.90621245	0.769238	1.0380065	0.7516848	0.9702159	0.72076654	1.0221549	0.8426431	0.8561862	0.9073094	0.736978	0.73878795	0.6056038	0.84764254	1.0354284	1.0354284	1.0354284	1.0354284	1.0354284	1.302447	0.84580624	1.1052846	0.7314032	0.7365332	0.8375766	1.8895653	0.91682583	0.8803115	0.86187303	0.8923741	0.94578505
PDE5A	0.60295725	0.56085926	0.33784714	0.84355414	0.61707973	1.119025	0.9382889	0.6591882	1.1868387	1.0378908	0.84662116	1.0442921	0.86776227	0.7794026	1.1411232	0.5044784	0.6435069	0.67314315	1.0118567	0.96380335	1.0446782	0.66330963	0.740993	0.8474762	0.49437654	1.0752515	0.80209166	1.4116744	1.1078738	0.73499125	0.48400444	1.0604697	0.93408865	0.9340887	0.9340887	0.9340887	0.9340887	1.0031898	1.0197417	1.5426221	0.9916942	0.8510715	0.603221	0.61269987	0.7894844	1.062984	1.1828969	1.340394	1.168988
PLOD3	1.3306895	1.1536065	1.3469313	1.0798969	1.0987841	0.5745901	0.725431	0.65395534	0.6066326	0.81165725	0.7224258	0.8459327	0.8212025	0.9422458	0.96759367	1.3094466	0.91019464	0.60971737	0.73897266	0.72627133	0.62784714	0.6648003	0.7047321	0.7751927	0.92941767	0.6757106	0.7673655	0.6270035	0.88059056	0.6292828	0.8055967	0.7431701	0.80893373	0.80893373	0.80893373	0.80893373	0.80893373	0.822086	0.9017007	0.98292893	1.1427268	1.4586787	1.6347771	0.8620891	1.2112665	0.69343317	0.57815343	0.7121595	0.96856904
SERPINA3	1.2055364	0.5006996	1.861702	0.9438449	1.2797115	0.74067575	0.5802932	1.45071	0.47423682	0.6783486	18.505596	0.5836073	2.732688	1.1651937	0.49293727	1.1213294	0.5977182	0.9566163	0.7790678	0.91173774	0.5568453	1.1031669	2.7448373	0.87241757	1.1847765	0.5626092	0.83428687	0.8188453	0.7766103	1.1395599	1.7830279	0.8286584	0.746271	0.7462711	0.746271	0.7462711	0.7462711	0.99818826	0.9074287	0.62676024	0.62388134	0.7526681	0.934128	1.4746683	1.3686911	0.6274552	1.3443292	1.3418021	0.4827416
AADAC	1.0262125	0.94020635	0.6418712	1.0036715	0.7055012	0.74594647	1.1932675	0.56613797	0.76740384	0.71851623	0.8088383	1.129802	0.7922955	0.9411547	0.5747723	0.8744144	0.7110466	0.5815331	0.7922151	0.7235793	1.6335958	0.78237545	0.9191526	0.6822357	0.9084983	0.8480384	0.8095181	0.64693844	0.78016895	0.7395319	0.68991166	1.3776908	0.7495894	0.74958944	0.74958944	0.74958944	0.74958944	0.6980727	1.5374091	0.9521279	0.9088026	1.3325028	1.1055422	0.88324386	0.9183964	1.0466549	0.689032	0.9282157	0.7537564
AAMP	1.1002004	1.264321	1.0990553	1.1473562	1.2644477	1.0101635	0.922723	0.9196587	0.9591887	1.0093489	0.7833966	0.8447781	0.77966756	0.8239487	0.99259895	1.174822	1.2287625	0.97187304	0.8047944	0.8565828	0.76889706	0.87168205	0.95548934	1.000704	1.2326497	0.94833934	0.9513241	0.83661443	0.7465939	0.8891343	0.9667586	0.71388066	0.81437045	0.81437045	0.8143704	0.81437045	0.81437045	0.8314016	1.1877207	0.867066	1.1332188	1.3050243	0.9581255	1.0437709	1.1748416	0.8693119	0.85600847	0.77351	0.8686407
AANAT	1.3205441	1.2070684	1.3605865	1.1342037	1.1615102	0.9952343	0.9618799	0.91070646	1.08154	1.0224869	0.79327345	0.96166897	0.9885679	0.9917619	1.0236554	1.1026391	1.1743822	0.94105095	1.0153649	1.0153652	0.9873064	0.8564941	0.870537	0.9035584	0.9402299	1.0264964	0.8467071	0.91007817	0.91596776	0.9215247	0.9842254	0.8608943	0.916646	0.916646	0.916646	0.91664594	0.916646	0.87617034	0.8914643	1.0143422	1.0186799	1.3218325	1.0636277	0.8804802	0.99131227	0.97193426	1.0584234	0.9117317	0.9403559
ABCA3	0.9241475	1.0437515	0.9726065	1.1823628	0.9821961	0.94929576	0.801125	0.75952387	0.9174035	0.9918144	0.7900172	0.9632726	0.9222559	0.8901053	0.74125624	1.1035869	0.9428736	0.77790034	0.79432935	0.7890094	0.8568267	0.81039834	0.7648887	0.81630105	0.9963574	0.84296185	0.7676182	0.8837274	0.6682883	0.74445134	0.68343526	0.7245731	0.91374236	0.91374236	0.91374236	0.91374236	0.9137423	0.9743726	0.998736	0.8199838	1.016272	1.0034124	1.2626841	1.3086447	0.89630336	0.90127033	0.84760636	0.9707138	0.8119234
AOC1	2.2010715	1.4587761	0.04475171	0.77474844	0.88536817	0.779083	0.7504473	0.5697359	0.59799063	0.9435456	0.5512698	1.1268259	1.0113053	1.0810215	0.77829736	0.9685366	0.9703607	0.84241545	0.812666	0.7624039	0.702344	0.48476642	0.8980127	0.9253358	1.221175	1.0684723	0.8358736	0.7539968	0.91746914	0.83083296	0.6805752	0.64148426	0.9259564	0.92595637	0.92595637	0.9259564	0.9259564	0.56004435	0.90233666	0.98282844	1.0526683	1.9396428	1.5061431	0.79052705	1.1128106	0.7259783	0.5940049	0.83301526	1.0448804
ACACB	1.3727812	0.84660923	0.46079552	0.8969192	0.5768677	0.62765265	0.7305374	0.5662195	0.78620386	0.7477353	0.49679998	0.7596632	0.7156079	0.5249627	0.8310789	0.93501776	0.8352225	0.5890906	0.5425005	0.70719296	0.7671274	0.5751264	0.6666065	0.5803482	0.85907507	0.94168496	0.5831627	0.7734943	0.7097161	0.6262822	0.46916974	0.6675818	1.0468057	1.0468057	1.0468057	1.0468057	1.0468057	0.6277992	0.98583215	0.9758133	1.2505645	1.8339086	1.3081155	1.0593327	0.89197654	0.6460322	0.6830453	0.73757917	0.73483276
ASIC2	1.3462507	1.1149628	0.98458207	1.1578379	0.97026336	1.0180231	0.8818212	0.89993113	1.0450222	1.2950929	0.78157336	1.2796493	1.185156	1.3133224	0.72666204	1.0213805	1.0535895	0.72861814	1.1694901	1.3150884	0.9771997	0.9451011	1.1770608	0.9454822	1.3418719	0.83473724	0.85729337	0.7396689	0.9014882	0.79674006	1.2521713	1.1447835	0.82735175	0.8273517	0.82735175	0.82735175	0.82735175	0.8370822	1.019357	0.8929269	1.0029808	1.1198815	1.3097088	0.8756941	1.1600392	0.9187666	0.9926217	0.8709404	0.99262106
ACLY	1.0263569	1.2895634	1.1691836	0.96865606	1.4428439	1.2119853	0.90841275	1.175606	1.0788342	0.9182018	0.9464084	0.9125427	1.0230359	1.1813077	1.1048995	1.1758615	1.1861196	1.2019664	1.0525693	1.0319948	0.7978846	1.3138611	1.190372	1.0360774	0.71203196	0.8773326	1.0476992	0.9513819	1.1034147	1.0178567	1.0199119	1.2284057	0.8894739	0.8894739	0.8894739	0.88947386	0.88947386	1.0485277	1.0936705	0.9415561	0.9210133	0.8892501	0.96106976	0.99077773	1.0813383	1.0387605	1.1189296	0.9151069	1.0098524
ACO2	1.1531417	1.1130363	0.5458426	0.78325695	1.0215359	0.6596273	0.8933941	0.61663127	0.6913055	0.88858896	0.4608462	1.0466573	0.7035387	0.58984905	0.9003398	1.0114943	1.0003736	0.7685793	0.7739435	0.7785993	0.72253656	0.55512846	0.70527756	0.89593405	0.8975157	0.92342603	0.7422096	0.85418916	0.84226054	0.6817546	0.6068059	0.61468667	0.88438845	0.8843885	0.8843885	0.8843885	0.8843885	0.87927693	0.96509373	1.039944	1.3040017	1.3247813	1.0603033	1.006444	1.154345	0.8342058	0.65951633	0.7720872	0.9010968
ACPP	1.5390382	3.242575	1.2441192	1.288017	2.6507978	2.5568438	1.7064215	2.6337974	1.7676711	1.7746328	1.9287215	1.6091605	1.5237558	3.5601883	1.3622671	1.3341825	2.4708626	1.3010677	1.0867037	1.6892203	1.2362852	5.978769	1.8949332	1.1196173	1.9371672	0.9195226	1.7388641	0.98958963	1.3516899	3.5413349	2.2570944	1.4724422	0.79238826	0.7923883	0.7923883	0.7923883	0.7923883	0.81157345	1.241821	0.88144886	0.9267347	0.89085907	1.1423421	0.57720166	0.8612056	1.2449962	1.2022824	1.2195345	0.9805203
ACTA1	1.0841937	0.970205	1.0237576	1.3745079	0.86438566	1.0740074	1.0003465	0.9758129	1.0423989	0.9665933	0.65015745	0.92288834	0.8896688	0.9303919	1.0956578	0.7568968	0.81760174	0.74789673	1.0434142	0.9009798	0.9848874	1.2311546	1.0417336	1.2122712	0.9917285	0.7849343	0.7950614	0.80798846	0.7675506	0.6877294	0.8050344	0.93630487	0.8171075	0.8171075	0.8171075	0.8171075	0.8171075	1.0399133	0.8751699	1.1762373	0.87499297	1.1645969	1.0289999	0.86939603	0.89082026	1.0224173	1.0929377	0.96451694	1.071843
ACTB	1.0637325	0.9638999	1.0681734	0.9853317	0.9997719	1.0089363	1.0306958	1.0732116	0.9324098	1.0059904	1.0237375	1.0134043	1.04259	1.128253	1.0296038	1.0215738	0.9621843	1.037452	1.020339	1.0618579	0.93947023	1.1381545	1.0942947	0.97276574	0.9370266	0.9764659	1.0661833	0.9377657	1.0041822	0.9891292	1.0887754	1.0034595	0.9880505	0.9880505	0.9880505	0.9880505	0.9880505	1.081028	1.0914856	1.0389004	0.9715066	1.089287	0.9899946	1.0351195	0.9713116	1.013488	0.79395247	0.9239269	1.0222788
ACTN2	1.1138389	0.973693	0.9465625	1.0013982	0.9305425	0.8462471	0.91354996	0.8432527	0.92136455	1.0746853	0.7138838	1.1184151	1.0243368	0.9630532	0.9001571	0.9653211	0.91356516	0.797491	0.88391197	0.87881815	0.8461896	0.88236994	1.01775	0.9516018	0.8609315	0.9125368	0.85063684	0.7933216	0.7984561	0.7813634	0.9241543	0.7870167	0.89755994	0.89755994	0.89755994	0.89755994	0.89755994	0.97647667	0.9937888	1.058984	1.0573841	1.1855552	1.2301944	0.91074556	1.045848	0.88352567	0.8426151	0.81488204	0.9616298
ACTN3	1.0765353	1.0264454	0.8827307	1.113061	0.93865085	1.0756323	1.0363748	0.9767641	0.9735037	1.0773683	0.8217055	1.0945544	1.0069394	0.9433943	0.86674225	1.1148586	0.852531	0.80411565	1.0270313	0.8888622	1.0390419	0.8908964	1.1725688	1.1170337	0.9757634	0.9357062	0.9666904	0.86592704	0.88665396	0.8456832	0.9460919	0.91358703	0.9300488	0.9300488	0.9300488	0.9300488	0.9300488	0.8652866	0.90937495	0.99196166	1.0303845	1.1163578	1.2169646	0.8670919	0.8962553	1.0662395	1.0807042	0.95937806	0.91075134
ACVR1	0.9192798	0.9958823	1.3170611	0.84115976	1.1714023	2.209864	1.6750416	2.2553616	1.4069579	1.5167891	2.2969265	1.1744373	1.78898	2.1108656	1.2504737	0.5895829	1.1305664	1.4808327	1.643954	1.5184216	1.4205911	2.7611313	1.5358677	1.7596478	1.0478209	1.1113752	1.4665712	1.2459443	1.8311862	1.2986041	1.9974891	2.5963326	1.0443058	1.0443057	1.0443058	1.0443058	1.0443058	1.0175643	0.91564196	1.0835543	0.67956126	0.29658544	0.27604458	0.58689463	0.9147659	1.6980178	1.7858565	1.7455148	1.2074493
ACVR2B	0.8196598	0.9207774	0.9389926	1.0667349	0.65488964	0.69886124	0.81473184	0.586086	0.85908264	0.97166777	0.75954175	1.2895359	1.0942549	1.0212107	0.8750187	1.1379776	0.92882603	0.7360257	1.1562463	0.97166735	0.82200485	0.58824575	0.86618394	0.9288885	0.6839928	0.8786269	0.9183976	0.8964455	0.85951495	0.86368376	0.96506196	0.57628244	0.88334906	0.88334906	0.88334906	0.88334906	0.88334906	0.82150745	0.9053152	1.0760957	1.1774567	1.54106	1.2967927	0.859747	1.0029323	0.8434083	0.7694578	0.7062262	0.9083923
ACYP1	1.3046575	0.8980725	0.72164977	0.56315905	0.7395206	0.7577826	0.61447924	0.61698306	0.6728683	0.638871	0.5914753	0.77599996	0.3909525	0.29815835	1.0873251	1.059768	0.7585469	0.8245771	0.5248263	0.698884	0.96902597	0.54532	0.51545876	0.6547794	0.5965457	0.8337843	0.74450725	0.8213694	0.7059169	0.8739884	0.6449314	0.5801873	1.3016368	1.3016368	1.3016368	1.3016368	1.3016368	1.1423804	1.2662194	1.3246683	1.0763834	0.60988134	1.2980556	1.4186553	0.76141995	0.62668747	0.69439006	0.7812592	1.0100497
ADAM8	1.1230435	0.84604543	1.6898979	0.97890615	1.0611541	1.0734926	1.063994	1.220251	1.0158343	0.8942471	1.0848411	0.87825555	0.99656314	1.0475506	0.9957925	0.95175904	0.97490185	1.0779737	0.90373135	0.94012547	1.0663381	1.1711415	1.2065713	0.9745752	1.3067178	1.1372265	0.98679936	1.0195607	0.99118507	0.91808563	1.0531266	0.9700506	0.8888243	0.8888243	0.8888242	0.8888243	0.8888243	1.478362	0.97013044	0.9401572	0.8554785	0.874986	0.9178702	0.93364096	0.8779755	0.9755572	0.9535198	1.2223225	0.9458287
ADAM10	0.9494643	1.0984011	0.835106	0.7685423	0.9563806	1.3209629	0.97919214	1.1442686	1.1527969	0.7843389	0.9666874	1.2513149	1.0216935	1.1161855	1.1237123	0.7303864	0.87690425	0.962377	1.0329814	0.930921	1.0582412	1.3097366	0.98103625	0.9117896	0.23633686	0.9998885	0.8209857	0.9021738	0.9208872	0.8546067	0.8993745	1.0167621	1.060662	1.0606619	1.060662	1.060662	1.060662	0.95852023	1.1982949	1.1546772	1.0831898	0.7580529	0.49613035	0.80842125	0.8881137	1.2058272	1.3590292	1.0897436	1.1250714
ADAR	0.9841793	1.1026249	1.8382287	1.2383568	1.2969586	1.0246408	1.0500686	1.3741477	1.1259876	1.079928	1.1382732	0.92473954	1.0054048	1.0715429	0.96638507	1.0405312	1.0512143	1.1379693	1.0803622	1.0562414	0.91371286	1.2513252	1.1201388	1.0459299	1.1616905	1.0709825	1.1645828	0.9391116	1.1595836	1.1515075	1.3781444	0.94159365	0.9945187	0.9945187	0.9945187	0.9945187	0.9945187	1.0037838	1.0788753	0.8776027	1.0425956	0.96976924	0.92969286	0.9998128	1.1580465	0.939523	1.0000154	1.0002835	0.9680107
ADCY7	0.58360016	0.8493255	1.7813911	0.8984073	1.1573757	1.4738088	1.3291992	1.5361261	1.4829985	1.1800346	1.9429096	0.9186774	1.2615099	1.2132858	1.0687109	0.78526175	0.9766778	1.9699284	1.3664913	1.3125324	1.5339333	1.528891	1.3867517	1.3353091	1.5214084	1.4263786	1.8897898	1.6828821	1.6559558	1.7215447	1.4353447	1.2527876	1.1069034	1.1069034	1.1069034	1.1069034	1.1069034	0.9096156	0.9323919	1.0345087	0.6193207	0.5261342	0.580179	1.1222585	0.981663	1.5159986	1.4378556	1.3400742	1.0604477
ADCY8	1.1738186	0.9047045	0.73622155	1.1515129	0.84803826	0.6796842	0.88446087	0.8159632	0.64991236	1.2025244	0.55674213	0.8721103	0.7438311	0.61253047	0.9050389	0.9801256	0.7068418	0.6384616	0.6338876	0.632611	0.90260935	0.7050868	0.91845775	0.97192675	0.8637406	0.7576662	0.6445835	0.7083631	0.7202675	0.61109036	0.6270452	0.70160085	0.79308057	0.79308057	0.79308057	0.79308057	0.79308057	0.78280735	0.8886755	0.8667055	1.0374281	1.3251568	1.5186425	0.7898363	1.1664876	0.9476429	0.8331821	0.84343517	0.9093674
ADCY9	1.1857572	1.0895605	0.43477765	0.62406254	0.63677174	0.828524	0.9990339	0.7195345	0.94095385	1.5313084	0.4948563	0.8781429	0.96740276	0.6496095	0.69080776	0.8765801	0.6813102	0.7291595	0.82885665	0.61304754	0.7533674	0.6314461	0.87475616	1.0470997	1.0606984	0.7504993	0.748523	0.7424107	0.8380985	0.7977612	0.820682	0.5602645	0.97078866	0.9707886	0.97078866	0.9707886	0.97078866	0.6935518	1.1107029	1.1928297	0.9794706	1.4647747	1.2890185	0.90775466	0.7719329	0.8780245	0.8979857	0.8139543	0.8492681
ADCYAP1	0.9640126	0.9556925	1.6648583	1.3848685	1.1900511	1.0469079	1.8746167	1.1704026	1.1789471	1.1126297	0.97998315	1.3357384	2.5402029	1.7787939	0.8621656	0.8162702	0.7821166	0.91346186	1.0910087	1.0773116	1.3063974	1.6249566	2.2198408	1.1755056	1.2883502	0.93704206	1.0877148	0.7654767	1.0041159	0.994045	1.0552777	2.2484043	0.884407	0.884407	0.884407	0.884407	0.884407	1.151114	0.69237745	0.8358084	0.9046346	0.84303	1.1619186	0.793766	1.2954048	0.9783053	1.1646545	1.1789868	0.9508549
ADCYAP1R1	1.0383217	0.86445564	0.93287724	0.96384853	0.9009618	0.8299864	0.9875682	0.81952506	0.9205784	0.90709823	0.8021827	0.8066429	0.7298092	0.79088867	0.8877391	0.96865404	0.8841673	0.72079134	0.7618822	0.7654748	0.846491	0.7467773	1.0053298	0.9581021	0.8263132	0.87961805	0.9029015	0.7614215	0.72098476	0.7679992	0.8290099	0.86241084	0.83065534	0.83065534	0.83065534	0.83065534	0.83065534	0.9909742	1.1254482	1.285752	1.0346998	1.1557634	1.0407323	0.92116606	0.95355666	0.8843158	0.87207055	0.73552084	1.0014181
ADD1	1.1054928	0.87619895	1.0233092	0.9460581	0.80828613	0.8188394	0.8411906	0.8256493	0.8611384	0.9959678	0.8969009	0.95170265	1.0370871	0.9454878	0.8471045	0.9096491	0.9151683	0.8883829	0.9141218	0.91068864	0.83120227	0.76305085	0.8947948	0.8609368	1.175013	0.92925024	0.80709225	0.8708852	0.8254121	0.8107879	0.8713258	0.8000319	0.94244194	0.94244194	0.94244194	0.94244194	0.94244194	0.84818685	0.923849	1.0222104	1.0275476	1.4183768	1.0764986	0.97773117	1.0214037	0.9441845	0.9048335	0.83517796	0.89119375
ADK	0.8581244	1.1100976	0.7569133	0.95556927	1.3478283	0.8884941	1.0995005	0.9602213	0.8110804	1.0564213	0.679841	1.1005895	0.74135816	0.6588367	1.4116101	1.3494618	1.1870638	0.9583998	0.9631124	0.8676051	1.0449116	0.94047195	0.96908605	0.92046267	0.8406312	0.7335398	0.76017594	1.0748248	0.7786859	0.6978006	0.7881364	0.944414	0.97535795	0.97535795	0.97535795	0.97535795	0.97535795	1.3192419	1.2222364	0.96227145	1.5038096	0.48556283	0.68968904	0.8781061	1.020227	0.94678026	1.1489972	0.8230785	1.544523
ADM	2.5224686	2.6864152	3.4945476	2.1872995	3.6895494	1.8835199	1.5463314	4.5693016	1.2419975	1.7902168	3.5700328	0.98909754	2.8813715	3.3517127	1.0740052	1.2148795	1.9101614	2.3440628	1.8754342	1.6664549	2.111616	4.145266	2.2425203	1.6468613	1.9859511	1.4422846	2.738085	1.2555493	2.7942212	3.8408382	6.0827594	2.7265651	0.7771002	0.7771002	0.7771002	0.7771002	0.7771002	0.61853194	0.9264296	0.8466205	0.67438805	1.8755635	0.9404497	0.7032933	0.8385948	0.9339305	1.1122756	1.5299225	0.9102911
ADPRH	0.74769384	0.7335098	1.3747369	0.8403559	1.2135315	1.222783	1.2575126	1.4974473	1.2152045	1.2616814	1.0311086	0.8132708	1.138707	0.97694176	0.94155425	0.8585087	0.88047796	0.8402436	0.9051354	0.9120966	1.1111155	1.6189327	1.3911877	1.13245	1.0944417	0.89090794	0.9725524	0.869774	0.89768404	1.0372249	1.0698975	1.3185687	0.86168706	0.86168706	0.86168706	0.86168706	0.86168706	1.1122352	0.78428656	0.9947625	0.8738459	0.8292488	0.9158435	0.9367585	1.0109547	1.1000079	1.2323518	1.2097048	0.94351816
AP1B1	1.0001705	1.0453202	0.9279341	0.87136346	0.9566821	0.7477277	0.95589507	0.9084522	0.78635436	0.98479664	0.795362	1.0308086	0.9089861	0.87965906	0.93595076	1.2572945	0.93632835	0.92345506	0.9181949	0.8527672	0.8879147	0.69146675	0.862334	0.8897667	1.1665264	0.86118954	0.8054746	0.82475585	0.91579133	0.8362521	0.79790473	0.6538773	0.8494503	0.84945023	0.8494503	0.84945023	0.8494503	0.94714946	0.9269676	0.9790553	1.1475931	1.362155	1.1760508	0.8610028	1.138281	0.7953885	0.8654694	0.80088717	0.866633
AP1G1	1.1709086	1.0587733	0.90091556	0.8652247	0.9843863	0.89967585	0.8228763	0.9093862	0.97238636	0.90565044	0.72005236	0.9582127	0.8880815	0.99312395	0.91519505	0.9927241	0.9525952	0.8181203	0.8219773	0.77225506	0.7867658	0.9462152	0.885698	0.81699437	0.6908996	0.85687757	0.87325686	0.830473	0.978647	0.7331136	0.8674359	0.8140211	0.92446667	0.92446667	0.92446667	0.92446667	0.92446667	1.0308293	1.1019667	1.0444278	1.0109346	1.1149278	1.1329039	0.9761517	0.9886463	0.881629	0.91883045	0.79875296	1.013145
AEBP1	0.70917726	0.6932032	6.101992	1.4832983	1.4693102	1.4748012	1.3513573	1.49614	0.8651982	1.2389119	4.0552917	1.1907097	1.7289099	2.6600032	1.0715169	0.9052576	1.0142717	1.328685	1.4597635	1.5495278	0.88160294	1.6398476	1.1167299	1.0780902	1.2380794	1.2129798	1.4016024	1.404903	1.4631003	1.2552516	2.0014892	2.2336078	0.97131157	0.97131157	0.97131157	0.97131157	0.97131157	1.20249	1.0397725	1.0348583	0.7847085	0.9722263	0.6945794	0.8773475	1.2337809	0.618074	1.1251676	1.416994	0.92599267
AES	1.2214963	0.87354416	0.7733668	0.714504	0.74310404	0.93580556	1.1832207	0.8698979	0.84060246	1.1084948	0.9303495	1.0806546	0.9073201	0.91823846	0.82457215	0.8075725	0.6658245	0.73062485	1.0802549	0.9320398	0.7186455	0.6889943	0.9610438	1.1547252	0.7586961	1.1004964	0.7625294	1.0330416	0.8406863	1.0519563	0.8648404	0.8550029	0.9337952	0.9337952	0.9337953	0.9337952	0.9337953	0.77842385	1.1305751	0.929475	0.6669668	1.577144	1.2923045	1.0844014	0.88701665	1.0857491	0.72753847	0.8404049	0.68419504
CRISP1	0.934626	0.91118354	0.9267767	0.8842184	0.8720622	0.87086207	0.9691179	0.93599415	0.97790056	1.0447875	0.80788285	0.9257498	0.97304946	0.9571915	1.0584973	0.9382454	0.8811345	0.7812408	0.8759679	0.84793454	0.9090427	0.92128175	1.0068418	0.9321178	0.92202467	0.8574608	0.8867477	0.8693704	0.8199158	0.92208576	0.904047	0.90363777	0.90177155	0.90177155	0.90177155	0.90177155	0.90177155	0.883149	1.107097	1.0756357	1.1393265	1.0118273	1.056437	0.90444237	1.0228864	0.9545895	0.96086556	0.88374406	0.97386676
AFG3L1P	1.1037551	1.2225032	1.3836211	0.8290038	0.6515171	0.87234235	0.5874525	0.61984795	0.84738076	0.5064852	0.9240726	0.43131125	0.5308451	0.47437856	0.74071074	1.4357921	1.1550945	0.88453174	0.45110703	0.6513746	0.9755555	0.88593066	0.6919413	0.4967102	0.7402013	0.9049444	0.73620707	0.7511747	0.79666954	0.8464412	0.70180964	0.8092164	1.237818	1.2378181	1.237818	1.2378181	1.2378181	1.0269499	0.91418904	0.7111036	1.1738547	1.0395366	1.7978846	1.6777308	0.7392933	0.6080168	0.69326794	0.61817294	0.6906745
AFM	1.2327312	0.96206045	1.0723873	0.97164387	0.98837173	0.7544376	1.0663342	0.86676085	1.1131037	1.0448579	0.9008325	0.9724606	0.9980508	0.852821	1.0386264	1.1427776	1.0214605	0.8581677	0.8645926	0.8082907	0.84636945	0.97406423	1.1425477	1.0730377	1.0802729	1.0069594	0.8859436	0.9421938	0.9842619	0.9328689	0.8474785	0.87489533	0.92880315	0.9288032	0.9288032	0.92880315	0.9288032	0.8855262	0.87661535	1.080635	1.1543164	0.9774075	1.0333356	0.97321314	1.2227283	0.97024125	1.0010061	0.8249741	1.1661289
AFP	1.0339633	0.81019646	0.8766771	0.93008584	0.95465666	0.6117992	0.95310354	0.63745403	0.8479663	0.7636983	0.7136298	1.0045804	0.8361111	1.0658172	0.9986234	0.9665351	0.9800083	0.6872728	0.96672964	0.9231739	0.7714873	0.66873014	0.7133907	0.81612635	0.6606895	0.9484695	0.81837744	0.65736735	0.7526412	0.7664222	0.929305	0.6458625	0.81022364	0.8102237	0.8102237	0.8102237	0.8102237	0.88907677	1.2730194	1.1881628	1.2082525	1.3667821	1.1811571	0.93711364	0.85183537	0.7333935	0.6785078	0.6926983	1.0853326
[truncated: 8,774 more rows]
[truncated: 9 more columns]
