# Supplementary material for: Machine learning-based solution reveals cuproptosis features in inflammatory bowel disease
Source: Front Immunol. 2023 May 18;14:1136991. doi: 10.3389/fimmu.2023.1136991 (PMC10233155; doi:10.3389/fimmu.2023.1136991)
Supplement: Supplementary file 5 [file DataSheet_1.zip › raw data/GSE36807_group.txt]

ID	group
GSM901319	Normal
GSM901320	Normal
GSM901321	Normal
GSM901322	Normal
GSM901323	Normal
GSM901324	Normal
GSM901325	Normal
GSM901326	CD
GSM901327	CD
GSM901328	CD
GSM901329	CD
GSM901330	CD
GSM901331	CD
GSM901332	CD
GSM901333	CD
GSM901334	CD
GSM901335	CD
GSM901336	CD
GSM901337	CD
GSM901338	CD
GSM901339	UC
GSM901340	UC
GSM901341	UC
GSM901342	UC
GSM901343	UC
GSM901344	UC
GSM901345	UC
GSM901346	UC
GSM901347	UC
GSM901348	UC
GSM901349	UC
GSM901350	UC
GSM901351	UC
GSM901352	UC
GSM901353	UC
.
