# Supplementary material for: Machine learning-based solution reveals cuproptosis features in inflammatory bowel disease
Source: Front Immunol. 2023 May 18;14:1136991. doi: 10.3389/fimmu.2023.1136991 (PMC10233155; doi:10.3389/fimmu.2023.1136991)
Supplement: Supplementary file 5 [file DataSheet_1.zip › raw data/GSE36807_matrix.txt]

	GSM901319	GSM901320	GSM901321	GSM901322	GSM901323	GSM901324	GSM901325	GSM901326	GSM901327	GSM901328	GSM901329	GSM901330	GSM901331	GSM901332	GSM901333	GSM901334	GSM901335	GSM901336	GSM901337	GSM901338	GSM901339	GSM901340	GSM901341	GSM901342	GSM901343	GSM901344	GSM901345	GSM901346	GSM901347	GSM901348	GSM901349	GSM901350	GSM901351	GSM901352	GSM901353
DDR1	10.06793621	10.22177215	10.36145148	10.21737734	10.21163591	10.27490605	10.27568474	10.16369425	9.642876033	10.01307497	9.908750963	10.27411981	10.49489313	10.16986034	9.295541953	10.30560381	10.32016034	10.3936522	10.32235415	9.916032614	7.838135483	10.24425812	9.34300586	9.456540226	10.1496767	9.628703276	10.22633471	9.442285562	9.656623282	9.32643654	10.03100248	9.834260642	9.39989295	10.18764976	9.936803372
PAX8	6.974996138	7.538602122	7.503873788	7.499276222	7.417380383	7.28331111	7.628300069	7.744714008	7.594276229	7.397671495	7.801384072	7.829304751	7.838480019	7.527556466	7.370098241	7.560635609	7.775419215	7.662755483	7.611271405	7.219346876	6.759560254	7.587577706	7.408065431	7.107410357	7.503457804	7.539418649	7.921830644	7.606581676	7.402070975	7.284273847	7.769782107	7.739458629	7.622150438	7.975695629	7.874864816
UBA7	7.478019693	7.757743333	7.219468063	7.694825865	7.277217255	7.45275262	7.5435215	7.786529389	8.00278834	8.128455595	7.421514414	7.485628794	7.522720763	7.835081943	7.847401705	7.495613419	7.640986204	7.721324147	7.79933333	7.570331439	8.106241098	7.636330591	7.842821529	7.698798621	7.706450005	7.811563673	8.183071869	7.695911729	7.974207296	7.748695901	8.001787811	7.854756589	7.569384562	7.749577394	8.29909028
ESRRA	8.428545604	8.489262061	8.740500278	8.802132508	8.581852453	8.395489591	8.578355095	9.161725387	8.338438043	8.355516432	8.285230822	8.862481507	9.017056012	8.629355996	7.840715831	8.694165346	9.104444939	9.074263626	8.877084082	8.299688198	7.278073223	9.099761782	8.031396185	7.735417017	9.1414456	7.874584443	8.670343831	8.325820964	7.978600215	7.637113116	8.448513623	8.270972287	7.462297164	8.608151258	9.081033194
GAS6	10.27701883	9.916887672	10.05590722	9.795028217	9.976809197	9.762796519	10.03824221	9.760049292	9.287973216	9.624589509	9.307095968	9.378687593	9.685230731	9.672926196	9.464659851	9.510367252	9.573543012	9.702192154	10.08367964	9.023188813	9.533593033	9.647933952	9.373292932	9.701679841	9.350499251	9.05335347	9.13437244	9.538817856	9.709592405	9.44669588	9.402995065	9.368073881	9.116786959	9.886177738	9.321589878
DTX2P1-UPK3BP1-PMS2P11	7.547689193	7.963783153	7.812558088	8.05620714	7.826321348	7.913726789	7.857405493	8.084322791	8.048295538	7.756344865	7.880442251	8.145512336	8.195345714	8.069908945	7.594368052	7.834538599	8.207019764	8.030197758	7.746161834	7.642994419	7.205328433	7.721050557	7.645678502	7.649604223	7.894982168	7.817842211	8.190426177	7.877917653	7.64320187	7.690859369	8.038221302	7.913122985	7.936051641	7.93275902	7.945584219
PRPF8	9.982014215	9.530300783	9.541754123	9.395967031	9.939719849	9.449558788	9.680457779	9.526950824	9.440219971	9.808175305	9.402068094	9.482200397	9.444021316	9.49285211	9.647487177	9.451909947	9.270762488	9.558797976	9.434041014	9.419043558	10.37502437	9.551103788	9.539056252	9.460588684	9.767100741	9.65286092	9.501156515	9.65042678	9.521373635	9.435098263	9.789447641	9.534053589	9.184365994	9.563165712	9.486601459
CAPNS1	10.94489927	11.11982175	11.12827924	11.20744281	11.06807715	10.7642866	11.21394713	11.36166024	11.02717768	11.3310891	11.19603216	11.22384165	11.434069	11.13893507	10.91110971	11.21442245	11.20187234	11.14917556	11.25224173	11.0978543	10.68216222	11.29559891	10.95470953	10.67224224	11.37335328	10.9578917	11.35683038	11.18339827	11.03230643	10.93308704	10.98036002	11.16695132	10.66473046	11.04734614	11.35401967
RPL35	12.73628021	12.50953863	12.51503284	12.58053291	12.57340911	12.39801794	12.41379865	12.43514237	12.21833801	12.46269391	12.43316198	12.37433157	12.22461292	12.25563041	12.42783482	12.41887822	12.27783498	12.33770263	12.47667056	12.37799162	12.63915961	12.61535896	12.4181406	12.40928452	12.61476147	12.54471703	12.30026611	12.45489599	12.5896535	12.44289404	12.52757205	12.4395215	12.17659173	12.47670094	12.07805646
RPL28	13.46629095	13.37678332	13.41415505	13.36181835	13.46592406	13.42460338	13.42672678	13.33462552	13.30598569	13.45257055	13.42249641	13.41062475	13.21218917	13.3887775	13.49184534	13.48970887	13.24424836	13.29705528	13.35126832	13.28845614	13.63225947	13.48067399	13.40771737	13.45343455	13.43907096	13.60412282	13.2216527	13.41415505	13.53591359	13.45066437	13.52202757	13.45995521	13.20565101	13.45582057	13.10916364
EIF4G2	12.15831471	12.17657682	12.14438758	12.14517732	12.22537447	12.2420119	12.28591048	12.10145888	12.2416764	12.33186951	12.33991516	12.22941448	12.14636337	12.09250191	12.24639664	12.12413851	12.16065441	12.20395522	12.21807763	12.27889757	12.43657202	12.20803968	12.28271802	12.24335723	12.28635571	12.25370266	12.26783971	12.36893882	12.38771096	12.38756413	12.2416764	12.38063614	12.27940294	12.245552	12.23182011
EIF3D	11.36977516	11.09123159	11.03425328	10.91050796	11.02480488	10.98178667	11.00771819	10.81827596	10.80534349	11.08127186	10.77204607	10.71522543	10.72475832	10.79335843	10.96933619	10.74795118	10.45796983	10.91064182	10.99920083	10.77493068	11.37462806	11.02614502	11.00960299	11.02511868	10.93945802	10.92143082	10.59035144	10.93809845	11.00648791	10.83938279	10.89563483	10.75597171	10.4347132	11.11706835	10.6431818
PARK7	11.8969905	11.85935547	11.74101539	11.58724786	11.83841045	11.58235539	11.56514283	11.84694496	12.07163744	12.11297068	12.15263444	11.95949466	11.68914676	11.8281239	12.26185106	11.79852711	11.8165161	11.56424158	11.85547347	11.98382194	12.41452405	11.95949466	12.11410483	12.1094481	12.07768092	12.21307911	12.0052282	12.20693219	12.15347525	12.17800224	12.27358514	12.11739244	11.96225186	11.94087046	11.44783836
SRP14	11.93656797	11.99099145	12.00851769	11.72026727	11.94714269	11.93557869	11.78290777	11.89648057	11.80438426	12.11292289	11.94995832	11.88822145	11.90124432	11.79505132	12.02232864	11.86231742	11.85774174	11.72485123	11.94239932	12.02427566	12.07053068	12.10610446	11.90124432	11.90124432	11.9509928	11.7965935	11.62995445	12.05413458	11.96245696	11.85177736	11.75317205	11.98647871	11.74899159	11.92628494	11.70939669
GDI2	11.94297042	11.94824998	12.00776996	12.02080454	11.9953429	11.96796236	11.95152169	12.0435181	12.07687812	12.17520588	12.14330349	12.13092508	11.9721825	12.08881936	12.18062507	12.09292424	12.00420392	11.98141258	11.98072693	12.03301419	12.15124279	12.11426687	12.17693885	12.07164753	12.30491025	12.21757304	11.98727372	12.06191923	12.13428773	12.04128343	12.10156828	11.92347289	11.84901636	12.11941622	12.37409278
RPL11	13.25451411	13.03038119	13.09863666	13.08867211	13.06959715	13.02835488	12.96135412	12.92132153	12.82736362	13.0800662	12.91116881	12.96731067	12.80075929	12.84245377	12.97604705	12.90367981	12.83471971	12.89914625	12.98627119	12.89318853	13.1106588	13.10701647	12.94966297	12.79962908	13.01782722	12.99150915	12.77004368	12.8220937	12.94846413	12.6735684	12.86726476	12.96606106	12.56812548	13.14316643	12.72959467
ARF3	10.37043566	10.48257623	10.68001419	10.85417527	10.52901548	10.4543411	10.72776455	10.94639619	10.41897568	10.71339671	10.6025496	10.97259324	11.09179976	10.77406466	10.18759796	10.79783753	11.10934912	11.05159654	10.57738964	10.42328086	9.968235747	11.22146203	10.45330831	10.20277698	10.9774235	10.17709676	10.78332872	10.2962434	10.30672125	10.34044485	10.58961998	10.40149087	10.02393347	10.14690389	9.836882455
SEPTIN2	11.3608116	11.37464808	11.2694351	11.13463728	11.12706838	11.35490993	11.24248622	11.24489429	11.32812922	11.66678139	11.32812922	11.31680211	11.12080174	11.32812922	11.45338759	11.20192093	11.02123778	11.22395217	11.13346274	11.35804749	11.45851137	11.28913199	11.62650885	11.57119551	11.30518072	11.55210671	11.46225509	11.38650455	11.40655037	11.37277112	11.53021267	11.29680491	11.26264785	11.38686261	11.38636845
HNRNPA1	13.12771798	13.14534172	13.04591352	13.01755409	13.13703842	13.12226689	13.08587538	12.93457597	13.02081862	13.00356245	12.8259184	13.03574355	12.95363353	12.93300957	13.04052861	13.01509619	12.85469143	12.94674313	12.94066736	12.96762918	13.1011908	13.06631427	13.03351796	12.95476357	13.00203084	13.04275827	12.66325474	12.95793063	12.93218288	12.93028625	12.8954567	12.85317615	12.87481345	13.09248375	12.85644632
RPS27A	13.26789891	13.1926301	13.15622354	13.24272298	13.118591	13.08121964	13.0790228	12.9647704	13.1104901	13.19679601	13.11263478	13.06904379	13.09355808	12.97134911	13.15481873	13.10616634	12.88346202	12.96834991	13.0901713	13.03416635	13.2911697	13.11263478	13.15610658	12.93788576	13.06168276	13.10987241	12.96138228	13.14869747	13.13958947	13.10263801	13.1847078	13.11263478	12.90239861	13.30602449	13.04939584
RPS13	13.51184072	13.4643742	13.40202593	13.41490136	13.41357262	13.33468849	13.40647465	13.30966616	13.34159915	13.44541602	13.39518775	13.36328216	13.26094329	13.31875989	13.37432592	13.36143649	13.22409496	13.19611329	13.45241718	13.37248	13.42640966	13.42332781	13.41954653	13.33091709	13.3310291	13.45557701	13.24205243	13.39916958	13.46472911	13.30560636	13.43069715	13.37921402	13.23576879	13.53395229	13.06463535
FAU	12.71778655	12.64048935	12.66986866	12.62243485	12.6347	12.38663514	12.45121079	12.46280398	12.30688322	12.58989038	12.51118052	12.48147531	12.37260824	12.49363197	12.52141348	12.52964199	12.30680452	12.44492497	12.58051223	12.3427624	12.90753137	12.65398645	12.58340669	12.37599647	12.57926693	12.63731952	12.32837949	12.55792031	12.54795934	12.43744121	12.4840202	12.51118052	12.1318334	12.50727517	12.19789604
TARDBP	9.30158814	9.153078314	9.305351902	9.065375772	9.271897623	9.063004927	9.082708843	9.118206312	9.439995478	9.548678009	9.348794264	9.228662276	9.219047795	9.043018804	9.516485511	9.29027932	9.226131338	9.050708526	9.084383234	9.225597943	9.570716509	9.370419763	9.518932614	9.336230157	9.557617295	9.591574697	9.070716698	9.444615092	9.357619488	9.458625713	9.48190453	9.351630608	9.467218508	9.105156939	9.192135741
CFL1	13.13412963	13.34430883	13.42358226	13.35640236	13.39412588	13.29431352	13.4363039	13.51602671	13.27286977	13.4584721	13.49440001	13.60890653	13.62964941	13.38883435	13.25397181	13.50307157	13.58968708	13.58591136	13.41533275	13.36991887	13.06366216	13.52794391	13.22207191	13.04551804	13.64173394	13.23548841	13.5690146	13.30637691	13.33573007	13.08641358	13.28752953	13.38668507	13.2474496	13.27070145	13.49316123
RPL18	13.28953423	13.15861035	13.06961019	13.13547337	13.21222329	13.11872538	13.06271642	13.11962647	12.90565311	13.10959023	13.03344597	12.99875132	12.89225991	12.94787692	12.92798254	13.05796734	12.78978818	12.94978988	13.01254949	12.88717757	13.16764539	13.17929237	13.06624127	12.83506842	13.12422995	13.07802772	12.72157784	12.9666761	13.07213309	12.75969344	13.0557869	12.87481099	12.56148541	13.2095027	12.64493546
EIF3F	11.78247684	11.60288301	11.5469283	11.61765191	11.61567006	11.4491069	11.50278857	11.55567275	11.33441165	11.55051849	11.37005223	11.52127386	11.43601675	11.41241694	11.38515628	11.59030218	10.90312773	11.54778374	11.49975874	11.34667844	11.82604593	11.78159625	11.59258371	11.30641353	11.33565863	11.5282155	11.1268616	11.33055955	11.62716146	11.26293983	11.40550742	11.42952037	10.99514981	11.65541523	11.09229002
RPS5	13.02613459	12.99642022	12.98406761	12.86887089	13.14560799	12.9023927	12.86257796	12.78919538	12.70675384	12.7738454	12.69990227	12.84297561	12.50367078	12.80099577	12.7029098	12.78881128	12.57548675	12.80384237	12.8791216	12.58273384	12.77182924	12.93501859	12.65056394	12.69850543	12.80080225	12.89699643	12.65039852	12.84146037	12.95052084	12.69031276	12.77023757	12.77959704	12.56391805	13.07970837	12.1731903
RPL27	13.34586143	13.20670225	13.23280647	13.29660938	13.2469595	13.1827001	13.18243072	13.08827675	13.14995864	13.20351544	13.1971346	13.14713677	13.09714779	13.11692111	13.2486538	13.12203348	13.11632099	13.01707972	13.26004042	13.20445866	13.42565567	13.2294068	13.20445866	13.05619176	13.25758203	13.21013189	13.14411338	13.27223611	13.28313106	13.19057238	13.18205511	13.21229131	12.99682073	13.33300176	13.04167778
RPL34	13.21084276	13.10271222	13.16825425	13.08059004	13.11297757	13.13531696	13.0500996	13.14899265	12.86514338	13.05288614	13.01271881	12.97843272	12.89266072	12.96209201	13.06097542	13.03983417	12.87473033	12.9520845	13.08848427	12.95513619	13.10122739	13.20404857	13.07575871	12.91247535	13.09504243	13.00859714	12.79326508	12.88142052	13.08765996	12.99034507	13.02637345	12.81831484	12.64123933	13.26437051	13.00375861
NARS1	11.38223323	11.33897497	11.40854776	11.42908114	11.47171286	11.39738181	11.43631429	11.4674321	11.3538439	11.29144919	11.17285488	11.63491303	11.56272375	11.45071549	11.11665693	11.55213413	11.62774615	11.57796766	11.4853449	11.23679935	10.71254045	11.73458797	11.23203043	11.12486697	11.35247176	11.04028273	10.95718019	11.31607113	10.94986588	10.78250731	11.04461723	11.06933256	10.88844982	11.29470247	10.98946783
STARD7	10.6091039	10.5559899	10.53332627	10.41655481	10.78963078	10.57200872	10.515282	10.77789433	10.51893288	10.49626807	10.20956176	10.48508049	10.64781128	10.61680084	10.63183604	10.81353428	10.88098345	10.11601613	10.50031159	10.4437722	10.45961261	10.71511078	10.5312254	10.7215445	10.61294559	10.55245569	10.13991107	10.51707472	10.5137324	10.40252678	10.23137399	10.29483792	10.12762429	10.46914068	10.36513158
RPL19	12.76591965	12.50254711	12.44978123	12.5040922	12.67617938	12.38753623	12.44028667	12.43254104	12.40220183	12.50580476	12.31367927	12.35488923	12.26551422	12.39217845	12.42345292	12.41350984	12.10554547	12.33983595	12.48360334	12.31495902	12.74442332	12.54912133	12.51486166	12.24180357	12.44916675	12.52680402	12.31400629	12.45319173	12.59304651	12.340312	12.4393523	12.4160974	12.06212283	12.55195565	12.14871554
SLC25A3	12.74088944	12.77709769	12.86152022	12.77442166	12.88807273	12.60583825	12.74523557	13.05162369	12.59989927	12.80251485	12.79555422	12.95436791	12.89573515	12.71425517	12.5627704	12.86727558	12.82565138	12.95983288	12.72363697	12.59239364	12.49171421	12.97674785	12.65583595	12.43687884	13.06448584	12.65650544	12.84870505	12.85666359	12.58771998	12.49011934	12.61273802	12.78230439	12.41607802	12.6703588	12.66222444
RPS11	13.83636631	13.83160968	13.71109712	13.7632812	13.8283602	13.72903474	13.76906152	13.6920043	13.70107704	13.71858316	13.62258448	13.68442505	13.59941428	13.74444773	13.71447399	13.74429459	13.63446816	13.69805852	13.72830245	13.60670366	13.79597283	13.7924832	13.67430249	13.59169708	13.7243556	13.79073402	13.57475555	13.75379265	13.70220657	13.57458155	13.64838071	13.62050869	13.57904191	13.79117644	13.43315305
RPL9	13.68662325	13.50285009	13.49955036	13.58123743	13.63779203	13.55683446	13.51028288	13.49571178	13.36575984	13.42598425	13.29599925	13.49607791	13.34004403	13.46526741	13.43384232	13.47155457	13.40337962	13.42236131	13.47740899	13.38751965	13.43384232	13.58841612	13.39328243	13.3918135	13.3402006	13.5086662	13.27359491	13.31954696	13.37609887	13.37319606	13.36919831	13.25484817	13.1438499	13.62547718	13.31075161
DDX5	11.61765415	11.59853872	11.33357445	11.42528178	11.58042803	11.7077044	11.39805081	11.35407564	11.73207852	11.66132207	11.65003551	11.33457261	11.45151268	11.14842003	11.94105618	11.48138113	11.28453905	11.0385993	11.6487422	11.85633541	12.41704922	11.34162283	11.98976459	12.01862968	11.40450104	11.9216755	11.33718941	11.74930743	11.83170781	12.08245136	11.61019295	11.82045856	11.67773724	11.45950315	11.86669765
CTDNEP1	8.731980455	8.625116298	8.76734543	8.775208655	8.543681345	8.473378036	8.709763678	8.690736371	8.750815775	8.867109166	8.796103488	8.725189446	8.779236747	8.748380351	8.860321255	8.606835887	8.686028903	8.773384657	8.934024039	8.683562749	9.315618237	8.912573951	8.642484107	8.701213101	9.012900332	8.739631623	9.100726676	8.881561783	8.889908568	8.76734543	8.790852692	8.804174395	8.89086688	8.595652426	8.730228501
RPL10A	12.982399	12.68493278	12.6619813	12.73673841	12.91759562	12.76809198	12.75802697	12.57586305	12.39939684	12.58390517	12.40633214	12.5789947	12.32009003	12.47521714	12.50657293	12.56484178	12.21470882	12.38767516	12.59944105	12.46396898	12.74696635	12.79255177	12.53668481	12.42029566	12.49940427	12.65655488	12.09632663	12.45542786	12.52888005	12.15570331	12.49175146	12.26917971	12.12751876	12.78493212	11.8555855
CBX3	10.69583641	10.44190162	10.52344494	10.49521243	10.86768636	10.57149	10.41637686	10.44916417	10.91885618	10.69282755	10.64524556	10.70469759	10.3494426	10.42269696	10.88551717	10.56821671	10.28798894	10.25220552	10.43413243	10.82140255	10.99642479	10.56087749	10.88466074	10.91612768	10.62200871	11.0293238	10.3794249	10.91178299	10.79725263	10.87776443	10.60134603	10.64224346	10.97715757	11.09099831	10.85339314
PSMB2	9.799203998	9.919186942	9.874065492	9.717970793	10.02438038	9.612525513	9.665903418	10.13230904	10.78581131	10.50038241	10.4588925	10.12576581	9.934009506	10.09381654	10.40049375	9.964467095	10.26581447	9.852937617	9.666310284	10.36097876	10.57005678	10.19729482	10.63493761	10.49082113	10.50945865	10.68761032	10.50736836	10.73281414	10.67660841	10.68528958	10.62672399	10.57895913	10.58547286	10.12571868	10.15647411
KHDRBS1	10.74657301	10.49256729	10.57379048	10.38161562	10.71059742	10.5111041	10.57389513	10.62147515	10.56900872	10.52037934	10.36672269	10.58392278	10.43475866	10.46488189	10.72890327	10.52284081	10.41244407	10.47690837	10.42654674	10.62266715	10.82057916	10.60857897	10.70128849	10.53396114	10.67014976	10.62829183	10.36182492	10.43558897	10.42658048	10.49018012	10.4599572	10.43707244	10.3445127	10.69633469	10.62056256
RTCB	9.574262068	9.888321044	9.712573974	9.853862222	10.0649335	9.829116789	9.95832578	10.29744798	9.693637401	10.14877244	10.15391808	10.29337786	9.873251001	10.06704254	9.834031342	9.813156079	9.907787434	9.762232952	9.955033787	9.996390379	9.545562513	10.17518976	9.96325259	9.845892747	10.05019123	9.718276174	9.729128339	10.02871441	9.835611666	9.685167963	9.809043487	9.96383413	9.236757367	9.947835248	10.27003554
ERH	11.05733337	11.00383951	10.9342997	10.87217234	10.97306453	10.79897987	10.89897609	10.69131775	11.10487052	10.98630069	10.90294431	10.93680421	10.89437111	10.74774356	11.3044958	10.80125338	10.94797279	10.64054078	10.94797279	10.98279659	11.23662093	10.75824433	11.10375626	11.13468196	10.82816847	11.15947099	10.86250613	11.10716283	11.07489543	10.9635145	10.87814223	11.03054823	11.08659884	10.99844168	10.87820867
ABCF1	8.725695736	8.544589685	9.015327833	8.624951326	8.634858936	8.731001479	8.379043104	8.696036081	8.598802319	8.833126202	8.667246554	8.590884721	8.743001682	8.394429814	8.776048182	8.651270037	8.669216835	8.749212173	8.629045636	8.637171526	9.09260952	8.965605509	8.709223002	8.767765334	9.019051704	8.752434485	8.795370033	8.763003101	8.70656569	8.756343929	8.759670556	8.743964607	8.553880717	8.489412343	8.877155839
DAD1	10.53633319	10.59656133	10.50996423	10.45167996	10.40370501	10.38682442	10.57402463	10.64901977	10.67091785	10.85889537	10.8826914	10.70334458	10.51335979	10.52565865	10.68504639	10.61929568	10.61288373	10.56338371	10.55904587	10.61614173	10.52967072	10.62434098	10.73481517	10.67726464	10.72217217	10.94608455	10.71082364	10.9289591	11.00627455	10.63636637	10.81122953	10.85930465	10.75836604	10.75641393	10.41948497
YY1	10.60202914	10.60411326	10.65534737	10.55399248	10.62209889	10.79412448	10.71871778	10.61648898	10.65966199	10.5158953	10.76952637	10.82064015	10.67075935	10.56065917	10.52450653	10.7437274	10.59477662	10.64052661	10.51139025	10.64821356	10.58907562	10.81045867	10.5328953	10.50335413	10.6515692	10.63975301	10.43937435	10.59343932	10.80272305	10.80041359	10.609263	10.48970959	10.76524555	10.86908766	10.75302031
JTB	11.89896253	11.83356847	11.9217546	11.68780759	11.79609351	11.96390121	11.85622424	11.83373116	11.69775485	11.8199328	11.89180566	11.83284815	11.57829485	11.77124518	11.73692917	11.69071151	11.75036603	11.65814338	11.74871791	11.73545879	11.72836218	11.73309031	11.6678355	11.98658068	11.89765418	11.93721203	11.9417461	11.93685645	12.0093374	11.69395124	12.07651728	11.93393158	11.5462557	12.03594108	11.66925358
KAT7	7.357541159	7.524717298	7.521758845	7.451376378	7.393938136	7.173604134	7.592635541	7.300379032	7.209085808	7.321758157	7.082671378	7.200839307	7.345234254	7.080698038	7.33264357	7.369999893	7.131509185	7.572523704	7.325634568	7.074816383	7.593455462	7.525363785	7.258285248	7.228649726	7.514255394	7.272633598	7.313758411	7.269125873	7.434141214	7.2819545	7.16925693	7.164954373	7.096445869	7.309646418	7.289919378
ZNF146	9.389674732	9.186002862	9.229111486	9.050706845	9.204486977	9.301786558	9.159803466	9.011699105	8.914975167	9.031117407	8.980862753	8.942907797	8.943609319	8.880978984	9.184445993	9.084344732	8.865631894	8.936702668	9.009552074	9.182430596	9.360134734	9.128312162	9.169217037	9.390639381	8.628688564	9.219028401	8.744968425	8.98691141	8.936689186	9.101201438	8.91599151	8.945893112	8.835359806	9.154772665	8.895451661
SART1	7.967186739	7.3769368	7.492601074	7.365056819	7.535056181	7.225982914	7.521886068	7.463421748	7.53084638	7.572398477	7.402324245	7.277370921	7.498508881	7.43507565	7.687255614	7.431804588	7.556392482	7.427134458	7.342581322	7.46019024	8.073112103	7.570740045	7.703102468	7.666164954	7.435412549	7.520460298	7.535494222	7.637245628	7.347577234	7.378253155	7.515651589	7.359072849	7.166582112	7.423717262	7.558090391
ILF2	9.732776853	9.552518762	9.577339397	9.198196376	9.684363954	9.473737935	9.494619726	9.648822969	9.769539324	9.844367544	9.852772756	9.783103434	9.371355697	9.436855376	9.857154893	9.496393023	9.283786954	9.457336514	9.172366947	9.620463737	10.02270457	9.814185484	9.864721388	9.938493382	9.856490275	10.08784474	9.52625099	9.957419111	9.887291657	9.551711681	10.06848774	9.907358616	9.671516392	9.66254468	8.705700024
SPAG7	9.444678088	9.12957164	9.130719244	9.219672422	9.340571743	9.438464137	9.226809021	9.236589265	8.976908253	9.195229508	9.33412777	9.397827632	9.202015288	9.18742834	9.121301101	9.038974979	9.260124078	9.311959313	9.177752555	9.003226169	9.341147427	9.592719539	9.251165036	9.037921753	9.185912693	9.387449055	9.034443715	8.984350901	9.067848927	8.82869552	9.22115721	9.089656686	8.666717616	9.467428958	8.979401196
ZPR1	7.552604583	7.49531929	7.480347355	7.621926317	7.392572142	7.357176974	7.179287679	7.528281391	7.626833949	7.709503	7.782280136	7.388018666	7.425089384	7.338475188	7.660524059	7.531581144	7.117599405	7.370992564	7.428170244	7.72363808	8.068409375	7.684266231	7.889263399	7.979674626	7.944181793	7.830306406	7.556721213	8.09411049	7.948308155	7.951898679	7.925560896	7.908967042	7.578764984	7.508655196	7.299113971
TAF10	9.886565655	9.784854725	9.973065187	9.946570301	9.843695216	9.593939085	9.860025393	10.36008915	10.02278961	10.26992429	10.26642279	10.12915687	10.20253456	10.18698889	9.994206576	9.978957544	10.47097354	10.14041154	10.23845981	10.211022	10.26696295	10.09542163	10.00039487	9.96329034	10.44734227	9.941261942	10.45390237	10.24307028	10.28514101	9.900152775	10.18318814	10.22455271	9.673964788	9.972691168	10.02317999
C1D	8.695832598	8.733036224	8.692229811	8.763230721	8.77926605	8.579808855	8.637097411	8.832269159	8.520427786	8.75711616	8.744012066	8.831776866	8.643702232	8.407808696	8.449671052	8.864416587	8.669460906	8.535549092	8.683495639	8.629300006	8.714241211	8.824148844	8.599981937	8.338698965	8.916965228	8.627759405	8.533204661	8.418831732	8.887918493	8.651279874	8.466218887	8.745026434	8.606208823	9.035384812	8.912039524
NONO	11.8510555	11.67568553	11.66214573	11.5665748	11.94915146	11.68042718	11.70541329	11.4181592	11.61173987	11.67856233	11.31802555	11.4345756	11.36442124	11.49628142	11.78087168	11.42413521	11.27650125	11.49080921	11.60921647	11.53316968	12.06636238	11.65822721	11.76520132	11.60630707	11.41897696	11.75807564	11.28508598	11.72937846	11.69882657	11.48591491	11.45557595	11.44256017	11.41527331	11.71150094	11.58263425
SNRNP200	10.02068062	9.662478386	9.797090547	9.564645519	9.971933337	9.58666406	9.654410652	9.653665425	9.740667434	9.906502223	9.70777007	9.635604012	9.579304537	9.58027452	9.866541099	9.562182825	9.720095503	9.527223192	9.583477705	9.70248289	10.54185072	9.721406607	9.86174058	9.733813382	9.853550124	9.761578959	9.379774754	9.760504011	9.78727272	9.499502648	9.79173786	9.70896455	9.489214682	9.620483334	9.906594392
RHOA	12.46954088	12.51444979	12.37745037	12.36454864	12.40094574	12.44884097	12.44312162	12.48468954	12.499487	12.72714539	12.66024864	12.59137419	12.5171812	12.33758982	12.57665275	12.43302204	12.41501995	12.3794429	12.19595981	12.52669631	12.65522962	12.55002152	12.5872503	12.60687974	12.60653644	12.58294473	12.52825318	12.62118629	12.71743758	12.51444979	12.44739935	12.62684296	12.55753204	12.56051243	12.25440057
RNPS1	9.771245625	9.482430845	9.720382851	9.549206624	9.674260661	9.690098398	9.566450248	9.579510488	9.449381918	9.514703223	9.510473253	9.326013944	9.456149308	9.348318217	9.542228238	9.53105548	9.365312818	9.443732429	9.510938657	9.514930402	10.14323345	9.682365696	9.5056143	9.53315191	9.750832785	9.611797569	9.431699306	9.609321594	9.576323779	9.59203728	9.683900033	9.638624795	9.265856604	9.602646042	9.46045841
RPS24	13.91213953	13.73030017	13.75387374	13.75160089	13.80918587	13.75703638	13.7780388	13.64596768	13.55761549	13.72695006	13.55510476	13.73598046	13.65029947	13.75445982	13.63763714	13.78515969	13.58047382	13.70888579	13.7033635	13.52144243	13.67422876	13.79941846	13.66344706	13.53308883	13.64765709	13.60714196	13.48773879	13.58228111	13.56691512	13.47782536	13.55668574	13.55842279	13.48396043	13.78196386	13.4144502
RPL30	13.67603445	13.49642373	13.59133104	13.5950651	13.56382788	13.52195879	13.5069295	13.42580228	13.26979434	13.42312025	13.24449869	13.32852806	13.27703864	13.45237815	13.36898092	13.47052254	13.27065767	13.33575579	13.52234466	13.31374701	13.53406124	13.52694544	13.43430041	13.20153474	13.23239695	13.37613258	13.18747741	13.29208785	13.49945621	13.17426884	13.24039546	13.33911743	13.06428517	13.56433664	13.2122453
NPM1	12.64031324	12.51839169	12.44114069	12.51199835	12.53316619	12.64966556	12.48956691	12.32859444	12.61896193	12.65224902	12.67454205	12.47256489	12.1853134	12.31307039	12.80618796	12.34838016	12.19426801	12.24283835	12.36303849	12.54755638	12.82625738	12.50421701	12.67279458	12.7027415	12.5491145	12.71517565	12.18812038	12.77137609	12.69378805	12.72972126	12.65296031	12.53872213	12.67363977	12.63281243	12.27845082
HSP90AB1	11.4671092	11.31353256	11.41341214	11.12463434	11.23331102	11.12878295	10.8693468	11.19948937	11.36733596	11.40206798	11.44412168	11.25171053	10.82212765	11.00698276	11.35971605	11.1733344	10.90635758	11.20309526	10.78660267	11.177591	11.62119929	11.3842126	11.37374403	11.27421681	11.42381886	11.52305215	10.97042222	11.75206498	11.48489083	11.26681159	11.37692875	11.22327997	11.31081025	11.15266794	10.94318916
ARF1	11.77848655	11.95127792	11.91145182	11.80061036	11.90652511	11.85446604	11.88071735	11.93826643	11.75120355	12.00730105	12.07168063	12.12399826	12.05919322	11.83243107	11.73891203	11.81795962	11.93642426	11.81601869	11.80678364	11.94203268	11.6542422	12.05650478	11.82529584	11.83287551	12.18819952	11.96947576	12.02149594	11.92007097	11.98114935	11.74059719	11.99286627	11.96950632	11.69921499	11.87905617	11.90428926
IK	10.22475993	9.667617389	9.694140442	9.706809542	10.05033593	9.805373358	9.948090118	9.94574706	9.689446744	9.898563454	9.604182022	9.869041031	9.781620568	9.876988821	9.818572516	9.837236416	9.742229127	9.854142455	9.599212218	9.743825287	10.17737756	10.02101073	9.915515353	9.685857821	9.698446453	9.767000003	9.246852282	9.649674432	9.774502639	9.581541688	9.689189061	9.705622166	9.349420641	9.830780499	9.652535464
CANX	11.57302978	11.6790569	11.60218129	11.495533	11.73309779	11.48492947	11.59102006	11.48142212	11.92121175	11.77553595	11.76081759	11.66773765	11.64759735	11.64554184	11.8049046	11.60771322	11.69917605	11.5721046	11.42603854	11.74057816	11.67379748	11.74346016	11.75794356	11.66694856	11.66146863	11.89197152	11.76545135	11.92216627	11.88457607	11.70116545	11.80184301	11.72487325	11.71505127	11.57066464	11.74936706
SART3	8.128593711	7.455904017	7.859798409	7.558520457	7.751144271	7.650365132	7.602916877	7.549307473	7.713802339	7.693209644	7.556253397	7.174703012	7.421260759	6.940598801	7.884580554	7.768324282	7.462625775	7.490361338	7.949246503	7.673748325	8.460237435	7.914262835	7.90642321	7.97085207	7.707831624	7.984958892	7.142462218	7.720295786	7.891914914	7.805804523	7.633805358	7.688691144	7.370202024	7.520306198	7.797156758
CNPPD1	8.451124397	8.545173715	8.869456749	8.895290094	8.540082685	8.507354222	8.515253353	8.941648705	8.117020444	8.725874125	8.596630308	9.008277579	9.094548204	8.64853653	8.227870271	8.796972093	8.584520774	9.107721085	8.905161754	8.395498163	8.024480539	9.186036409	8.11818013	7.957562239	9.228254785	7.980352427	8.734366673	8.34392981	8.397044757	7.905562543	8.305131829	8.314925584	7.859735673	8.50432124	8.621398402
SMNDC1	8.820266153	8.916984648	8.987229004	8.832524424	8.82086152	8.859061324	8.796332088	8.625926031	8.895141585	8.91846641	8.859752727	8.884065348	8.871036913	8.590497577	9.063261512	8.904910351	8.682790713	8.422115206	8.519504035	9.256258974	9.332193624	8.781918231	9.167022148	9.006686948	8.833825707	9.193427406	8.644189131	9.12134525	9.214088092	9.227594959	8.91509793	9.237939355	9.209346986	8.920808699	8.998309831
HNRNPM	10.13951728	10.09156874	10.04210103	9.836020693	10.13074114	9.80533463	9.961737259	9.857102865	10.07311067	10.32434989	9.986454952	10.1844609	9.861556412	9.927604268	10.29543177	10.01020295	9.80895817	9.860200263	9.19006218	9.958801472	10.57835297	10.21739972	10.2767589	10.13905392	10.34771184	10.37924416	9.6140365	10.15493661	10.17653659	10.03314593	10.06904732	10.11669299	9.919547787	9.823928218	9.605379919
GUK1	9.140826296	9.088019119	9.248608359	8.915490099	9.018477021	8.975321928	9.106132458	9.668680193	9.665935436	9.79257051	9.851507538	9.370306686	9.298588847	9.469107226	9.66098773	9.207410193	9.388322165	9.166811693	9.403678944	9.726203185	9.957933852	9.481214855	9.741827296	9.772659458	9.806018159	9.543290817	9.633731804	9.838977111	9.933272611	9.785263574	9.690766083	9.796515421	9.384138904	9.52970697	9.586292699
KXD1	8.077047075	7.97350691	7.984549854	7.750505323	8.015972074	7.846088582	8.108632184	8.272543625	8.100185544	8.249094977	8.298245404	8.012178533	7.965685349	8.033873978	8.14431008	8.078919367	7.988285963	8.117527625	8.07470147	8.1103499	8.38369531	8.164667335	8.186616512	8.000731897	8.32060947	8.178777519	8.029980803	8.282523859	7.744606873	8.162012114	8.295692861	8.146225134	8.070289784	8.180634626	7.78338377
OAZ1	12.61855897	12.72755253	12.59140112	12.75190999	12.5071177	12.58639038	12.72244716	12.77910733	12.78364835	12.85004248	12.89681898	12.83415473	12.6622898	12.64497239	12.81272446	12.76993497	12.54699346	12.78405687	12.5632339	12.79789653	13.03722634	12.79334352	12.89629521	12.73947124	12.97498459	12.80029684	12.55987504	12.84488687	12.93556328	13.02810534	12.76781372	12.75849734	12.91291298	12.71670893	12.93579116
ATP6V0B	9.830530282	10.15373138	10.42772966	10.01869198	9.885190805	10.14955017	10.10291443	10.17160843	10.19014063	10.26795099	10.56445091	10.24633502	10.09343766	9.831639975	10.00344997	10.08087801	10.25876896	9.949386236	10.20832266	10.18499464	10.13759019	10.0785825	10.24114749	10.33214706	10.54731596	10.33656122	10.54173052	10.37189546	10.39892915	10.41918235	10.4680129	10.55165643	10.20634811	10.0256749	10.0138121
USP22	9.372979109	9.390442672	9.387582061	9.300627882	9.477003978	9.346510955	9.336611262	9.380798461	9.23265099	9.676399161	9.436785778	9.241406276	9.487058805	9.311628655	9.437619498	9.327449453	9.112751821	9.40923723	9.462320483	9.3890388	9.570899149	9.426891973	9.345994106	9.288039208	9.531156189	9.449533227	9.45514461	9.282721169	9.371580478	9.432398188	9.569139006	9.433787598	9.375870088	9.366598297	9.430664294
C11orf58	10.52805469	10.41567007	10.27749808	10.37717402	10.48296837	10.26862606	10.12439588	10.10399816	10.43537966	10.36437992	10.23163619	10.29307096	10.0486987	10.34535296	10.66294916	10.22085448	10.05451403	10.01954927	10.28294147	10.42796256	10.95138789	10.34418729	10.5786277	10.47358288	10.25029935	10.46315446	10.22616981	10.37550944	10.59090477	10.6708896	10.29569999	10.42371931	10.34291458	10.48941785	10.24009131
ELOB	11.0191265	10.94645966	11.01216803	10.89068889	10.93902702	10.61983508	10.7824052	11.11945341	10.73168418	10.76081296	10.98889221	11.04669443	11.11230709	10.93686201	10.84811259	11.11993707	11.16289285	10.92295176	10.94221421	10.86643186	10.84094596	11.08866277	10.93817143	10.87072649	11.38045062	10.9099072	11.00171965	11.0324589	10.91203036	10.72874549	11.16907093	10.95599965	10.36038073	10.91763242	10.37738364
TMED2	11.43179561	11.73372595	11.46404839	11.34621193	11.51082001	11.56018332	11.49671546	11.2824504	11.72978879	11.63991845	11.81298938	11.59413619	11.54465314	11.50713371	11.74185305	11.46304837	11.418938	11.27223158	11.24675218	11.64691486	11.35264289	11.38065107	11.61876634	11.72308382	11.58933121	11.90666682	11.75785438	11.80946713	11.81758855	11.83091616	11.83525231	11.70279033	11.82284312	11.58970768	11.45178449
FNTA	10.6871463	10.41238194	10.38518937	10.40116875	10.49188229	10.37556564	10.53916845	10.3717452	10.20083318	10.38846442	10.35366842	10.23188422	10.31223792	10.21242446	10.54221827	10.36677542	10.22753969	10.43855354	10.46019577	10.39157189	10.69204441	10.44160952	10.47599428	10.54133262	10.10923204	10.48269886	10.10084838	10.29550124	10.56993942	10.43743724	10.20948694	10.2012535	10.19617612	10.54473457	10.70631437
RPS25	12.57089792	12.35446021	12.29156814	12.42445441	12.41655564	12.49587163	12.34629536	12.13995399	12.36297205	12.26941478	12.22276865	12.42004289	12.13730267	12.12081626	12.37301685	12.25807812	11.94789503	12.08386005	12.40085902	12.33949337	12.72032434	12.41434398	12.35367327	12.15867257	12.1728529	12.307195	12.0010087	12.1723968	12.24599862	12.25724452	12.24378638	12.21019818	12.1697963	12.54319847	12.25828214
RPL37	13.1218484	12.94785976	12.96573892	12.9946297	13.00699935	12.89459484	12.86943164	12.8806857	12.7863291	12.87773596	12.78104202	12.90478489	12.73852779	12.75611329	12.83006487	12.87210383	12.67912125	12.78538874	12.91597154	12.80200819	12.98760411	12.95318549	12.91060033	12.70554421	12.78376376	12.87782924	12.56401386	12.76481371	12.86135198	12.71003778	12.92585697	12.7612109	12.71185094	12.97569906	12.82889168
ATP6V0E1	11.17433643	11.2777018	11.27938097	11.19523797	11.08030853	11.09707552	11.24849445	11.23753361	11.27893699	11.40212811	11.38664632	11.23604371	11.03121887	11.01408502	11.22906783	11.1896565	10.99916474	11.10325538	11.08465584	11.26128286	11.63158378	11.42855778	11.47630137	11.36586612	11.32789355	11.28917215	11.04649362	11.21741622	11.62621879	11.48726729	11.0863147	11.2655826	11.11681432	11.46977259	11.39483629
HNRNPU	11.08824393	10.88972334	10.88231247	10.75984681	11.04283709	10.94040419	10.98386631	10.84851344	11.01835444	10.99162088	10.76991419	10.87378134	10.82707624	10.92802975	11.29215586	10.86923942	10.75753934	10.70527128	10.66416132	11.04000396	11.21192894	10.92552222	11.05114481	10.90425254	10.91465852	11.07710367	10.62894541	10.97007596	10.7607169	10.87595842	10.71449662	10.82356052	10.89896719	10.79778692	11.00026074
EIF3A	9.878249935	10.05603028	10.01449702	10.11281834	9.827343179	10.19586996	9.904784623	9.917104642	10.11813912	10.15929499	10.06520123	10.15741552	10.2768042	9.964391051	10.08786159	10.06596968	9.536675446	9.827502394	9.523606772	10.16807082	10.29905947	9.856476033	10.2987458	10.18090568	10.00425109	10.17174019	10.07329141	10.37972986	10.24677873	10.22608534	10.30225852	10.2175962	9.902526588	10.12445176	10.13481653
HSP90B1	11.76443261	12.07777088	11.56133128	11.67660967	11.89772624	11.80149679	11.63082677	11.5970645	12.52073876	12.44260397	12.46757891	11.98859473	11.93496984	11.69878858	12.44713816	11.82522735	11.93969548	11.40261616	11.5660451	12.32987053	12.47945517	11.65001758	12.23143032	12.59155707	12.19311198	12.77739822	12.39868655	12.74152943	12.85291377	12.83648411	12.84838117	12.47549274	12.71484996	11.87933849	11.81096598
MSN	9.650796006	9.662559523	8.93092622	9.220959893	9.194899109	8.88217989	9.057678953	8.593047788	10.05086439	10.26978619	10.12133762	8.753204535	8.465281086	8.763472163	10.65996473	9.03617724	8.737649453	8.378220295	8.914188384	10.23861941	11.71473611	9.179035589	10.55523157	10.6367281	9.286884994	10.52551154	9.41960239	10.17205864	10.76094349	10.85685167	10.14514166	10.33148885	10.72075546	9.03129886	9.505275871
ACTN4	9.519650751	9.56403592	10.00556544	9.544312041	9.632995186	9.482220715	9.649869783	10.01334443	9.242490641	9.780748599	10.07936882	9.931249813	10.14253323	9.697834263	9.271341814	9.70879155	10.06495342	9.854728644	9.566712344	9.668476841	9.099322454	9.73730683	9.47805713	8.873090544	10.32286712	9.311265411	9.968447203	9.823637758	9.486371436	9.48860444	10.06049445	9.858178913	9.03180058	9.138591091	9.514689743
PRKAR1A	11.03196105	11.02636448	10.70902709	10.90575179	10.59827192	11.18121784	10.83767745	10.59344063	11.12619544	11.23264989	11.31925699	11.09889601	10.77030415	10.5282813	11.21948582	10.53315281	10.27868185	10.28411207	10.40533666	11.35548551	11.60987905	10.75748421	11.38938571	11.22367347	10.55355743	11.29979908	11.03136547	11.25995261	11.40619902	11.59808391	10.99961008	11.26082711	11.64181021	11.20486727	10.84160027
DSP	11.42992617	11.6847164	11.74029309	11.65825132	11.517725	11.82721864	11.67379244	11.51011765	10.95305918	11.5340914	11.3373752	11.6847116	11.65205744	11.56043593	10.67488779	11.7037055	11.36602953	11.88199682	11.37083456	11.19824105	8.460922811	11.53941999	11.00504698	10.67133469	11.66517265	10.87924199	11.31180639	11.07748449	10.75109475	10.8270808	11.05522797	10.99347169	10.65396704	11.5528143	11.5253283
RAD21	10.05556384	10.31834096	10.17610468	10.26834236	10.21722423	10.18803699	10.07921863	9.824688887	10.36447726	10.25115756	10.07254443	10.26780687	10.13884855	9.81731342	10.2792759	10.09715465	10.02706149	10.08665121	9.956457693	10.18803699	10.60906898	10.25857724	10.29820654	10.04824092	10.23092739	10.23440335	9.976100971	10.21431497	10.35187351	10.33955253	10.06186163	10.21027561	10.45308696	10.25050977	9.985522149
WDR1	11.72368422	11.75912346	11.93918894	11.69802036	11.89024208	11.64230811	11.64877404	11.89203269	11.58903559	11.84359871	11.88401737	11.96919793	12.06435923	11.80028288	11.60261088	11.93768919	11.86634534	11.84694096	11.68721051	11.70892312	11.77407579	12.02312331	11.81941451	11.63548144	11.94967732	11.7538631	11.85519685	11.86876294	11.61549572	11.59643774	11.63197587	11.8455809	11.52877057	11.53642659	11.36547162
NCL	11.0678932	10.99945293	11.0466422	10.62894877	10.9623725	10.95358572	10.86830767	10.67001014	11.14143545	11.07074979	10.99855323	10.88627264	10.59793835	10.78534661	11.29804548	10.58560524	10.46744491	10.50071576	10.74984654	11.07186535	11.36607495	10.84575895	11.26952671	11.17910857	10.78957413	11.272128	10.74993573	11.25833063	11.0912539	11.0340391	10.95688899	11.12575842	10.82194939	10.92406336	10.9224064
AP2B1	9.07722457	9.298391518	9.170037622	8.822635117	9.332764407	9.084772553	9.15939969	9.247743631	9.225247714	9.333803066	9.427315488	9.156797885	9.285882204	9.05508532	9.199138953	8.991658959	9.047519977	8.942046782	8.988206897	9.326254943	8.668532847	9.041573637	9.129717827	9.15939969	9.371098217	9.291360664	9.438554732	9.51569941	9.281695344	8.949395731	8.74529401	9.33149001	9.021913257	9.427606172	8.421423801
AP2M1	10.23831698	10.30690496	10.22509677	10.1816034	10.13942096	10.07246918	10.26038045	10.33145942	10.12794298	10.67499652	10.41137305	10.34981685	10.23526056	10.03612747	10.28740319	10.21327115	9.80008673	10.32842799	9.983902224	10.0538335	10.60772356	10.42744154	10.43167537	10.44622339	10.52435566	10.27915135	10.15570032	10.33515533	10.26038045	10.31971715	10.19304863	10.30194503	10.03112018	10.16901072	10.1517438
CLTC	12.31049071	12.12382918	12.25910249	12.03210111	12.49908856	12.34021485	12.28886768	12.30867184	12.0505209	12.28949115	12.26187297	12.24186024	12.25950332	12.16987237	12.08599071	12.24204552	12.10368194	12.26781676	12.00707625	12.15315269	11.89395832	12.26796621	12.01791116	12.00740998	12.24798646	12.09413647	12.12722936	12.11299287	11.85040309	11.95309002	12.10216747	12.0290649	11.94512519	12.06979445	12.09811597
MLEC	10.50926464	10.40382578	10.39294961	10.54027952	10.40311185	10.16475159	10.32109736	10.52110859	10.39402783	10.47327173	10.35815591	10.45721583	10.5798755	10.44819821	10.19449456	10.36892082	10.50045863	10.4431575	10.38906143	10.19791719	9.255946333	10.65221645	10.26475815	10.09187917	10.76444113	10.1753468	10.59587534	10.43935469	10.38788285	10.02674397	10.61084227	10.32555709	9.855706688	10.52021063	9.943609714
LASP1	10.62999727	10.7793195	10.87040812	10.89759163	10.75411626	10.85739227	10.92403353	10.96261456	10.63089366	10.84884581	11.12638523	10.97031046	10.99849413	10.67415718	10.51935117	10.73142386	10.99598829	11.05527535	10.81990767	10.84509732	10.57064633	11.02580945	10.73527059	10.51653493	11.07226855	10.64256606	11.00316778	10.75248451	10.54530173	10.64223213	10.58139816	10.79140411	10.6652169	10.76894874	11.56011384
SF3B2	9.486365077	9.032947488	9.251799203	9.066960629	9.251799203	9.284686928	9.262469991	9.227789835	9.141630449	9.539788818	9.198876643	9.182000982	9.2077173	9.154498538	9.32608634	9.128633964	9.06811248	9.301957959	9.309364916	9.25637052	9.709583086	9.353843837	9.437472896	9.298606636	9.463148729	9.258907354	9.021797284	9.271926918	9.495740386	9.177791234	9.272480278	9.270408376	8.979968973	9.109665514	9.158013722
TMEM59	12.55736519	12.54146742	12.64474151	12.42261886	12.44286978	12.66707373	12.70196081	12.37875418	11.73053632	12.21194422	12.16055808	12.1543767	12.2092255	12.4697958	11.79714696	12.41460186	12.12382104	12.48486703	12.43945665	11.99070799	11.58985871	12.33336268	11.8301772	12.18235175	11.88420756	11.96113146	12.03591807	11.82541883	12.42099491	11.89725696	11.97418716	11.83617196	11.64906311	12.56867462	12.39811049
CSRP1	11.60351102	11.07218881	10.88547084	10.52336129	10.8897408	10.5299065	10.63716804	10.60578536	10.08037821	11.01769068	11.10188845	10.51572659	10.69917988	10.52215972	11.05297021	10.37352689	10.70459426	10.70414332	10.67990577	10.47428381	11.28006936	10.60570612	11.14217625	10.40125165	10.77012968	10.58754141	10.74741517	10.77318028	10.86663004	11.1834721	10.58333265	10.97970671	10.37089224	10.5681721	10.14101211
CAP1	11.07586619	11.34182486	11.51485051	11.43063462	11.28543452	11.14657849	11.48076179	11.7279973	11.5409998	11.65175132	11.88975721	11.89302299	11.89000786	11.30705164	11.33395055	11.67980404	11.63721568	11.66522114	11.4039542	11.90407024	11.8431781	11.88659766	11.59390389	11.41789076	12.11949811	11.55828789	11.97275727	11.93149112	11.87745405	11.61986923	11.62950778	11.92643862	11.72703838	11.25069527	11.190753
PTGES3	12.02425868	11.98904933	11.9799827	11.88934462	11.91352039	11.93583263	11.74956919	11.95441004	12.02585669	11.95666578	11.7742569	12.06069717	11.7689198	11.99858017	11.9652618	12.0120214	11.81407098	11.92116571	11.83713062	11.95219294	11.73901759	12.13339563	12.02481338	11.8984442	12.00672945	11.90087711	11.66884392	12.14335031	11.85519252	11.92842344	11.74790118	11.88887299	11.77255276	11.8499366	11.74228484
WARS1	9.050033791	9.287850135	8.742678825	8.714462226	9.01223916	8.726852865	8.713765563	8.862219995	11.63850055	10.3321708	10.81152978	8.959170353	8.611982651	9.585191126	10.93558511	8.948843732	9.360735681	8.472618736	8.883989262	10.98616621	11.9916237	8.970191965	12.0924581	11.03896434	9.839014599	11.08752835	9.778433254	10.59794759	11.2005497	12.01230593	11.12811261	10.69485423	11.82783044	9.284075073	9.104152761
SET	11.26309018	11.05721695	11.54993746	11.82754214	11.56232	11.81717301	11.56878474	11.40294617	11.9341183	11.44697773	11.583353	11.64941568	11.65833845	11.93306504	12.13935052	11.81156452	11.56398135	11.32102234	11.42250301	11.76889501	11.07271112	10.64824874	11.38870798	11.46047313	11.50680173	12.07255629	11.52264646	11.84306982	11.16326075	11.59101652	10.84452387	11.11951371	11.9378856	11.70649613	11.20787972
NDRG1	10.31639935	10.25693502	10.07209224	10.83106869	10.27617089	9.786501808	11.24197961	10.44132687	9.826924391	10.76914799	10.57158915	11.45784813	10.81328	10.93272212	9.50682792	10.92142687	10.97803534	11.26745809	10.92977944	10.26057287	9.854395569	11.63797577	9.737518207	9.418532474	11.27087022	9.802741453	10.24641408	9.437778919	9.98048358	9.808040069	10.34448977	10.267879	9.658520666	10.35225468	11.03482582
UBB	13.7382851	13.67364996	13.77937492	13.66523353	13.7398327	13.80734905	13.79737284	13.87684486	13.70719874	13.75573097	13.68493288	13.82448978	13.92417977	13.82700984	13.65003341	13.82400162	13.85516868	13.89519226	13.75680392	13.68190068	13.47947687	13.8186585	13.67322825	13.47639527	13.84436748	13.59055845	13.7330733	13.58501182	13.65440498	13.60491113	13.60517857	13.54181554	13.6484391	13.70656956	13.82260284
PFN1	12.18788516	12.30032888	12.37748909	12.29488166	12.38935367	12.11725308	12.23810153	12.44221015	12.27940294	12.59435494	12.38944279	12.54684517	12.48528261	12.09295085	12.51136124	12.30825585	12.33481547	12.23788935	12.32230355	12.37323615	12.65780628	12.5759406	12.42575618	12.07202241	12.71776851	12.41416131	12.53980788	12.56827141	12.4767741	12.18685286	12.42189453	12.53711659	12.24062903	12.17093458	12.15072134
PTPRF	10.83266302	10.93433378	11.18532273	11.10641256	10.91205435	10.9515211	11.18768265	11.26152685	10.07461666	10.72020871	10.5507625	11.06248573	11.28273571	10.94429763	9.610111772	11.10055576	11.08335201	11.42145887	11.13717694	10.20020744	8.034497007	11.36925054	9.714397898	9.472892602	11.22687295	9.618523178	10.98778115	9.606614397	9.985053654	9.30358037	10.33143221	10.06821064	9.372813015	10.86955983	11.24044983
YWHAZ	11.57638019	11.81340279	11.99321475	11.7768101	11.86140116	11.80123346	11.94630494	11.98429593	11.67910359	11.92219254	12.00129493	12.02129685	12.0192086	11.8523159	11.78523956	11.94742314	11.95017527	11.95286262	11.70637925	11.96169724	11.52358684	11.99581608	11.84498517	11.71911933	12.06385176	11.90330208	12.04921748	12.03039299	11.88560707	11.63665984	11.63372816	11.9607354	11.75719695	11.80210037	11.54342515
SOD1	11.67763755	11.6872374	11.7148137	11.78749725	11.69402147	11.45432803	11.81584593	12.22847109	12.30046153	12.32199872	11.91946944	12.02697742	12.05912181	12.26725918	12.20012544	11.94321736	12.26392871	11.95539292	11.81067758	12.28010901	11.4796784	12.12678108	12.47095787	12.08033125	12.18845003	12.3377941	12.26504455	11.96436452	12.35908888	11.96652515	12.6203619	12.08564514	11.64215397	12.00365721	12.29892076
MARCKSL1	11.93835045	11.71731268	12.05858601	11.62875336	11.68640451	11.39414044	11.6253143	11.16375531	11.25759425	11.37777935	11.23368991	11.10535864	11.01660421	11.21507587	11.37339096	11.20391214	11.1487362	11.19271895	11.67701652	11.36974871	10.63950755	11.40533908	11.37331505	11.38254218	11.33820507	11.47304324	11.68127641	11.17760586	11.48612858	11.37358694	11.48578435	11.49032819	11.33144633	11.8979503	10.52690018
GABARAP	11.41996158	11.52153412	11.60354815	11.61274131	11.48671132	11.43657643	11.7034396	11.57787437	11.32369347	11.61729602	11.49742872	11.49954628	11.62442937	11.48819775	11.40495079	11.48263181	11.4868983	11.61695721	11.56052305	11.4242667	11.52967731	11.52156022	11.52229184	11.51176432	11.49193679	11.37776031	11.63248692	11.24014743	11.61424031	11.50719315	11.49055715	11.48078957	11.26450889	11.54876357	11.59215897
NUCB1	8.617497866	8.395037474	8.462460596	8.54989957	8.387150315	8.297978108	8.540372305	8.818471362	8.547192264	8.565396559	8.728512469	8.587576577	8.263257354	8.799166177	8.667270941	8.547464336	8.593622833	8.842120359	8.521754228	8.426094604	9.135156367	8.86594697	8.648330539	8.579339729	8.996841257	8.574063991	8.811668834	8.382314637	8.788457906	8.584733697	8.943075342	8.670374725	8.373919296	8.516467676	9.358708308
LDHA	12.23878733	12.23166177	12.33586858	12.25475411	12.30804747	12.41954717	12.71531701	12.48173134	12.88633854	12.86394762	12.82361998	12.67931302	12.25627248	12.59720052	12.80192313	12.69134767	13.00547369	12.58688048	12.47390376	12.94428592	12.5368297	12.51445739	12.79317324	12.72114776	12.76843212	12.99087641	13.00939911	13.0566229	13.01984334	12.98327564	12.91917027	13.03631297	13.20472502	12.56104151	13.25987756
RACK1	13.20898659	12.930151	12.91892133	12.92325392	12.9803758	12.94598429	12.95072439	12.91759562	12.67537124	12.87161998	12.71437621	12.88758443	12.64076433	12.79658985	12.83849386	12.92518332	12.5920067	12.7777474	12.71751704	12.59520834	13.03194954	13.09598071	12.80812211	12.73533486	12.7441398	12.93800939	12.46000409	12.76591034	12.85209476	12.46857996	12.70495674	12.70465264	12.37529516	13.03562447	12.42890475
SSR2	10.89473865	10.85744856	10.80926574	10.66528404	10.65071856	10.57773447	10.61062826	10.58919517	10.79453568	11.00535993	11.15399616	10.54397335	10.6568265	10.60035879	10.87193808	10.59026506	10.43036069	10.49503173	10.62705285	10.88010027	11.1540007	10.62738914	11.0138957	11.05349455	10.75519653	11.17421384	10.90791423	11.06232493	11.18340506	10.93138033	11.25614909	11.17253981	10.79003863	10.82373961	10.4262236
P4HB	10.9152059	11.25784863	11.06856634	10.88620833	11.07437003	10.86386449	10.90817632	11.22012578	11.515642	11.76145066	11.98686468	11.27029459	11.19094759	11.24513378	11.4754588	10.91246074	11.25032104	10.97212849	11.0053495	11.72862003	11.26176434	11.14731853	11.46022491	11.63553704	11.68448076	11.66947613	12.02162978	11.70191289	11.77832121	11.56159307	11.94408175	11.85791943	11.52765885	11.26030198	11.78263754
SLC25A5	12.46730178	12.7757646	12.81940703	12.83840553	12.86741754	12.61724154	12.79145696	13.26483022	12.7040228	12.79887226	12.82067254	13.17651553	13.1953451	12.77918922	12.2912655	13.02267392	13.16939518	13.11290467	12.87056849	12.47676758	11.88257094	13.04598793	12.71964092	12.23213356	13.20324471	12.41381482	12.75302743	12.75066198	12.59266793	12.27092897	12.48426324	12.67656444	12.25771785	12.74875401	13.14657611
PHB	9.856201566	9.638691978	9.781632228	9.775975088	9.88750685	9.643635055	9.676203113	9.845353666	9.642995076	9.765767029	9.606211059	10.06574941	9.740369122	9.721047801	9.405586574	9.86272398	9.813524615	9.649880339	9.359046634	9.60404477	9.023520252	10.14854646	9.515190476	9.578012217	10.09348393	9.691689511	9.639079985	9.7585578	9.311248727	9.343878548	9.87032586	9.742803431	9.158504425	9.782602219	8.363772815
S100A11	9.675171408	9.672647086	9.745584971	9.101514422	9.55015905	9.625781108	9.494447576	9.280187012	10.5031157	10.51125726	10.80580947	9.902933052	9.267662445	9.621325016	10.54948223	9.445207362	9.784485837	9.026488654	9.389583023	10.76419253	10.40182644	9.300115103	10.77170131	10.75568348	10.17166916	10.78233677	10.97263522	11.08545068	10.94065533	11.0705171	10.79013592	10.98584768	10.98873536	9.983270165	9.559987139
CTSA	10.36641134	10.54584584	10.93182842	11.2502382	10.66948553	10.51952708	11.37023523	11.06348972	10.10782181	10.39200379	10.87927008	10.87992075	10.93265665	10.88710826	9.881330583	10.93794637	11.10285221	11.50878545	11.03355098	10.25348222	10.01903232	11.31725299	10.21458203	10.11773799	10.61636284	9.648485034	10.3429656	9.891334071	10.08604276	9.979852076	9.754310297	9.874904761	9.561026145	10.5638982	10.6463027
TOMM20	11.00191789	10.83315422	10.72884476	10.90706139	11.00033485	10.8798783	10.87661587	10.54619047	10.22084137	10.7030143	10.40520092	10.50313912	10.6297844	10.55219857	10.29065631	10.5423857	9.939229684	10.66110641	10.46406103	10.15339018	10.23965193	10.74373363	10.65581303	10.32222516	10.37937311	10.52020064	9.949373659	10.21457831	10.03021697	10.16312129	10.41619656	10.15973866	9.899113809	10.97211115	10.12088221
CD63	12.61176861	12.71519569	12.67556653	12.45757233	12.73940988	12.42425161	12.56171955	12.54179803	12.42672382	12.80413628	12.91112209	12.62580541	12.61755573	12.48410321	12.58776315	12.52683756	12.44975759	12.57160873	12.57151944	12.62233894	12.42981017	12.61417024	12.57973885	12.6975499	12.85238941	12.65778049	12.81313086	12.56406043	12.95914899	12.79010648	12.75415794	12.70832773	12.62417892	12.56899441	12.11364875
SPARC	8.716869571	9.070315971	8.250224792	8.585507103	8.617502414	8.445966734	8.165847785	8.297393972	8.897564068	11.06024359	9.861398718	8.884765282	8.233189291	8.546112065	10.44989799	8.669559425	7.804030711	7.793087738	8.239803453	10.20484256	10.18242107	8.52156746	10.09456177	11.0647056	8.835214875	9.737357323	9.167740231	9.899061488	10.06060131	10.31722834	9.786055358	9.9148407	10.5610252	8.950567965	8.529656963
DNAJB1	9.820284588	9.235553542	9.653968794	9.463379975	9.293394035	9.582649799	9.371055244	9.706815799	9.157825064	9.313630762	9.267541289	9.418531822	9.582303988	9.390692424	9.17472804	9.503029955	9.864135884	9.786672404	9.260825419	9.590567764	9.116361964	9.837318731	9.183254861	9.383231216	9.704269448	9.318363864	9.533235003	9.53217752	9.401657914	9.159907989	9.377278047	9.608467478	9.111105976	9.362344552	8.979653383
UBE2D3	11.26085024	11.29213913	11.44354901	11.35123344	11.35870426	11.41007795	11.4081367	11.43811957	11.55910324	11.35700153	11.48736352	11.64955755	11.44980372	11.4438309	11.35799109	11.55232666	11.5463199	11.42141649	11.26624734	11.66898524	11.59484712	11.5884062	11.56866302	11.38798655	11.53907892	11.47269403	11.29166389	11.62161997	11.55092479	11.61274954	11.44623027	11.57095464	11.51951796	11.38349366	11.65838097
XBP1	10.33978499	10.71769983	10.1222009	10.14772832	10.19362941	10.64912671	10.21804585	10.20865089	11.34139531	10.75884461	11.03431686	10.27308281	10.44597526	10.37511567	11.33880743	10.27106727	10.16933306	9.809342926	10.39611059	11.63257803	11.54406302	10.13221242	11.32286033	12.03624943	10.00603369	11.43401207	10.69542598	11.50162178	11.77105846	11.70792476	11.37541346	11.41780666	11.4793726	10.85541124	10.23485235
LAPTM4A	11.97125851	12.1356055	12.04001586	11.90768957	11.92045711	12.02432077	11.82508482	11.66181755	11.83499759	12.10049623	12.08474534	11.98483396	11.73156542	11.90768957	11.84790771	11.82875366	11.8335094	11.5725643	11.89767839	11.92855071	11.72968597	11.81826716	11.88817692	11.97959404	11.83065607	11.838297	11.87688897	11.85781344	11.99772733	12.01092208	11.9142376	11.92407516	11.94494517	11.99820127	11.88956769
RPL32	13.9815714	13.80085927	13.8070453	13.80916682	13.91058963	13.74677088	13.78876772	13.75025368	13.60770154	13.55205335	13.5946577	13.62256587	13.57613432	13.6991695	13.69646507	13.77418666	13.51989685	13.68434643	13.85054152	13.62173665	13.83510999	13.81828467	13.75044966	13.58973374	13.67319475	13.80152348	13.44860807	13.70777547	13.8266082	13.51722804	13.67673529	13.63422656	13.39873366	13.78420081	13.55464317
CD81	10.73922946	10.78658464	10.39824372	10.34517345	10.57739406	10.0887187	10.18879402	9.722100753	10.57920153	11.17817579	10.87871215	9.983780759	9.69659283	9.838061849	11.1915816	10.20009136	9.566711901	9.792741783	10.24753957	10.6456252	11.9748955	10.28925641	11.02672016	11.10738377	10.41574786	10.78454632	10.31691409	10.88499601	11.3105038	11.25639916	10.69621205	10.89581423	10.8698526	10.21917136	10.20090184
PTTG1IP	12.0516713	11.89094562	11.92511946	12.03974758	12.10549238	12.14770943	12.56202539	11.90061529	11.2728663	11.72706111	12.12456893	11.85478028	11.46807209	11.91285112	11.58902377	11.90788253	11.5297349	12.12390986	11.86383328	11.66145419	11.36626735	11.89663416	11.47364518	11.29042484	11.91985664	11.67292961	11.92926981	11.72088116	12.01664192	11.77249282	11.6449961	11.82940438	11.59599938	12.19235408	12.10686957
GRN	10.45887539	10.41875587	10.42414227	10.18105805	10.48896271	10.43667566	10.80279228	10.15576412	10.23176826	10.5077747	10.39133432	10.25872635	10.07219559	10.36377837	10.02068197	10.31799255	10.09770871	10.4384725	10.01909251	10.16864486	10.26776858	10.2023544	10.22904535	10.11815006	10.07080929	10.01520608	10.26048127	9.906271306	10.33851944	10.04132862	10.08537595	10.12299894	9.862015433	10.32676637	9.833441111
GLO1	10.44293534	10.30346134	10.18972706	9.943976156	10.4807655	10.19735559	10.22294981	10.25269774	10.5243169	10.32247728	10.0869923	10.34905055	10.24311617	10.25845932	10.41889688	10.26659351	10.22327622	10.04764344	10.11129718	10.14446483	10.11032278	10.38258739	10.48740833	10.14091704	10.5574665	10.2663778	9.910211598	10.60422002	10.37426172	10.02400188	10.01549748	10.37123007	9.919159416	10.38330815	10.90084597
UBE2L3	10.38071498	10.28920985	10.46817465	10.29471741	10.34948116	10.41232371	10.47571464	10.62972666	10.73589675	10.47072252	10.80376344	10.68254578	10.57297394	10.52009146	10.62605985	10.57423512	10.45177177	10.53390649	10.35993877	10.68338167	10.52692507	10.63533517	10.66651922	10.65015329	10.60695368	10.67964026	10.53679815	10.85648248	10.70864511	10.51925591	10.54555134	10.73499357	10.59198613	10.52058939	10.24075027
SRSF11	9.820225	9.934531502	9.786439366	10.04821268	10.05811786	9.989007465	9.764370319	9.629257567	10.10742411	9.806718701	9.826594167	9.840810783	10.04716481	9.775550993	10.27890435	9.893804753	9.916500682	9.802046772	10.33300462	10.16779328	10.63046882	9.746944024	10.03541501	9.911068291	9.809693238	10.14936025	9.743619722	10.03394134	10.10347352	10.41605725	10.05250813	9.953828292	10.06454132	10.06040242	10.33735842
SF3B3	8.305830041	8.086637922	8.112024323	7.901711595	8.18075543	8.000621959	7.995493317	7.978379575	8.362531161	8.121578022	8.011475957	8.005219619	7.856709631	8.053984834	8.289531134	8.085624807	8.085901029	8.081018702	7.73929625	8.145884603	8.876223203	8.067204785	8.257920655	8.0022468	8.551169455	8.198824722	8.154370426	8.327105377	8.078661415	8.091770074	8.182679685	8.117016456	7.925347459	8.152290768	7.841174537
HSPA9	10.44549931	10.33418637	10.41451781	10.27675409	10.3587643	10.15229521	10.01193631	10.30951381	10.28351111	10.13457769	10.18696277	10.41510662	10.21831708	10.29553309	10.22194287	10.49013173	10.16594038	10.16349062	10.07417802	10.16512174	9.978442618	10.51686394	10.20058045	10.09123713	10.29267648	10.2282503	9.752808991	10.48720713	10.09611809	9.913584092	10.26045496	10.16595726	9.888725823	10.16190114	9.928494618
DDX24	8.792056622	8.578439694	8.736061032	8.525547964	8.462014877	8.859751341	8.617574186	8.437903919	8.873167648	8.758390819	8.774010802	8.687256102	8.61853822	8.507176033	9.053479514	8.582022853	8.456636773	8.456027405	8.707650612	8.97518331	9.400956199	8.613208164	9.135310037	8.945814127	8.662451722	8.895731654	8.503881955	8.822625419	8.918730099	8.860808741	8.801472969	8.99247852	8.494242556	8.469395645	8.665026849
PPP2R1A	9.183338231	8.94735881	9.166281375	9.00781416	9.203887011	8.747979438	9.243870331	9.226232581	8.766761361	9.208415799	8.849168692	9.131618778	9.157450634	9.06656555	8.576237838	8.998090091	9.15867535	9.218836955	8.936797682	8.708364438	8.605068543	9.303883522	8.727040971	8.73182234	9.302860222	8.790507327	8.996364052	8.794999877	8.714217211	8.27914926	9.013777765	8.873142252	8.168458304	8.978397581	8.635440547
GSN	10.31921909	11.28200587	10.84928584	10.22193405	10.05781328	10.76359973	10.8468922	10.29870524	9.681639862	10.97287635	11.02410647	10.3093809	10.6564753	9.954782481	10.33345211	10.20415981	10.26371902	10.47296698	10.05367516	10.05294884	10.01836687	10.17170886	10.103067	9.942588351	10.92073472	10.10968527	10.46925938	10.24688602	10.97476338	10.23975915	10.36116038	10.87076907	10.59577583	10.59397657	9.668805118
HK1	9.310857207	9.548892998	9.752617476	9.240102016	9.575549176	9.467903924	9.430087832	9.830695961	10.14503365	10.13922357	10.12081785	9.397491249	9.730149329	9.734171237	9.945065706	9.734360986	9.878543491	9.250438969	9.5213256	10.13708946	10.20955291	9.65415598	10.29956464	9.959609038	9.890842004	10.06949365	10.45416398	10.03997481	10.12880373	9.80006044	10.35668915	10.39087549	10.192918	9.673723742	8.532179739
KDELR2	10.46929023	11.12187654	11.05219842	10.8671381	10.77899679	11.00550075	11.13533511	10.92280429	11.23415795	11.06916118	10.98279458	11.2992741	10.98898391	11.05434161	10.90317759	10.66072135	10.91019555	10.5257173	10.7452822	11.02840516	10.88689197	10.77294447	11.20355442	11.51614485	11.13710013	11.08797338	11.43934326	11.44268022	11.56462575	10.74309328	10.89082635	11.3458911	11.16527873	11.03969177	10.8255508
NPC2	10.99936259	11.24122057	11.05667707	10.85887278	10.97402423	10.74507476	11.27122392	10.58245997	11.19950988	11.13076312	10.95229058	10.84115897	10.76468591	10.83479387	11.10261232	10.99655677	10.64660737	10.64730067	11.06615655	10.95835501	11.48342602	11.03283548	11.48076095	11.3066747	10.70348682	11.0723792	10.91259102	11.02106895	11.46540418	11.26570943	10.87626192	11.08660932	10.8267481	11.16391839	10.54992876
DYNLL1	11.93910645	11.90740528	12.08356695	11.72402767	11.7307803	12.09554656	11.9300532	12.19983219	11.82679521	11.98699589	12.08747267	12.03515383	11.99116383	11.82607125	11.84560157	11.94668492	11.96272763	12.04417149	12.00292783	11.9530215	11.59650299	12.12341414	11.77124869	11.87062336	12.1614689	11.70364377	11.96383073	12.00836723	11.92560696	11.62196179	11.81430259	12.05012553	11.63833469	12.14898652	11.61903613
LITAF	10.86968448	10.80777939	11.29268535	11.08251182	11.15548228	10.76728783	11.11806299	11.06480122	10.83037435	10.99559191	10.808174	10.7472775	11.04976849	10.96571224	10.86596241	11.34376664	11.4035638	11.1022477	11.08078815	11.63769668	11.38703961	11.37665921	11.36884593	10.88352505	11.34954741	11.00971592	10.77694892	10.55136849	11.18708294	11.20169268	11.38607871	11.08435534	10.9833707	10.72070825	9.257608346
EEF1B2	12.75022611	12.65207642	12.4202661	12.51832617	12.6104234	12.5440016	12.43736869	12.32135954	12.2731764	12.54559816	12.3893988	12.43156698	12.10055439	12.320662	12.34613473	12.50380543	12.21193213	12.22872315	12.50644902	12.21330533	12.57766669	12.50182977	12.42670709	12.31276552	12.43395197	12.50318875	12.04984941	12.25927157	12.42910747	12.32845592	12.37873971	12.1990242	12.10567355	12.64764914	12.31485177
GOT2	10.50041742	10.23712921	10.43552951	10.24867004	10.59055915	10.29828796	10.3814271	10.45914516	10.38400821	10.20308093	10.22625363	10.55488428	10.44016322	10.24462643	10.14721295	10.46778678	10.45920174	10.62405727	10.32712656	10.20964447	9.872370067	10.73958284	10.23292778	10.04688842	10.8270716	10.25926585	10.29321436	10.63241768	10.19528117	9.989739625	10.43978879	10.30614345	10.06666109	10.03523098	9.760709058
FKBP1A	10.71564556	11.05987251	11.02315942	11.13006642	10.79884869	10.70367107	10.8524623	10.85807336	10.71566638	10.96210942	10.65532805	11.02059221	11.18645006	10.36015488	10.74981547	10.81632234	10.70486603	11.12889515	10.90520342	10.83777267	11.22126334	11.086993	10.67506637	10.76554681	10.97752574	10.72240584	11.12021596	10.60099632	10.83689584	10.73742767	11.00965025	10.8190736	10.9072615	10.52526755	10.2744599
ACADVL	10.66426434	10.56765616	10.83274093	10.71846318	10.6187498	10.21964458	10.70540731	10.65272874	10.12485949	10.47947135	10.43660545	10.70512986	11.19225922	10.23221037	10.21466784	10.90763013	11.02769196	11.05661786	11.06345685	10.11418695	9.994535891	11.1851454	10.03116423	10.0566527	11.04800148	10.12172162	10.40901431	10.36354963	10.27908151	10.05163463	10.2599435	10.13092701	9.732369057	10.20346165	10.97931224
MAPRE1	10.29658204	10.22350799	10.49963391	10.05681701	10.37487582	10.1409502	10.1103136	10.31349872	10.3690299	10.43277918	10.40129919	10.23024894	10.15098408	10.2309044	10.41486469	10.29435518	10.44461457	10.32373138	10.16585456	10.3959395	10.41278044	10.45846926	10.70522017	10.43686658	10.32022905	10.41115562	10.12227024	10.45355882	10.48202143	10.40367103	10.19813733	10.46837804	10.35281554	10.12373964	9.897231524
OS9	9.755507245	9.946814984	9.885955875	9.774501857	9.831419975	9.787573209	10.07796473	9.84300879	9.601161094	10.06663385	9.90736579	9.745324567	10.00003903	9.864759724	9.67411779	9.692212688	9.758991056	10.01954927	9.813608764	9.643395123	9.6314655	9.901490662	9.738702072	9.826872666	9.828810551	9.785152027	9.995337871	9.657180572	9.941998671	9.608621983	9.969998483	9.82845617	9.463614674	9.783487004	9.991755048
RPL7	13.88974104	13.84961676	13.81606638	13.81907505	13.88502592	13.87819671	13.79506836	13.75157005	13.6326347	13.71694257	13.73299732	13.79880857	13.64870589	13.69349193	13.73064589	13.78889386	13.58761358	13.72934783	13.74264283	13.64937672	13.76165821	13.82939271	13.74521546	13.69400225	13.81883217	13.81316252	13.5668566	13.73645616	13.74773731	13.7358457	13.74773731	13.68122753	13.56479474	13.82889288	13.62300389
SKP1	12.32484756	12.29456515	12.29116549	12.20410961	12.23126036	12.33653649	12.28293246	12.11896533	12.09756148	12.23580258	12.26229769	12.2783087	12.08246553	12.09790932	12.23140277	12.17739812	12.15525774	12.17780677	12.28683351	11.95903508	12.21442755	12.26628493	12.1470572	12.16251574	12.3188663	12.10005896	12.24321319	12.04024489	12.31396949	12.16823877	12.05151359	12.09242786	12.17002035	12.26177802	12.36678903
ACTR1A	8.171161128	7.942196133	7.949199724	7.762341321	7.992513188	7.949522222	8.058385256	8.35180312	7.9390187	8.342894529	8.204514572	8.197753082	8.252045722	8.128834846	8.094500762	8.140151143	8.2412622	8.259409882	8.141264394	8.117712764	8.358983794	8.282753329	8.136468091	8.24194887	8.707008993	7.984803197	8.231551625	8.18668901	8.267516648	8.195262726	8.199385757	8.342237179	7.819318699	8.056681314	8.202438551
CAPRIN1	10.91040326	10.89030755	10.86485754	10.79020743	11.05548694	10.99291226	10.96619937	11.00022555	11.08968451	11.10961109	10.83129601	10.92764712	10.67494089	10.90957439	11.11309953	10.8880011	10.76617942	10.8165716	10.54577691	10.90294835	10.71820469	11.0515549	11.24912076	11.00175212	10.71531194	11.09674256	10.65194878	11.24860394	10.98119375	10.77303799	10.8554541	10.94690233	10.87804075	11.00547192	10.72614395
RPL10	13.46737106	13.32482735	13.24937449	13.31384165	13.37769489	13.32467661	13.30281008	13.21713235	13.16280771	13.23783447	13.18603412	13.19120539	13.04861885	13.23402844	13.18782688	13.27032435	12.9622667	13.19050812	13.29599279	13.19303124	13.38045354	13.30402355	13.27522846	13.18038997	13.22120673	13.321781	13.14321063	13.14998248	13.3050126	13.12582053	13.25450016	13.1651928	12.91626089	13.33565252	13.0619231
PPP1CC	11.86772821	11.70359803	11.56663127	11.78802212	11.86768055	11.64811867	11.85721658	12.00214655	11.63842459	11.70258606	11.43907183	11.99561673	11.69474404	11.82482832	11.63111151	12.04034134	11.84686663	11.90704118	12.04778224	11.44361271	11.42947202	11.98793262	11.6889625	11.50995347	11.80202166	11.63987613	11.07491706	11.45756287	11.46881302	11.20360884	11.1569103	11.20422794	11.0974996	11.93194951	12.066859
ACTR2	11.28983554	11.21523989	11.32082833	11.3924995	11.24998127	11.22561753	11.33555237	11.13158059	11.07573016	11.38612537	11.43076384	11.48079205	11.31183483	11.34166771	11.30240158	11.57970594	11.38273182	11.24073948	10.94453337	11.37668496	11.26685272	11.5274569	11.3797954	11.26685272	11.01477274	11.31260567	10.6171383	11.12726874	11.36536879	11.26826915	10.76314637	11.24538649	11.0623441	11.1590557	11.18979406
PTP4A1	10.81086896	10.94794905	11.14547738	11.23895227	11.08031253	11.54182493	11.2847636	11.36573718	10.34363339	10.64858606	11.10449845	11.38286199	11.48344089	11.1788135	10.29207364	11.49914197	11.24555866	11.27494372	11.42571573	10.96524241	9.37203165	11.11964071	10.26134282	10.15504599	11.19091739	10.17354504	11.13123492	10.66979084	10.46325062	9.969499845	10.16322065	11.1013937	9.900631618	10.83536874	11.17143311
GPX1	10.4358097	10.59964888	10.46802046	10.57039051	10.2359559	9.948115056	10.40440454	10.43030945	10.74388131	10.94988129	10.94450814	10.53213203	10.07966821	10.39312837	10.76427776	10.50044338	10.06607996	10.16028027	10.47484349	10.79905168	11.24025766	10.78033689	11.12742244	11.06187791	10.63359308	10.9504774	10.60447212	10.98819396	10.82454867	10.92666587	10.73807148	10.84573705	10.61057894	10.44647163	10.42656783
PGK1	11.49864814	11.5554788	11.63604079	11.61588236	11.51726811	11.5033744	11.56332243	11.78305683	12.09139719	11.89960285	11.88170281	11.93779985	11.64044028	11.68813066	11.86177793	11.73803762	11.88550692	11.65939536	11.35256344	12.13157989	11.71238985	11.77847823	11.87540942	11.9270251	11.90292693	12.19079094	12.08107259	11.9477826	12.27082022	12.09823536	12.13541903	12.09606652	12.15381955	11.69747245	11.51695736
SUMO3	10.40305488	10.3712152	10.38753126	10.25896455	10.45826753	10.17214	10.422484	10.21761004	10.25550033	10.57042232	10.27484463	10.22174095	10.06069242	10.12356555	10.27890753	10.29560655	9.984023305	10.23922198	10.28454841	10.13293871	10.29278204	10.4702615	10.33717447	10.44238199	10.33717447	10.49199053	10.19014059	10.35028933	10.44987029	10.35065523	10.22231829	10.34339478	10.07837513	10.47161091	10.33717447
RPS27	13.88083582	13.84745963	13.81648393	13.89910331	13.88002166	13.87881395	13.80613425	13.78178987	13.76780901	13.7249146	13.68076947	13.77384273	13.6541288	13.78585273	13.78421237	13.73064589	13.68114495	13.71103456	13.79597283	13.74578222	13.92224494	13.76793969	13.77052219	13.73030017	13.66408797	13.80404379	13.6393118	13.72968384	13.79597815	13.72281551	13.70828565	13.75240752	13.61102817	13.87825446	13.65584047
TPP1	9.766380181	9.748877151	9.498204226	9.709497996	9.608802444	9.587834048	10.10202703	9.619442734	10.17779209	10.01383451	9.921839072	9.702095934	9.506982755	9.683458039	10.09622198	9.796640214	9.504979917	9.577256692	9.472271822	10.09485593	10.63788338	9.592737067	10.34966115	9.98672423	9.53988417	9.791445438	9.592873071	9.895897913	10.4009632	10.25495154	9.459992855	9.828760861	9.929079964	9.841109211	10.28696812
GNB1	10.87040779	10.5830536	10.9383299	10.66227307	10.72215117	10.65778943	10.89313191	10.64108904	10.38382072	10.73198013	10.64161198	10.64493236	10.75619055	10.60056661	10.65705361	10.59916164	10.6068721	10.66315032	10.68093741	10.72790406	10.77548266	10.74086937	10.68163784	10.56489607	10.71604669	10.63458275	10.66071745	10.67186723	10.83276984	10.61063028	10.27358859	10.66827639	10.37702775	10.66603894	11.33616312
NUMA1	8.771458728	8.577371853	8.678409263	8.583560726	8.852684085	8.644102662	8.648054035	8.65845418	8.191459792	8.544659077	8.288686512	8.523230768	8.744940619	8.539043138	8.40509555	8.366022683	8.432551311	8.84640593	8.816213517	8.129096412	8.949856189	8.809959669	8.315626227	8.328424796	8.700880999	8.251975119	8.592957068	8.164688578	8.326318939	8.283089631	8.275417617	8.179459709	7.925207313	8.4907386	8.800947458
FTH1	13.39648173	13.38489	13.49139162	13.43795477	13.5694989	13.38709576	13.75101877	13.73990294	13.05627958	13.51931105	13.5693298	13.7929303	13.81135742	13.29788398	13.07494907	13.55848361	13.59976589	13.79205806	13.56759583	13.34015857	13.27408153	13.76288209	13.52864662	12.81298249	13.7132801	12.87284607	12.9754144	13.25643208	13.41619739	12.9786086	12.88192489	13.07428703	13.29001797	13.52661086	13.44424226
RAN	11.01567373	10.70415538	10.87425693	10.64572385	10.94514276	10.85991865	10.66814029	10.88622652	11.17362065	11.15721546	11.16643641	10.99659593	10.61542975	10.70162711	11.29887661	10.69965492	10.73597176	10.58012566	10.44572516	11.11308041	11.61432705	10.8634509	11.32851713	11.36954563	11.36292383	11.33729382	10.83328444	11.41556833	11.25790079	11.04656679	11.19171943	11.31400519	11.0236276	10.95660782	10.32031563
CAPN1	8.425779437	8.413622625	8.704363406	8.697337619	8.622093516	8.34977644	8.584934887	9.034395408	8.379033773	8.87595893	9.218661647	8.906900925	8.907920319	8.697445534	8.45902885	8.653428346	9.109342359	8.768155412	8.77543419	8.857127638	8.255321296	9.10691501	8.591918315	8.513698428	9.462472598	8.589382424	9.449839059	8.918992046	8.545746191	8.580603806	8.900087023	9.053263119	8.411677732	8.617940924	8.57925907
SRSF2	10.5269071	10.32584402	10.70691423	10.17034022	10.48265163	10.40332657	10.31558377	10.5218412	10.55563201	10.62210539	10.32254992	10.57030346	10.26901789	10.17434221	10.67432767	10.29581253	10.25549866	10.03279641	10.46521718	10.6945287	10.83386094	10.48351494	10.81588508	10.66378569	10.75402984	10.80050175	10.29754875	10.51357128	10.58314738	10.46368984	10.71925434	10.75761564	10.4250957	10.35146806	10.17919902
CALU	9.08752947	9.103312602	8.79541284	8.617476402	8.924750528	9.02363871	8.713870369	8.512799412	9.220216099	9.474152892	9.641609646	8.921801345	8.551767791	8.535803076	9.829727491	8.654678919	8.52474143	8.181397564	8.715983788	9.393240121	10.11294728	8.469562599	9.584715152	10.15443057	8.961115276	9.871557643	9.455636936	9.9050072	10.063279	10.00830499	9.721060183	9.657690284	10.14148335	8.917699021	8.649636598
NFE2L1	9.552615419	9.343726547	9.634624024	9.443426649	9.579636831	9.595792808	9.737864256	9.509990013	9.190428722	9.601953169	9.612132984	9.220770762	9.453358332	9.691349688	9.166926286	9.545212717	9.543437477	9.694894129	9.423923637	9.195241023	9.29436461	9.5914558	9.256144319	9.028069825	9.387042843	9.121550819	9.337012602	9.116649786	9.267967376	8.990140937	9.139453068	9.24903317	8.850704155	9.282285729	9.916938821
ARL6IP5	11.35176725	11.23680637	10.82609693	11.23642286	11.09093034	11.03448009	11.51347321	11.52909524	11.45889455	11.40179727	11.36522601	11.74737671	11.60457823	11.28250287	11.61930776	11.74991594	11.51503669	11.43243104	11.10369428	11.5434552	11.70667832	11.34441198	11.67581295	11.29944123	11.38000421	11.40187071	11.32323113	11.47924206	11.51389609	11.54097664	10.88732398	11.36204865	11.19364363	11.5568065	10.95644664
DPYSL2	9.416722748	9.358085289	8.961286892	8.884482671	9.367294124	9.074430824	9.035011258	8.344945558	8.858116868	9.642470226	9.553030751	8.703366508	8.694473571	8.543137476	10.00349473	8.939338192	8.445778261	8.783773816	9.196422905	9.31851668	10.48781955	8.941778326	9.624297083	9.480920232	9.264713727	9.376669032	8.526358899	9.27312142	9.974505588	10.05467659	9.135156367	9.416676781	9.646741639	8.891766679	9.539222851
RPLP1	13.70863987	13.70432686	13.56739522	13.66877187	13.72589254	13.59611898	13.63987671	13.61084006	13.56751506	13.74420271	13.5468499	13.57365596	13.5688485	13.62148596	13.60537361	13.57939923	13.50775556	13.51863082	13.56002954	13.60858136	13.80000705	13.71946664	13.63593818	13.54553713	13.62744088	13.6744249	13.47119167	13.64087419	13.74984634	13.55221949	13.68868198	13.65539833	13.35768301	13.70597314	13.45772399
CTSD	8.524875491	8.56091892	8.620445677	8.532025734	8.30802695	8.535470503	9.149488956	8.534426585	8.209918289	8.72107447	8.559839726	8.411489992	8.59722379	8.231739578	8.35641501	8.48578396	8.191784866	8.55950887	8.607302378	8.278543505	8.124263871	8.741220991	8.589756137	8.016798571	8.455746637	8.121032136	8.451308595	8.076375472	8.522842977	8.247076108	8.33986204	8.267923993	7.941332352	8.747433867	9.105754755
MAT2A	9.64940193	9.137806223	10.05793003	9.180846013	9.376718568	9.763160889	9.200602782	10.07318902	9.488590097	9.361816492	9.50295094	9.220248125	9.288665658	9.154601601	9.560185527	9.509332697	8.924415471	9.15101432	9.814672118	9.836384929	9.880366397	9.5591417	9.727325033	9.654034639	10.11760355	9.49426935	9.279706569	9.434639138	9.621564148	9.525687286	9.564909223	9.699424056	9.232788685	9.258900598	10.01996951
LAMC1	9.153259011	8.787207298	8.624537516	8.324212817	8.808451432	8.776673528	8.587727059	7.869652201	8.64582092	9.755041329	9.60862901	8.32309337	8.012137268	8.187243489	9.688955543	8.700034264	7.535483927	8.172635539	8.259999283	9.40489559	10.13317635	8.317728054	9.396357448	9.685797824	8.691844377	9.036059482	8.808451432	9.453129196	9.366434233	9.782652197	8.921655451	9.410088133	9.615071284	8.30950538	8.862096292
PTMA	12.58287037	12.6689796	12.629392	12.72819779	12.56550373	12.5750628	12.51585402	12.44068798	12.72012465	12.56327232	12.60076259	12.72487366	12.53739839	12.56448026	12.76860026	12.60801598	12.61701838	12.44415495	12.63346181	12.64048493	12.77415142	12.71146177	12.70572341	12.62717575	12.68612948	12.61689339	12.54839065	12.64770387	12.63711579	12.68505568	12.59743682	12.50395476	12.65376928	12.51243486	12.44174516
FAM120A	11.8715639	11.90046089	11.98079752	12.01334167	12.08273834	11.97741507	12.0605953	12.00602294	12.07367436	11.93270031	11.80588842	12.04783263	12.06985688	12.05999807	11.82374443	12.03486961	12.10687761	12.07207284	11.96258063	11.91682848	11.40629478	11.94398992	11.86778815	11.48574178	11.98071038	11.76887166	11.90143931	12.00853988	11.8719172	11.74859524	11.7299639	11.7386316	11.78541304	12.01518721	11.57679603
HNRNPK	12.16123167	12.07214774	12.20477567	12.06088422	12.18840537	12.10549865	12.1500995	12.07133092	12.11502585	12.09765657	12.12073896	12.12890385	11.92917274	12.12785577	12.37501193	12.12952704	12.08827973	11.97881846	12.10867449	12.22912011	12.36316837	12.14642804	12.276412	12.14785261	12.11997319	12.31497556	12.02521971	12.11732853	12.12356206	12.23461222	11.90172847	12.1701251	12.04627206	12.01801952	12.18217224
BZW1	10.28196257	10.27663267	10.55696353	10.13484529	10.32310269	10.53463556	10.43201285	10.66258421	10.53096504	10.60414166	10.99622058	10.74048485	10.56694983	10.34561789	10.58344063	10.60307433	10.47142945	10.35542269	10.15464559	10.83328895	10.61694987	10.4433033	10.62497698	10.66730383	10.70064897	10.80099201	10.46921935	10.91050294	10.75002353	10.7030614	10.63901713	10.82979748	10.92864932	10.48634543	10.47960579
ATF4	10.58081861	10.58415602	10.25344084	10.32232421	10.46091266	10.46539122	10.4611759	10.73196308	10.51241473	10.8059623	10.61737421	10.14738983	10.53583437	10.63029199	10.65965228	10.51666229	10.51667739	10.49553974	10.45215168	10.7628869	11.23583415	10.46664478	10.67441025	10.97655894	10.56226756	10.78250342	10.56183232	11.07942128	11.03658393	10.64454019	10.62095336	10.89222236	10.47029861	10.5319174	10.24623036
GNAS	12.63839474	12.7034213	12.71336633	12.54191345	12.93421583	12.65867991	12.79344511	12.6051149	12.66899864	12.76459027	12.61238445	12.56067283	12.73044454	12.54964744	12.83397373	12.62440403	12.55510719	12.64475082	12.6955167	12.61640142	12.81903066	12.60723091	12.6826925	12.66441882	12.50314041	12.81337408	12.6943106	12.77045277	12.94578846	12.64089761	12.68026538	12.715676	12.74016794	12.53762412	12.58115902
RPS15A	13.41380286	13.2258383	13.21967422	13.24363384	13.35808	13.27800285	13.23272307	13.19189986	13.091974	13.15527582	13.07517445	13.16197931	12.93973219	13.14567968	13.21946656	13.23007217	12.93216981	13.01659444	13.23673185	13.13385793	13.44811335	13.25445095	13.18698316	13.10880425	13.04789507	13.22099929	12.85306211	13.05033434	13.17763735	13.05465564	13.16660228	13.13169264	12.79331687	13.37502206	13.00421585
ANXA5	10.18125721	10.38853878	9.727334903	9.522011463	9.811464082	9.867649295	9.879877502	9.807614253	10.65610118	10.91705141	10.87509707	10.06712968	9.542997135	9.737428781	10.93470091	9.984891778	9.54738833	9.231882033	9.92502882	10.62283469	10.88330608	9.573126675	10.80637751	11.09411701	9.779441288	10.82550105	10.18827189	10.83276561	11.00380616	10.95804819	10.53688543	10.92160301	10.96011734	10.18827189	9.814669499
STMN1	7.190220532	7.33142699	7.063203836	7.372543413	7.396202229	6.894876752	7.056577246	7.075281818	7.171733691	7.150397468	6.704838243	7.030796094	6.999122762	6.776150575	7.506892839	7.119353907	6.497304349	7.051048536	6.588906008	6.971067737	7.763540443	6.996426222	7.185387296	7.016014985	7.343396924	7.501653107	6.959703626	7.009389626	7.316496826	7.13325215	7.317633873	7.380155274	7.397415612	7.444591738	6.554597665
LRP1	7.093094599	7.14350513	7.149566953	6.998113303	7.200489749	7.45062281	7.40412632	7.006208733	7.154343566	7.215196326	7.349554125	7.219722019	7.296411203	7.347437701	7.162036831	7.122946759	7.593031088	7.432014283	7.204420734	6.868303571	7.204420734	7.045464482	6.950228087	6.972124332	7.399465739	7.041577069	7.613800513	7.34580606	6.802685555	6.889287419	7.265436615	7.070909939	6.751355367	7.00754942	7.149547616
PSMB7	10.28208394	10.07348297	10.20441703	9.985685509	10.30246038	9.914288709	10.07449509	10.48368685	10.28079869	10.38810982	10.28425238	10.26153004	10.23485557	10.16551155	10.20435059	10.22629761	10.19895897	10.11726013	10.00051405	10.08243769	10.2449521	10.29784725	10.39221526	10.30242488	10.58335712	10.42952257	9.987627681	10.53550712	10.33335891	10.09800174	10.40257977	10.40328854	9.939871626	10.24856697	9.918359286
PEA15	9.227051067	9.046604201	8.884552638	8.479769641	8.983866509	8.66272299	8.606945681	8.390199099	9.513017978	9.538046072	9.255808693	8.51918199	8.248573503	8.687744386	10.15774234	8.5924876	8.638681026	8.242236601	8.537712746	9.696194817	10.58204312	8.407605533	9.965352131	10.11954115	8.986301748	9.809100011	9.171495376	9.406074889	9.858631411	10.24477891	9.919045909	9.567440821	9.705258932	8.793395483	8.464059008
ECH1	10.31491879	10.30526007	10.40594546	10.38286041	10.4244338	10.21719815	10.38206191	10.39968128	9.961077862	9.962990383	9.660893275	10.32466525	10.55782471	9.962990383	9.604683269	10.3697499	10.07641243	10.57559011	9.953114152	9.33146465	9.113544961	10.46942244	9.69624286	9.228936509	10.03242987	9.688957836	9.646501571	9.698454455	9.476713523	9.345118697	9.659338664	9.691502323	9.102155147	9.976894954	9.346965368
ODC1	10.55840288	10.58655451	10.63279738	10.25404854	10.26427099	10.4581446	10.17834846	10.54383594	10.66610874	10.93291609	11.49566893	10.54813883	10.42551507	10.07550986	11.07749277	10.42914848	10.30593522	10.08189538	10.22809368	10.80796334	11.1896922	10.50080866	10.81865998	11.01461345	11.18648582	10.94592287	10.903499	11.51619271	11.33772921	10.99011277	11.26158783	12.0599579	10.95147654	10.69164274	9.6356329
IQGAP1	11.42726232	11.19045091	11.31222138	11.20754998	11.51380451	11.34819807	11.46390147	11.15188918	11.13969989	11.39445462	11.21102132	11.25301302	11.25882008	11.34736148	11.39780382	11.28202337	11.12500668	11.44306723	11.06894417	11.46153626	11.70263104	11.33615989	11.16942319	10.93259191	11.21557789	11.21195704	11.33728676	11.27908263	11.30060979	11.10236706	11.15813015	11.08345579	11.0266079	11.07349769	10.8030929
XRCC6	11.3653771	11.17434837	11.05267175	10.88114022	11.22030396	10.99322392	11.04490062	11.09646889	11.08451259	11.37261872	11.06857285	11.13054896	11.07828342	10.99105867	11.12105219	11.11415504	11.05050128	10.92987518	10.90338601	10.78906212	11.16917541	11.28283949	11.13426048	11.04324253	11.27159363	11.21829561	10.89801095	11.20212927	11.2055537	10.97233852	11.20317904	11.12039241	10.88162615	11.11778908	10.89641062
ACO2	10.35197726	10.56045681	10.55923585	10.60410663	10.55384994	10.32652983	10.7574609	10.77170993	10.15541432	10.36173149	10.30293855	10.74225814	10.82078027	10.42927406	9.690487868	10.67478289	10.73584606	10.87001395	10.55823555	10.08397208	9.62349444	10.99424542	10.00169223	9.827292835	10.76597627	9.88309136	10.30151266	10.10908549	10.04392392	9.517707883	10.06736198	10.13736572	9.324473014	10.24855596	10.95732919
DAZAP2	11.87588374	11.92230935	11.96652122	11.9229941	11.99577727	11.86216995	12.02927549	12.02410406	11.63724947	11.93195581	11.81668051	11.92065953	11.89486552	11.92174485	11.63601546	11.89045197	11.88741609	11.98320267	11.81358803	11.76644825	11.83383112	12.09367623	11.87823197	11.69393841	11.76902791	11.71871971	11.65373943	11.37077481	11.86327343	11.52976687	11.50299237	11.71050722	11.54629915	11.81118659	12.09097381
SPARCL1	11.17718737	10.79165158	9.862159173	10.07285178	10.61204908	10.19168689	9.868414093	9.671879865	10.08260831	11.15839137	11.51191722	9.779811083	9.32831854	9.952215202	11.56294577	9.920181922	9.62723963	9.57843251	9.973445854	10.63081201	11.95854665	10.06191843	10.58162959	10.96496866	9.57229182	10.83847885	9.995143184	11.87865965	11.3565716	11.78287309	10.20093067	11.16968253	11.11580596	10.43837822	10.57206287
MCL1	10.88227089	10.72765202	10.5427262	10.57459095	10.71596653	10.78097123	10.7363746	10.89589714	11.11124691	10.88574954	11.2261202	10.50110639	10.76091631	10.80006009	11.14870238	10.9010576	10.92906052	10.7281927	10.57562951	11.26564606	11.79611015	10.69820747	11.25840576	11.12186666	10.79121757	11.40672456	10.87208915	10.91481508	11.3608175	11.51136188	10.57174015	11.4521901	11.31072566	10.68514076	11.10711004
ACTB	13.66511165	13.71181726	13.6978643	13.69411055	13.74156282	13.64526356	13.56151776	13.87858615	13.9873648	13.92827453	13.98329678	13.94275964	13.95543941	13.79285406	14.01894152	13.85292782	14.00614405	13.73961698	13.79260118	13.98810886	14.01659551	13.82258586	14.00334734	13.72165805	14.08878024	13.95725384	14.00437899	14.04005258	14.01618397	13.95648232	13.83229021	13.9718056	14.0088398	13.60382838	13.89296461
SARS1	10.04189445	9.998851938	9.910779536	9.826680868	9.95179889	9.863727801	9.847386608	9.986907123	9.967032167	10.06065564	9.970545984	9.878217617	9.743854378	9.940794148	9.881983737	9.923074176	9.73864738	9.768684071	9.810865968	9.828310562	10.07145228	10.06276436	10.00152707	10.07531359	10.11584061	9.933827004	9.94499104	10.28998098	9.987570305	9.759801378	9.945358389	10.05766131	9.579160888	10.00493585	9.484429868
TMBIM6	11.22805579	11.52535153	11.44896072	11.42335937	11.499374	11.55943185	11.73633622	11.73830866	11.54081625	11.58398775	11.70541007	11.63413629	11.61329198	11.58433755	11.25426405	11.69141402	11.70201992	11.79605069	10.94597724	11.237348	11.23860871	11.79339767	11.35770787	11.56502655	11.51108024	11.62842779	11.6260018	11.55377081	11.89035444	11.46075062	11.4091181	11.56365194	11.41191041	11.69662787	11.81516923
LMAN2	8.903734322	9.182038	9.00494368	8.874557447	8.865823682	8.920415962	9.104502857	8.986539316	9.071610642	9.157155756	9.270512054	9.040657425	9.075295325	9.141227593	8.955707357	9.047232533	9.069925846	9.077956792	8.665387101	8.969156751	9.006874041	9.126287269	8.981106724	9.196260057	9.248864548	9.241417498	9.061150359	9.13345085	9.452884017	9.055666389	9.228760042	9.178685741	8.962183336	8.910605275	8.813103324
HSPD1	12.42258917	12.34381199	12.43208784	12.37454859	12.30031483	12.29370301	12.00531675	12.38372039	12.64104533	12.47351828	12.40539949	12.71030245	12.24420898	12.28573193	12.43601924	12.52831771	12.38128767	12.29509187	12.18262551	12.28522584	12.3015291	12.6029778	12.52263693	12.23519756	12.80949512	12.48870139	12.05518097	12.87766942	12.31708546	12.26954922	12.44463932	12.36116821	12.41923754	12.3611919	12.30518863
RPL12	13.33269977	12.94508502	13.1224988	13.02139503	13.25286269	13.08202852	13.10915004	12.96659249	12.77292594	12.90007742	12.88285173	12.86478573	12.64525746	12.83121646	12.86703492	12.78413908	12.4583477	12.8719105	13.04799018	12.73548859	13.18834523	12.95725731	13.02977821	12.90200503	12.84722926	13.01665147	12.56994444	12.89217085	13.03871069	12.74592827	12.88850825	12.81174828	12.58492469	13.15545957	12.78445933
CIRBP	10.12400737	10.14385533	9.567363887	9.359962074	10.10216155	9.472916794	9.94465693	9.419999813	9.254811513	9.975383228	9.619592539	9.146346227	9.542006862	9.601506113	9.867240718	9.488692564	8.788389933	9.593655137	10.02490232	9.557371417	10.25783894	9.695053225	10.04910147	9.786079226	9.542884677	9.768111571	9.308068818	9.340377189	9.902335551	9.653729974	9.419586303	9.332896896	8.863818544	9.28762556	9.905469827
CCT7	10.14082335	10.12321708	10.06551408	9.795210234	10.06990835	9.861972049	9.838321477	10.01855079	10.09682643	10.26959747	10.24161024	10.12974436	9.931259115	9.903844863	10.16328953	9.961191534	9.945434991	9.828304662	9.750301835	10.05949839	10.36537844	10.17040998	10.30509103	10.10196028	10.43082456	10.39842172	9.951187216	10.42657795	10.2340425	10.18163425	10.39456758	10.33026134	9.996150989	9.888533446	9.337794851
PSME1	11.33718418	11.28567377	11.22808516	11.12466509	11.41754009	11.15738989	11.09539695	11.37219823	12.09628869	11.8129395	11.47618064	11.30200698	11.08952532	11.70332218	11.63805687	11.30299716	11.56209188	11.09137806	11.29957243	11.65358266	11.71267173	11.29655501	12.04134093	11.62480141	11.40318301	11.78830448	11.56956801	11.68632559	11.84586021	11.85208645	11.69471681	11.66685175	11.52502237	11.69899481	11.72622621
PAFAH1B1	9.784153974	9.670615972	9.904465028	9.628566846	9.933176088	9.782434595	9.69445185	9.647628553	9.269339	9.696709476	9.518773742	9.720152807	9.714145218	9.557625406	9.509235714	9.868776534	9.46126544	10.03444637	9.599491031	9.372479582	9.744735643	10.0292855	9.54919744	9.389728353	9.863855057	9.360562192	9.526838203	9.380621278	9.385438658	9.394406489	9.186008117	9.200367052	9.113574678	9.642692216	10.21546565
ATP5PO	12.26596627	12.12861168	12.26890862	12.13524291	12.26296358	12.05329002	12.25913193	12.39466851	12.01333378	12.16819821	12.09300678	12.27408343	12.25103549	12.08368836	11.89644328	12.32911082	12.18413111	12.10457226	12.27630517	11.8297802	11.55268954	12.53249644	12.09300678	11.76107829	12.32013048	11.85908277	11.94021682	12.04569422	11.9433721	11.49645643	11.9086975	12.0360213	11.42133938	12.12293569	11.7926966
RPS15	13.34866746	13.21163266	13.18406929	13.11462527	13.32598891	13.13239458	13.20841075	13.10907617	12.97370881	13.17047756	13.09977496	13.09208081	12.97216506	13.08180007	13.08779326	13.09977496	12.88031577	12.99043291	13.17250973	12.96295118	13.268884	13.27082074	13.074907	12.9717332	13.08349201	13.21278245	12.9351141	13.07411823	13.25477788	12.80781379	13.05926631	13.09629513	12.78820352	13.22962335	12.88452559
PSMD8	9.710519462	9.639636566	9.612514945	9.54490683	9.633382095	9.564410916	9.712063997	9.901159321	9.704162502	9.809704032	9.825811128	9.847548658	9.828787192	9.604588694	9.680329038	9.698759913	9.697694601	9.670047726	9.677549482	9.831505379	9.933636396	9.940521728	9.889340415	9.883750655	10.17788718	9.807381382	9.748957425	9.959305429	9.906917139	9.710617292	9.910038092	10.00039886	9.503406722	9.651246124	9.798701194
GSTP1	9.88890153	10.07255065	9.683833829	9.688902205	9.857716201	9.290520277	9.713861931	9.859064708	10.06514937	10.21569134	10.07326286	9.890436101	9.961883419	9.817484212	9.789572703	9.710866255	9.924864141	9.700783207	9.514409883	9.844546889	9.421939233	10.0804504	9.933559092	9.993474451	10.43932944	10.04833257	10.27578155	10.22844852	9.965752134	9.772133306	10.23265841	10.20476492	9.605776242	10.16161638	9.372673434
HYOU1	8.791856382	9.381096264	9.141180337	8.654949965	8.838157439	9.15049182	8.781260416	9.051769367	10.00116524	9.689469242	10.15947011	9.425891035	9.211469131	9.223866943	9.68009021	9.137189156	9.585415865	8.979228275	9.004043546	9.864661423	9.874618229	9.234279834	9.700437544	9.937398771	9.965157125	10.04592809	10.19125347	10.20495344	10.34398595	9.969053415	10.55819345	10.1015396	9.93136828	8.946887194	9.300120855
SNRPD2	11.74808418	11.28468043	11.3031167	11.33205689	11.44902558	11.22698457	11.3089287	11.46459666	11.39714895	11.2396342	11.364847	11.28582661	11.23651891	11.30254783	11.55515175	11.21986091	11.30041814	11.16628875	11.42247179	11.37955804	11.913979	11.46110112	11.54162867	11.48702374	11.62914728	11.58108847	11.35405085	11.63565501	11.60610267	11.43147074	11.45673511	11.30607901	11.18010602	11.66678527	10.8282472
PLOD1	7.338946811	7.373446306	7.099651162	7.213162203	7.122268052	7.303485795	7.447869471	7.15011851	7.725104377	8.221505006	8.125244145	7.101235897	7.363675426	7.190682096	7.970829481	7.247268667	7.464097897	7.488174397	7.138830433	7.838431845	7.783514902	7.241318285	7.607743749	8.163401653	7.643219688	7.934192048	8.206901547	8.229034534	8.152495797	8.079929407	8.231088615	8.014791748	8.235473216	7.777116046	8.472898877
ZNF207	10.08370559	10.11573886	9.963928317	9.901277271	10.29064241	10.15400878	10.18800609	10.40258567	10.28737206	10.33505782	10.28636324	10.35262275	10.08910478	10.22273868	10.35480039	10.35921747	10.23758866	10.14125618	9.740820441	10.45295381	10.48306479	10.194573	10.5251869	10.53025395	10.38000312	10.67131248	10.21503575	10.49809475	10.43326043	10.13971203	10.43465256	10.55622129	10.27472153	10.32374661	9.662900542
PSMD2	9.19162494	9.090671294	9.148291798	8.86658498	9.175825921	9.024995802	9.07339116	9.510974227	9.283610075	9.578163446	9.423070588	9.549110493	9.284212558	9.118789539	9.339808092	9.274898812	9.178163487	9.189730134	9.086550205	9.24646127	9.380489274	9.547542143	9.381596944	9.188764103	9.750602207	9.261160343	9.149458619	9.422266775	9.401027502	9.307132339	9.501556051	9.425082943	9.141465772	8.994996333	8.938077938
SCD	6.837988086	7.848363061	7.291185195	7.776716157	8.434742128	8.127853417	7.803219302	8.314582336	10.90778562	10.1536316	9.326152579	9.398149436	9.118483552	9.577858018	9.834850781	7.790361023	7.773233778	6.861527395	7.553596409	10.06338759	8.60347119	8.541707022	10.35257882	8.857705373	9.723431574	9.665764511	10.50426233	9.56101017	10.06917799	9.241083168	10.25513501	10.78835686	9.986490411	9.611740702	8.31933941
RAP1B	11.39824677	11.32081728	11.46357605	11.32322719	11.40621109	11.43786712	11.40570773	11.53002694	11.43993131	11.61231599	11.58272781	11.5263721	11.4607039	11.48098785	11.6157761	11.60340176	11.53742699	11.28331579	11.34828781	11.82613429	11.7925087	11.48601492	11.6610331	11.54341871	11.38544577	11.61230733	11.38073451	11.5947239	11.8297364	11.61972159	11.48549808	11.71242055	11.49807836	11.51553028	11.53051528
RPS21	13.36727869	13.1875507	13.14178294	13.15623936	13.30008953	13.01855056	13.03978541	13.03998121	12.78387002	12.93909193	12.86651285	12.89751396	12.81946266	12.96659011	12.90057151	12.997598	12.7161371	12.91888783	13.11595874	12.82258552	13.06339248	13.03755029	12.96659011	12.83517118	12.92421205	13.0457302	12.7132791	12.93432639	12.95104129	12.77858292	12.93981195	12.77958427	12.56221375	13.13313162	12.65661513
BCAP31	9.750745149	9.554300775	9.68761149	9.551252652	9.501737755	9.556881404	9.584943301	9.809630684	9.492079193	10.01823426	9.861848882	9.755517921	9.71457653	9.5384547	9.403033608	9.799835487	9.65573086	9.601566954	9.410601895	9.605688836	9.576570073	9.871983033	9.645266864	9.617113387	10.06405141	9.579689666	9.851999614	9.757254214	9.68764843	9.450679624	9.760061944	9.852766202	9.341011651	9.701608327	9.590188994
CTSB	11.00503466	11.6488293	11.13086224	10.94949345	11.08746201	11.03020041	11.74753939	11.19898136	11.93090051	11.9340346	11.91388398	11.53089437	10.91782404	11.23050915	11.96660284	11.46263309	10.72098349	11.04812648	11.2064642	11.90121197	12.28650412	11.54214812	12.38499921	12.00669762	11.17664418	11.96073663	11.24233423	12.05485739	12.46024799	12.40076354	11.76889269	12.29283889	12.35961199	11.14590133	11.78258834
KARS1	11.71906226	11.34687052	11.48091216	11.36635412	11.43168443	11.36458955	11.3999002	11.48919702	11.66675055	11.72094632	11.47632608	11.524256	11.28559362	11.48241771	11.51506829	11.42395503	11.48091216	11.40459353	11.44430574	11.50046902	11.48220713	11.5786242	11.61843342	11.5454891	11.51691624	11.44194501	11.19369907	11.57013374	11.49843547	11.4838128	11.45939366	11.38659321	11.49538195	11.64464807	11.40026062
EPRS1	9.407918572	9.39268272	9.368753144	9.273396683	9.312627051	9.154751321	9.158931053	9.483940762	9.413504392	9.359054465	9.498605944	9.510355619	9.429825018	9.419031191	9.571514921	9.312157787	9.359548543	9.299925392	9.15428048	9.483441608	9.429847071	9.411304214	9.535299314	9.588364284	9.552813508	9.649700554	9.411163848	9.870705379	9.520546265	9.237491892	9.668639255	9.413504392	9.231208396	9.476723283	9.250843234
PRDX6	11.7603658	11.88251157	12.13065213	12.18090142	12.00075131	11.68592408	12.29676497	12.39178794	10.77763761	11.46374219	11.92405534	12.38598914	12.58080001	11.38066137	10.74727363	12.08425076	12.0236659	12.4815344	12.20988054	10.73815153	10.44656616	12.2612587	10.66214301	10.39023763	12.10362245	10.68161989	11.21356668	11.24534455	10.82368284	10.43273975	10.76309552	11.02639478	10.61248216	11.64760214	9.893998245
PPP1CA	9.930572034	10.15483101	10.16197204	10.06421789	9.881417991	9.882688292	10.14337226	10.49814866	10.12323502	10.28841797	10.32971897	10.27982067	10.34164323	10.17920895	10.12244463	10.20339174	10.27754622	10.34785943	9.786174213	10.11895857	10.27623625	10.47371835	10.17386531	10.05583595	10.74195326	10.25710176	10.28349596	10.27423268	10.21457475	10.07160651	10.25484494	10.33184289	9.822452581	10.17511285	9.901022541
SARAF	11.15523709	11.02242209	10.77793319	10.89416501	10.86357647	10.98226539	10.88615641	10.76703399	10.94067825	11.03963449	10.93453243	10.92856862	10.88543754	10.90967789	10.90967789	10.95026056	10.76844546	10.72160769	10.71763138	10.72217722	11.15928023	11.02488072	11.15430116	10.87750428	10.83375617	10.96128171	10.69184211	10.71467596	11.04959707	11.04810216	10.82465733	10.90967789	10.90967789	11.25797186	11.10144325
AHCYL1	11.04321573	11.11840693	10.97905308	10.99218717	11.23735009	11.04701459	11.09735844	11.12091658	11.10179375	11.38081585	11.27076179	11.2349364	11.2862008	11.1535798	11.11037456	11.07532994	11.05666339	11.24792113	11.1754447	11.19886444	11.10190921	11.33496019	11.25875035	11.0795715	11.34372145	11.164655	11.3252812	11.45820317	11.15855965	11.0795536	11.40033615	11.27450855	11.11789039	11.15127026	11.4298139
IST1	10.39724545	10.32069926	10.44284776	10.39503648	10.37124351	10.28917906	10.47034404	10.4769474	10.13321135	10.35797553	10.13825191	10.29554477	10.55957587	10.39129399	10.05845985	10.50171506	10.37308365	10.5040232	10.35148239	10.23797858	10.32104931	10.62781151	10.21683915	10.15210412	10.47627337	10.15414344	9.990345383	10.1157109	10.18894047	10.10890701	10.01640426	10.05382331	9.917850478	10.40440803	10.44121693
GNB2	9.099968839	9.319021662	9.547878456	9.101258044	9.408903254	9.151253769	9.369462773	9.597506071	9.308446165	9.556328344	9.607275148	9.444323544	9.438500273	9.264975754	9.207755386	9.267132953	9.532267339	9.228471383	9.32759866	9.607737559	9.413078447	9.418604817	9.308947519	9.07574069	9.847198766	9.448415141	9.723045136	9.405434308	9.501176772	9.176381306	9.575750144	9.54465931	9.126868679	9.146092945	8.978411047
NCOR1	9.267705384	9.135477562	9.387066484	9.113308745	9.334931967	9.047457892	9.370964754	9.412294989	9.372992146	9.230550428	8.792158186	9.239022914	9.350707588	9.381542543	9.000962237	9.278592084	9.487238246	9.417302799	9.243434001	9.216299762	8.905156223	9.424217556	9.208684196	8.710906807	9.36789255	8.801294833	9.149436407	9.013781839	9.004294186	8.782350245	8.841395954	8.791193296	8.592232338	9.03147685	9.298908975
RPS8	12.35585411	12.2389749	12.23109512	12.31628993	12.21321618	12.31021397	12.14923864	11.93747914	11.93394305	12.06875915	12.03558493	12.0942857	12.01386966	11.91709447	12.05510767	12.12051607	11.83104819	11.91513424	12.08880628	12.07666229	12.31185897	12.2139457	12.07466193	12.0399817	12.02366001	12.20780793	11.71271683	11.87288514	12.17403521	11.99700627	12.09987243	12.03112111	11.85471765	12.37389193	11.60845283
FLNA	9.439798603	8.913911442	8.577244909	7.858706552	9.004453256	8.119082833	7.967999397	7.637447435	8.064322143	9.537522504	9.129426994	7.789808333	8.005558055	7.982025394	9.548460658	7.841009937	7.967436693	7.982797413	7.86182497	8.716597599	10.31837999	7.995519102	9.235464224	8.767559836	8.3463187	8.632445612	8.188237556	8.718839826	9.149167552	9.525399996	8.479295675	9.092412823	8.585515469	7.520536412	7.995674506
CNOT1	10.18276022	9.887129297	10.01118299	9.970489004	10.35905483	10.10060003	10.30439628	10.33653704	9.972218272	10.03365275	9.791194886	10.30399463	9.908600615	10.20172098	9.960253266	10.09801899	9.954630721	10.19668124	10.11658851	9.86824419	10.22696671	10.19618373	10.14446733	9.828188663	10.30252518	10.04976675	9.986063976	9.831734035	9.945330921	9.696090794	9.897748056	9.913948902	9.574630132	10.10493402	10.23354193
DHCR24	8.670267937	8.935047637	9.590409624	9.30773838	9.477188753	9.24870452	9.424693332	9.875070358	9.780663299	10.28885254	10.11571008	10.25992669	9.773780712	9.835524659	9.585946135	9.690227165	10.18178228	10.0345247	9.360240121	10.00863099	8.318549991	10.2709277	9.652202802	9.080135831	10.95545735	9.622934551	10.67129123	9.700291061	10.23205642	9.38394263	9.955068682	10.3442997	9.293345793	10.10818436	8.960404784
RAB11A	11.58010989	11.50516353	11.7705358	11.54409015	11.80836998	11.62305518	11.77431923	11.9030242	11.71166029	11.9331967	12.00708202	12.00702683	11.91297764	11.73498731	11.712478	11.82106433	11.78727299	11.76727492	11.59473002	11.95364209	11.21279477	11.84295936	11.66837809	11.67806482	11.85310384	11.78347442	11.7575465	12.15556286	11.88566447	11.58687572	11.76256271	11.9983297	11.59650803	11.82891636	11.29991482
RPL18A	13.35182146	13.27347491	13.13011067	13.17246056	13.25989274	13.13340188	13.17693434	13.18733088	13.09781346	13.17503925	13.05349906	13.0284979	12.91974566	13.1599928	13.14188376	13.14568575	12.83330185	12.88758583	13.08033743	12.96422717	13.26339478	13.14072382	13.15852319	13.19493148	12.92044264	13.37211622	12.71879923	13.04627052	13.2122064	13.11041752	13.21008693	13.09234166	13.01586838	13.26874648	12.45946057
STRAP	10.69066208	10.68440897	10.80657309	10.61425907	10.57664194	10.68184295	10.49981214	10.81695542	10.93147386	10.83270822	11.11196247	10.99804549	10.78942782	10.74957573	10.83270822	10.97005193	10.82198629	10.70313726	10.62206419	10.92906126	10.71247846	11.07163984	11.07780511	10.91438421	11.0123044	10.89680217	10.69785592	11.23221136	10.87053697	10.87856112	11.02549223	11.06883783	10.91139423	10.75844441	10.24740576
PSAP	12.00968871	12.17724161	11.9969488	11.81196419	11.90519247	11.54891773	12.29991837	11.65086661	12.14527323	12.6190537	12.22738721	11.92689974	11.88147952	11.75739419	12.53119787	11.97856191	11.6752979	11.72935577	11.73591039	12.17499312	12.68937291	12.12945043	12.73354996	12.40697905	11.80813973	12.11233842	11.71864827	12.04607142	12.61073457	12.31153014	11.94720886	12.11647222	11.88764191	11.83821859	11.94722944
S100A10	13.54213715	13.2333734	13.4822568	13.18820448	13.55970302	13.54914313	13.52604348	13.43301583	13.08085822	13.14162801	13.34604774	13.25438483	13.33972563	13.11423945	13.03159659	13.18707932	13.36477889	13.4292628	13.20373325	13.00635284	12.03241504	13.29124775	12.97805317	13.0125506	13.39526165	13.22713008	13.47239715	13.68794817	13.18502771	13.19896643	13.19986854	13.42398549	13.29493046	13.32747353	12.86468018
CCT8	10.64632216	10.4364046	10.52116193	10.63147477	10.83417613	10.61490728	10.57825988	10.61572043	10.80684364	10.7382016	10.68992541	10.70583604	10.29914416	10.42141694	10.68020087	10.55816173	10.3318147	10.32432543	10.4293049	10.60927926	11.38073392	10.69754537	10.80834608	10.90400727	10.84889581	10.98112378	10.28773583	10.90056446	11.06817648	10.79660694	10.90764922	10.64697531	10.61231324	10.51074025	10.28108288
NOP56	9.054264292	9.002332036	9.111489125	8.815699489	9.012294979	8.9087678	8.446275469	8.876152242	9.089271081	9.211476279	9.165543822	8.990994939	8.752747236	8.785377369	9.356503517	8.899898836	8.799139887	8.466113759	9.143310852	9.172474944	10.16347264	8.894214444	9.244186431	9.514848268	9.639744297	9.48251735	8.624242562	9.730378995	9.225164442	9.437303614	9.431137009	9.487284999	9.170873351	8.948603255	8.563218734
CCT4	11.10666943	10.79817441	10.8995397	10.71911778	10.84487934	10.80714815	10.66653154	10.76860597	10.95354942	10.96944408	10.90518854	10.88411172	10.46112741	10.78628195	10.98815628	10.84069377	10.6765659	10.7824791	10.48898958	10.75782673	11.18037389	10.9924823	10.98873458	10.87409587	11.00076094	11.01056267	10.38345737	11.20211442	11.04891411	10.93712768	10.88394617	10.86679838	10.75781962	10.88263483	10.49490599
EPAS1	10.97982073	10.71463235	11.05428593	10.7285525	10.88657049	10.68552363	10.96504486	11.12436784	10.5372799	10.91580476	11.31905352	11.06372165	11.27133723	10.75335898	11.06372165	11.16578537	11.27120119	11.09414198	10.99984923	11.24987514	12.01335621	11.29438719	10.98937281	11.21801859	11.1024002	10.94915569	10.60570643	11.25216342	11.35376052	11.38350494	10.92082797	11.12636716	11.329234	10.44444898	10.78327681
DNAJA1	10.31450142	9.990542292	10.29432125	10.01433994	9.938605592	10.65356054	10.00789653	10.5821911	10.89091298	10.57991193	10.49246545	10.26474166	9.909458078	10.38743831	10.71178432	10.51211373	10.66904665	10.22263601	9.700610935	10.91257158	11.02943427	10.40666621	10.97819882	10.83374001	10.34312244	10.92589556	10.2371715	10.86849372	10.93683418	10.83027652	10.83512418	10.87549609	10.98024908	10.47013027	10.34685217
CKB	11.59483487	11.65277248	11.82507466	11.83593259	12.01490829	11.98596478	12.79595374	10.72129363	10.13721682	10.41833477	9.999233208	11.55580734	11.47892484	10.90638546	9.44468315	10.61729824	11.28063524	11.63604558	11.80806731	8.679503501	6.866422903	10.86035717	8.078953442	8.508410541	11.28887359	9.151371054	11.00721775	9.930917399	9.602386664	7.714691761	9.69432605	9.644974928	8.237445298	10.81162282	6.304301286
PGAM1	11.03171672	11.10536336	11.08841646	11.06607176	11.12721929	10.94444222	11.11496542	11.34093371	11.64484885	11.59337909	11.73675861	11.61438063	11.31221075	11.18875342	11.61314872	11.19265785	11.51294256	11.17311218	11.14853103	11.58404161	11.60890422	11.39301485	11.57344373	11.42970283	12.00908197	11.54567501	11.6607988	11.59577638	11.63813417	11.69542423	11.49685893	11.77102361	11.53067963	11.50344051	11.33490215
STAT1	10.0462205	9.985161867	9.888595582	9.425962531	10.4045334	9.949584803	9.762533095	10.27461792	12.58123148	11.44029014	10.64848486	10.1160699	9.590898723	11.00018459	11.73105193	10.05028511	10.81267221	9.660431753	9.714151183	11.42161476	11.82711533	9.939535726	12.28295566	11.55422493	10.2101914	11.72192501	10.43642768	10.79660433	11.66257186	12.16879012	10.99271684	10.98637474	11.9029092	10.60832	10.53203545
RPL23	13.42381792	12.97225649	12.82958224	13.11437602	13.2217817	13.28836448	13.06376158	12.91428746	12.84410615	12.78849706	12.57092061	12.95109759	12.70206946	12.86655898	13.02523556	12.86634546	12.72363967	12.7847794	12.90178165	12.86655898	13.06204495	12.89328206	12.81609747	12.76294685	12.8584772	13.08810418	12.43849081	12.77948506	12.74449867	12.73610433	12.73816267	12.56301047	12.73907367	13.01287696	12.35646342
SSR1	11.45366529	11.42147966	11.23889019	11.36604853	11.33011049	11.41105346	11.38124877	11.1525224	11.98637786	11.58929454	12.0087934	11.24599077	11.42633134	11.50645159	11.91553836	11.31835175	11.4652846	11.0899312	11.16649054	11.711197	11.93141476	11.18198369	11.8063455	12.00629442	11.35059916	12.01176745	11.66894846	11.96974823	12.03215048	11.98413315	12.04481152	11.77031393	11.9869488	11.42864496	11.52070019
TRA2B	11.03654692	10.65543445	10.76846688	10.58999767	10.93471605	10.96845335	10.58080389	10.64661162	10.80218957	10.71672644	10.63154365	10.74355911	10.64720029	10.57449664	11.04462578	10.81680388	10.8558482	10.5490133	10.61793084	10.86426734	11.1455999	10.79473289	10.94862749	10.80949153	10.85543266	10.98042421	10.46883837	10.85473474	10.80095184	10.64675053	10.77275323	10.98070096	10.75799363	10.82501301	10.65219319
FKBP4	9.011934125	8.859215978	9.273726085	8.684936674	8.453862486	9.061114058	8.706886847	8.994549588	8.826204035	8.629531363	8.564182848	8.951786053	8.663765855	8.904584115	8.273102782	8.89291609	8.878830716	9.017018083	8.909334631	8.520513075	7.989348089	9.103059666	8.376000207	8.259710724	9.347690409	8.387271018	8.545613694	8.805651613	8.603621695	8.352344805	8.831463774	8.609965566	8.418540356	8.548343256	8.390770031
HDGF	9.589146012	9.50284064	9.925232303	9.622781015	9.771358375	9.565702886	9.517195462	9.935664628	9.945368573	9.613674404	9.694383851	9.935796353	9.892562828	9.602245833	9.807294727	9.784380676	10.0603951	9.802168914	9.774598863	9.833328159	9.691881586	10.02448478	9.70075749	9.747948324	10.09476332	9.742262209	10.10601956	10.05640142	9.756394613	9.904382871	9.638990326	9.721238212	9.507144607	9.604876877	10.09887068
PALLD	10.74837573	10.33446523	9.864101952	9.449038835	10.40739609	10.00072262	9.948637944	9.50566706	10.46500835	10.69355661	10.32524973	9.667365239	9.563285861	10.06386071	10.76749762	9.950514343	9.721105992	9.682887809	9.903810993	10.4992112	10.54506848	9.56904783	10.92823267	10.51145494	9.615311037	10.52856433	9.970881193	10.58269338	10.59284591	10.6970079	10.42234284	10.48674655	10.33237304	10.1528418	9.756835758
OGA	9.367277303	8.925239452	8.848300654	9.026616043	9.35587681	8.79417968	8.976121227	8.824227425	8.690969675	8.810126833	8.57778445	8.48496995	8.75685049	8.699579172	8.73639055	8.974450908	8.310093692	9.002679774	8.958921876	8.607969799	9.574474734	9.185676812	8.882026008	8.564576225	8.924281051	8.6801094	8.277309991	8.411059732	8.836244573	8.980638112	8.32483259	8.17393062	8.383996355	8.677342137	8.983306234
M6PR	9.633797366	9.446048553	9.503860573	9.397488604	9.590417291	9.316737949	9.454235227	9.230423029	9.615338316	9.300400875	9.19930328	9.428695046	9.103717421	9.217457758	9.644523023	9.357598814	9.063201009	9.187039175	9.331038525	9.524175426	10.14051165	9.565296803	9.813874569	9.657241689	9.313909975	9.605483227	9.157524829	9.424168964	9.693559495	9.469583885	9.383436658	9.417751547	9.308448141	9.38666046	9.281957363
SELENOF	10.43232719	10.33800024	10.28337841	10.26239781	10.3937967	10.7029134	10.46516244	10.25811993	10.47049408	10.41591937	10.56396181	10.53366572	10.19333518	10.17449334	10.50318211	10.36508019	9.963651999	9.950283271	10.13172534	10.45360306	10.46278256	10.38736568	10.44338896	10.51319869	10.37925322	10.574741	10.36129885	10.38018426	10.68758461	10.49913814	10.52237882	10.55295825	10.42871777	10.65571848	10.53186769
AHCY	9.215061195	9.302282211	9.09431104	9.150179292	9.196726387	8.915969333	9.060392479	9.274663164	8.985152292	9.464215534	9.277200534	9.540939831	9.115929652	9.059597883	8.953796368	9.264280318	9.057563991	9.205073412	8.84988806	9.022126508	8.697505924	9.554843143	9.169420322	9.061154031	9.864562777	9.111651926	9.213829194	9.373895839	9.104618088	8.913211085	9.3303379	9.29326857	8.728156323	9.455916341	8.45857749
HLA-E	12.24142221	12.5400012	12.33135963	12.35131253	12.35438228	12.01299316	12.33002764	12.81147485	13.05519505	13.09720744	12.74385922	12.02357496	12.2498757	12.88938621	12.87676111	12.5486984	12.75086964	12.3744429	12.33329084	12.94552787	13.10595159	12.11937234	13.15143043	12.73557858	12.13324648	12.99730504	12.47983407	12.59929338	13.13102431	13.09902022	12.75766404	12.71243847	12.94745814	12.6973275	12.72360374
RPLP2	13.11983646	12.8929247	12.89843761	12.79895807	13.08880351	12.94530106	13.02322444	12.84894912	12.54568729	12.70086603	12.66443644	12.74378073	12.57480624	12.68825572	12.77143721	12.75137257	12.56944841	12.6903739	12.80149784	12.63251241	13.11123562	12.99908137	12.84977304	12.50958682	12.73450414	12.7533683	12.46090259	12.64735535	12.760951	12.54474071	12.66794389	12.64889654	12.19319771	13.01501577	12.41941527
CCT3	9.775530436	9.487255804	9.581079628	9.214237274	9.342935232	9.14832585	9.246965352	9.536570523	9.698790977	9.979457672	9.810378639	9.662439061	9.375792039	9.34122429	9.721482286	9.460307048	9.154055421	9.401251542	9.204919247	9.657340573	10.04164807	9.77237991	9.782036431	9.669945784	10.1307221	9.738047193	9.400631964	10.08466192	9.925745024	9.813046197	9.959000201	9.817484212	9.648459851	9.561781968	9.368445074
TACC1	10.84649994	10.44403816	10.66242975	10.19553542	10.63626001	10.75471657	10.55376862	10.36541497	10.15387032	10.35240469	10.28410197	10.11377896	10.03608998	9.987016494	10.68443004	10.22843575	9.643877386	10.02409068	10.2335423	10.33960054	11.10779585	10.09440911	10.42331278	10.23941278	10.39418936	10.26860737	9.836101025	10.25880832	10.4963929	10.31270893	10.08036816	10.35283222	10.31477575	9.966896515	9.859539238
EIF4A2	12.55155501	12.58056164	12.3691259	12.47210155	12.32408373	12.51080197	12.37137768	11.97272787	12.13428242	12.2833205	11.87867815	12.27440101	12.2396974	12.25446601	12.18000689	12.28147856	12.29543647	12.27811648	12.2721102	12.154411	12.36361428	12.34407254	12.06286123	12.05219537	11.78020159	12.19190676	11.86567776	12.19580241	12.39018664	12.23171841	11.80927494	11.90888775	12.18706068	12.57094069	12.64405966
PPM1G	7.878808965	7.879373825	8.060556513	7.768342006	7.825611158	7.660649173	7.762505628	8.099989655	8.041210889	8.197846883	8.31036056	7.969893179	7.924674641	7.777979904	8.144266692	7.819404176	7.93243868	7.837914454	7.81540825	8.245010403	8.386201968	8.063536837	8.104746134	8.192625474	8.514117313	8.189677193	8.138070336	8.370681943	8.299602998	8.037343958	8.387473809	8.250224792	7.716323352	7.693094423	7.64735411
KTN1	11.40098976	11.29825828	11.55895643	11.51466578	11.52542085	11.45202928	11.51430817	11.63483605	11.07612173	11.13902973	11.03576647	11.4661334	11.56401007	11.51251693	10.85681028	11.53216848	11.53570353	11.53726111	11.37607818	11.19370567	10.94005791	11.62953937	10.95707674	10.93406677	11.1826948	10.99082958	11.19868947	10.97676424	10.86462326	11.10066779	11.00256623	10.78618702	10.92697307	10.98046309	10.93905312
TAGLN2	9.954797568	10.40082328	10.19640153	9.920482384	10.00118466	9.80260173	9.85090808	10.31560104	10.20115794	10.60959986	10.68637477	10.47131509	10.51141657	10.08640416	10.50248868	10.31965929	10.39978011	9.847181041	10.33195309	10.64108945	10.6136432	10.33936626	10.58214421	10.36867608	10.80639829	10.73010755	10.52921386	10.76340418	10.55713738	10.68125468	9.985098628	10.95203484	10.55987234	10.03823266	10.72866312
SRPRA	9.963980369	10.2450033	10.03652104	9.915475233	9.874605953	10.10249358	9.823049115	10.0189551	10.47248423	10.45654997	10.80732267	9.96916415	10.03974414	10.03773829	10.66109706	10.06258337	9.899273153	9.973454524	9.943018449	10.47810069	11.18658007	9.935656183	10.73646337	11.08705577	10.18547765	10.90876536	10.54106774	10.74951077	11.11131989	10.76703266	10.83351421	10.62887366	10.69449456	10.12267495	10.16446527
PHC2	9.441595871	9.426156697	9.405834512	9.348266986	9.348481472	9.145024791	9.231766752	9.165205551	9.261173765	9.827665452	9.878068107	9.243308906	9.286426738	9.207748519	9.487216868	9.160010276	9.056346986	9.239843515	9.344102867	9.580022636	10.27067002	9.235597778	9.541619982	9.721376507	9.469082723	9.494955459	9.413122372	9.765047168	9.663237425	9.798365815	9.888066019	10.03715239	10.26237866	9.31312294	9.186024644
BTG1	11.34782298	11.05334595	11.13813104	11.41232538	11.09673247	11.12105057	11.21481669	10.94958028	11.07400326	11.18063528	10.97859737	10.89074103	10.79304465	11.29131964	11.30934483	11.23316675	10.77754792	11.31317244	11.29956205	11.23555685	11.99569856	11.14680136	10.97695106	10.92560245	10.80581194	10.994336	11.10725252	10.98978125	11.6411557	11.19929272	11.07372804	11.0610424	10.93884593	11.0929158	11.09357807
KDELR1	8.204987587	8.178009505	8.194619005	8.235739729	8.029182716	8.060807798	8.295221593	8.213866611	8.031730407	8.606815803	8.452722978	8.224705341	8.295973824	8.231061331	8.145757229	8.341675321	8.249505791	8.279836874	7.979696751	8.141854166	7.81535852	8.43926507	8.137604641	8.472284188	8.277782633	8.398689394	8.62140981	8.346691009	8.524300745	8.031677456	8.553415348	8.309441874	8.192010423	8.307347355	8.224174297
LGALS3BP	11.31246135	11.01327984	11.29049543	11.25046576	11.50641384	11.23897974	11.52341025	11.44803306	11.26099923	11.41008936	11.25627631	11.3017709	11.44910377	11.48257544	10.69428398	11.27680304	11.43498571	11.42135404	10.88828267	10.82587985	10.17303221	11.39822447	11.1527643	10.85439993	11.42914442	10.87334304	11.75426364	10.89401477	11.17906252	10.76711385	11.07320319	10.84310687	10.82371001	11.54529665	11.37617525
SLC3A2	8.014252642	8.132980666	8.10826693	7.954220307	7.943242775	7.907756884	7.981754993	7.866241585	7.865909525	7.90156348	7.993328769	7.718399351	7.874443147	7.936125733	7.902024167	7.794278957	7.844261611	7.867691603	7.949112764	7.923342882	8.312465209	8.202557112	8.327996005	8.165955101	7.847559667	8.138787746	7.757871267	8.385322824	8.337618217	8.165295107	8.0175546	8.025116109	8.186143411	7.538285276	8.471375603
COX6A1	12.68202009	12.69460014	12.94593403	12.79806538	12.88642276	12.58895756	12.94429157	13.00085884	12.68353626	12.52169539	12.64715958	12.96415319	13.14605834	12.70150444	12.24318636	12.96065484	13.11164109	12.95233427	12.93115713	12.44333264	11.93048649	13.02809451	12.50995166	12.09389869	12.91039497	12.38128767	12.75997388	12.52964289	12.28583397	12.0710721	12.5085893	12.49308223	12.04083656	12.62819073	12.67556508
RPS23	13.79544471	13.74362027	13.6912789	13.72061049	13.785788	13.70726613	13.64525362	13.57309776	13.52238865	13.67874	13.57253599	13.64836385	13.50730341	13.60837847	13.61516959	13.67237719	13.49371317	13.58990166	13.70124051	13.59138448	13.78826667	13.83150243	13.68597949	13.54792711	13.65886922	13.67585692	13.39082901	13.60423069	13.61169692	13.58710236	13.57688563	13.53249951	13.35300877	13.68830028	13.54071034
RAB14	9.292104818	9.47876557	9.515128532	9.469344423	9.422500218	9.271302514	9.448379246	9.612220321	9.195449923	9.581850144	9.51865069	9.770445377	9.669427971	9.376161475	9.106816006	9.676573014	9.348288525	9.539478049	9.167290911	9.520991727	9.030336136	9.737062888	9.539472797	9.235916111	9.480921242	9.399626206	9.226788673	9.505793237	9.329120784	9.020785613	9.289143568	9.550295651	9.160082017	9.254540434	9.242551579
VCL	9.906238729	9.391761051	9.714804125	9.463011839	9.771542054	9.678472179	9.242694782	9.42763946	9.221920477	9.917063279	9.972281432	9.677532344	9.508953942	9.06719126	9.895205415	9.620977009	9.337109342	9.258675865	9.487310952	9.635036299	9.484851035	9.4865901	9.805961799	9.694821839	9.667420008	9.447108148	9.53414586	9.736425506	9.832420381	9.747112038	9.333705933	9.889843107	9.84302033	9.20141445	9.177103018
DCTN2	9.895993652	9.725679443	9.917385483	9.816021633	9.749126712	9.703377568	9.79770964	10.2854338	9.58399435	10.00824677	9.863301635	10.14455138	10.13921422	9.848307995	9.600101817	9.996909403	10.03981818	10.14340637	10.13684015	9.766975197	9.749952171	10.21695853	9.724238439	9.537836425	10.26067589	9.545651605	9.920341093	9.771755372	9.812021672	9.569436961	9.815939048	9.792788025	9.497120631	9.790640419	9.505865764
RPS4X	13.75984483	13.46307334	13.64050174	13.68853175	13.75715536	13.46689566	13.44182544	13.35491178	13.55998459	13.46689566	13.26116784	13.59670243	13.26769847	13.40163104	13.34522059	13.66173591	13.46062394	13.32040773	13.58567725	13.24580545	13.6012074	13.45350265	13.34109839	13.5445373	13.58795802	13.41075405	13.17908073	13.31036577	13.59811637	13.47512428	13.33650041	13.52896918	13.37523772	13.68190114	13.151182
DEK	10.72469373	10.78327916	10.60201339	10.60933881	10.77076091	10.71458311	10.57706893	10.63198356	10.89749029	10.73826231	10.59351017	10.84088779	10.49600045	10.70570008	11.03702634	10.74938955	10.69255586	10.43583608	10.49617104	10.86745715	10.99073968	10.6925646	11.08272675	10.73852554	10.90612492	10.81235969	10.52918566	10.89119467	10.74242337	10.90216768	10.57914219	10.70045252	10.81571128	11.05311886	11.13246921
RPL8	13.24904524	13.13399391	13.05886097	12.97916029	13.15895019	13.03380175	13.12630839	13.1192939	12.8191141	13.11357225	12.89065278	13.0257991	12.89352269	12.97911632	12.80864837	13.01389318	12.84092148	12.93713089	12.98123615	12.71051743	12.87993336	13.18820448	12.85337735	12.79771098	13.07695357	13.01706322	12.76489905	12.93366427	12.96137807	12.66698655	12.99094252	12.76905427	12.46812516	13.15765802	12.56139319
RERE	9.083216303	8.501574559	8.971745215	8.7254375	9.249889283	8.616636668	9.127172348	8.808924464	8.137782784	8.469113376	8.104715127	8.617727813	8.731236625	8.553655897	8.465484582	8.890215072	8.746071961	9.177717106	8.783762603	8.175829823	8.705633853	9.182604064	8.219346255	7.790138625	8.657530757	7.881852238	8.213580272	8.047410272	8.53139045	8.317051752	7.79348151	7.696263364	7.839794587	8.526109206	8.999485303
HSBP1	10.81120454	10.56305222	10.63312195	10.42390995	10.65942622	10.59617701	10.52081492	10.76396962	10.57770368	10.77432277	10.71676414	10.77141651	10.4665176	10.6435731	10.63312195	10.66327424	10.86789351	10.47100685	10.3229826	10.63795135	10.23843791	10.6941199	10.76203958	10.61201944	10.77391707	10.71613907	10.70165003	10.67371388	10.63792151	10.51954179	10.61804389	10.69785362	10.51595198	10.76230213	10.36868336
HMGN1	11.77105263	11.55905549	11.50343191	11.38572412	11.7697263	11.62697301	11.43838557	11.55812889	11.73093965	11.62866087	11.4275275	11.60606044	11.40962647	11.48215736	11.65097451	11.60459365	11.49055181	11.29004921	11.58615216	11.51318886	11.6545204	11.47824477	11.71005262	11.50219225	11.55812889	11.76410089	11.2513354	11.44391121	11.48577312	11.48092926	11.57692909	11.41491958	11.49431692	11.6921705	11.63908386
SEC31A	11.00506884	10.96118393	10.95243743	10.69424086	10.89755283	10.95388944	10.82176661	10.51441855	11.00711767	11.27740914	11.22137713	10.7834215	10.79148671	10.75318043	11.1791619	10.62722	10.63943078	10.64937241	11.10031422	11.20464513	11.14986425	10.78443144	11.07492428	11.30473171	10.89559526	11.09283195	11.21626242	11.16059254	11.34131956	11.09896142	11.15961936	11.15011314	11.03239915	10.96560248	11.58864467
GLUD1	9.602177891	9.539131346	9.83976592	9.837372419	9.349434161	9.508658187	9.568019447	9.543322144	9.265662359	9.38363464	9.260800129	9.766233696	9.792378696	9.825516601	9.518060509	9.945947229	9.574077504	9.827006881	9.450598275	9.552222228	8.963091114	9.889811515	9.420253263	9.131878099	8.891866672	9.415975286	9.209552443	9.328577437	9.429852416	9.58037236	9.234932655	9.327369025	9.297139609	9.432490729	10.55686396
MLF2	9.13808234	9.275660468	9.443525001	9.310986083	9.240934905	9.149492252	9.488250752	9.331617965	9.300475797	9.541014262	9.586166788	9.488095834	9.535562457	9.118994894	8.876095305	9.187677708	9.534246823	9.494075125	9.161141454	9.378082747	9.142030899	9.385397516	9.330128992	9.119918072	9.531639529	9.173389734	9.748957425	9.522049873	9.349565756	9.215612168	9.527644957	9.590170979	9.185297742	9.182244587	9.306817185
ARPC1A	10.40333169	10.34102493	10.33803456	10.25062978	10.45374672	10.30534989	10.51849157	10.45858294	10.04381226	10.41502832	10.3250538	10.68735292	10.45912914	10.07161353	9.994728656	10.2452574	10.36459246	10.45475377	10.08201936	10.16096063	9.453434013	10.51678358	10.1797274	9.958561167	10.60517465	10.33208818	10.40730151	10.48012994	10.35362007	9.743214948	10.43283421	10.45934298	10.15651494	10.33942285	10.38299314
CCND2	10.76476733	9.856054194	10.44262234	10.25940791	10.58875438	10.72076993	10.15572592	10.28056733	10.35892728	10.32723905	10.26162691	10.05300772	10.11251234	10.29235306	10.47066063	10.02125806	9.690581347	10.1683979	10.37332295	10.14813566	10.65502251	10.14186526	10.35351971	10.74089033	10.52286543	10.38328594	10.28103139	10.28103139	10.18767028	10.38585316	9.886451358	10.1321933	9.997330995	10.17100634	10.46943515
IMMT	9.946009404	9.687580554	9.956832253	9.722610254	10.14950885	9.598202915	9.906677353	10.20061903	9.766435127	9.878318584	9.603853692	9.979965753	10.0677038	9.762423483	9.453184805	10.07602671	9.889736925	10.10773548	9.833263664	9.476278915	9.129334632	10.11889938	9.673193876	9.222205364	9.887958472	9.494332976	9.488979537	9.637235893	9.319921242	9.146620031	9.596723439	9.599801611	9.12640578	9.662541933	9.493235923
SSRP1	8.566200845	8.417882792	8.420928523	8.306511732	8.603032352	8.236114951	8.299700604	8.509477529	8.458847527	8.70322464	8.319472943	8.520509672	8.356935277	8.174531768	8.498699779	8.290779013	8.445440972	8.2620198	8.45123856	8.469442095	8.916751535	8.600319123	8.570714286	8.336711257	9.033451895	8.482877457	8.591832177	8.682488636	8.262359941	8.393152624	8.649807896	8.506515715	8.130187401	8.471968017	8.152980242
SDCBP	11.00047258	11.12860978	11.33420127	10.86508826	11.02365269	11.17036092	11.29513843	10.94707753	11.59848026	11.52747867	11.54380167	11.29513843	11.0513755	11.17233399	11.40726824	11.13453122	11.34514854	10.76279622	10.85005159	11.78584965	11.26361279	11.02281567	11.67405986	11.29513843	11.0451431	11.55978416	11.50082351	11.64848699	11.5314087	11.6211973	11.54935376	11.63874682	11.69281599	11.22369672	11.09083929
FUS	8.926801016	8.762686338	8.880366837	8.589112448	8.818131544	8.417666426	8.536825135	8.752976496	8.691858615	9.143994849	8.713470262	8.759015122	8.539301334	8.474205206	9.148748868	8.510304378	8.597238535	8.287247225	8.557750695	8.899396297	9.355123623	8.730344567	9.131466174	9.052653136	8.951692794	9.146273093	8.688295887	8.663290527	8.956233784	8.757130443	8.40190309	8.744239218	8.699980642	8.604912073	8.532460974
CLTA	11.49626338	11.31005255	11.56444465	11.35220705	11.49628839	11.35345058	11.52778716	11.63266638	11.42278583	11.47558679	11.42095206	11.62487777	11.42178563	11.3796101	11.32813113	11.36393098	11.60657257	11.37025018	11.6236407	11.44410643	11.19447872	11.63483792	11.31290241	11.30246185	11.70858883	11.19939725	11.59208414	11.47416651	11.2359382	11.07424477	11.31546191	11.44649097	11.06300895	11.52888601	11.17823166
SEPHS2	10.98819738	11.00056818	11.13636056	11.18573136	10.87657543	10.97288321	11.20870971	10.96389841	10.61394619	10.8359065	10.55821966	11.28982438	11.24528851	11.1238639	10.20566945	11.3246606	11.36347935	11.30017484	11.12281794	10.39110019	10.06296039	11.36746087	10.4065051	10.28580817	10.91523645	10.14901925	10.54616356	10.01006034	10.26769895	10.20796307	10.24747624	10.17354329	10.04509647	11.09977096	11.59188903
RPL31	13.56195568	13.20105766	13.32579946	13.26377879	13.48368788	13.34463655	13.23629834	13.23020494	13.0538493	13.15883476	13.08007735	13.18584095	13.04840027	13.17761092	13.26826192	13.32218022	13.03169276	13.10956464	13.3409092	13.11870024	13.29909742	13.31501841	13.16116511	13.08042942	13.17785403	13.23217094	12.90464796	13.16697584	13.20840617	12.95219522	13.06422934	13.08075827	12.68976936	13.42782648	13.03371483
UBA1	9.83676977	9.576054377	9.873392633	9.643067341	9.819789333	9.394165458	9.544245212	9.813098399	10.00680285	10.30771675	10.17638992	9.948010773	10.08847601	9.531230593	9.870661015	9.917737875	10.16627552	9.683967566	9.80170097	9.968942458	10.59922403	9.957719054	9.950949759	10.03546898	10.56724763	9.907025162	10.11567307	10.07465866	10.29699556	10.18468112	10.30063064	10.2483191	9.892515261	9.806478556	9.869349929
ABLIM1	9.461653006	9.181688291	9.600027957	9.351510768	10.06193907	9.401099613	9.506034843	9.412294989	9.061864085	9.682934733	9.663149208	9.25417266	9.531956757	9.31223105	9.332257572	9.37896266	9.42959247	9.437061159	9.380943712	9.464030595	9.161286832	9.592668253	9.239173973	9.157017317	9.648158342	9.208475185	9.829536025	9.512251705	9.612943753	9.240324634	9.588873662	9.728373198	8.713567192	9.53848094	9.443301405
PPIB	11.8761314	12.0360394	11.93036081	11.63448862	11.84179078	11.74216662	11.68626259	11.62475909	12.27826432	12.33077684	12.54650698	12.07474316	11.82291031	11.7957618	12.36639596	11.76776295	11.75386089	11.46521873	11.80975423	12.24487772	12.18492858	11.69656322	12.19900634	12.39441954	11.85007734	12.49751669	12.26698888	12.34395436	12.59068361	12.42599333	12.74230388	12.4621095	12.43480494	11.97837576	11.89070826
SERP1	11.08587237	11.24994239	11.2429429	11.00387063	10.89237219	11.12767798	11.14520669	11.02309546	11.47817641	11.2614788	11.53357528	11.1772033	11.0118784	11.18035242	11.42317654	11.05740398	11.13890098	11.0391494	11.08593319	11.4750849	11.52086822	11.13504788	11.43211948	11.66307311	11.20447617	11.57660522	11.48439001	11.64718288	11.62074013	11.53268921	11.56356536	11.60124454	11.57180039	11.23649187	10.98366994
TSPAN3	12.07123771	12.236629	12.36524624	12.13137905	12.08037788	12.21081135	12.15781402	12.16354883	11.43562871	12.14871223	12.23339331	12.15634148	12.22933301	12.00141697	11.39026043	12.07522107	12.15773797	12.29723339	12.23716359	11.78925365	10.31700879	12.09878081	11.36352787	11.69644976	12.25515991	11.67281093	12.30569153	11.92206886	12.09884005	11.92268595	11.72231774	12.0121178	11.67521338	12.49615798	12.2129122
ACTA2	12.4677709	11.84998829	11.21082268	9.980192409	11.90425887	10.85314218	10.56112721	9.334236199	10.15024198	12.25529169	11.88345902	10.2958692	10.10496107	10.29121303	12.52151836	10.4157005	9.724129325	10.14304543	10.64661516	10.94636292	12.51084155	10.32232736	12.33702451	11.13073766	10.80341517	11.25825383	10.62342724	11.77641603	12.01170042	12.23228795	10.68642994	11.82265055	11.01999789	10.03346052	10.29802073
PPT1	10.19833569	10.20191232	9.584601095	9.69751018	9.943087659	9.617753752	9.953487925	9.249821371	10.49591086	10.34096048	9.886969407	9.738063446	9.007341288	9.558559832	10.45830194	9.901838694	9.050028963	9.239952984	9.532450992	10.18124108	10.83147592	9.893136463	10.77313308	10.44587112	9.599720245	10.40268821	9.205434323	10.08138336	9.830379495	10.64340415	9.907013577	10.27387054	10.30359618	9.940495578	9.74943526
TAX1BP1	10.65707617	10.686935	10.43492639	10.6955255	10.70851628	10.6284926	11.10195244	10.92510839	10.56539404	10.91399521	10.82444844	10.92002669	11.12990695	10.64041951	10.71976162	10.83438578	10.80726858	10.70851628	10.43504188	10.69908693	10.4649958	10.67945386	10.60551303	10.76557548	10.89038501	10.79258014	10.7306931	10.46852972	10.87080768	10.74005253	10.94947149	10.33628199	10.44157723	10.65487204	10.51405041
MDH1	10.98409579	10.97377815	10.98873811	11.06699423	11.17976917	10.92687745	11.17405745	11.18996375	10.95172484	10.92091731	10.57251419	11.19018332	11.0434697	10.93542725	10.63516774	11.12571933	11.26326556	11.17386809	10.88457488	10.53715733	10.46438197	11.30294822	10.80767591	10.4804139	11.08082992	10.6284444	10.54651033	10.73000504	10.42945137	10.23864208	10.44431163	10.6537287	10.25385712	10.99493764	10.48499121
PDHA1	9.932140088	10.09143373	10.0728743	10.05477652	10.12620581	9.764754723	9.982697001	10.35651952	10.03136426	9.96590992	9.728593644	10.11111346	10.26430145	10.02272782	9.580757122	10.08754026	10.09043219	10.31158177	10.11724239	9.677073877	8.938962791	10.50925218	9.978823613	9.379230195	10.19593537	9.473202714	9.554196591	9.781247746	9.283813066	9.066185954	9.693382359	9.633654663	9.020066051	9.903826503	9.337686312
ANXA6	7.969060703	7.777289109	7.658078739	7.38923682	7.807996885	6.602611902	7.070694341	6.415499489	8.055844115	8.327822576	7.666397655	7.10483663	6.738108719	7.161945998	9.086374141	7.046574515	6.781977778	6.679494843	7.231284983	8.478549292	9.355662957	7.163431008	8.810842992	8.726903984	6.984478682	8.523852011	7.097518366	8.291160341	9.361451291	8.858878294	7.473394144	8.070386938	8.702260405	7.049214991	7.306132175
CD59	10.48682302	10.82222798	10.93327429	10.43652866	10.72954411	10.42586675	10.89258354	10.9186498	10.50438364	11.10826424	11.38428204	10.8645322	11.07977652	10.63569583	10.56678713	10.87004418	11.28596714	10.9942311	10.61153354	11.09495679	10.65297958	10.86623128	10.89979706	11.15979527	11.08842298	11.45478984	10.90120269	11.20832684	11.40534084	11.41229326	11.02704532	11.13849446	11.62334066	10.80327677	9.106750787
SERPING1	8.417132365	7.941666244	7.377205879	6.905335703	7.728626623	7.595065533	7.300843822	6.669511952	9.178343183	9.155176864	8.980539391	7.023781007	6.32830586	7.118710321	9.492690196	7.267862832	6.668338397	6.885547724	6.906434661	8.693888557	10.86713792	7.279124908	9.808730057	9.095796839	7.262486569	9.062558329	7.360434758	9.170568523	9.967244057	9.902786946	8.560036067	9.358257689	10.05048882	7.542967583	7.774083837
HIF1A	11.03153872	10.97202701	10.87906932	10.78279632	11.10898079	10.98272125	10.7413213	11.21447653	12.0359162	11.81606694	11.68360595	11.29684204	11.12274552	11.38737523	11.96930223	11.25386184	11.42844912	10.78490816	10.80470585	12.48736659	12.33863258	10.92426893	12.26885071	12.13855014	11.21300796	12.24262318	12.06461091	12.00683073	12.08392288	12.44562522	12.2845981	12.20858025	12.51160764	11.28509869	11.40754378
TRIM28	9.142352276	9.150844072	9.298643522	9.054090988	9.087093655	8.778506927	8.862139251	9.003008087	8.851342135	9.445240242	9.021753318	8.944286625	9.039514711	8.775827856	9.236961617	8.878625442	8.936863108	8.957494745	9.018519167	9.051343457	9.615285762	9.144979293	9.130795682	9.037900733	9.382612348	9.1111324	9.132121351	9.2608024	9.089135767	9.040958293	9.422263121	9.093971946	8.913343058	9.003129525	8.590209001
SNX17	8.705086705	8.723449096	8.623594661	8.540656273	8.537090764	8.387084018	8.59739711	8.691923554	8.607532481	8.821443299	8.859624433	8.710346883	8.672027636	8.620476158	8.595628088	8.558647666	8.39211224	8.604727906	8.562930107	8.584387735	8.559727362	8.849587076	8.774580756	8.614061121	8.981499696	8.824713411	8.790097873	8.669528488	8.797278638	8.643687287	8.738860089	8.746108465	8.449242305	8.735993877	8.669528488
IPO7	9.754203965	9.76730748	9.760580924	9.764473061	9.745970451	9.834811293	9.620413519	9.484747005	9.595181556	9.67794272	9.75400931	9.607501772	9.381386446	9.578543874	9.783452669	9.751688468	9.388805841	9.500172849	9.383307943	9.73771456	9.854244729	9.711979202	9.833116074	9.914415748	9.468459834	9.919727905	9.083737621	9.850153291	9.870879293	9.690271696	9.577386932	9.638072549	9.708913017	9.718261743	9.396836244
CKAP4	10.44925722	10.21161862	10.41497587	9.871850507	10.50480436	10.37513828	10.43797559	9.978041026	10.55381448	10.40187368	10.65959493	10.33312882	10.62461107	10.41199118	10.86662767	10.15628148	10.28264803	10.00554215	10.0963782	11.08909412	9.324120967	9.553381438	10.48484639	10.79818727	10.08620172	11.14689608	10.96759655	10.74933073	10.79578355	10.93166244	10.99572375	10.70489064	10.8868121	10.45163359	9.374166975
AARS1	8.977639906	9.111355999	8.840133471	8.608487823	8.886302441	8.877068405	8.717057776	8.858409412	9.411475334	9.215870049	9.380356599	8.956009841	8.778279952	9.075975758	9.404545023	8.861589638	8.720215536	8.820083763	8.912277904	9.254768098	9.731124971	9.068756495	9.468452303	9.638701667	9.085553813	9.31730213	9.014707914	9.448605279	9.836731946	9.376525816	9.244115894	9.124265805	9.230199283	9.008007976	8.790769559
SSR4	11.47833427	11.98675766	11.50697697	11.52843302	11.65213922	11.53006152	11.59068015	11.30715595	12.11720503	11.73664344	12.02901116	11.52883917	11.60884119	11.75128661	12.09341062	11.5815679	11.29604692	11.48912161	11.56078969	11.98500574	12.36285092	11.26459313	12.07095149	12.84804139	11.63121743	12.35639965	12.03369905	12.41162725	12.5568675	12.40725123	12.2569441	12.12010728	12.14008072	11.8436868	11.06444471
CD9	11.65045998	11.76338502	11.91107371	11.89076429	11.91274514	11.74113095	11.8037751	12.03042275	11.11193765	11.49737688	11.58088105	12.02369566	12.12116454	11.55921272	11.003193	11.9802586	11.77289809	11.9745594	11.91319483	11.01300034	9.728088967	12.20235935	11.00737412	10.56862444	11.98240919	10.91998491	11.17857057	11.521293	10.75173077	10.36112679	10.83543935	11.11038418	10.73816338	11.49588295	10.2713254
HADHB	10.92703369	10.81932967	10.85298558	11.05881706	11.04513079	10.96810588	10.98349155	11.02618883	10.50605781	10.86974019	10.52055364	11.10368966	11.08835281	10.89177093	10.2677232	11.23671041	11.29848866	11.14035796	10.81164997	10.67962961	10.17060311	11.44554996	10.58932639	10.31897333	10.78235778	10.3364414	10.4363949	10.42464937	10.51498462	10.37419433	10.37892778	10.33978499	10.18059168	10.82516265	11.36304067
TXNIP	12.47825819	12.22404445	12.04492313	12.133907	12.09269069	12.18901225	12.13320499	12.20538383	11.38124097	11.73179311	11.82130708	11.51594212	11.98602263	11.92988004	11.66578045	12.03300017	11.93109018	12.53537643	11.96828322	11.36103446	11.7750959	12.38254719	11.58375906	11.17295997	11.77387606	11.39563431	11.39665899	11.70160866	11.89170879	11.46737987	11.33842804	11.43110294	11.50306614	11.87349525	11.6469181
RPN1	10.00615687	10.48114946	9.97645479	9.704180804	9.888976601	9.877759349	9.747310408	9.749038572	10.37011152	10.34138204	10.62135966	10.08733237	10.22412846	10.17423302	10.48009581	10.11665288	9.963720007	9.683537322	9.577267256	10.32260279	10.36930647	10.06253984	10.28461425	10.58516863	10.16508487	10.85446673	10.40766482	10.61397158	10.85653866	10.7453965	10.9366183	10.63644223	10.60735892	10.03229988	9.840570407
ANXA1	9.495452827	9.824731675	8.792842824	8.875943234	8.86132615	9.029409165	8.98415597	8.41187656	10.08369244	9.446391737	10.51978014	8.622726569	7.86891978	8.437564924	10.4527294	8.727545785	7.978434161	8.067510134	8.918145158	10.83222414	10.89096339	8.714659239	10.42646382	11.01867477	8.806178775	11.22288781	10.04452636	11.36612359	10.96461332	11.37817747	11.08968942	11.33338958	11.34308673	9.142788001	8.969940055
PAICS	9.781787857	9.587867103	9.803838183	9.606216253	9.65283917	9.651409324	9.510905756	9.776448492	9.891384971	9.671764133	9.533952521	9.821825609	9.47573156	9.515008352	9.944661963	9.6724626	9.541287703	9.41416085	9.37111785	9.665866608	9.612185654	9.863107933	9.788041982	9.660401213	9.862856772	9.951179964	9.331126955	10.29663623	9.783463758	9.551433239	9.745069304	9.739464965	9.603646112	9.814145534	9.125888884
JUP	9.349514556	9.345516523	9.832988283	9.584781616	9.551609317	9.220018999	9.665434257	9.755469162	9.258282625	9.640059723	9.657035428	9.920965239	10.06278589	9.488786085	8.76375593	9.746581493	9.857487124	9.919343021	9.465986777	9.441757577	7.95283863	10.06339994	9.247983904	8.76613553	10.28341719	9.03861695	9.890679713	9.433271791	9.243996029	9.073407161	9.525498103	9.466299415	9.238444374	9.280184679	9.390245332
EIF1AX	10.42281587	9.943345906	10.32177386	10.61421471	10.23467469	9.853296938	9.697125299	9.812954313	10.54569542	9.774729879	10.0537125	10.38502231	9.768182251	9.59402213	9.927087262	10.17719563	10.20585076	9.59130884	10.23982442	9.925647536	9.910154415	9.841109473	9.783978277	10.30364243	10.19171526	9.844959583	9.792575334	9.939121198	10.30922487	10.58694543	9.763131825	10.42844514	10.42472042	10.5722524	9.862031316
YWHAH	9.031861564	9.226584906	9.387948582	9.24121859	9.098814649	8.818887485	9.248236789	9.258933172	8.699307471	9.391948866	9.259339054	9.350251728	9.129302128	9.028355897	9.059027498	9.221860246	8.94037062	9.383568816	9.295376722	9.091007124	8.956059712	9.508513888	8.912106916	8.911093162	9.476333745	9.007384854	8.802043698	9.147783204	9.128543529	8.827761717	9.055450477	9.323952638	8.77513429	9.024865817	8.81212743
DSTN	12.44351168	12.38522505	12.25261129	12.16827148	12.32593381	12.25878799	12.23615907	12.25661271	11.90356277	12.36711797	12.33134827	12.32365995	12.39812111	12.17196269	12.28801404	12.22908555	11.99289226	12.32582659	12.24194304	12.08841704	11.92187524	12.38524055	12.25582075	11.79587101	12.21328388	11.943839	12.10861691	12.14878222	12.03800895	12.16673657	12.07360172	12.23946377	11.94147361	12.15403921	11.86738258
TAF7	10.25518879	10.12116531	10.1398905	10.15174474	10.08220484	10.06386443	10.17808924	9.911277133	9.732529516	9.856558054	9.832301406	9.9101786	9.850115121	9.690920299	9.915633615	10.04202504	9.762850581	10.11484705	10.07845095	9.797910064	10.13761294	10.12150424	9.812908721	9.722686156	9.815278622	9.777699441	9.524985723	9.938382187	10.01718291	9.934421074	9.534907307	9.899294037	9.510785501	10.08565924	10.19795407
EIF5B	9.489483587	9.333826121	9.490758711	9.398962812	9.498383698	9.729194576	9.506296709	9.372373131	9.896614034	9.643001854	10.04320163	9.245765568	9.470973589	9.579112253	9.879817564	9.414187856	9.4365376	9.305812845	9.843322003	9.98878433	10.00329528	9.214654995	9.543105685	9.892681217	9.563295731	9.891994643	9.322287104	9.845712399	9.667478355	9.927192705	9.758249365	9.64904754	9.775968088	9.274939533	9.298484617
CD99	11.24039044	11.60938926	11.31595749	10.92858339	11.2247245	11.36758238	11.3886543	11.66319798	11.16813244	11.74624119	11.36445433	11.22433395	11.47049318	11.45054038	11.70983191	11.27078513	10.81401419	11.532178	11.22126621	11.22624625	11.89902975	11.30361957	11.52967105	11.40911327	11.36758238	11.40623544	11.48559235	11.59097035	11.38875672	11.49783122	11.31114969	11.41995045	11.16676138	11.14693685	11.84923765
HNRNPH1	10.6279276	10.65174021	10.97928892	10.95038312	10.71935715	10.97042156	10.58788752	10.60747571	10.91133842	10.48380475	10.59551697	10.87931838	10.7405748	10.51084589	10.90175532	10.66941789	10.59614589	10.39405236	10.69215808	10.93781905	10.81129	10.13508467	10.39658307	10.63266071	10.29811303	10.95719935	10.31476039	10.85175922	10.55701965	10.63199168	10.46381293	10.32735341	11.01825893	10.59954977	10.88691409
BLCAP	9.389865549	8.744928074	8.93259741	8.761831968	9.385987189	8.950696682	9.491254741	8.63870711	8.104411371	8.626263699	8.713290865	8.478349585	8.752333363	8.269839406	8.442060937	8.66163044	8.548242224	8.785420308	8.97392364	8.244045111	8.416983094	8.847710137	8.296844922	8.352897176	8.741160999	8.381641777	8.575754836	8.164756994	8.543247973	8.386609849	8.450920244	8.133982363	8.010311923	9.0935011	8.941362406
ADD3	11.62905045	11.17119154	11.41080816	11.43738614	11.5601381	11.5205359	11.71907682	10.98614161	10.66430875	10.92434857	10.6148163	11.37099174	11.11338789	11.04663071	10.83458431	11.43465671	10.97922508	11.39996533	11.46399706	10.61648926	10.7204034	11.27840854	10.53942705	10.67512034	10.77213044	10.60820419	10.54126847	10.56234218	10.73773062	10.41786799	10.08239234	10.41400229	10.36294575	11.71848731	11.6087874
HADH	10.12105179	10.43420337	10.2924819	10.67765722	10.0710904	9.990259441	10.33333314	10.67929367	10.21471528	10.4493228	9.560706776	10.87963311	11.04262101	10.51910549	9.799362057	10.85160262	10.89749881	10.66390743	10.54762728	10.08121115	8.320633742	11.14891426	9.848789874	9.44131386	10.47778562	9.69599278	9.979464235	9.751254599	9.838304092	9.49521168	9.854229944	9.938909555	9.281412713	10.40903916	10.85165027
PFKP	9.244070521	9.145395616	9.320777125	9.019739911	8.84602715	8.768097728	9.46656738	9.106223699	9.83127661	9.689539937	10.25667394	9.190941241	9.07406163	9.147301178	9.776358054	8.762293257	9.489501427	9.282067027	9.220904479	10.30328482	9.615820098	9.160660648	9.971356973	9.449700296	9.595854148	10.09525476	9.910143312	9.84159714	9.854868492	9.990580485	10.12639646	10.15652571	9.909376934	9.350735377	9.590927965
GNAI2	7.966296936	8.185187703	7.77748045	8.083662601	7.928280083	7.536569878	7.893678257	7.544130413	8.438633736	8.473611971	8.417669109	7.301049617	7.524447949	7.837212209	8.679579614	7.733733196	7.847200147	7.48495479	7.869799994	8.553512009	9.32266575	7.557783085	8.525552697	8.625786792	7.856946993	8.534685482	8.038441845	8.378531416	8.335022843	8.921612299	8.477926619	8.300204375	8.793788532	7.681480614	8.259401108
DUSP1	11.40328166	9.123420119	9.496602629	10.69660025	9.585434906	10.12792901	9.349092579	9.589271251	9.895488827	8.912302791	9.682450082	8.937895532	9.29443042	8.99534878	10.89663795	9.657371985	9.263903365	9.415597819	9.656502715	9.59501321	10.17722813	9.931106109	9.557251688	8.407240626	9.081407259	9.06949912	9.860243742	9.624802765	9.959130734	9.061150567	9.750960737	9.619117212	10.64924366	10.10290711	10.20876877
TGM2	7.913394853	7.725163808	7.488633492	6.578419639	7.889778786	6.685074198	6.869191612	6.376644931	8.621105348	8.624720997	8.371128655	6.553387143	6.078915813	7.271196087	9.035184929	6.792921195	7.437112562	6.53262666	6.810597078	9.102298787	9.659690422	6.733244511	9.792857616	8.580513369	6.986832678	9.270725103	7.584401184	8.300288177	9.482781534	10.05115141	9.506156099	8.684313555	9.870792589	6.614704597	9.12852647
RAD23A	9.745586382	9.568649043	9.705104464	9.692587574	9.614419534	9.345781447	9.522918345	9.648175542	9.676324205	9.560057433	9.405099651	9.563650556	9.626037352	9.644435553	9.595984324	9.56859798	9.587738532	9.584712546	9.831540617	9.612234326	9.944982072	9.734726337	9.544406374	9.58001643	9.954630932	9.50886755	9.841799651	9.768607555	9.612555727	9.648219693	9.507906686	9.650395757	9.277604129	9.493365549	9.405183005
RAB6A	10.13704382	10.23766574	10.33413916	10.12334663	10.24255535	10.34920568	10.29356874	10.391499	10.46784194	10.4006341	10.51341662	10.55894728	10.43573149	10.14101787	10.25602752	10.27841147	10.1757142	10.22102375	10.17079514	10.34936125	9.766013974	10.4369684	10.39557939	10.33565784	10.38879875	10.30936413	10.47645708	10.41538072	10.50151492	10.37254545	10.47494084	10.51622409	10.37175922	10.34113813	10.76490494
RPS18	14.06454003	14.01870462	14.0302226	14.01094284	14.05459425	13.99152694	13.97649693	14.00171885	13.81305744	13.94247448	13.81220623	13.86017512	13.80267258	13.84159155	13.82451829	13.96297727	13.74001234	13.93402241	13.97202369	13.80404156	13.91788185	14.09082833	13.90179341	13.66565931	13.99778463	13.86319947	13.82752174	13.89609167	13.96767777	13.72227971	13.82179721	13.87048898	13.51328847	14.01498967	13.64159611
PLD3	8.229611749	8.601498814	8.246433342	8.252778706	8.073905308	7.770870297	8.774667695	7.941452369	8.607519041	8.961447953	8.573531028	8.037180542	8.096520316	8.306408517	8.62881076	8.263801487	7.676265863	8.113047841	8.3612085	8.469113376	9.315999441	8.38048656	8.870824714	8.725170565	8.156074155	8.368313897	8.2356202	8.38675008	9.060428166	8.695223637	8.603796142	8.757097517	8.399518547	7.831515096	8.267069273
ANP32A	10.11506608	9.752488888	9.828593649	10.06587052	10.00665765	9.910117277	9.823358186	9.742458476	9.502999749	9.831963651	9.433775942	9.673547013	9.585900061	9.872257853	9.654012325	9.805212113	9.691920696	9.646507696	10.39945261	9.418436395	9.394048389	9.90929628	9.52054164	9.452167429	9.414961131	9.632913415	9.391716424	9.396011395	9.361237037	9.426300879	9.142626046	9.276308607	9.491934781	9.787483144	9.938018258
PSMF1	9.118720844	8.893494244	9.003599859	8.851548583	8.929353277	8.856730224	8.518154024	8.893821761	8.655659497	8.910995903	8.897937813	8.793205386	8.710484174	8.766823613	8.66079185	8.739901284	8.422847813	8.667157793	8.777030884	8.621114207	8.58195645	9.019981277	8.857153065	8.683652853	8.933516751	8.780515738	8.817731347	8.535758315	8.532967733	8.855317148	8.857816965	8.810887211	8.374661465	9.011226525	8.773554035
HNRNPA0	10.67066864	10.25230539	10.36323445	10.1735685	10.58576097	10.63016196	10.27903914	10.23218264	9.971295397	10.19535332	9.922868958	10.17101955	10.12864095	10.28073364	10.35999525	10.30358472	9.781026352	10.10771153	9.962398478	10.10238318	9.992150273	10.32254316	10.24090537	10.2259135	9.772938407	10.07576349	9.621389894	9.99552795	9.963039332	9.73767487	9.837945829	9.921715068	9.844138665	10.28944037	10.02118464
GOLGB1	9.197180908	8.7590608	8.675740202	8.788040274	9.210108123	9.157596407	9.102653686	9.243883102	8.947130555	9.192893695	9.077106737	8.67769724	9.161637252	9.138981064	8.80514098	8.994086632	8.727107224	9.221546038	8.938097746	8.973325085	8.992451315	9.081750654	8.865607374	8.931669798	9.117941734	8.974414862	9.268498274	8.683571547	9.089131336	8.877790535	9.244777165	8.780441905	8.688910872	9.314380435	9.059140683
MYL9	10.02291011	9.021576203	8.580872951	7.312386546	8.926232495	7.986999933	7.805062502	6.525853073	7.21892949	9.356550771	9.250514281	7.539323387	7.497989292	7.14998217	9.932529293	7.471144045	7.118836834	7.602238854	7.733885504	8.212313509	10.2227636	7.44381963	9.535035456	8.409719367	7.996796237	8.482005613	7.564453543	8.932076002	9.428372819	9.60214654	8.05077914	9.023759704	8.453698023	7.034123687	7.643641032
CTTN	9.400443924	9.400058876	9.611553388	9.786641848	9.795076353	9.886875216	9.999487731	10.11693637	9.782317013	9.448512399	9.868436909	10.05845397	10.36525873	10.06449201	9.53543967	9.893066242	10.30325745	9.95865369	9.775765981	10.05889489	8.482543632	9.652302367	9.187257415	9.36516285	10.37903383	9.77924828	10.30710059	10.06410821	9.373806436	9.410599231	9.743394422	9.938611614	9.686834862	9.742938537	9.205346514
STOM	9.300280784	9.358715275	8.988099684	9.120469447	8.941527349	8.470212692	8.570167064	9.514760698	10.25886258	10.2387691	10.36881489	9.542485064	9.27638405	9.664366232	10.55239224	9.426389861	10.60109398	9.413618826	8.695843982	11.27758778	11.18853343	10.22166764	10.95546734	10.54818768	9.565324013	10.49027209	10.1274769	10.39902147	10.80274199	10.96903005	10.58872665	10.44806489	10.74092265	9.122679978	9.76682373
RCN1	9.102909744	9.038445285	8.742719755	8.611067874	8.7207473	8.517224272	8.669553375	8.996987502	9.674467518	9.859228834	9.97842915	8.983890392	8.623824661	9.034123284	9.714391826	8.867480246	9.06599351	8.463919292	8.779665418	9.728473972	9.12985109	8.90387807	9.881914536	9.747077349	9.162459467	9.680710645	9.475057427	9.575902811	9.63605959	9.733995426	9.944693565	9.521626019	9.297093802	9.528236834	8.616468316
PABPC4	9.688052986	9.960833157	9.16571286	9.636233917	9.358314656	9.000717027	9.588525484	9.073940309	9.347295666	9.401498832	8.947043616	8.939040574	9.163079206	9.251438094	9.483900422	9.2403919	8.477751758	9.231105166	9.50640308	9.444831267	10.0769978	9.179854714	9.551111181	9.762973168	9.112249655	9.418318676	8.744023676	9.620789385	9.849811966	9.465590146	9.041186346	9.309384511	8.981743602	9.261621889	8.976325975
CYC1	10.83250513	11.04112921	11.15655185	10.96599963	11.04825492	10.64536648	10.93962622	11.3385675	10.74794707	10.77283852	10.5147631	11.23992164	11.20534004	10.75392429	10.23471738	11.00801652	10.96696431	11.13359015	10.90010596	10.51962959	9.686233578	11.40179419	10.67580809	10.0690836	11.30951183	10.4003263	10.70865287	10.80698961	10.23734506	9.923119863	10.73553079	10.76884492	9.916118887	10.78836775	9.988338037
PSMC2	10.37811949	10.29433773	10.30796372	10.10756253	10.45196777	10.28518931	10.19504579	10.35945782	10.74631298	10.59165967	10.71079976	10.36698295	10.30358481	10.41792826	10.86195424	10.45290179	10.40370991	10.12550501	10.0210269	10.58538529	10.75345153	10.42647001	10.84765103	10.76754478	10.54772276	10.82383544	10.24195632	10.94381164	10.72796372	10.76073382	10.75801055	10.7264785	10.71431805	10.4615074	10.30444855
MMP2	9.197569871	9.50052643	9.008704755	9.257568105	8.753998697	8.962320203	8.849267857	8.396876366	9.131138821	11.31283186	11.12286255	9.583156855	8.375359983	9.155610189	10.63340628	9.289293641	8.164809729	9.070654022	8.973713987	10.42734834	11.80021468	9.390733306	10.96539866	10.95877305	9.413323046	9.750167152	9.364179493	10.59900702	10.81826545	10.92137863	9.755719583	10.05329244	11.57711361	9.179081568	9.48065064
SMARCC1	8.595217772	8.479832283	8.501313137	8.380054722	8.697270937	8.129129335	8.301694276	8.270335025	8.500722172	8.862500641	8.533258612	8.122291433	8.481736721	8.195686329	8.489884008	8.371895774	7.981029998	8.226473167	8.170660782	8.424341012	9.037803317	8.670099398	8.581194383	8.503095325	8.850248403	8.678853748	8.489284443	8.610238494	8.620027068	8.514766752	8.875400477	8.428673027	8.305641134	8.589165245	8.626656114
SNU13	10.52369378	10.45344818	10.44769097	10.35164543	10.48678528	10.23607301	10.21366837	10.39609541	10.48480858	10.6263849	10.61156563	10.34917328	10.09465238	10.49046702	10.50361654	10.37421869	10.25077065	10.32185374	10.3897545	10.49397626	10.89847215	10.48807204	10.53676539	10.73334333	10.72097963	10.63740591	10.44151361	10.83156195	10.77822526	10.55382005	10.73084952	10.65941984	10.24369184	10.50453474	9.902246306
TM9SF2	11.58781265	11.65946024	11.65033068	11.53175335	11.74234754	11.77974072	11.6869243	11.43092535	11.43997106	11.80576803	11.95857135	11.61014067	11.52503238	11.51537752	11.48347688	11.55561656	11.47964338	11.55590054	11.27256948	11.59529947	11.05297986	11.60981354	11.56665159	11.70571137	11.55416972	11.75695707	11.82115767	11.6416132	11.89578428	11.64218059	11.77807327	11.79452134	11.66936312	11.74400161	11.84238083
SYNGR2	10.16438503	10.08349677	10.23351794	9.942634094	10.2895564	10.28404595	10.23115109	10.00839267	10.37965604	10.54442453	10.61218103	10.00788933	9.931828328	10.18430708	10.17811195	9.773944092	10.20490647	9.895096148	9.977299847	10.32722061	10.11404215	9.884396348	10.30074709	10.28149101	10.38581603	10.5442457	10.92773536	10.55103407	10.60280594	10.11422787	10.86194136	10.71322795	9.94339708	10.54352377	9.417184385
PIP4K2B	7.157883428	6.815405915	6.880343927	6.736522248	7.157695295	6.698162186	6.861556323	6.770167171	6.863426401	7.092598595	6.453945093	6.718106578	6.589168553	6.510128023	6.971089404	6.759339644	6.402307363	6.947708524	6.863426401	6.900784111	7.596444699	6.859612192	7.072460563	6.939241177	6.730441109	6.848108684	6.507195563	6.769771595	7.262486569	7.18868442	6.762606173	6.493293117	6.550108124	6.920831343	6.898546206
BCLAF1	10.66229362	10.58109125	10.49827916	10.29516177	10.57457883	10.54172408	10.58347535	10.20809888	10.45743288	10.47967174	10.23013111	10.5132896	10.40176972	10.33875428	10.49619287	10.43228908	10.20764037	10.41739269	10.28659566	10.3142245	10.43437374	10.58228017	10.52589706	10.40991639	10.46782106	10.5004331	10.13828237	10.3942783	10.39184403	10.32163958	10.36798688	10.34635872	10.19111779	10.46257454	10.47773238
SON	10.15186074	9.870819792	9.99179278	9.888297355	10.11745588	10.15837168	9.857507876	9.930508753	9.857801363	9.977850514	9.958744082	9.740717121	9.847015263	9.787176613	10.12401494	9.899839558	9.551780488	9.789301543	9.984701482	9.986307562	10.73885379	10.08543233	10.15465399	10.10416425	9.805489557	10.19448889	9.695524414	9.93167857	10.09601353	10.11663482	9.974080274	10.01200053	9.928879385	9.929409082	10.27761472
PXN	7.43586897	7.412145216	7.791229303	7.567474724	7.505951223	7.495752249	7.612385387	7.834537195	7.405333713	7.723466348	8.134725806	7.688313604	8.053103357	7.651037863	7.212422836	7.66834372	7.799511756	7.957321397	7.666225402	7.795896753	6.798241895	7.822357978	7.527057867	7.364223664	8.164379257	7.524416788	8.076844057	7.961927064	7.491333742	7.544727571	7.878349856	7.929039588	7.591718861	7.51738957	7.799384528
ATP6V1B2	8.900998355	8.996775423	8.815060049	8.763714227	8.933222433	8.705835314	9.064736047	8.693084273	9.427477406	9.390129864	9.279603603	8.964097097	8.716586066	9.034684669	9.317106293	9.023416547	8.78565306	8.771545407	8.567407076	9.369424895	9.551415278	9.158209776	9.960828341	9.306113113	9.167144603	9.197791222	8.778892802	9.143904807	9.349842051	9.384308009	9.007013939	9.325168494	9.686445384	8.868342404	9.678831121
TUBA1B	12.44723002	12.59665076	12.58045565	12.29055321	12.62925985	12.37592343	12.27411983	12.42130401	12.56077377	12.85252926	12.82379914	12.70027562	12.44530507	12.33348887	12.74670262	12.4218156	12.40522648	12.4278422	12.22897368	12.45631375	12.74689618	12.63616215	12.77381349	12.54018965	13.09959182	12.81691681	12.80320655	12.96324637	12.7555836	12.67918445	12.81549756	12.92468585	12.70188655	12.29752601	12.0811897
RBBP7	10.55762586	10.23403676	10.1890464	10.0945505	10.45649154	10.11738639	10.16515694	10.19628853	10.27341886	10.50728127	10.2191962	10.29088671	10.12393391	10.10122356	10.38298724	10.20061766	9.965473294	10.08507844	10.09597963	10.16342286	10.44850514	10.26824289	10.45908016	10.41814048	10.427307	10.32695493	9.901669634	10.25141702	10.4002046	10.38303433	10.26911271	10.35814956	10.24894355	10.49752334	9.798910129
SDHA	11.09187425	11.20212517	11.22276689	11.17973594	11.31454208	10.98920976	11.17090732	11.5354367	10.95222876	11.20242562	11.13574089	11.40950816	11.4980504	11.28438764	10.74950949	11.17496371	11.0693722	11.42419776	11.2190694	11.00239769	10.21149148	11.33240283	10.93564388	10.63656107	11.54477068	10.99627083	11.45101171	11.01226449	10.93708298	10.58191816	11.10104919	11.02491122	10.52417985	11.2577939	11.04218644
RPS29	13.50441807	13.41385062	13.43065401	13.51376851	13.56279139	13.44440713	13.42342753	13.46077014	13.29632192	13.32142797	13.30161039	13.4206481	13.32936527	13.42297384	13.33616186	13.52985099	13.29466926	13.36511584	13.45518133	13.21321429	13.44230039	13.48945755	13.42097498	13.21244465	13.41350976	13.45274738	13.23028877	13.25782221	13.39761373	13.26012857	13.37974686	13.24228753	13.10446107	13.53190981	13.21405868
DAP	8.886795168	8.646286941	8.99490882	8.83942698	8.917973853	8.852359309	8.965416786	9.134098981	9.231664855	9.386783615	9.67920091	9.120920615	9.119633076	9.469645945	9.33662429	9.048202397	9.05741098	9.012471987	8.851698841	9.5601569	8.893213877	8.884186999	9.3333438	9.592335173	9.188285807	9.324955311	9.90890536	9.309796083	9.458920611	9.361366397	9.661220321	9.679657863	9.356720399	9.339819636	9.433314558
ARF4	11.99425918	11.85633517	12.39562547	11.95017527	11.9650379	12.24742008	12.01251195	11.79061849	12.10699127	12.30013758	12.47501651	12.00985553	11.87253874	11.66958172	11.95266907	11.72625037	11.71198354	11.37852953	11.77332307	12.06883221	11.48228058	11.5208312	12.01295155	12.22948429	11.83573722	12.28174266	12.27248147	12.34895816	12.24552262	11.95223095	12.4344343	12.42659007	12.28269049	12.43548635	11.67871161
COPB2	10.36157182	10.28793519	10.33161183	9.994119129	10.46182368	10.57888337	10.48934498	10.36293729	10.61462419	10.64967911	10.74612932	10.50816553	10.39681802	10.4899236	10.57559926	10.32265915	10.59553434	10.19262849	10.13132966	10.76339124	10.15540003	10.17788065	10.66134698	10.7330015	10.32921832	10.86244603	10.52909469	10.67300075	10.76668952	10.34448912	10.85573334	10.67564405	10.67590968	10.62412695	10.29756981
USP9X	10.77969239	10.38038329	10.47054854	10.68035463	10.84995745	10.52871496	10.53312741	10.68288085	10.60444951	10.45558424	10.44261247	10.70518013	10.68657552	10.57615991	10.42337637	10.62850005	10.65703655	10.76303498	10.65124006	10.51931728	10.91717755	10.6127612	10.46304937	10.52735457	10.70094602	10.40629495	10.46024982	10.50941393	10.42799728	10.44750222	10.44583499	10.45109982	10.31118474	10.44970789	10.80809661
LGALS1	11.02396091	11.12101853	10.23647684	10.10694389	10.42547453	10.11734796	10.50575361	9.867821154	10.46106	11.52711998	11.32364657	10.23874821	9.725923776	10.03525751	11.60252842	10.32327806	9.048663491	9.712640543	10.47790321	10.82897415	11.74195384	10.17492638	11.40610519	11.90117122	10.33117148	11.1844602	10.35685958	11.19842201	11.64583495	11.71724307	10.8546258	11.08822876	11.83654997	10.26934127	9.913768627
GPX4	10.31901499	10.14079282	10.12970403	10.07816528	10.1135033	9.818444602	10.16762891	10.09942131	9.634487897	10.08153724	10.00980173	10.08077906	10.13373678	9.863479186	10.15633232	10.22322944	9.780026336	10.07265959	10.31345908	9.946146096	10.72993523	10.43954963	10.28115277	10.01518431	10.17706848	9.981671684	9.29331347	9.933011024	10.18565226	9.962051871	9.506999247	9.627991312	9.527167328	10.16411116	10.91543843
THBS1	8.812278175	9.013045803	8.922353053	9.009987139	9.176134396	9.14776639	8.846639462	8.582567094	6.245795156	7.350976231	8.185577202	8.01942972	8.663701098	7.99916298	7.715744217	8.326217689	7.211290843	9.714699987	8.082196189	7.402039822	9.221374431	8.508973108	8.049115934	7.954238815	7.728620772	6.978060252	7.062756898	7.994719408	7.979265897	7.918476636	6.436166792	8.118358355	8.659532782	7.80802052	6.923792087
CSE1L	9.845367068	9.623344677	9.601001488	9.477234769	9.869409484	9.549856018	9.443500399	9.472195079	9.963100691	9.898802296	9.768134979	9.651208771	9.350999534	9.434528205	9.943764989	9.547625184	9.456505642	9.503614695	9.255969784	9.642727741	9.872240465	9.630058216	10.13706272	9.580874654	10.14249501	10.14458914	9.606400397	10.19169222	10.01353834	9.768141324	9.893138636	9.83353753	9.67184008	9.768167797	9.064338441
TUFM	10.75476797	10.65465232	10.73083036	10.74053721	10.95350911	10.59053939	10.64145277	10.86390398	10.59630797	10.70143265	10.5483146	11.03082993	10.90474765	10.50028748	10.36384503	10.90115318	10.9040511	10.82494307	10.78871609	10.48646029	10.38242533	11.02818484	10.68943812	10.37444367	11.04099768	10.44215923	10.57108804	10.98577066	10.50248962	10.34175155	10.76683953	10.68943812	10.00942077	10.5737867	10.01608955
PSMA7	10.35420324	10.23743263	10.31790293	10.17228346	10.20615073	10.06794653	10.27136151	10.69676928	10.62978287	10.49847365	10.67188436	10.62567595	10.46101019	10.52101699	10.65486502	10.56325694	10.47312035	10.31167214	10.03926987	10.57545702	10.5037916	10.46068774	10.54314111	10.52733722	10.75137354	10.58632578	10.43253402	10.72707056	10.64893055	10.66024148	10.46268671	10.60373368	10.57012381	10.3936459	10.13710566
POLD2	8.327509379	8.300971923	8.139903977	7.895459171	8.179817491	7.745742204	8.041691796	8.270983469	8.073838693	8.344473401	8.161146522	8.274754275	7.920634938	7.973811223	8.260876603	7.954498177	8.120669084	7.951135565	7.884555382	8.148841665	8.188649638	8.262493065	8.205234632	8.160125852	8.834400236	8.426523568	8.37145682	8.40417715	8.179817491	7.924776454	8.74045232	8.430925143	8.027903675	8.124040602	7.347675344
CPE	8.460346847	7.983539431	7.89820484	7.499852757	8.842669345	8.458868413	7.857795515	6.87372025	7.096569509	7.83306286	8.318007793	6.817454633	7.544598277	7.465512925	8.296084012	7.441367228	7.45362136	7.966760158	6.770720511	6.838252524	8.299557197	7.570930426	7.77044988	7.511307281	7.320885317	8.347758846	7.772535332	8.043302935	8.18659471	7.299054009	7.910236488	8.203716742	8.231553451	7.869321741	8.155826965
PGD	8.751785742	8.794697101	8.485774437	8.345684808	8.743335237	8.444368411	8.829738665	8.748609557	9.327829081	9.386794035	9.13574271	8.937838852	8.636043453	8.837020593	9.20560844	8.632401795	8.927087464	8.722770587	8.088578274	9.344295743	9.042066642	8.987745723	9.614313853	9.27026921	9.420313595	9.290381421	9.012980121	9.355618636	9.273849628	9.15359226	9.272948772	9.384944118	9.269705444	8.930955635	8.257822225
COX8A	12.1083634	12.10305317	12.23389282	12.22762661	12.37817829	11.97753995	12.22623158	12.37087473	12.01548131	12.10305317	12.00660115	12.2853583	12.44305421	12.14977904	11.73678127	12.22882078	12.46845356	12.32634888	12.11966155	11.91288258	11.34030769	12.36910128	11.95382946	11.51745147	12.53368848	11.95074562	12.16271611	12.03668055	11.78552524	11.6788873	12.10305317	12.06851146	11.63382663	12.14965978	11.64940676
PGRMC1	11.27378136	11.14679771	11.24285981	11.26323492	11.3289146	11.29580309	11.37804263	11.35262456	10.8576918	11.0245334	11.09097432	11.39027635	11.49922692	11.16062619	10.655473	11.36275723	11.25406642	11.41473742	11.22930716	10.6698235	10.04572754	11.49334482	10.86023212	10.52369585	11.15388055	10.6440933	10.71781168	10.76017057	10.64962236	10.48678231	10.68234144	10.87833465	10.55221848	11.19294241	11.76010931
EIF5A	10.78117615	10.70418828	8.335734709	9.974207907	9.06211264	10.04083606	9.94666859	9.542930601	10.49981769	8.02157367	10.46024269	11.18171268	8.198231247	10.99749691	10.67799365	10.35441986	10.30859413	9.806994631	7.202097271	10.93324692	10.81355394	7.379607658	8.36796978	9.030902352	10.14137572	9.261008388	9.93374935	10.82086935	10.39173706	9.818288422	6.39242506	11.038298	8.983261496	10.83162856	10.12225193
ITGB5	9.08666782	9.068130491	9.013681521	8.812522711	8.744466392	8.854920734	9.224894457	8.921471821	8.361195849	9.126254548	9.029902163	8.98891359	8.924936198	8.682897791	8.575127626	9.017570539	8.746078171	8.913112997	8.80377267	8.764319524	8.558720366	8.834983656	8.615827187	9.134497913	9.128706173	8.443103694	8.9293828	8.96833741	8.807391462	8.879747213	8.572470166	8.679401988	9.051175967	8.838155112	9.006633709
MGAT1	8.018306325	8.555600795	8.173745314	8.011822259	7.974036206	8.169634802	8.255629691	8.089762754	8.342693969	8.732825459	8.636800505	8.162282553	8.0910875	8.213969542	8.518732516	8.151336419	8.052381339	8.200647289	8.070276264	8.546946287	9.170268584	8.114773472	8.577531995	8.732122601	8.476487337	8.638826497	8.607743203	8.623426385	9.086777408	8.85512327	8.879865162	8.868305498	8.616519502	8.258294353	8.351501647
ACLY	9.905947175	9.904368424	10.00854692	9.594511504	9.982704517	9.773723898	9.859129043	9.642754168	10.23516589	10.22610207	10.34118483	9.93878066	9.852973346	9.63918897	10.31290722	9.703769978	10.00754968	9.640646207	9.842572865	10.36278826	10.49338175	10.06737067	10.35223757	10.2105426	10.49898562	10.41559799	10.4771303	10.34590805	10.42749113	10.1033963	10.36480815	10.56952304	10.27879217	10.08795996	10.42832342
CDH1	11.84505265	12.12623391	12.2246648	12.09490856	12.05390435	12.26524896	12.12058897	11.98736509	11.46348038	12.03673287	11.98270209	12.20393147	12.33610364	12.05660861	11.28629345	12.12774042	12.08858542	12.36129051	11.75395003	11.8890685	8.989325057	12.1361547	11.56721727	11.35846421	12.08338266	11.63413989	11.9764307	11.73547872	11.76718819	11.69111072	11.81480421	11.84899007	11.83686704	12.03313562	12.22023142
PJA2	9.588318681	9.259750512	9.438826728	9.536979772	9.6963582	9.225955549	9.459438101	9.110226199	9.19747081	8.967034132	9.438254595	9.173202697	9.157934178	9.09441375	9.118892363	9.201586455	8.808086768	9.114462494	9.444124734	9.06206794	8.925048021	9.202839056	8.962983202	8.868000895	8.62744995	9.188690805	8.628057584	8.756632543	9.106007606	8.991608556	8.626747431	8.880997037	9.439142542	8.853682899	9.335521793
COX7C	12.36039607	12.12124647	12.27966727	12.34721762	12.34902811	12.13635264	12.29601808	12.4134153	11.99365819	12.15208246	12.05219885	12.34146144	12.36892596	12.21598047	11.8735926	12.43619439	12.30880344	12.26878767	12.27783498	11.95960634	11.63154148	12.43989351	12.04917231	11.76063627	12.27470878	11.89693877	11.77440052	11.94741885	11.84410893	11.77616247	12.00794124	11.99068939	11.30980481	12.24248517	12.24583586
ECHS1	10.67391863	10.82185269	10.88980014	11.07103764	10.74100024	10.55953978	10.81375446	11.37940838	10.70434734	11.16338791	11.07545836	11.36393673	11.48507784	11.10089613	10.34180332	11.29837833	11.28065825	11.38769779	11.04554344	10.56312367	9.645248691	11.66331959	10.70287122	10.26073347	11.51322589	10.4022111	10.78854558	10.77423849	10.53214221	10.25240314	10.63694371	10.49589645	10.13309273	10.92196748	11.12596944
PLP2	10.54499976	10.82533966	10.62054157	10.77958138	11.11242978	10.82013236	10.79299378	11.08627661	10.92324219	10.72278263	10.57964082	11.12850185	10.99782977	10.86668186	10.76354669	10.29517374	10.69986877	10.89843849	10.62594702	10.93014589	10.44266287	10.75674157	10.94285156	10.25403618	11.14833118	10.91713349	11.22362176	11.4247359	10.70765288	10.61334169	10.78598167	11.14296323	10.82037067	10.98405478	9.786758568
HLA-DPB1	11.08309896	11.30849549	10.53888055	11.34276823	10.69121898	10.83052229	11.32309649	9.949863939	12.06774988	11.45591329	10.60052974	10.65727309	9.468270054	11.15795962	12.02486562	10.77146828	10.13662722	10.3970907	11.06624412	11.16703722	12.68981608	10.66415857	12.62878315	11.53207089	10.42256899	11.2704756	10.10981459	10.75788377	12.11836568	12.20144571	10.48122791	11.21935247	11.14969302	11.17582058	11.75289717
SSB	8.837376825	8.530117258	8.590823558	8.429070289	8.61970262	8.716595527	8.509826584	8.394245215	8.692586224	9.035932591	8.524200568	8.848515255	8.30889772	8.168405669	9.192351557	8.579051089	8.335726933	8.216430387	8.451037212	8.931985574	9.220088535	8.846412907	8.959276289	8.704006988	8.766069664	8.835033021	8.373795147	8.885014966	9.090215763	9.138488023	8.840055835	8.782728634	8.507449906	8.700129047	8.383791595
GPNMB	9.872187882	10.67585628	9.205755283	9.298883345	8.869078028	9.107169902	11.67666744	8.490902868	10.48735754	10.30975587	9.609651719	9.78223883	7.688691144	9.023749404	10.61867276	9.532773084	6.959182176	9.157778946	9.654536822	9.778379064	11.06144635	10.3012166	11.25777556	10.19242793	8.404269638	9.883054518	7.896868821	10.11999697	9.902674697	9.651965611	8.267658054	10.0034439	9.640954617	8.950707295	7.772887469
EIF2S1	9.328160087	9.138085704	9.525654168	9.182649463	9.195278459	9.615315482	9.192271806	9.641282741	9.817902173	9.418234539	9.672988838	9.620296089	9.418490241	9.403403971	9.809745709	9.417090315	9.513959399	9.270285305	9.356196705	9.861855073	9.641191284	9.523567824	9.885149582	9.959692744	9.613852041	9.651132075	9.325774741	10.06320961	9.680813413	9.577131269	9.5893655	9.755749266	9.596674394	9.401264416	9.043355838
HAX1	9.590389618	9.560002826	9.532659608	9.45997213	9.44175593	9.297659817	9.357922749	9.564905831	9.732819435	9.558687502	9.459834518	9.551263966	9.305001363	9.426265332	9.610808573	9.361644136	9.552529466	9.392594614	9.528268047	9.562403594	9.939801988	9.560002826	9.668101208	9.848571786	9.743166024	9.70423714	9.585686157	9.902089655	9.76289675	9.701329046	9.575421844	9.708119993	9.346164077	9.566710415	9.505601828
NFE2L2	10.64681163	10.86256487	10.6762367	10.70284045	10.55870245	10.70365581	10.69790603	10.81193598	10.88005115	10.65286504	10.68482265	10.98042488	10.66093654	10.56554307	10.65758989	10.95221854	10.66022361	10.59398947	10.87601912	10.67570843	10.66788224	10.78911599	10.86083619	10.48092787	10.76159758	10.4125814	10.4005309	10.88321988	10.58838531	10.68482265	10.30103158	10.62075767	10.7254079	10.68482265	10.93491613
TIMP3	8.819373299	9.400208097	7.851225818	7.262755004	7.986141977	7.808578809	8.004110506	7.284007894	7.523573444	8.995729786	9.612168251	7.217289981	7.101930098	7.28917802	9.568116607	7.649195835	6.567797193	7.300359827	7.336436671	8.459502863	9.847365691	7.574996796	8.508566687	9.4306144	8.074146848	8.257944503	8.427839697	9.579960016	9.581198221	9.55343279	8.27864275	9.556339421	8.702556658	8.560758495	7.513549616
MBNL1	10.44238602	10.39531323	10.27039101	10.47798823	10.34825253	10.14062714	10.11990369	10.1930774	10.33252114	10.12221686	10.07564338	10.21461418	10.25413917	10.06827799	10.51250328	10.29442881	10.07892268	10.16019666	10.14111798	10.05342097	11.09012982	10.41610757	10.60005393	10.09378936	10.32372952	10.38266328	9.685491703	10.11603175	10.41989631	10.57454459	10.04153977	10.1562628	10.11183614	10.15361282	10.72424721
MFN2	8.234400236	8.138530913	8.575671215	8.18269571	8.388351959	8.148273998	8.221370796	8.414695861	8.108608077	8.39481101	8.092567526	8.185925881	8.354073934	8.293754286	7.952119843	8.191464079	8.52440961	8.361562361	8.554326118	7.927190899	7.740985583	8.414245899	8.289158635	7.754497411	8.433340532	7.934024329	8.31497326	8.159817679	7.978079647	7.87403886	8.092015019	8.376776579	7.581912296	7.941566474	8.660589882
RAB5C	8.176830306	8.182034304	8.230460521	7.929599084	8.117353344	7.611956424	8.423260742	8.408402634	8.255322619	8.688500057	8.34780797	8.547888281	8.413683064	8.143996875	8.390995761	8.194311119	8.618207582	8.126282624	8.269327186	8.447412768	7.719369434	8.151021804	8.332062914	8.392385314	8.00965829	8.196699657	7.878975889	8.371935556	8.670598498	8.081883526	7.636550416	8.359235108	8.320154721	8.202327616	8.318956708
NMT1	8.074528212	7.810176733	7.802535285	7.573480664	8.107072831	7.843081632	8.008181461	7.726157549	8.342987474	8.00506294	8.231677482	7.743149166	7.477510745	7.677680834	8.4362304	7.823919002	7.527380397	7.57279589	7.889895812	8.2342594	8.93218488	7.907176396	8.497393018	8.555632853	8.32001042	8.526853948	8.051672006	8.511092519	8.753974399	8.595173624	8.324594383	8.461298901	8.17210129	8.269929146	8.479313275
YBX3	10.63146178	10.37474506	10.53737371	10.10260966	10.15779659	10.49816541	10.3402337	10.1594452	10.49705219	10.43817477	10.71305757	10.18827119	10.13513059	10.17312623	10.59602961	10.20230075	10.08345703	10.16130535	10.49110902	10.66098776	10.9494859	10.33052293	10.7367519	10.59201081	10.14589459	10.62233838	10.27753413	10.75198554	10.72008482	10.72755016	10.57934707	10.53527033	10.82069077	10.35355214	9.953984577
IGFBP7	11.24236177	11.11665876	10.45297697	10.6786807	10.66520789	10.71069291	10.55636153	9.773833306	11.42584669	11.62294888	11.62681544	10.93780263	10.17335335	10.50309646	12.00999505	10.40627961	10.05597928	9.380282811	10.30965113	11.87665583	12.20216392	10.24714616	11.61952086	11.92685218	10.31869139	11.70088967	10.95856573	11.71555781	11.71137584	12.42404861	11.59897942	11.85875471	12.28983111	11.09387885	11.15593996
PUM1	10.58813521	10.2804821	10.36284054	10.39630023	10.59473494	10.59392711	10.38355583	10.27784316	10.25926259	10.29444863	10.08078668	10.28124012	10.36481487	10.50714215	10.28138806	10.50553804	10.30696686	10.32024202	10.40948622	10.27891256	10.10430069	10.21919269	10.23817371	10.0949544	9.968678407	10.24084996	9.835304704	10.16888179	10.18755345	10.17957292	10.21049889	10.03693887	10.09013313	10.4885198	10.38981901
BHLHE40	8.570719488	8.037121594	8.09228627	8.439899178	8.630444094	8.066819953	9.055046574	7.428458934	9.745152999	9.397612069	8.786689468	8.072583178	7.937697118	8.381644947	9.777802656	8.555445968	8.858163485	7.559770567	8.46546972	9.889502673	10.28279824	7.959369503	9.858413927	9.617161089	8.75535355	10.02922752	9.090808109	9.08473171	9.55204853	9.975072797	9.417871961	9.744708006	9.987078945	8.584890136	8.663355993
NUDC	9.223655129	8.969092645	9.196914006	8.639897103	9.058964752	9.137134322	8.821890371	8.992677878	9.008262047	9.053008416	9.163304701	9.055942086	8.733110986	8.938865041	9.126492273	8.99733352	8.848935501	8.85826101	8.914550263	8.95305525	9.470398952	9.168162278	9.14109748	9.254751012	9.356229103	9.117298874	9.004444207	9.457817997	9.274335085	9.278595288	9.185498774	9.206860614	8.98037455	8.943599564	8.909314772
TERF2IP	8.716232315	8.559684613	8.35641501	8.460529782	8.563451167	8.400395753	8.628200236	8.321577077	8.616384478	8.712000006	8.462958769	8.089541361	8.22340617	8.298155625	9.096198243	8.403707892	8.211417649	8.294593277	8.378815976	8.83847966	9.839734334	8.612450088	8.804340677	8.87363468	8.266326876	8.926800553	8.321161434	8.640337449	8.988729579	8.955165543	8.476712068	8.513652781	8.519448674	8.578826439	8.741275039
TMX2	10.41684679	10.36245207	10.40275212	10.26634565	10.52903883	10.33319767	10.32261247	10.6549813	10.47589725	10.39774128	10.33201132	10.40231251	10.39075152	10.15078796	9.960994376	10.34140623	10.2245111	10.21941129	10.32261247	10.16995359	9.832642713	10.52148618	10.16160136	10.05093355	10.75684539	10.23599404	10.37890826	10.68146096	10.18909429	10.05151513	10.539695	10.32868738	9.811832117	10.2798918	10.00639171
ARCN1	10.2342795	10.18575352	10.36316344	10.14075692	10.36002702	10.22584285	10.25053279	10.18716548	10.21162774	10.36590811	10.59572365	10.25992669	10.28415592	10.20229424	10.19081369	10.00604497	10.18067132	10.08755265	9.974313921	10.39464508	10.20342767	10.33458258	10.28160319	10.3839189	10.45398948	10.45638247	10.57803684	10.25774634	10.26861999	10.27251169	10.5515524	10.43045124	10.23953987	10.24494569	10.39912402
UBA2	9.041890349	9.247078665	8.971745215	9.098059175	9.039062695	9.14341638	9.070769283	8.740318271	9.211154167	9.13080347	8.942727448	9.193271488	8.672363699	8.347837242	9.354529997	8.948225223	8.628405441	8.42113682	8.775019105	9.228580987	9.527286854	8.952513095	9.288666791	9.279259802	8.823935494	9.280451292	8.516698358	9.266748351	9.288721668	9.511419685	9.381169398	9.395870203	9.126314162	9.376498668	9.080890938
FBXO7	9.204992196	9.1965715	9.194067423	9.249394797	9.32074755	9.057359988	9.235999671	9.218240391	9.471846825	9.348147027	9.17930251	9.264464364	9.276190603	9.182414409	9.253991808	9.279493964	9.228291829	9.276431937	9.494921674	9.360036615	9.546671598	9.446253637	9.568439066	9.328527532	9.377748352	9.285586673	9.229296495	9.302836426	9.386084608	9.277343187	9.230900161	9.316846797	9.060053936	9.279015494	9.638501304
GNAI3	10.18302992	10.23498696	10.29200077	10.11645373	10.28794619	10.2103616	10.15155677	10.26903227	10.37739938	10.62537228	10.43279544	10.4047274	10.32089462	10.338833	10.36905608	10.39295999	10.44803617	10.30400757	10.13091624	10.40742878	10.27424832	10.49308494	10.53163148	10.40621267	10.6623223	10.37749852	10.29412977	10.58694506	10.50561125	10.35070285	10.33191621	10.4963691	10.44537922	10.19210813	9.903319379
CHD4	8.258233841	8.152306879	8.459116389	8.012845716	8.462165458	8.22211804	8.141220108	8.329117972	8.283035065	8.214727688	8.36285929	8.149003174	8.224324497	8.495068506	8.582615585	8.152300442	8.099931655	8.279836874	8.314337571	8.392408767	9.163935476	8.077885101	8.391595823	8.504917514	8.385149049	8.472598722	8.380481492	8.398360681	8.328276608	8.457242155	8.541852142	8.396428062	8.291245313	8.196457849	8.37096523
HTRA1	7.852683291	7.857404468	7.23609608	7.190561575	7.466322981	7.532718146	7.126852503	6.920610476	7.864354845	9.265621928	8.479145641	7.359960483	7.068363685	7.413096638	8.82562241	7.249506125	7.264992525	7.179324954	7.390614129	8.576945193	9.283910785	7.267937435	8.643500744	9.348217052	7.639683522	7.888868237	8.028560865	9.101888908	9.147357516	9.081548006	7.743362873	8.555898974	8.689664119	7.36656121	7.304948555
LRPAP1	8.756466988	8.845306891	8.812219132	8.459623465	8.870863352	8.702225923	8.954540536	8.768406957	8.43105231	8.540206331	8.976751492	8.823565575	8.564442528	8.443900616	8.735254032	8.516825188	8.771013629	8.451402	8.557417255	8.95407073	8.731338746	8.506203415	8.851941067	9.000072061	8.859813699	8.867616862	8.811246305	8.769503147	9.125335254	8.842622196	8.952817935	8.941149819	8.591762882	8.818119603	8.578822553
ITPR3	9.20697544	9.381162979	9.467621432	9.296489158	9.181755381	9.112026588	9.555991618	9.338956383	9.245836672	9.200911337	9.505499289	9.498198218	9.611559418	9.313521735	8.991337992	9.326463251	9.711607042	9.312102167	9.671330348	9.657724523	8.839983078	9.630164735	9.223120148	9.180538763	9.866286719	9.431942634	9.779933514	9.283548521	9.187757237	8.989312097	9.621144641	9.315942878	9.12664333	9.338956383	9.31423163
PITPNA	9.28271726	9.104633097	9.362289749	9.139774227	9.254154021	9.285267199	9.320289922	9.337797252	9.212490717	9.164044218	9.491993211	9.135156367	9.219014897	9.163921639	9.241027964	9.307483548	9.034954911	9.349752735	9.103300628	9.2671043	9.276600385	9.22664754	9.351681583	9.432378164	9.444243238	9.285267199	9.534660838	9.381308857	9.377145824	9.20248158	9.440802681	9.441397239	9.040914169	9.240140305	10.16665895
IDH1	10.49528201	10.72311377	10.70652232	10.83413141	10.9165885	10.54779014	10.9833539	10.85372687	10.7691703	11.01458361	10.65416945	11.51005514	11.09382427	10.81519965	10.6080933	10.94769098	10.92447228	11.03234512	10.91740311	10.58961307	9.068131226	11.4657035	10.58812449	10.14947928	11.11317672	10.32900253	10.62515374	10.65182681	10.67326461	10.01883471	10.54247945	10.90279584	10.47769919	11.1176037	10.5595627
SELENOW	11.14553381	10.93589395	11.20512918	11.04512575	10.63970356	9.722366993	10.74795536	10.94515025	9.931030746	10.88493671	10.90731594	10.79843054	10.07693953	10.15524948	10.37392511	11.09531508	9.753966131	11.06565888	11.16382856	10.51256859	10.46850001	11.16650798	10.25411986	10.69235168	11.19350806	10.57042367	10.07999732	10.90061682	10.18947472	10.57599321	10.49336856	10.6380345	10.27164319	10.68451613	10.4297945
SLC7A5	6.062262505	6.790476141	5.898445593	6.306386585	5.864791222	6.030628438	5.884632975	5.870561151	7.966711	7.117770929	8.05543059	6.260878012	6.44564903	6.883367652	8.135713578	6.412936125	6.931763669	6.099536678	6.108004161	7.971899997	9.989824843	6.24315504	7.990808316	8.353897427	7.092474508	8.134162577	7.03184602	9.187876534	9.07212405	8.684894472	8.331934998	8.759265817	8.930667722	6.30487816	6.476955196
AMD1	8.916914325	8.911004801	9.124644161	8.823388151	9.081404453	8.991439492	8.912596884	9.045659514	9.007948502	9.224329023	9.451310044	9.20259917	8.925724223	8.782001415	9.269026999	9.266984337	8.872530086	8.766525981	8.84002794	9.333257814	8.900859078	9.324582404	9.513630158	9.351899702	9.5936965	9.325043731	9.060703643	9.412516237	9.105419029	9.27732496	9.276218161	9.53880144	9.260844989	9.031433779	8.814359018
PSMD1	9.69515203	9.544999368	9.843919083	9.376923868	9.578841042	9.598133854	9.473729904	10.18057975	10.08052532	10.23760226	10.3058944	10.15082573	10.12134687	9.996145616	10.24679704	10.04114978	9.988158578	9.928030004	9.505512512	10.23029156	10.22534884	10.11208684	10.21070509	10.05068471	10.58607643	9.961254358	10.04957292	10.55743987	10.19500787	10.21797056	10.17852102	10.32255887	9.816442792	9.50762347	9.937710561
CREG1	10.74731531	10.74636069	10.53639148	10.60469293	10.57562501	10.58275137	10.80678038	10.24180571	10.55396961	10.68346231	10.2212191	10.44610144	10.31482343	10.32143239	10.71877641	10.57766618	10.11371862	10.32000834	10.51204401	10.23563667	10.94491061	10.80241202	10.87487809	10.44791484	10.07742828	10.53784688	9.972403664	10.56352638	10.81973726	10.59252822	10.37787535	10.69146826	10.59749276	10.51781993	10.44793796
CSTB	11.51326555	11.61780425	11.85650306	12.00654476	11.54895244	11.64172107	12.07372637	12.15335697	12.00470111	12.14885505	12.43973201	12.50758778	12.35464261	12.02225236	11.74580079	12.29836651	12.18931262	11.89552935	12.17868164	12.07953068	11.62262528	12.6499048	12.02649645	11.89204917	12.67720958	11.40779851	11.93934753	12.52691672	12.19763963	11.76602954	11.45391732	12.28710304	11.9189369	12.06371244	11.45573479
PCNA	10.42236155	10.47114612	10.13634434	10.33648405	10.35382025	10.03317011	10.25758977	10.22192701	10.77267879	10.57415649	10.08609256	10.60764762	10.13260263	10.00780224	10.67289134	10.38128785	10.347686	9.98285901	9.911084128	10.34674276	10.66795873	10.3954192	10.74937758	10.38457854	10.74109471	10.7694206	10.00958318	10.61157849	10.37651721	10.36993319	10.5327455	10.46792873	10.49707548	10.62573379	10.09552984
RRBP1	10.14080881	10.46546685	10.58264071	10.29196423	10.10804523	10.08195723	10.3541563	10.16814603	10.20940525	10.57550076	10.68789286	10.25255659	10.4766695	10.14883902	10.42947969	9.964752145	10.58140832	10.20952919	10.40147607	10.82629722	9.980232538	10.14470393	10.26071148	10.47957738	10.54224423	10.3541563	10.79345533	10.53706115	10.60361159	10.21951337	10.54139968	10.57709448	10.29855029	10.03956801	10.25227391
TNFAIP1	7.539173945	7.353502202	7.624190195	7.477469861	7.630106784	7.552366645	7.557138688	7.694171903	7.533913165	7.842181956	7.938451748	7.517186752	7.668957104	7.326033242	7.76535609	7.69208363	7.671928797	7.608582648	7.478637424	7.995550003	8.320633742	7.650499888	7.929503948	8.044952798	7.923444002	7.7730397	7.931502678	7.865258775	8.004372035	8.114647793	7.863346406	8.276690483	7.759071375	7.803909526	7.747393427
HDAC1	10.9549369	10.82702714	11.09335185	10.81368827	11.01135492	10.97736267	10.99595037	11.11785987	11.02112655	11.01705408	10.92967307	11.33123617	11.16275468	10.96981827	10.77066521	11.11552766	11.24427062	10.81508489	10.9775844	11.38610408	10.72580694	11.34749736	11.07544412	10.55372367	11.39958244	10.92918456	11.08362405	10.8138903	10.79936281	10.52096159	11.24623998	11.10014314	10.63789716	10.94182677	10.36817147
DDX3X	10.65280121	10.12591364	10.71733816	10.64252768	10.66794176	10.59073093	10.45829119	10.64252768	10.73248429	10.42187655	10.54300298	10.70963008	10.34419186	10.24625538	10.69695493	10.81285273	10.61771263	10.23522467	10.76343186	10.99812532	11.19774461	10.51508752	10.70904968	11.07233396	10.52585074	10.64355942	10.44148782	10.39998496	10.85364473	10.94311961	10.40114073	10.95460175	10.75086506	10.49343867	10.9055167
LGMN	9.706342545	10.40634341	10.02330153	9.930686999	9.478787631	9.797687478	10.33962595	9.560810771	9.600242947	9.626586069	9.949984703	9.931030319	9.540839754	9.004348099	9.581657516	9.939724279	8.672435464	9.530300965	9.774075231	9.444303774	9.951212577	10.30038479	9.809891364	9.681826011	9.243499415	9.40977581	9.016582373	9.849738136	9.811789485	10.2260628	9.291082393	9.908353224	9.859266594	9.391262714	10.08190815
PLS3	9.543571733	9.459297208	8.644680477	8.380077081	9.219680096	8.754028358	8.942494328	8.016565821	9.429564629	10.09286727	10.00405205	9.036147252	8.459531068	8.455405121	10.11949097	8.712129596	8.363135636	7.886636979	8.413595775	9.478416711	10.07547419	8.514948028	10.0956374	9.994412814	9.012639481	9.611566015	9.0852257	10.11060633	10.15532422	10.36955652	9.297175438	9.826118359	10.12994719	9.509651386	9.161232755
ERP29	10.56295997	10.51273413	10.29498027	10.36056432	10.43570262	10.3852439	10.40272598	10.39239416	10.49774707	10.71252592	10.44236603	10.46090576	10.30563591	10.44869094	10.45972306	10.35079813	10.27854606	10.39314543	10.16075841	10.28181495	10.55333632	10.48805404	10.50528846	10.56520873	10.51889049	10.50578232	10.50908031	10.45033698	10.71497835	10.33134141	10.38613685	10.51981134	10.11903913	10.78651595	10.09402392
RPL3	13.72571635	13.53783389	13.47403891	13.47403891	13.68788723	13.56021239	13.54241165	13.56085013	13.35965489	13.63116415	13.3412537	13.4365716	13.39428371	13.51337837	13.43430357	13.577009	13.27092628	13.47403891	13.50232094	13.23410038	13.46747117	13.64731373	13.49118777	13.34161196	13.46171462	13.47403891	13.22530402	13.36227159	13.61665616	13.25187521	13.3500734	13.28318931	13.03982696	13.66707338	13.2624796
CTBP2	11.63094116	11.21009717	11.31533465	11.12637747	11.49328964	11.21009717	11.32322134	11.28127102	11.12319001	11.35005074	11.07097193	11.1917031	11.33422469	11.42031089	11.09180954	11.19371242	11.24649429	11.27947755	11.42869127	11.08214926	10.41095979	11.23166617	11.10871031	11.00975757	11.28013205	10.94456818	11.24090981	11.45527522	11.02342546	10.92008328	11.1733385	11.22702707	10.76701336	11.42009491	10.98654048
SNRNP70	7.685025196	7.59107968	7.817432516	7.490866944	7.524475033	7.397205599	7.315176828	7.413846072	7.729854959	7.759717932	7.715021836	7.372410371	7.430705358	7.540541647	7.865307601	7.338863727	7.53834927	7.33112907	8.017310752	7.857158527	8.663464604	7.587274335	7.753488381	8.16071846	7.943992594	7.907411673	7.672694919	8.085609381	7.951721686	8.162118861	7.739342993	7.848134788	7.838241536	7.387727415	7.689876966
RAD23B	10.38967608	10.5725746	10.6665469	10.44223424	10.62545633	10.63029327	10.5729426	10.68429609	10.57164223	10.63302608	10.65542738	10.82827994	10.55615513	10.53326033	10.66387019	10.55329895	10.48421317	10.27644534	10.39273257	10.62156673	10.49378596	10.74028188	10.6361264	10.5719024	10.61047334	10.61760646	10.3832555	10.55880531	10.66484054	10.36005819	10.19887608	10.75126905	10.56754719	10.58523869	10.50098914
SRRM1	9.689709185	9.570802059	9.779922708	9.493242098	9.880225379	9.706839821	9.64832661	9.472304427	9.671886351	9.614793582	9.491211089	9.524750411	9.620341311	9.50654596	9.765807149	9.623786614	9.385489964	9.505131578	9.655155135	9.644736232	9.98370654	9.665084444	9.649092227	9.615184369	9.620501659	9.823539632	9.307750918	9.711784525	9.713751444	9.620446594	9.490672263	9.67007791	9.450467047	9.480683222	9.605000893
NDUFB8	11.28555322	11.09102611	11.12896775	11.09546176	11.27111208	11.02877656	11.08480154	11.27922261	11.09569079	11.07509887	10.96649049	11.32831933	11.21220032	11.16041992	10.95723095	11.21506415	11.25356048	10.99244003	11.33905108	10.9409046	10.94829247	11.28536874	11.13485559	10.79158595	11.40465001	11.0077243	11.05952139	11.15097429	11.02700714	10.94011736	11.20663384	11.07882016	10.64496961	11.1725355	10.85794885
ENO1	10.80887301	10.8716623	10.69831911	10.73454954	10.70374357	10.59706369	10.66427922	11.20597571	11.5015099	11.39319592	11.56203517	11.35626262	10.84810774	10.89336272	11.35835402	10.83949894	11.04021482	10.65493811	10.43421278	11.50259285	11.38273114	11.07808006	11.67448994	11.39026043	11.79383861	11.64873097	11.48222527	11.76505869	11.621655	11.73377053	11.69145746	11.63532283	11.60065156	11.11578793	10.80581194
PSMD13	8.643098932	8.616229815	8.813089483	8.546694981	8.681487562	8.255920098	8.419172407	8.895261981	8.659086945	9.008335889	9.083030972	8.813089483	8.769535729	8.543655186	8.912688178	8.537906507	8.72749258	8.596697157	8.486646334	8.966192256	9.195263505	8.878926341	9.043312883	9.004958803	9.217681744	8.894679238	8.864010658	9.004363855	8.761100535	9.069722026	9.199700754	9.041617054	8.760328823	8.686012907	8.718990319
ILK	9.72547788	9.563966608	9.579975775	9.233545819	9.542532019	9.30564934	9.499945456	9.523013609	9.284361598	9.679629315	9.498158478	9.437049452	9.507622283	9.311733273	9.703500592	9.349929475	9.219524156	9.517438931	9.4355877	9.358128162	9.807702148	9.606349889	9.65398101	9.150165816	9.573209576	9.351003821	9.629261856	9.526280916	9.55185128	9.562673369	9.316979219	9.599388607	9.241637531	9.354278108	9.218597239
BTG2	10.31332715	9.400247884	9.284545474	9.747627408	9.490959987	9.590049976	9.35173682	8.596069849	9.949157874	9.205774879	9.17707185	8.644544774	8.922260024	8.880978984	10.09481941	9.09624752	8.522186136	8.917666694	9.159781516	9.629776021	10.48720551	8.948029767	9.743492363	10.24676572	8.761369884	9.810283455	9.164852016	9.752174431	10.31765851	10.19123493	9.395194797	9.548651014	10.06332844	9.651036287	8.952525163
CAPZA2	10.24980645	10.56656936	10.5500169	10.52359733	10.26560443	10.50753117	10.47989445	10.47397375	10.18521392	10.62869747	10.62286124	10.8584294	10.61820072	10.29404422	10.47027522	10.55298029	10.4542894	10.35460094	10.18974525	10.58890505	10.19702792	10.64506777	10.6018442	10.35601307	10.48996693	10.46941742	10.27163443	10.59689239	10.70328566	10.54524916	10.20679599	10.55676063	10.53405991	10.53713251	10.80535944
SPCS2	11.77847497	12.01649349	11.58630179	11.51518092	11.76922532	11.60590619	11.56566038	11.45187986	12.14174895	11.85299424	11.77887221	11.63644929	11.56091902	11.71171431	11.98662871	11.72899498	11.59582992	11.47858524	11.65333034	11.82487516	12.06487576	11.64783978	11.98533839	12.35834474	11.70460643	12.18237647	11.58376055	12.13583013	12.18466925	12.15851878	12.00555777	11.8413981	12.06564979	11.59288457	11.29048245
DDX1	10.25725774	10.08329853	10.19172678	9.990673983	10.04265435	9.935205306	10.10115874	10.08384645	10.05805866	10.24872048	10.22819909	9.988637851	9.930374087	10.08469285	10.10260297	10.0324	9.819987865	10.02755504	10.07868759	9.909568612	9.928717918	10.2421703	10.05593402	10.24101489	10.21547925	10.16922998	9.951434603	10.03473775	10.29798503	9.96262839	10.10937995	10.10532395	9.906696988	10.19264353	10.05379241
ATP1B1	12.3459423	12.48424573	12.7336325	12.9400943	12.35004438	12.78624903	12.88118537	12.88252298	12.88528377	12.48791148	13.01293783	12.99254122	13.00662383	12.96855446	12.57240251	13.02991372	13.22962335	12.81825383	12.93348425	13.31157317	9.55189807	12.67048692	12.4624768	12.46688746	11.95184741	12.60115574	12.46861428	12.51612942	12.53007051	12.88342392	12.04718113	12.52652859	12.97631641	12.59163053	13.30777563
RAF1	8.62847255	8.435480892	8.641086576	8.526848078	8.621628691	8.41211483	8.554412996	8.492354367	8.193423071	8.564519202	8.518111015	8.532911954	8.677851365	8.219142582	8.446140781	8.613310051	8.307095824	8.496999091	8.724412127	8.559161471	9.003613126	8.883474527	8.545850016	8.637302482	8.642100883	8.531313313	8.308700165	8.41996789	8.589020935	8.571187979	8.541202413	8.487485533	8.24173889	8.505681713	9.129721362
SREBF2	7.530029821	7.759280663	7.98785308	7.731078374	7.876207109	7.688548782	7.902559346	8.202974206	7.448746498	7.741568973	7.42562859	7.991889399	8.07938977	8.075786307	7.28936332	7.710944432	7.736462507	8.105066761	7.692736196	7.384919129	7.255272755	8.070327983	7.355416188	6.783510909	8.1676269	7.37308717	7.949239103	7.167528341	7.430824195	7.183108989	7.688548782	7.7160024	6.847703164	7.672785922	7.254760173
SLC2A1	6.399780644	6.443985084	7.379116854	6.817076858	7.366479076	7.014054549	7.167432704	8.040539594	7.103429633	7.105817135	7.62346984	7.679395106	8.418476243	7.136457359	6.983273525	7.427126943	7.729167524	7.035580093	7.337554084	8.141540418	6.657015041	7.732871436	7.549761077	7.392206099	7.78923021	7.824523805	7.627264159	7.953107295	7.619253999	7.6270502	7.961153	8.008710995	8.263335596	6.811477273	5.883022524
PKM	9.603231572	9.553661109	9.500037845	9.322754766	9.609375146	9.277033918	9.635196492	9.746100838	10.29981569	10.29330871	10.08029031	9.722134141	9.506708901	9.472338041	10.45808127	9.399844723	9.778256184	9.481605464	9.282691795	10.50493052	10.92907926	9.62044258	10.33240469	10.49178442	10.28619324	10.61492767	10.6383429	10.81946715	10.72140603	10.51344744	10.73479639	10.50283169	10.39940713	9.789309259	9.459181903
PSMC4	8.467412393	8.593484112	8.592238761	8.122312182	8.436748336	8.113189475	8.195587549	8.811570793	8.829356341	8.98299	9.079708617	8.794968712	8.824796491	8.787400523	8.838059437	8.700814725	8.85873354	8.348955083	8.207765036	8.668378802	8.927096965	9.002725106	9.021967935	8.701201059	9.078618426	8.863233313	8.618924763	9.251419281	9.298867288	8.794783096	9.015164262	9.102020602	8.644926539	8.540967647	8.472797404
CDIPT	10.51414995	10.41801162	10.45862932	10.45197513	10.43680348	10.44048171	10.47416048	10.32627635	9.991715137	10.28757718	10.20696868	10.12445276	10.16770552	10.17959547	10.17958655	10.36416832	9.818377214	10.53399266	10.39321236	9.996771454	10.75112707	10.5961087	9.890440313	10.21261246	10.21561863	9.867940466	9.816985695	10.1316349	10.33544957	10.27416452	9.647038822	9.998311011	9.982663268	10.22747527	10.76135436
COX7A2L	10.37163005	10.26044393	10.39748083	10.18922294	10.49306015	10.22151334	10.429798	10.3333652	10.10279691	10.19365889	10.20108805	10.12450746	10.10533143	10.39962711	10.02330103	10.27573305	10.29696894	10.21629397	10.35288333	10.01537348	9.701607407	10.49588232	10.23086699	10.06099465	10.15980172	10.17462124	10.05489539	10.17955535	10.06427784	9.938023657	10.13853191	10.07057932	9.726935181	10.46878945	10.04507412
RPS3A	14.05428714	13.95406628	13.98355481	13.97839668	14.07458302	14.0327959	14.02333842	13.95115074	13.84305119	13.88477312	13.76063336	13.91585793	13.80598908	13.95453187	13.87551928	13.89628994	13.81564911	13.91488994	13.93210975	13.81164436	13.87927149	13.9609605	13.84242764	13.79740003	13.87761099	13.93621843	13.70487792	13.8092541	13.88521279	13.84101969	13.8454838	13.76512377	13.75720848	14.04044854	13.79969467
SYPL1	10.08167351	10.03128799	9.918685565	9.845756569	10.16240773	9.936043814	9.976857765	10.11267448	9.986697279	10.18519445	9.848087049	10.03487605	9.806617159	9.997743907	9.978414315	10.12615536	9.82923205	9.97511344	9.320513192	9.837916311	9.935893964	10.20190077	10.22528943	10.02157317	9.731005704	10.10968248	9.63058992	10.25819437	10.24600394	9.772023065	9.766168345	10.11166331	9.832209913	10.23137643	9.491822199
BGN	6.513527305	6.668748906	5.554435437	6.139878151	6.214005025	6.323554322	6.338336353	6.256419755	6.804783721	8.306251317	6.724926295	6.367175486	6.126896672	6.347400401	8.018073949	6.18952743	6.400921851	5.925541647	5.91741786	8.184444116	8.676868161	6.092139079	7.825611473	8.115763142	6.322056502	7.227172771	6.646708271	7.232923878	8.052638864	8.516862755	7.323719358	7.304587393	8.290695133	6.370540247	6.210277587
TARS1	8.941596949	8.958006982	9.278099481	8.739646977	9.036111847	8.850130781	8.818255414	9.305309776	9.232657722	9.328179496	9.160119156	9.077095971	9.167399941	8.958848131	9.027658446	9.072873536	9.214593625	9.028426272	9.000262522	9.361411787	9.068731248	9.285252858	9.124004773	8.98767304	9.271926918	9.123917386	9.030033025	9.415079677	9.026852309	9.007753313	9.290488213	9.214564457	8.840436311	8.833217769	8.74348382
COPE	8.94883168	9.308402529	9.180901069	9.147291858	9.054253012	8.956063366	9.29678226	9.409147684	9.322580562	9.599655958	9.621814112	9.47157168	9.449853523	9.303224708	9.318043152	9.224337374	9.554484887	9.17160636	8.983770809	9.128787777	9.153554424	9.475107003	9.448478047	9.453885339	9.625236883	9.649054954	9.699620188	9.373760178	9.644336845	9.33802994	9.684187998	9.61651961	9.213888378	9.166486598	9.034503078
TXNRD1	9.294486589	9.361227329	9.556670842	9.277547753	9.654521318	8.858201601	9.57200257	10.33008316	9.55167839	9.963393055	9.786244238	10.08392252	9.877067825	9.413532349	9.701129718	9.743534016	9.298272628	9.384994343	9.434774675	10.66289721	9.396838408	9.931834391	9.82415313	9.719243463	10.14784308	9.772669535	9.609382785	10.34260711	9.640869953	10.0550606	9.381333577	10.09010299	9.660554017	9.3457398	9.501594999
PSMC3	9.096345745	9.072378112	8.910030654	8.739778655	9.099061952	8.840818929	8.99136837	9.235828647	9.070315243	9.222067327	9.258478264	9.197093762	9.010478091	9.146302104	9.22999176	9.014756238	9.055828336	8.834176809	7.915524897	8.875145568	8.988194194	9.332115875	9.247437303	9.318646721	9.374928949	9.37134731	8.982908536	9.418689738	9.063640669	9.051296724	9.17971604	9.302995017	8.653349006	8.901647558	8.557651867
NUDCD3	8.352647705	8.144614227	8.026140236	7.916720335	8.04163556	8.054655652	8.069127541	8.085080939	8.051177769	8.222711396	8.078841441	7.896256433	8.107350316	8.045532914	8.009766546	7.91036923	7.983428656	8.092781967	8.069769075	7.862138351	8.219853897	8.129949746	8.014925922	8.119069056	8.255225025	7.991473456	8.126731099	8.122435625	8.077808964	8.075590169	8.01508245	8.143785283	7.798395091	8.177075261	8.003228818
RALY	8.825449716	8.840146629	9.063430491	9.050417479	8.760515559	8.533802687	8.87727437	9.219096323	8.695546067	9.083295849	8.821664191	9.061927071	9.220902112	9.04704257	8.737374138	9.050254516	9.175028846	9.309000498	8.870416154	8.913862552	8.828164725	9.256643816	8.789699555	8.911835011	9.354215129	8.741396624	8.997825216	8.761988382	8.832133155	8.465553758	9.077117548	9.057170111	8.35912117	8.734491607	8.621590178
AKR1B1	8.785116527	9.224368632	8.369872259	8.759213143	8.651971578	8.147877688	8.870343956	7.952095848	9.009568674	9.464986603	9.289242039	8.404499232	7.800844203	8.217816077	9.422055559	8.734340153	7.656215831	8.175448962	8.608472962	8.701436916	10.58200332	8.846569236	9.437551863	9.377429603	8.357572307	9.201988178	8.162476532	9.15407411	9.534801852	9.482195489	8.788916893	9.352159588	9.426942439	8.320891574	8.453987948
SRP9	12.21907304	12.20490065	12.19051033	12.20834054	12.30816385	12.274161	12.19053596	12.07356327	12.17409674	12.26439588	12.17088348	12.34588007	12.27055293	12.162319	12.12596138	12.31310744	12.20868877	12.01906006	12.1190403	12.07310212	11.73322304	12.14026051	12.28942419	11.90529519	12.04514574	12.08780513	12.03488238	12.09167296	11.99325136	12.12335429	12.01803337	12.08470289	12.17779084	12.37616507	12.22161311
PSMA5	9.883935035	9.857517907	10.03356929	9.778531874	9.933920826	9.929566451	9.842557052	10.49691594	10.51193671	10.30475731	10.38156076	10.24103378	10.07663181	10.13390578	10.26762127	10.18245178	10.39092618	9.943946503	9.846311322	10.32525603	10.07540947	10.23830087	10.67334976	10.22445527	10.53401843	10.49328065	10.20478757	10.68342019	10.37415836	10.29429467	10.49112172	10.44497558	10.13215383	10.28521615	10.16775401
FDPS	9.19026934	9.1906984	9.233875696	8.944520159	9.387865055	9.029775721	9.14665009	9.426403818	10.20952205	10.17456366	9.652003799	9.795503292	9.603889313	9.273032071	9.891416999	9.328738582	9.680609137	9.055675113	8.814692881	9.884864219	9.569779674	9.37800301	10.24195234	9.508685815	10.37416871	9.814214215	10.06770156	9.922083605	9.939027032	9.699867153	9.91231236	10.78411613	9.490705132	9.929526973	9.146971547
RAB5B	8.278983426	8.521016669	8.691745342	8.451121972	8.562908749	8.043666235	8.556578882	8.467813462	8.257123602	8.841052066	8.597898858	8.38760271	8.709194232	8.420951723	8.075892606	8.498458348	8.648382314	8.591521657	8.467813462	8.509875332	8.203912069	8.683871651	8.378493144	8.206046872	8.775877729	8.306169247	8.694477897	8.269979607	8.552904477	8.442851718	8.497863776	8.283568931	8.168286925	8.399400558	8.132070924
HNRNPAB	11.45996515	11.29389636	11.51457255	11.33001479	11.57354096	11.22205375	11.37093428	11.66933828	11.39414044	11.37369887	11.44345661	11.48047224	11.2697859	11.250967	11.2580667	11.54562232	11.55457455	11.33043093	11.38932337	11.3230234	10.80169842	11.53638588	11.29554642	11.17492588	11.80112858	11.30281702	11.25396592	11.36689829	10.68911435	10.72000087	11.25607478	11.50966806	10.94944006	11.40097548	10.77579735
ADRM1	7.994832001	8.026802256	8.362137772	8.054676022	8.04264132	7.976958488	7.877965627	8.477317829	8.34035322	8.275453579	8.400789085	8.198148123	8.432178871	8.123945825	8.294281845	8.027719601	8.284206892	8.141603922	8.047955445	8.362603384	8.681881255	8.144084091	8.284206892	8.498584053	8.751756186	8.375112386	8.418749628	8.562458019	8.449596112	8.346285182	8.730053378	8.585332134	8.280035799	7.944671279	8.067686147
OGDH	7.680322656	7.637297904	7.928517674	7.685323448	7.663225527	7.662667079	8.002973446	8.141008001	7.68133359	7.965297484	8.153798985	7.833015628	8.283032037	7.599279062	7.723368484	7.947488621	7.847516677	7.987301031	7.779453088	7.856314065	7.716272166	8.048283942	7.71158741	7.564241833	8.292796281	7.486796236	7.481967163	7.894290489	7.719961325	7.32805819	7.411165411	7.870029156	7.289337582	7.48453452	8.430925143
APEH	8.465220931	8.767477944	8.533314815	8.567244418	8.520116832	8.319999789	8.592238761	8.880914925	8.631848073	8.820190531	8.969200334	9.045737696	8.854337261	8.628882595	8.571399821	8.674422884	8.67301737	8.831755351	8.429629786	8.611016548	8.372028245	9.062829242	8.503409876	8.733462886	9.232922177	8.602714891	9.00397151	9.154610598	8.707727935	8.492619669	8.882692741	8.933896668	8.266210892	8.634337974	8.253080665
MKRN1	10.40233741	10.5140611	10.53361063	10.61147816	10.58451821	10.16724424	10.61377579	10.47592253	10.06142779	10.44246456	10.12626036	10.69872878	10.50629217	10.42587353	9.728073583	10.52687415	10.38909578	10.59258556	10.38991783	9.899286295	9.547157828	10.68339217	9.986870021	9.660634339	10.39310752	9.872470756	10.21506504	9.844314307	9.799387701	9.622500997	9.896203274	9.872932813	9.639620922	10.3514427	10.09387049
SDC1	9.431335532	9.757543338	9.537123749	9.563379656	9.641770553	9.605807951	9.866742529	9.953737339	9.681361721	10.04755	10.1842996	9.692200256	9.864379596	9.794762858	9.86959256	9.671220233	9.807275616	9.905669449	9.600311157	10.15637047	9.200739801	9.701893083	9.54420533	10.55705562	10.2078648	9.967830338	9.972403664	10.51164798	10.22158649	10.00385743	10.1641761	10.10050203	9.948691387	10.01947112	9.472369174
ARHGDIB	10.66940283	10.49978524	9.622624815	10.58870215	10.41668218	10.05999887	9.809125788	9.741737762	11.38370314	10.98921925	10.68541397	9.643519599	9.057103052	10.27358481	11.66747338	10.12507667	9.71991251	9.367068733	9.674793634	11.08696812	12.46412848	10.05581103	11.51253645	11.37719248	10.00225069	11.32897122	10.21848895	10.64340521	11.44026047	11.51573433	10.49997716	11.02007643	10.98785752	10.34271212	10.52537817
CCN1	9.464321568	6.554939343	5.795455036	7.020750519	6.639800425	5.47681254	5.935970877	4.433135959	7.677838455	6.7812357	7.066642925	4.483668775	5.807735037	3.948828216	10.19597502	5.475624165	4.956270178	4.346677981	6.06012248	7.406472852	10.06881497	4.679349076	8.440067498	6.935135849	5.129463683	7.285179436	5.843443478	7.438488497	7.551425739	9.362493532	6.81483248	7.361286802	8.845409262	6.985181922	5.610718908
SEC11A	11.64153689	11.25287304	11.42185379	11.19618445	11.48561889	11.45761309	11.37552443	11.41872086	11.07309589	11.35653328	11.3273457	11.2857909	11.34759419	11.04230974	11.2819851	11.27976111	10.99982851	11.23944798	11.32338667	11.22325973	11.28326124	11.47237389	11.2435983	11.23527062	11.36839664	11.29374619	10.83091283	11.24261893	11.29862829	11.18251881	11.39668335	11.08752772	11.06298548	11.43082275	10.9788107
TOP2A	7.960401199	8.292132611	7.874155284	8.258760441	8.534779411	7.941307789	8.130900062	7.895005931	8.602217108	8.33128086	7.602183681	8.586793913	8.490653616	7.611153594	8.410428683	8.210127414	8.337326731	8.136954001	6.753192382	8.089974813	8.848723701	8.04877219	8.596518405	7.797803624	8.655347343	8.667928293	8.152215264	8.588930587	8.212722691	7.871828594	8.189677193	8.279025583	8.699835663	8.309342524	7.860672643
PRNP	9.415437332	9.513810362	8.624959695	9.08096102	8.772702382	8.917236613	8.808304923	7.422782093	9.017361715	9.568204632	9.478212954	8.72503259	7.535598914	8.027567729	9.846820245	8.830014312	6.89691269	8.259196116	8.550895144	9.040245092	9.987571534	8.711200814	9.704108983	9.519885977	8.280851714	9.326361561	8.116086203	9.551780885	9.809212997	10.17531098	8.714864757	9.568204395	9.694206439	9.182212282	9.017361715
ANXA4	10.69308099	11.14731583	11.19424421	11.22704543	10.9726747	10.95625736	11.32354649	11.47411176	11.49931552	11.41001772	11.45492963	11.78646073	11.45977873	11.51906483	11.41868276	11.61733402	11.91215189	11.47021056	11.41524681	11.87637583	9.273209497	11.59199022	11.57845649	11.51906392	11.55941474	11.3168113	11.71705555	11.63961866	11.68415976	11.372043	11.35233861	11.75274178	11.27941561	11.47711999	12.29564077
EIF4A3	9.907637028	9.800425458	9.824886728	9.798631771	9.820106172	9.577042148	9.722771533	9.970794181	9.927106762	9.787924639	9.706725243	9.751882153	9.757102138	9.659917241	9.734426976	9.872650967	9.909250075	9.718946538	9.727707848	9.820106172	9.880428663	9.884480184	10.06377273	9.901839771	10.0791447	9.963294333	9.656390175	9.993745361	9.875724691	9.694994467	10.07366237	9.846018045	9.742014469	9.662902517	9.21521811
NDUFA5	10.61207561	10.41249501	10.47791597	10.71517609	10.64729576	10.6831669	10.50283056	10.09684685	10.14236078	10.1325531	9.83209571	10.6390114	10.51230567	10.14236078	9.891294629	10.42060898	10.17451191	10.24677484	10.10845279	9.944858611	9.222761303	10.54280381	10.09151926	9.757585737	10.08586315	10.04349223	9.52079426	9.736985168	9.987867609	9.953082966	10.14380068	9.903590764	9.713995402	10.49880438	10.38272907
ANP32B	11.93374214	11.62050074	11.56271513	11.53875198	11.85304817	11.72082953	11.68239615	11.38983958	11.61078227	11.52314083	11.35059162	11.45903489	11.46236864	11.50991765	11.80757476	11.53157599	11.1970837	11.54799184	11.48979647	11.40169284	12.19751601	11.57587069	11.67687525	11.4552476	11.71332317	11.70123784	11.21723107	11.67574992	11.54313911	11.44615956	11.42769923	11.40449561	11.38519922	11.73068737	11.31303345
SEPTIN11	8.993248086	8.906575365	9.187361509	8.812219132	8.921879702	9.005154072	9.026332398	9.103070588	8.589591858	9.27887793	8.91177239	9.373218788	9.373828314	8.68262006	8.966909866	9.05362529	9.025304712	8.998609641	8.786174242	8.89578668	8.275560273	9.30241141	9.002086584	8.79499457	9.163498633	8.861237729	8.895188437	8.830254265	8.864090168	8.511634763	8.85157099	8.860227053	8.494304801	8.924554315	8.629951608
NREP	9.081762736	8.68727178	8.503604453	8.699165097	9.065662715	8.255783017	8.758799672	8.358163977	8.210479237	9.089806538	7.416576754	7.963188945	8.146563966	8.272418873	8.926321313	8.62303291	8.05713399	8.478966736	8.657223299	8.36018317	8.305261903	8.732777315	8.554300562	9.175065176	8.019519155	8.365724583	7.805369835	7.748279045	8.230835879	8.61529389	8.091456018	7.955897953	8.415340893	8.690271191	7.986451645
SH3BGRL	10.8869194	10.57923049	10.44050635	10.61897125	10.56476946	10.72440034	10.58111868	10.13746402	10.92727985	10.886471	10.56973889	10.59268277	10.21109994	10.40151873	10.79746361	10.61749255	10.10173114	10.1425415	10.34897963	10.66918244	10.96502752	10.68534037	11.01579489	10.66264758	10.14313096	10.50694846	10.32174493	10.23578974	11.03889211	10.66678084	10.28159031	10.65222592	10.36451727	11.31015049	10.77305342
ENO2	5.714927465	5.859860068	5.456341889	5.244845856	5.26710275	5.039781384	5.531067276	4.967135059	5.107220341	5.260865906	5.143948199	4.882068749	4.849553344	4.635773417	6.06707867	5.226450805	4.653215361	4.900092058	5.543567327	5.503938402	7.677260182	5.012106821	5.503132051	5.904943401	4.972954699	5.625759128	5.252616934	5.413636254	6.309621235	6.383071778	5.30527199	5.676726663	6.0207784	4.80822275	5.234459545
STK25	6.996353479	7.174459688	7.294023163	7.178660299	6.888372996	6.616486808	6.614647665	6.911753726	6.554117327	7.069018952	6.793311925	6.511413455	6.670471909	6.674339129	6.806821859	6.866691619	6.683987538	6.699024678	7.076319598	6.445529342	7.206272103	7.485327709	6.934652647	6.851791774	7.027978753	6.635767585	6.614677691	6.859081331	7.049683332	6.989281002	6.947770249	6.941051869	6.385006554	6.621187248	7.033805771
IFITM2	10.25357866	10.29049617	9.955581967	9.983316535	10.27370718	9.724767096	9.480842236	9.760640188	11.41496118	11.50814578	11.45618572	9.74233425	9.555479328	10.37598291	11.29698793	9.847776973	10.14937554	9.661181672	9.795189325	11.48192424	11.97639613	10.20324279	11.79618405	11.18651268	10.23279091	11.55497923	10.97186192	11.16145224	11.70475966	11.75672349	11.64652551	11.34841185	11.98007987	10.11921205	10.4188655
PSMA2	9.903122158	9.937790109	9.840043756	9.854199133	10.00378961	9.797400358	9.88464281	9.98928894	10.49158706	10.07998674	10.19814824	10.21666204	9.930684259	9.890225438	10.08051856	10.08499444	9.980041593	9.747127181	9.739248082	10.09565617	10.26675161	10.09580977	10.42326863	10.12100303	10.28863052	10.38053641	10.07798371	10.43733091	10.24654858	10.30685009	10.30271839	10.28704212	10.3802743	10.10944998	10.31696856
MYL12A	10.61335906	10.83027652	10.87032923	10.85627212	10.79523727	10.88857796	10.71908694	10.8527357	10.7357419	10.74351369	11.08690639	11.26508129	10.94317142	10.58286147	10.62421988	10.88461557	10.90734385	10.79980708	10.73342361	10.70884765	10.55803679	10.88277544	10.65645181	10.48491077	11.0506194	10.53395413	10.81375561	10.58024298	10.70205606	10.74734159	10.75641485	10.86574094	10.90773988	10.86431578	10.69369577
SMARCC2	8.333993005	8.226887777	8.295802803	8.180044984	8.415861481	8.236281349	8.219162451	8.052839498	8.153144655	8.256476933	8.02443647	8.092646986	8.350323963	8.066562104	8.142717899	8.003505162	7.860290699	8.242675001	8.216960559	8.043918783	8.780943826	8.40917327	7.989765745	7.944515753	8.176202522	8.065159309	8.095063549	8.210716031	8.194725439	8.27005194	8.112395858	7.964983223	7.802554422	8.290977471	8.106067512
ATP5F1B	12.34270222	12.44199413	12.47623372	12.50851927	12.5796288	12.26875068	12.4715935	12.76264363	12.33645429	12.38611632	12.30767472	12.68480469	12.63484658	12.46654884	11.89255421	12.57065371	12.62547498	12.62172622	12.41856816	12.05700834	11.34855214	12.68403446	12.26341914	11.79279257	12.66465223	12.01928009	12.49547342	12.36680116	11.89388849	11.69147375	12.18455854	12.19517545	11.63221471	12.26272606	11.88979786
EBNA1BP2	7.978246124	7.811078331	7.849955688	7.553488195	7.761995583	7.599873472	7.553043629	7.947725257	7.714524876	8.016618933	8.184017957	7.951373953	7.513139971	7.731083025	7.915418979	7.793028637	7.829220231	7.503817092	7.739196653	7.87563196	7.9571151	7.920197822	8.048875487	8.014545073	8.422091118	8.124330594	7.739672375	8.482007172	7.857254637	7.915664037	8.236875798	8.107279031	7.785895373	7.912386529	6.945816109
EMP1	9.675392825	10.26581447	11.24147712	11.19914118	10.27478573	10.62220235	10.16424084	11.6848273	9.968901268	10.86797193	11.9558183	12.17474588	12.04679212	10.33900256	9.644850448	11.73015066	11.89766124	11.89287197	10.26892439	10.98382085	10.03772143	12.12034857	10.4791727	10.35027484	12.19628118	9.999894129	10.04569873	11.38574489	10.0610285	10.49590387	10.16337109	11.13320128	11.04362621	9.754911172	9.240577506
CCT6A	9.628752262	9.580552333	9.751089692	9.369251851	9.440502563	9.766211864	9.343029273	9.553913935	9.837307641	9.828814531	9.859111595	9.73934696	9.334663135	9.329761499	9.77467643	9.535349507	9.476982579	9.325135134	9.153837224	9.897486537	10.00507191	9.655839038	9.865410175	9.770330418	9.843909386	9.888455269	9.385859697	10.08765734	9.718995449	9.754548345	9.920210323	9.8110442	9.62781714	9.697411471	9.14460802
ETS2	10.71617178	10.37575558	10.30227845	10.45245088	10.88236858	10.64218556	10.28076951	10.22684411	10.10915049	10.49492042	10.36693727	9.536531436	9.953888751	10.14026404	10.4800099	10.03246638	9.991737261	10.34713614	10.1648917	10.32891926	9.948222323	10.33621624	10.56450667	10.4724761	9.624926322	10.32149803	10.22235818	10.15120096	10.46461436	10.29636438	10.52785608	10.42847636	10.24344454	10.82824667	10.66822317
RARS1	9.890570917	9.659717015	9.779454512	9.582457039	9.815544921	9.752311183	9.660871948	9.97547616	9.927416776	10.17170607	10.04685126	9.70105587	9.671461726	9.830267868	9.808624141	9.881683969	9.747179932	9.792097025	9.533920742	9.670950908	9.619941489	9.956067781	9.946940797	9.971190645	9.973828135	9.970495643	9.844831777	9.972510138	9.852894954	9.84552182	10.0963828	9.974115418	9.763893661	9.811700161	10.03660407
STAT6	9.365638391	9.283879195	9.79546786	9.360751719	9.400175364	9.414323644	9.674442296	9.632421749	9.296536225	9.611286015	9.685319729	9.424818936	9.438665062	9.567656018	9.481469192	9.246175139	9.369847221	9.371622966	9.96283282	9.673158715	9.992010089	9.574158619	9.514042271	9.19480827	9.785436399	9.46560101	9.821248903	9.732653606	9.574158619	9.648226912	9.610602271	9.637761143	9.305871501	9.396750251	10.02728881
ARHGEF12	10.11561786	10.19678595	10.29175367	10.20242172	10.252968	10.41465991	10.43875475	10.14962421	9.914891387	10.1056389	10.07220666	10.2110924	10.18675284	10.0059013	9.895808068	10.31549147	10.18938605	10.28856239	10.04515607	10.01276244	9.954214573	10.38410909	9.881286878	9.854288022	10.04782608	9.836426016	10.02269078	9.874979421	9.879625087	9.977102769	9.79448445	9.767474641	9.833713529	10.06701004	10.46724267
VAMP3	10.6555969	10.77972584	10.86177277	10.69699125	10.92170312	10.78094128	10.87748859	11.13668866	10.87852962	10.91708376	10.78919835	10.80032704	11.00288201	10.78149443	10.56163148	10.87113133	10.81039824	10.89232746	11.01573001	10.97606029	10.43268332	10.97826012	10.80915845	10.65180426	11.02680683	10.36143331	10.55839612	10.81802012	10.7842464	10.73079189	10.50605261	10.60083003	10.58772926	10.86887039	10.95282111
GTF3A	10.63725363	10.02863795	10.12885549	10.14381613	10.17488223	10.15728286	9.977331186	10.18343972	10.66440807	10.17135539	10.20985704	10.25433543	9.97952905	10.17370825	10.97270251	10.35078468	10.2524433	9.760494408	10.37072799	10.42522958	11.60865559	10.18114213	10.65649226	11.16646546	10.29570789	10.86812944	10.23155953	10.84824093	10.69903501	10.8130129	10.60466279	10.65911796	10.46271101	10.49441204	10.41885581
ENC1	8.841922211	8.662790092	8.596796779	8.781261918	8.781261918	8.976843491	8.487795314	8.21288178	9.050687606	8.707928792	9.025452524	7.83973579	8.217277227	8.592361881	9.35883967	8.557966755	8.539189808	8.267750401	8.578493289	9.114501253	9.144320337	8.46531199	9.003021394	9.570744987	8.420844705	8.8644058	8.994260036	9.263433944	8.958605774	9.375241513	8.890825012	8.81780195	8.974732401	9.016595798	8.322180045
SNRPC	8.879855485	8.939554584	8.766832705	8.734792089	8.909068198	8.853101458	8.724733133	8.912457927	9.053402893	8.831675936	8.818886635	8.834943194	8.683179359	8.992778685	8.830352774	8.626461589	8.659322106	8.629809585	8.686137414	8.648410545	8.872868273	8.715585951	8.94213089	8.708415137	8.968647629	9.080877938	8.852073544	9.117359659	9.004553253	8.83071748	9.137911853	8.830352774	8.846416304	9.0523343	8.632565819
UBE2D2	9.739544458	9.66977837	9.7105115	9.874659296	9.831991798	9.758387498	9.829992502	10.02721342	9.863798542	9.791830881	9.645027071	9.931633855	9.831260011	9.710094563	9.717104544	9.935415805	9.753942946	9.881025495	9.760871378	9.755743902	9.765201128	10.01920669	9.851384525	9.755367945	9.877038321	9.76943496	9.505930913	9.614500737	9.778896417	9.612923946	9.545699964	9.696106577	9.447151167	9.755743902	9.248681209
ADIPOR2	9.201340835	9.182915253	9.676283834	9.548285549	9.447957225	9.447425378	9.513643944	9.909103841	9.008754797	9.506118795	9.432972346	9.620744085	9.959604764	9.580399818	8.902500545	9.720182608	9.722353248	9.703029855	9.351334616	9.423193394	8.654529254	9.69305596	9.239099401	8.638355507	9.760200257	9.002283582	9.503952871	9.248072893	9.106339102	8.685280454	9.104325302	9.367327291	8.973632276	9.315138896	9.814610866
GRHPR	8.94604793	8.675682391	8.846383185	8.857362824	9.258763225	8.78211393	8.995306795	9.061798714	8.715867288	9.090825594	8.816285333	8.886999145	9.040598926	8.998133058	8.648635551	8.973696378	8.808773889	8.807902832	8.995272955	8.958590506	8.861149311	9.277774754	8.757987651	8.696550897	9.196224411	8.873097547	8.833676437	8.886999145	9.053031564	8.901214912	8.97345006	8.759252428	8.309566356	8.98282554	8.664717136
GPX3	9.212346526	9.871639335	8.824679815	9.108202917	9.027586635	8.658418087	9.453908939	8.858598816	8.880539756	9.162675892	10.09144725	9.41213997	8.69326312	8.168251544	9.067584417	9.069191551	7.630354251	8.858464729	9.31652974	8.363506595	9.42263952	9.51758619	8.776005836	8.444344461	9.600351824	8.834054506	8.535492695	9.882404601	9.219022852	9.027586635	8.919204104	9.857220168	8.879357932	8.3423625	9.762174579
SLC9A3R1	9.148780652	9.412925707	9.51133487	9.812168922	9.358002456	9.315927	9.568409948	10.09428558	8.898400281	9.447927954	9.752354619	10.19228306	9.930060177	9.524744043	8.707650612	9.980117381	10.02355462	10.23221567	9.808784052	8.78006362	8.933102459	10.27891256	8.936757274	8.814766732	10.24063433	8.587648647	9.739678751	9.268379491	9.219718668	8.807640982	8.288400804	9.168058526	8.60539624	9.42777802	11.23995408
FLOT2	8.127791534	8.090037726	7.977050108	7.912546883	8.200647289	7.943026653	8.201128888	8.06869478	8.079543799	8.257498911	7.942441528	8.06869478	7.727730645	8.053903297	8.192285	7.839375879	7.804030711	7.994678519	8.155358675	8.06869478	8.743818399	8.145591687	8.253045058	8.01950807	8.107519518	8.055651871	8.482173474	8.11358518	8.429264375	7.90850005	8.290110765	8.081489288	7.814219534	7.884900267	7.363664518
YME1L1	10.33075686	10.24580862	10.36258855	10.42828865	10.2561714	10.49012786	10.45862313	10.4555551	10.3215553	10.36079584	10.40743605	10.48219132	10.50547278	10.3754148	10.17273455	10.53813433	10.44841498	10.35920687	10.42161858	10.35737394	9.958489191	10.62158837	10.38076721	10.05140294	10.21411371	10.30884642	10.33147686	10.09979699	10.30733724	10.0044867	10.43082468	10.16258527	10.2929922	10.40752793	10.3018062
BAZ2A	7.315752782	7.181458464	7.474254709	7.495766316	7.421870605	7.284608817	7.510023225	7.452290372	7.223025478	7.281687216	7.216092986	7.361869322	7.642611929	7.231623429	7.441511069	7.353713669	7.786774844	7.417118666	7.746006241	7.514017135	7.722907194	7.342635266	7.089530842	7.494343167	7.5072228	7.341921798	7.652076623	7.176541699	7.176635506	7.447427192	7.144143414	7.387480959	7.190456569	7.229082649	7.637378264
COPB1	11.33743568	11.30268628	11.26779128	11.0424519	11.47534776	11.4521032	11.34865943	11.27281986	11.46787534	11.37710137	11.47081326	11.35740856	11.28687867	11.28571324	11.46550183	11.15862693	11.42257052	11.12458212	11.3768689	11.33742994	11.31121468	11.08263505	11.38126325	11.38403183	11.23594809	11.45282974	11.53947674	11.49385783	11.51094758	11.35391895	11.54756463	11.36473361	11.4384044	11.50361687	11.63213047
CST3	11.64147572	11.48901581	11.64909456	11.35220041	11.61784729	11.58757233	11.67375019	11.28369951	10.85889977	11.57870533	11.44445173	11.13074728	11.25975114	11.33895781	10.9419675	11.3109707	11.12115634	11.48572807	11.46914551	10.9527088	11.17978912	11.29668163	11.14895604	10.93751049	11.2113106	11.04343005	11.39807004	10.89695191	11.53687448	10.93930543	11.26156228	11.23196057	10.60920193	11.51212155	11.60031059
TMEM109	8.117832739	7.715392235	7.472867101	7.574003607	7.733606093	7.483879541	7.543363902	7.577635159	7.886931307	7.975493926	7.847977438	7.438790537	7.292946808	7.531777533	8.141764046	7.501796284	7.182514369	7.392290809	7.397938992	7.847640008	8.756111094	7.57369299	8.110867756	8.271725861	7.803512236	8.149885885	7.682220296	8.042665809	8.133165223	8.320340511	7.928278684	7.985905233	7.72518727	7.579144828	7.380553073
OAZ2	7.971372115	8.110604163	7.856392664	7.7457951	7.939823679	7.69208363	8.160773879	7.831988412	7.98296534	8.616709185	7.974051524	7.832018183	7.593828525	7.846330405	8.568222825	8.10708694	7.782236847	8.000556436	7.75525725	8.288324722	8.57084825	8.126919201	8.632075557	8.40488635	7.740889496	8.48158505	7.903299045	8.02239992	8.276970679	8.371528477	7.901432254	8.479164487	8.139086184	8.094061765	8.065313206
ANXA7	10.04873148	10.14382138	10.05792108	9.847117778	10.1991568	10.19346329	10.149183	9.970802561	10.33122511	10.05989554	9.967782723	10.13363826	10.17440565	10.08142815	10.06146594	10.00846089	9.836631631	9.648836028	10.02206548	10.1610326	10.00460334	9.942704632	10.36378926	10.06730772	9.961211839	10.13604725	9.994512401	10.0884887	10.18690099	10.05121208	9.985104778	10.09905471	9.887563593	10.24714231	9.910028744
ZFP36L2	12.01498315	11.31070705	11.29434105	11.55625998	11.41008959	11.53246736	11.52790767	11.19589113	10.96679398	10.99516759	10.96265015	10.92117788	10.99933417	11.09894021	11.33802134	11.35573944	10.38874533	11.27761525	11.16196008	10.67164105	11.56713811	11.44413416	10.90977552	10.90863251	11.09154824	10.79025344	10.69880785	10.98888759	11.39244881	10.8678015	10.69063894	10.74712572	10.88580917	11.6080635	10.77720319
CUL3	10.35976241	10.17531463	10.36091445	10.18285009	10.50121663	10.35025906	10.34139244	10.35900727	10.06382704	10.33329979	10.02881215	10.33018782	10.34370064	10.23963515	10.23081437	10.59516978	10.44084124	10.42629532	10.20705925	10.22719415	10.42075272	10.56481822	10.26372263	10.12213382	10.37416871	10.15479425	9.896815224	10.2564788	10.33917952	10.05225163	9.980381458	10.20153544	9.960434598	10.15719561	10.29619668
PLEC	7.669781883	7.538991535	8.0688785	7.674187008	7.790628659	7.957053417	7.662757621	8.308842832	7.731177836	8.291397565	8.562818083	7.855534854	8.140351431	8.148288611	7.567395058	7.942339582	8.143706951	8.095260298	7.618477281	8.22261637	8.013932404	7.934778672	7.785996983	7.463622581	8.480842477	7.711549674	8.195479791	8.042566257	7.729213014	7.882444944	7.935620732	8.342220239	7.63961415	7.45177822	7.940380139
PPP2CB	11.0277273	10.93962027	11.27817837	11.04761313	10.93987633	11.22593455	11.10385454	11.42213535	10.72681969	11.09656388	11.19346299	11.30992771	11.22883669	11.05307982	10.68478508	11.24594238	11.46203401	11.22698028	11.07848785	11.16081092	10.376062	11.29587406	10.84561411	10.78404712	11.20885344	10.76242846	11.17210122	11.27753752	11.02260951	10.8723523	10.84086558	11.17953727	10.96347601	10.91117808	11.53404548
HNRNPF	9.285595275	9.101597263	9.283421558	9.053680054	9.367988	9.232379516	9.053680054	9.379565233	9.12735205	9.295431968	9.175866335	9.208678642	8.90819407	9.157800559	9.220012791	9.18200144	9.073122507	8.960130585	8.948185824	9.460181523	9.275075832	9.291276443	9.444963059	9.277440316	9.263531225	9.34265267	8.88797673	9.38735649	9.300125604	9.031831662	9.223665405	9.329066463	9.03466498	9.280463021	8.835863092
UBAP2L	8.203442241	7.955724453	8.066381133	7.82998654	8.34086184	8.168188913	8.136770794	8.244391852	8.314429483	8.310412332	8.199076909	8.004489367	8.147899441	8.16848676	8.368761999	8.048866153	7.927210086	8.090052197	7.845840578	8.133588984	8.605400838	8.257602154	8.41929391	8.390146416	8.36208475	8.621637646	8.215089144	8.372260844	8.145877822	8.233941203	8.577863728	8.328080685	8.051423458	7.999389089	7.911809372
TPD52L2	8.110043005	8.260008755	8.195968388	8.141397167	8.094047433	8.059453571	8.374704042	8.372548711	8.23279936	8.679359852	8.686265936	8.23320517	8.275377266	8.256453326	8.547062935	8.2510206	8.014615653	8.393192084	8.171664772	8.594217521	8.607959691	8.487464952	8.426448778	8.546941135	8.328835647	8.453126626	8.378772616	8.534492556	8.667116683	8.611970079	8.636504878	8.589494867	8.445019528	8.265146169	8.448452424
CRTAP	7.37353389	7.395653442	7.365868782	7.205277687	7.085396535	7.128589681	7.372543413	6.788631765	6.984957689	7.671383482	7.610993251	7.270824696	6.619119759	6.318537906	7.464212229	7.100595683	6.411980645	6.949938616	7.2040626	7.226654053	7.689943618	7.301681148	7.514821405	7.922088426	7.214202415	7.444240059	7.005440253	7.709910277	8.052286345	7.536045172	7.036562251	7.526472057	7.065323695	7.658610592	7.018782255
CACYBP	9.37349597	9.206536282	9.475667794	9.294845138	8.985306003	9.232109509	9.047348358	9.449566782	9.52917293	9.23120842	9.273222602	9.491318256	8.939682598	9.149406803	9.400510197	9.357370926	9.331477829	9.30783757	8.965986752	9.401215281	9.364235414	9.58751159	9.342063442	9.40894818	9.590962818	9.446388364	8.815557953	9.715386834	9.415094144	9.342872527	9.342872527	9.452520643	9.396143066	9.278579293	9.003579645
NBR1	10.16520934	10.02710476	9.82222738	10.01759403	10.17536566	9.948975001	10.3014131	10.17090708	9.482263577	9.916203433	9.537873384	9.892453632	10.14351215	10.11054454	9.653297346	10.09793406	9.872782867	10.29241652	9.896637386	9.654492611	9.707575204	10.45100321	9.726922811	9.483235273	9.770329929	9.460457387	9.558199625	9.373212868	9.701534881	9.57339268	9.50563875	9.326881237	9.180525958	10.04359558	10.57952597
DHX15	10.68081499	10.6333772	10.73923068	10.54419387	10.86310855	10.86835787	10.64350401	10.81715874	10.73923068	10.50157778	10.74706851	10.76550054	10.59940335	10.54276969	10.7946731	10.95260515	10.55350573	10.64514828	10.73886326	10.82292447	10.71463738	10.82592876	10.81050128	10.85566843	10.85918207	10.88159936	10.50197798	10.87882524	10.80881779	10.72296596	10.74474993	10.80435697	10.82517348	10.66665794	10.56950029
UCHL1	6.236565035	6.573223599	5.801099681	5.099131501	6.021018951	5.856290643	5.641452979	5.46230333	6.079660724	6.10685226	5.954394555	5.822034441	5.722108487	5.785739172	7.167295948	5.856290643	5.724332551	5.532023667	5.737547102	5.439661696	6.816566865	5.406708561	5.707546077	5.839234806	5.363819873	6.005545479	5.629452303	6.531063615	7.025428035	6.157694873	5.894494665	6.83018456	7.310199343	5.571796184	5.82673956
PSMD3	7.815358637	7.888276666	8.051556398	7.740696317	7.857479817	7.446619059	7.865289873	8.303196996	8.111723237	8.272010085	8.016561833	8.22477298	8.628831504	7.788059012	8.059921428	7.788297062	8.233934484	8.160369611	8.161965481	8.11268869	8.080277007	8.199275225	8.108301761	8.186530582	8.694776356	8.189454461	8.076429559	8.107227226	8.060772044	7.988125342	8.47039528	8.157124016	7.629241662	7.705496651	7.719016318
ITGA5	7.300978684	7.009925453	6.815333795	6.523671691	6.768191435	6.842712639	6.621252018	6.599762516	7.307972355	7.637745508	7.747475582	6.854285863	6.814934484	6.987063443	7.542915059	6.056960353	7.0011096	6.326886964	6.686505912	7.623242206	9.275980963	6.648422547	7.919822285	8.018977067	6.92236956	7.656291774	7.334485834	8.388264817	7.852554563	7.966790047	8.061195884	8.011499027	8.969568958	6.474200431	6.545977481
CSNK2B	10.18977173	10.17803635	10.5024407	10.36082152	10.40611686	10.02771046	10.30826507	10.24886515	10.19889371	10.33086713	10.27652181	10.33900521	10.32995248	10.13799514	10.00440569	10.28408774	10.17736458	10.4060407	10.37359975	10.06516282	10.4901779	10.45496832	10.25608499	10.04261715	10.38969571	10.15657576	10.27132912	10.31097714	10.39139803	10.06249776	10.31195185	10.29017584	9.736360869	10.22889105	10.1243424
TRAP1	8.657816665	8.758980407	8.593853587	8.654508449	8.658971252	8.306384478	8.352510881	8.676076735	8.673563065	8.853398729	8.889001902	8.673563065	8.761649227	8.72864569	8.640195774	8.651869689	8.538104716	8.562667271	8.421766618	8.495993486	8.534381387	8.808178727	8.821188372	8.707699907	9.124779529	8.889015617	8.545534618	9.022237491	8.550412165	8.49643126	8.967973743	8.592327443	8.319489783	8.750561276	7.781931832
IGF2R	8.540221879	8.716049556	8.913617467	8.9287302	8.84612911	8.854774379	9.262199204	8.922784523	8.915880087	9.283161914	9.498206089	8.868201283	9.13214761	8.838865337	8.894925298	8.924295368	8.66046608	9.030351785	8.538260261	9.285410462	9.11802963	9.185762823	9.265227391	8.792978568	9.113806947	8.645850993	8.621585697	8.971252532	9.125980701	9.077291602	8.057598205	8.940623214	8.940623214	8.940623214	9.022849042
RBM5	9.588901137	9.594297217	9.513440803	9.503864033	9.540540794	9.446380391	9.391734463	9.319342469	9.424924466	9.507310799	9.373182092	8.955022683	9.513031144	9.251689185	9.507854312	9.410387906	9.403294443	9.52200516	9.879422987	9.51113167	10.25345095	9.378113232	9.471385825	9.392069354	9.29304061	9.67664456	9.204608924	9.339161176	9.727780429	9.734876818	9.586175284	9.446178011	9.542890949	9.355399922	9.611963513
SGTA	7.529961044	7.352930409	7.60351108	7.275114172	7.465731105	7.751891277	7.464871435	7.810874201	7.519385929	7.576339898	7.878587912	7.58408623	7.520285171	7.470895244	7.503721891	7.430225618	7.55392132	7.496187535	7.527391846	7.495264762	7.257225718	7.567029676	7.55392132	7.783123582	7.875688499	7.507776228	7.613506688	7.507680713	7.580914635	7.334741203	7.831705402	7.63578675	7.525566932	7.538615355	7.545132327
PHGDH	6.965068793	6.942958997	6.291295954	6.414285055	6.640461166	6.291002804	5.963658616	6.319536088	6.726469772	6.792938882	6.727103667	6.041175524	6.227954409	6.978606073	7.038823854	6.301400313	6.620244299	6.03004529	6.205675975	6.677716355	6.863490323	5.769768205	6.572348603	6.850566378	6.264315361	6.969643952	6.479139319	7.413286127	7.333628209	7.275449734	7.017283941	6.74272103	6.902624269	6.238555845	5.777270636
TRAM1	11.06711032	11.41813807	11.06362315	11.082796	11.08322878	11.16172051	11.00218783	10.95067239	11.50508516	11.45916761	11.6370668	11.16453578	11.02464413	11.25947353	11.62950804	11.13607408	10.74881575	10.96384494	11.05114111	11.49039739	11.87602228	10.98894748	11.56024133	11.91230574	11.03521229	11.64018522	11.08901116	11.59023613	11.84781724	11.88026937	11.46362766	11.45814397	11.66761654	11.3051979	11.49262801
PSMB3	10.49379702	10.55188919	10.66297993	10.39933574	10.71536455	10.35918195	10.56248706	10.84021578	10.87682098	10.61646893	10.83425724	10.74651289	10.61958584	10.67640651	10.63665903	10.74629513	10.79574878	10.65916657	10.2662615	10.57871618	10.61958584	10.53112824	10.86866395	10.61858211	10.91032013	10.94168369	10.73613497	10.88927566	10.78964495	10.86736012	10.96908478	10.78995963	10.62024467	10.5898394	10.38789756
MGST3	11.97522449	11.97229864	12.08078219	12.02969139	12.15722195	11.86039642	12.24709206	12.46513872	11.70991258	12.12358687	12.09688751	12.57512712	12.34129099	12.05715463	11.52804306	12.44019452	12.47055912	12.27637309	12.22250937	11.72495297	10.0126953	12.64592144	11.60805905	11.29849993	12.64551663	11.33575663	11.79407328	11.90490654	11.7347403	11.06850378	11.54869345	11.8066407	11.10891653	12.26612448	12.39611137
COPS6	9.156337598	8.907393667	8.911323429	8.720535922	8.908696527	8.725411206	8.826584727	9.015967151	8.886769855	9.138040608	9.005760448	8.921040851	8.864359162	8.661120347	8.968104299	8.921040851	8.871631664	8.671757174	8.722057221	8.847588085	9.080671437	8.966933553	8.958590506	9.012818836	9.185457568	8.965780667	8.819007345	9.049611797	8.921040851	8.820574934	9.09670359	9.074585465	8.627808428	8.899586089	8.379125347
PPP1CB	9.748526218	9.671749918	9.94926053	10.12733499	9.944722398	9.973685736	10.50934354	9.890566385	9.638948416	9.576327036	9.562567137	10.38228957	10.1698833	9.82234365	9.75419458	9.984751203	10.36789133	9.780420538	9.902933052	9.606654745	9.069213426	9.997614492	9.385677933	9.135730992	9.765248496	9.610386507	9.662499752	9.616204547	9.457241718	9.214758259	9.534590371	9.459253386	9.21858974	10.07973249	9.6352899
PLEKHB2	10.11390826	10.27501031	10.62661482	10.60995394	10.55473796	10.62365391	10.87089025	10.57990365	10.12316864	10.35636855	10.60256617	10.7450037	10.80274695	10.33336163	9.942470777	10.55613901	10.46875068	10.81664872	10.32916764	10.19495695	9.688697719	10.82897339	10.16316826	9.853439432	10.65651614	9.883674173	10.379105	10.2039816	10.12968543	9.97346525	9.944933748	10.14307738	9.75237521	10.26517758	10.70706212
LRP10	10.17756035	10.48919681	10.77738589	10.52869384	10.32173389	10.45174621	10.5785704	10.82425864	10.5698432	10.85970393	11.23652964	10.7044511	10.707899	10.58607246	10.37893918	10.67489583	10.83627997	10.84805353	10.38618701	11.01980651	10.54467697	10.65377718	10.54029616	10.60583479	10.93739936	10.79206045	11.51142965	10.94485453	10.90470592	10.98253255	11.01118748	11.00452612	10.71243763	10.57467096	10.79880386
HSD17B4	10.42928574	10.40472785	10.26571174	10.31029686	10.27016205	10.25923307	10.40239863	10.66075242	10.59722282	10.51678013	10.35975127	10.61423539	10.6433146	10.45873425	10.45760247	10.62975451	10.81673643	10.49629195	10.42928574	10.63623505	9.685050397	10.91120773	10.43117536	10.29855766	10.52064551	10.42563097	10.35212677	10.4668072	10.32900507	10.11272877	10.60590812	10.35215237	9.993821897	10.42182488	10.2875285
NAP1L4	8.266524548	8.013322399	7.953057934	7.950549558	8.22914614	7.941669103	7.918259583	8.060426982	8.123671651	8.109407906	7.898066256	7.831276545	7.93701808	8.050970369	8.509904925	7.917440977	7.909175694	7.91744952	7.882517293	8.051698969	9.015699383	8.042439122	8.253799061	8.262393186	8.217068751	8.157451548	7.908652584	8.207774224	8.433919792	8.206319646	8.142277904	8.069815559	7.803661474	8.027117931	8.164121552
SOX4	10.23571297	9.699873337	9.950327417	9.894296191	9.970101048	9.745384223	10.05520325	9.471555573	9.577461013	9.839839017	9.150665957	9.399971044	9.817184971	9.718359479	9.93311762	9.673231133	9.231492488	9.901759487	9.683784219	9.488097957	8.945797022	9.877968959	9.964579438	9.856917515	9.226723895	9.786133506	9.047495655	9.615842528	9.423273742	9.568309989	9.495909612	9.202375084	10.04005384	10.1869616	9.817484212
BAP1	7.767406635	7.919959113	8.031715158	7.795747671	7.732414147	7.620841422	7.793803835	7.784310918	7.816621697	7.940312871	7.737679189	7.623377564	7.875023837	7.673721887	7.694761911	7.665505649	7.370402773	7.854756877	7.921116648	7.581620007	8.153332196	7.8489032	7.785614086	7.707744875	8.162888489	7.644053233	7.802285675	7.839500532	7.975887461	7.795738956	7.856327025	8.01951231	7.583019596	7.635159194	7.479423728
WDR77	7.838429094	7.811438032	7.944552134	7.83121735	7.553458887	7.613648701	7.490811697	7.832562833	7.817178886	8.059323218	7.965117378	8.013893167	7.836828565	7.691885603	7.82179404	7.778983651	7.692618971	7.555060244	7.770716902	7.69067347	7.579830531	7.969379361	7.838429094	7.87226952	8.188017869	8.052346703	7.694195562	8.179443751	7.721055622	7.933030826	8.233266485	7.890175069	8.009073288	7.932755719	7.321465504
IFI30	10.26531031	10.94980496	9.93785141	9.988802488	9.946653843	9.649931506	10.47809389	10.0280765	11.81366093	11.19129512	10.74966299	10.38483166	9.245447862	10.39130173	11.66810922	10.45407428	9.880447612	9.870626237	10.21909612	11.2307574	12.27545824	10.3588772	12.17326713	11.56709308	9.812386535	11.72411254	10.27800825	10.87580464	11.59669678	11.7945106	11.30879335	11.5112145	11.77527832	10.1618861	10.45204846
CUL4A	8.034405768	7.820633603	8.226875979	7.715785732	7.986325334	7.825389718	8.035147623	7.956182159	7.542446961	7.982334578	7.83556311	7.679638508	7.801999748	7.761971676	7.905629334	7.828442699	7.646541921	7.928864645	7.857386543	7.99245376	7.972277931	8.290306527	7.896955707	8.034358188	7.97260479	7.907569897	7.679271881	7.87650925	7.93620076	7.685471769	7.87650925	7.798437118	7.49483663	7.856560948	7.796202783
ALDH2	10.78634288	10.83199559	10.9195869	11.03525396	10.9575328	10.67541189	11.11430807	11.42210862	11.1827386	11.16681925	11.00172899	11.37078979	11.46133262	11.14544137	10.93406831	11.36568123	11.38196012	11.40827534	11.08986164	11.08720287	9.665550078	11.33620863	11.24956568	10.6517974	11.32245656	10.82862332	11.04708616	10.87856097	11.1674447	10.55306203	11.07223604	10.97623118	10.53571574	11.11351469	11.10058646
VIM	12.15954672	12.33189234	11.26932434	11.68805989	11.60506716	11.59276127	11.65358669	10.85421132	11.74395478	12.37793833	12.20079239	11.17492352	10.57299672	11.29480117	12.64617604	11.31437213	10.19549249	11.17909613	11.40590129	11.88366824	13.0735102	11.41713642	12.37320076	12.51511511	11.007864	12.3198169	11.55892027	12.33001369	12.52686482	12.51877233	11.60793418	12.16747152	12.42549285	11.50468562	11.25622054
SELENOP	12.71912459	12.9613699	12.91146008	12.91617681	12.64517544	12.93751624	12.90832021	12.52305751	12.6702102	12.76250417	12.89506459	12.95668537	12.83908226	12.54592095	12.47124907	12.62174925	12.62450764	12.81949525	12.95562649	12.4039775	12.10909563	12.54602586	12.64727262	12.15356497	12.43333954	12.49615904	12.68973046	12.33434433	12.63456423	12.68564774	12.73890174	12.40232393	12.93623303	12.78234412	13.57518586
CLDN4	8.853485985	8.968663183	9.255883202	9.13386476	9.009671018	9.205929492	9.02426601	9.396413254	8.6638949	9.105235239	9.17785275	8.957595942	9.348284134	8.655579376	7.62670221	9.431614372	9.139445514	9.414919279	9.070194001	8.800380171	5.891322908	9.355490522	8.443970306	7.98312128	9.440629488	8.362424783	9.057765195	8.615879509	8.406077608	8.008604288	8.750870241	8.918826253	8.604185938	8.905254281	8.658229081
RPL37A	14.08787749	14.03092315	14.08512417	13.99806432	14.17959782	14.02661922	14.06404845	13.99365942	13.78691669	13.94669911	13.86161355	13.85352104	13.84645997	13.95932675	13.88453792	13.97835495	13.74128297	13.95509008	13.98188592	13.86903677	14.01631106	14.02207797	13.87981277	13.74358091	13.91633593	13.97467418	13.76761524	13.92317316	13.95171131	13.81795711	13.88966215	13.84130837	13.77385507	14.00358981	13.739405
DPYSL3	7.815969884	7.583378075	7.113882459	6.83898397	7.306766241	7.075029763	6.671799553	6.308930249	6.829376714	7.819548401	7.607663667	6.433841914	6.2895942	6.244643052	8.724908206	6.725192306	6.114636332	6.57382852	6.724129516	7.49750193	9.58639387	6.84191503	8.183235061	7.78435748	6.645837363	7.610496992	6.834948259	7.646936856	8.211485069	8.618815654	7.275826148	7.873172708	7.791988817	6.61134051	6.911267668
CAT	11.25579797	10.99128101	10.94183778	11.20445042	11.06174643	10.91819427	11.19092844	11.28118143	10.33688002	11.07507225	10.33915045	11.2503524	10.83907762	11.01772657	10.19768216	11.17673123	11.24778853	11.44523595	10.79977519	10.42551756	10.08693729	11.59985397	10.33669086	10.5008052	10.73929737	10.04557714	10.01645231	10.01657446	10.34380373	9.881693581	9.669427742	10.40023578	10.04205881	10.78731856	11.14665879
PTDSS1	9.916991084	9.74532185	9.703350416	9.596557117	9.73987099	9.393020452	9.691161337	9.714758346	9.797548994	9.807726433	9.702591064	9.771208984	9.549414715	9.498521207	9.978847755	9.635026075	9.574755036	9.800204546	9.413048253	9.748148524	10.3567749	9.88818631	9.896182992	9.850923047	10.04314904	9.945008776	9.646273553	10.00653636	9.900237159	9.746692843	9.802436776	9.839296184	9.618051144	9.718920046	9.21272214
TTC1	8.9578565	8.74590561	8.715572029	8.679777797	8.867318256	8.818719086	8.802246813	8.716965984	8.616913206	8.654418346	8.425467496	8.816053398	8.707749201	8.685473071	8.72895956	8.68610299	8.675236703	8.860436789	8.670399732	8.600209019	8.801950114	8.876658248	8.669973101	8.679777797	8.893029218	8.672503762	8.645190696	8.505785559	8.650787223	8.642834642	8.529797263	8.524230452	8.367690198	8.762349711	8.496606181
EIF4E	8.857443982	9.416216209	9.637761143	9.43378457	9.260547003	9.419542658	9.289743878	9.27864261	9.600810065	9.364161083	9.459079161	9.658547861	9.401699705	9.101019548	9.171942765	9.546395995	9.381921991	8.849841691	8.929923365	9.497496921	8.752516581	9.407293393	9.395615417	9.276819399	9.19827705	9.512300642	9.018773252	9.810294559	9.573697204	9.371182715	9.027073777	9.45865921	9.469689874	9.292241171	8.764607635
COL6A3	9.753561281	10.10357606	9.352436435	9.291446927	9.631902308	9.291990003	9.198366257	9.087360446	10.24468023	12.02799799	11.67599052	10.44727546	9.246796695	9.452453696	12.06914553	9.459794559	8.868908463	8.819441634	8.788145249	11.49186572	11.61317554	9.12065001	11.4955537	12.22095409	9.889061528	11.23568071	10.1091952	12.10783169	11.79537547	11.60431238	10.96104883	11.29348123	12.35374444	9.86153114	10.32756994
GBF1	6.656770919	6.609062028	6.4307728	6.420515099	6.951050542	6.25830858	6.552189649	6.714092746	6.775244839	6.77333663	6.856765073	6.726321863	7.065817224	6.627453424	6.600634056	6.434783184	6.944174038	6.630070936	6.914945143	6.657180818	6.854583533	6.653876172	6.587835107	6.531386534	7.188119207	6.473339515	6.985024399	6.85333937	6.644568067	6.392225049	5.65831851	6.714151191	6.322906812	6.56137715	7.155820358
DDX23	8.367016242	8.057847531	8.03750085	8.039354296	8.065500404	8.016095781	8.067619264	8.057741148	8.12352374	8.2334475	8.139056087	8.0067398	7.926986629	8.070363817	8.113844582	7.956440196	8.285521458	7.985649808	8.084421108	8.179710588	8.291987118	7.966694221	8.287742787	8.04090566	8.205719499	8.296253132	8.22018198	8.298220514	8.166901887	8.235493844	8.510504917	8.295933838	8.083489757	8.090483898	7.951658224
COX6B1	11.53585716	11.46424255	11.67738082	11.53618415	11.73279382	11.20681304	11.6116834	11.78357563	11.21989619	11.31287028	11.40344824	11.74753909	11.81552838	11.3436045	11.03294917	11.62834719	11.59414756	11.6245024	11.55887477	11.20588647	10.83549681	11.72056034	11.29279284	11.00872545	11.89689288	11.19713193	11.45317657	11.326191	11.13341298	10.9601464	11.41755626	11.35882131	10.80946004	11.46881743	11.18868409
ATP6AP2	11.08531219	11.13330313	11.04095278	10.98496695	10.9924144	11.17829307	11.12452178	10.71992834	10.99100435	11.1903184	11.099249	11.17774786	10.9489237	10.88385119	11.14197678	10.9814557	10.85314276	10.82709722	10.79962323	11.09945663	11.32575968	11.05291333	11.28982057	11.15727427	10.83869115	11.11441869	10.73394379	10.99548363	11.32953478	11.30823521	10.98194413	11.07369335	11.23884396	11.09943645	11.13489116
CNN3	8.279024426	8.903246994	8.686023417	8.827578735	8.763936085	8.050897484	8.563881372	8.72549878	8.791168999	8.643413273	8.626516545	8.785293236	8.567042893	8.779316166	9.09069	8.991324492	8.168200197	8.719240326	8.628126859	8.336640142	6.940960549	9.110157278	9.152563193	8.79562998	8.863789231	8.002136611	7.587779641	8.913669412	8.717176091	8.940644731	6.352154327	8.506203415	9.05930363	8.872873552	9.404657121
TIA1	8.288526471	8.130306691	8.11257149	8.130306691	7.983071859	8.219192692	7.910827918	7.616356644	8.340608363	8.250360161	7.606958544	7.790631619	7.910543971	7.498107266	8.308636207	8.102310404	7.606159963	7.966984565	8.334189244	8.431050398	8.884979324	8.210009338	8.443318477	8.423874853	7.639825801	8.346046065	7.787011174	8.060490025	8.432605469	8.753208251	8.076983065	7.915354046	8.367249949	8.023739723	8.498352649
RHEB	10.34179545	10.19658078	10.26285117	10.20156724	10.38366856	10.09864718	10.21404309	10.46913991	10.26851583	10.33056777	10.33056777	10.20143123	10.48152706	10.08259696	10.39064913	10.38020049	10.33056777	10.25422834	10.24475171	10.51235535	10.40165405	10.42735853	10.45460412	10.43781526	10.54946383	10.23725518	9.899516799	10.56521528	10.371984	10.38680627	10.16045163	10.303674	10.22847693	10.22434729	10.19522635
NPEPPS	8.570102536	8.498262463	8.530597859	8.51918199	8.832454596	8.614841697	8.968416336	8.642830059	8.476172348	8.371936002	8.208261288	8.399687596	8.514793632	8.558768602	8.414390604	8.657489982	8.668195003	8.786011246	8.74117083	8.370701597	8.55447441	8.74669385	8.526989076	8.217387315	8.487026089	8.53717125	8.465997073	8.493629938	8.487864871	8.30438503	8.554075948	8.345351565	8.186794551	8.449443436	8.570375464
RUVBL2	9.511423629	9.440979907	9.283151612	9.252812037	9.589026291	9.228143438	9.333861362	9.597472827	9.600229187	9.520867098	9.586724251	9.547987382	9.42698956	9.512383266	9.41279799	9.417521431	9.375100261	9.251222401	9.179167627	9.064562352	9.233705893	9.602469883	9.615191366	9.472671757	9.957595938	9.614064528	9.611925057	9.938771818	9.495722736	9.279271643	9.738907943	9.554152083	9.133765527	9.505015066	8.664901111
MAPKAPK2	7.981023599	8.141612821	8.202329621	7.899685189	7.975599588	7.947078264	7.930543188	8.026515227	8.29939331	8.296287063	8.449308589	7.782528567	8.077541205	7.958459245	8.411081913	7.823210013	7.928937201	8.178985562	8.134653332	8.78738318	9.194930297	7.853639845	8.284206892	8.820414684	8.096824683	8.597569069	8.413083568	8.323127955	8.493481644	8.776945827	8.695647383	8.490718093	8.598630592	8.037971424	8.101510241
SCRN1	7.448572089	6.896293878	6.654197185	6.620418251	7.275055989	6.116155747	6.478643266	6.158130423	6.670419906	7.404709821	7.115313529	6.328331449	6.269398143	5.490957192	7.576170739	6.71159423	5.686422309	6.416898438	6.755594111	6.967108828	8.012673606	6.433150943	7.104406958	7.127268663	6.911620978	6.916183546	6.199716139	7.181130728	7.426066878	7.664792895	6.686599864	7.062358546	6.427965166	6.481109738	6.424908067
TALDO1	10.69021347	10.55102413	10.40588324	10.39895553	10.70334935	10.28789886	10.61529837	10.66772158	10.55892657	10.92441121	10.86560247	10.72382775	10.75061843	10.54054005	10.65890395	10.61736966	10.64460596	10.51569035	10.30808623	10.53822802	10.51430892	10.68371428	10.78699989	10.76392996	11.14797634	10.70233532	10.85140847	10.92942738	10.77238013	10.70823988	10.82756034	10.88644489	10.55472476	10.82438955	10.45106613
JUN	10.22843721	9.174356708	9.457515542	10.0990516	9.369312852	9.719618902	9.385211287	9.299407489	9.478973305	9.125262974	9.182089811	9.054155122	9.631455544	9.339130227	9.863877947	9.665403477	9.592079144	9.655540594	9.654754598	9.176339678	8.300986166	9.358761317	9.358761317	8.713881793	9.18330226	8.749817351	9.094298582	8.877662875	9.361614944	9.056715917	9.073107404	8.650636985	9.200068561	9.815720049	9.916815957
NQO1	8.513817611	9.643158175	9.511241896	9.628635888	9.574658275	10.91093356	10.27171662	11.02137099	9.274711259	10.7587437	11.3680136	10.87438117	11.27364355	10.18009254	9.811816113	10.55518788	10.28780986	10.0662183	9.111520039	10.3647899	6.895796277	10.16082912	9.810934024	9.77651408	11.125229	8.875705558	9.752813469	10.25758156	10.2106999	10.35052743	9.173559563	10.98126057	9.188407555	10.89092652	9.486262908
GSTO1	10.58340443	10.37226736	10.36062575	10.31181845	10.58374353	10.30424711	10.39296547	10.5110381	10.72897623	10.73908292	10.62013454	10.58472017	10.23488345	10.43028237	10.71558606	10.39137837	10.38077397	10.20352516	10.51590065	10.67634126	11.00784395	10.51259554	11.07489239	10.77235004	10.87254201	10.70349122	10.71272572	10.97009755	10.81964092	10.8614962	10.78520621	10.97389712	10.94042863	10.6371024	10.85463006
SQSTM1	9.34682751	9.288273117	9.635257236	9.512864862	9.407860476	9.208986051	9.727918322	9.525703533	9.219995179	9.511141248	9.541824112	9.783964285	10.0060347	9.192276198	9.501798736	9.43688355	9.455612732	9.508429604	9.357252831	9.612021194	9.926750802	9.810031703	9.56960518	9.442642217	9.742989318	9.114991065	9.309207786	9.245985573	9.722889016	9.613658248	8.994981715	9.160539985	9.144764283	9.298358791	9.683559954
VBP1	10.02566651	9.901841038	9.98233742	9.787227418	9.958749904	9.846089002	9.855377273	10.09286413	10.0288754	10.01411663	9.800434781	9.933941666	9.950712717	9.849139983	10.04036603	10.01625316	10.0792461	9.774042121	9.936846384	9.856290174	9.831723945	10.11777297	10.05930428	9.80680842	10.14356443	10.04821268	9.717472068	9.933941666	10.01038648	9.799493828	9.913443223	10.04399117	9.734168491	10.01706925	9.634367992
JUNB	8.940375383	7.208148749	7.649022299	8.305158743	7.493973563	7.983312239	7.562301987	7.47965469	8.377648833	7.986463636	7.68899779	7.440280678	7.668572231	7.584201689	8.473611255	7.751202089	8.114039928	7.194324188	7.543052846	8.464516305	8.762683026	7.35120989	8.205012831	7.535810773	7.839724153	8.136715802	8.305991303	7.747694279	7.955403918	8.241659791	8.028982348	8.199470968	8.307378833	8.062232154	8.111501776
ITGA3	7.150695912	6.892330009	7.383940391	7.064189553	7.140126697	7.071596315	7.268392607	7.431021525	6.905265698	7.164666719	7.372222047	7.156612192	7.344455051	7.445232328	6.786561394	7.112746895	7.380448979	7.333354378	7.100700395	6.772093032	6.724839653	7.127334755	6.874616365	7.035580845	7.391438953	7.277074143	7.748933045	7.077856113	7.03006655	7.128275675	7.266360264	7.260337286	6.885961349	7.174381105	7.219452357
RRM1	9.365917148	9.186964878	8.889118229	9.095657722	9.486220546	8.738976175	8.943148598	8.818876716	9.470742701	9.355310814	8.962021499	9.398825671	9.285663527	9.002189575	9.54786005	9.297360301	9.323776642	8.946125301	8.563819989	9.142979059	9.671300638	9.118863681	9.674528661	9.18864112	9.83657869	9.63998453	9.004270891	9.588754629	9.263248439	9.398435647	9.546151505	9.240523944	9.583775002	9.310930828	8.930141581
DKC1	9.299768045	9.098261904	9.554857447	8.97282248	9.274425155	9.380736629	8.987783634	9.17850418	9.261424724	9.495835229	9.258068126	9.067704998	9.008787263	9.043333903	9.478450411	9.139051582	8.893330523	8.811081275	9.222955546	9.292701778	9.442928948	9.338381155	9.595121912	9.625502709	9.681163025	9.657822909	9.249795096	9.616830203	9.341215593	9.284004298	9.610306232	9.518484563	9.123162187	9.274425155	8.679034099
SUPT5H	7.799229662	7.935822101	7.985457809	7.857949509	7.870400753	7.662742742	7.806886003	7.893070926	7.855661602	8.117190922	8.011193316	7.816371266	7.877168209	7.803077642	8.10945276	7.724470956	7.820841297	7.784901147	8.052224542	8.035137371	8.520571052	7.766662571	7.994791822	8.254415353	8.060601916	8.002412737	7.940856487	8.031106073	8.209854134	8.177506244	8.261289359	8.126280953	7.923537552	7.490211589	7.835413398
PYGB	10.1353318	9.764832709	10.54543187	10.26618493	10.0367812	9.73776456	10.20268499	9.954147887	9.407386509	10.12269131	10.38560298	10.19530173	10.16379184	9.891260432	9.463303205	9.81993954	9.732292169	10.35841451	9.644782507	9.38707567	8.283753222	10.10442374	9.088890695	9.362528115	10.36992549	9.325308105	10.39122835	9.750202409	9.831396854	9.224641838	9.726898595	9.901985314	9.072112135	10.27725504	8.58535519
QSOX1	8.343019155	8.611168352	8.748321297	8.015942037	8.565156145	8.614884662	8.559097422	8.223110256	8.071287895	9.040171497	9.009608979	8.274817878	8.526205323	8.290150509	8.613548083	8.20034761	8.122369933	8.113854921	8.397490215	8.62440969	8.259666333	7.730364488	8.658671255	8.666915168	8.972021688	8.953464365	9.705666733	9.017441257	9.843079187	9.032520368	9.282484361	9.123799667	9.212068619	8.604385885	8.256561883
SUPT4H1	9.200330994	8.919822476	8.87117998	8.902430546	8.983738403	8.664565984	9.020864672	9.113366832	8.900434697	8.98930095	8.800291575	8.83147844	8.689798571	8.778003147	8.968260824	8.968518308	8.871628053	8.874787204	8.901207491	8.688162992	8.966113181	9.141967156	9.047140355	9.036399253	8.874386905	8.998224437	8.227162917	8.912457927	9.053317732	8.874326096	8.496960405	8.76636865	8.672808809	8.977979398	8.895852748
RCN2	9.415805927	9.349404423	9.264968971	9.169639033	9.228900388	9.152716255	9.323695352	9.183650627	9.478868164	9.438369063	9.29027932	9.386948143	9.237824549	8.893860454	9.56892873	9.1798608	9.035228618	8.965303312	9.188714638	9.373691894	9.307414213	9.306401797	9.487555515	9.608632688	9.205785787	9.446570195	9.203472458	9.482297116	9.563714996	9.825314742	9.423534779	9.586875015	9.596076179	9.53516183	8.797696854
CTSC	10.23576946	10.49294421	10.03951183	10.31509983	9.828633219	10.13453966	10.08255255	10.18354718	10.77505524	10.89683959	10.73376026	10.65818434	10.30113746	10.44243662	11.11445764	10.56560782	10.17962282	10.20913848	10.04664407	10.82869793	11.40356353	10.23415111	11.40895904	10.89752827	10.25862542	10.74848923	10.35210996	10.68336296	11.27273485	11.25885082	10.50401321	10.88843946	10.90423335	10.42359583	10.45585192
PPIF	9.27559215	9.3555079	9.624739578	9.307251851	9.535173008	9.187020786	9.530528079	9.598983918	9.282253466	9.355826251	8.676107033	9.400252933	9.457788688	9.175735138	9.146856322	9.359451733	9.426547033	9.322376041	9.384935187	9.447702428	9.461851311	9.751563804	9.426841308	9.113664495	9.857453006	9.399168814	9.209121885	9.207638635	9.145476446	9.030042865	9.618685316	9.462396442	9.635019421	9.224882708	8.378060595
AHSA1	9.71512683	9.264788686	9.742967086	9.206418296	9.147525424	9.275708754	9.107156839	9.38820879	9.074807277	9.190692022	9.251125759	9.474389734	9.099080803	9.319037401	9.279626453	9.390478966	9.314165488	9.28461892	9.168955762	9.249889283	9.455945381	9.608077832	9.153051749	9.115527092	9.667277719	9.161401611	8.915942256	9.387239638	8.991761194	9.071367373	9.304014794	9.214415052	9.064854845	9.187709547	8.822908209
RPL41	14.38964662	14.36947068	14.43306639	14.36519187	14.38176049	14.34883366	14.37042851	14.32757759	14.28283806	14.34548585	14.32221415	14.36363155	14.25372159	14.31804433	14.28060672	14.37740912	14.2431898	14.36040058	14.32294808	14.28193797	14.28283806	14.39874617	14.31774306	14.19585752	14.30506296	14.37604547	14.18756867	14.30024963	14.30678436	14.22234632	14.32124983	14.28492594	14.20955613	14.39233681	14.2543937
PRCP	9.514684448	9.340320371	9.136213407	9.155353739	9.050508746	9.097163506	9.352439671	9.285861649	9.109474746	9.536293433	9.285861649	8.993056135	8.935111276	9.100995147	9.758027783	9.199428984	8.839019828	9.019541549	9.124897958	9.595121912	10.49383765	9.276752946	9.801125136	10.06509801	8.724996995	9.645513204	8.806653629	9.442585318	9.992585121	10.00234235	9.31048534	9.430267287	9.659213721	9.022749213	8.562535421
MYH11	12.36310307	11.30741631	11.17388862	9.743656918	11.65676423	10.75110109	10.26796647	9.171183514	9.546869774	11.44749371	11.17626143	9.446743491	9.805492962	9.687640191	12.02099226	10.00195118	9.887566878	10.34814483	10.23244451	10.46482808	12.27913337	9.762524361	11.36484267	9.35858129	10.1022009	10.53030757	9.347107832	11.23120316	11.36829064	11.84871179	9.57061741	11.25780673	10.02961024	9.30861496	10.08125895
USP7	10.02824678	9.722805391	9.786847185	9.823854027	10.05113019	9.689097247	9.656273475	9.842422265	9.572638614	9.715836786	9.587296179	9.658250718	9.746472476	9.657865204	9.661983316	9.746914975	9.468228485	9.857704539	9.796995493	9.793799947	9.784289576	10.05447618	9.576134889	9.644510645	9.725826645	9.739797612	9.458352323	9.552002759	9.639632877	9.45910821	9.532489697	9.535275118	9.443512001	9.586285077	9.686405524
PPP1R11	10.94306409	10.81745047	10.98113822	10.92356002	10.9279641	10.86012728	10.89933888	11.13853973	10.83046705	10.90540469	10.97865327	11.01297012	11.04776891	10.96698258	10.64647698	10.95356218	11.12858277	11.14327024	10.88157656	10.96558757	10.44538821	11.13949574	10.87208887	10.6295861	11.12160813	10.74348379	11.31279749	11.04148897	10.88563517	10.81681147	10.84855453	11.05729242	10.6101521	10.87870484	10.89686292
NFKBIA	10.97269154	10.39521144	10.35209055	10.29134747	10.71767288	10.3095628	10.17937512	10.77235686	10.84151616	10.51348519	10.56371067	10.10107484	10.49509121	10.27377256	10.79350947	10.50958204	10.83632417	10.14594323	10.65333413	11.25743216	11.61459754	10.82298577	11.0253143	10.14076454	10.92539699	10.94207806	10.43417793	10.71309987	10.95519447	10.96734161	11.21990975	10.74770375	11.21490535	10.06174913	10.98149943
G3BP1	9.653610595	9.52419981	9.817518509	9.395069349	9.309642662	9.400545986	9.236284599	9.342252922	9.881560468	9.688539745	9.555887894	9.606223772	9.409651381	9.452781433	9.751261628	9.70377397	9.526638946	9.311116568	9.419331463	9.718897626	9.719522692	9.666127755	9.786263896	9.635766762	9.614748164	9.814691872	9.402217615	9.850382149	9.885290633	9.924608978	9.696889823	9.73788039	9.723756642	9.38666046	9.358795942
LAMB1	9.041010798	8.618347864	8.779790112	8.621443923	8.736060105	8.703687264	8.867797898	7.997611548	8.559741715	9.478957105	9.259432911	8.71935203	8.786097088	8.00538592	9.037803435	8.676557178	7.813510935	8.134713235	8.420389173	9.110955452	8.708155892	8.394726444	8.941605362	9.205129176	8.495372481	8.486571434	8.091728473	9.046477891	8.98179314	9.131508611	8.741559066	8.921310326	9.349297858	8.912949316	9.010260929
TGFBI	9.842527969	10.40136365	9.448487493	9.861022989	9.357043725	9.593221614	9.794698038	9.508672009	9.808442024	11.4414022	11.49085184	10.12615473	9.633461669	10.04174448	10.91360594	10.00294474	8.892507708	9.134356848	9.630633298	10.92608795	11.53425873	9.690442326	10.92221394	11.26662687	10.17228767	10.50754028	10.35963289	11.40127506	11.12184719	11.40107143	10.20719609	11.15290732	11.33431299	9.926017857	10.41794873
PFDN1	7.629935204	7.548041198	7.6112214	7.517503412	7.681223587	7.384880496	7.557175611	7.797931259	7.690123347	7.731019525	7.742262746	7.628281775	7.777941787	7.573548609	7.6322591	7.601091006	7.724518345	7.54253969	7.856430133	7.76943841	7.832995663	7.733975828	7.886869117	7.721178192	7.874929807	7.684316709	7.520776327	7.729893393	7.920971399	7.67897727	7.601609467	7.851631598	7.523028935	7.631732292	7.701823001
IGFBP4	9.161816069	8.701227845	9.277704344	9.034778188	9.211919326	8.831070432	8.988908891	8.710310148	8.181877346	9.709628722	9.756366843	8.512273856	8.876161052	8.497632336	9.358449502	8.611669932	8.748546823	8.981340858	9.431882955	8.987096297	10.5526133	8.80044354	9.168633163	9.592863575	8.849196826	8.611686577	8.933418858	9.402578575	9.511084769	9.364188202	9.043018443	8.951489744	9.583934981	8.518771126	8.339335031
AAMP	9.034457947	8.962251839	9.133142213	8.889081263	8.940321965	8.812343229	8.996122779	9.162059287	8.975572968	9.077419952	8.927538012	9.001525304	9.059849441	9.112451084	8.790393573	8.933189632	8.871833259	8.945216192	8.748395493	8.621151553	8.52493002	9.158344976	8.986546821	8.969665426	8.965405358	8.939784829	8.746075448	8.982592574	8.824060346	8.6760315	9.013586742	8.978407746	8.713160164	8.865724928	8.591327967
TSN	9.434945792	9.222205364	9.296117469	9.154305079	9.372622222	9.160576354	9.195900298	9.112017188	8.992571792	9.22543664	9.081247561	9.138428388	9.096094461	8.952291983	9.237070354	9.222389533	9.057904539	9.201315725	9.164137499	9.020018477	9.181507418	9.511153169	9.30958185	9.267710172	9.26418627	9.363634345	8.897680782	9.13584405	9.261524633	9.082402213	9.135916357	9.190882262	8.899978671	9.199034622	9.037980338
SRM	7.224107313	7.234116738	7.374168944	6.941228201	6.996710823	7.037503858	7.147779928	7.310745978	8.003447966	7.953103602	7.982018015	7.265168678	6.948238106	7.479423728	8.156214261	6.97391177	7.098788958	6.884402102	7.170345881	8.099414113	9.019742554	7.136615754	7.991055923	8.706766597	8.038796346	8.424782286	7.881669276	8.545287907	8.492350018	8.434363194	8.462818456	8.216245332	8.119556815	7.352174177	6.445242608
NCBP2	8.642605127	8.375194744	8.465446794	8.443767198	8.482842538	8.536924296	8.517495739	8.115828282	8.014586507	8.540193394	8.527135323	8.342955229	8.317638907	8.275054436	8.227975278	8.315072177	8.194132588	8.192551746	8.485076706	8.258891493	8.50366614	8.386675845	8.420572345	8.455674332	8.357994225	8.443246401	8.193793929	8.222421659	8.233366029	8.374941522	8.26170265	8.350406613	8.16998009	8.496130381	7.954348856
CBX1	8.984307872	8.470849257	8.625680885	8.724119738	9.057477275	8.610301397	8.707869038	8.506893248	8.506770135	8.812370606	8.390599003	8.660686406	8.487960491	8.498610104	8.662266727	8.736072317	8.400030878	8.467367541	8.490052677	8.486436103	8.788301674	8.764913467	8.637452967	8.711550453	8.422678856	8.609131191	7.990705001	8.330299284	8.716720821	8.49598265	8.439390651	8.336405323	8.533462863	8.819633097	7.959994668
TOMM70	9.858344837	9.597390709	9.782080258	9.622938513	9.858968179	9.739659902	9.592508087	9.714469868	9.622947195	9.565997271	9.412184314	9.664605093	9.787820593	9.589326455	9.475443479	9.656292098	9.464659388	9.511901923	9.416506244	9.315435715	9.081505217	9.893426597	9.594977611	9.187312425	9.755209435	9.436809575	9.240775765	9.547950445	9.351803474	9.265863176	9.537003035	9.275488973	9.011734377	9.72566522	9.462225185
GRSF1	9.696865271	9.410764389	9.606504878	9.470589683	9.589686371	9.522926199	9.757163332	9.834454658	9.466057456	9.649553742	9.52143134	9.762568313	9.597820959	9.634579027	9.511106336	9.666102807	9.482082947	9.71253131	9.429283693	9.464571462	9.520142288	9.724368672	9.571477265	9.361395167	9.887958472	9.404627101	9.477897329	9.614662667	9.415160809	9.196738027	9.383103345	9.583373386	9.031908908	9.678300255	8.840239277
UBE2N	10.73796785	10.72278386	10.75323621	10.49806082	10.6106408	10.57686103	10.48607572	10.82657019	10.99886223	10.88130231	10.95681937	10.9008242	10.79560964	10.50480188	11.00096302	10.89145624	10.95967618	10.49959718	10.5762402	11.09789513	11.05000711	10.83965273	11.02095971	10.94812231	10.9799142	11.08458661	10.69569949	11.1383973	10.94303924	10.76861896	10.87977382	11.06945311	10.74190968	10.75500378	10.17705034
APOD	5.96046293	7.167336425	5.326511651	5.326511651	6.493616422	5.763760081	6.332626231	6.091799495	5.280642572	6.581194807	7.673471206	5.201296257	5.747484761	5.876944285	7.120256381	5.253858958	6.102833191	5.554447919	5.564537462	5.299849106	5.888650334	5.199127806	5.464349367	6.732973815	5.552710213	5.958331518	6.336456574	6.971515126	7.518051956	6.827604201	6.418938607	7.229394954	7.039773652	6.406330901	6.494243276
ARF5	8.912714536	9.000984741	9.0618431	8.934200832	9.002742806	8.69412004	8.910276142	9.140554278	8.606809915	9.136352197	8.947326474	8.963666321	9.184674438	8.845512446	8.757881743	9.015139764	8.912714536	9.146365094	9.032513877	8.716522006	8.517278423	9.026519974	8.614358734	8.618784093	9.239991139	8.815555692	9.072837448	8.800875766	8.725869584	8.675949038	8.670500073	8.965866603	8.544234188	8.902801396	8.672301545
ATP6V1F	9.616242356	9.562207635	9.608682534	9.478056011	9.564993772	9.531386228	9.707463295	9.472195079	9.926070192	9.706073143	9.692474652	9.555682305	9.312107509	9.418592539	9.955776106	9.515574607	9.725433584	9.526369137	9.578748762	9.785677294	10.37663993	9.600506262	10.00152707	9.765630503	9.63416209	9.811188003	9.684456264	9.924167956	9.945286096	9.813278954	9.829999384	9.878618335	9.703912873	9.635593154	9.636075703
RPA1	9.601685692	9.411575134	9.269253763	9.294234643	9.528003418	9.289534996	9.25128089	9.267554824	9.386655872	9.379427938	9.029495149	9.29831855	9.005300217	9.054821405	9.32456227	9.305911199	9.134483082	9.120419496	9.084757193	9.154277811	10.20999137	9.505096203	9.495921352	9.296178045	9.255520011	9.584171041	8.858431548	9.109550588	9.293897806	9.29091095	9.263018886	9.371099734	9.167816166	9.411390109	9.38095403
ZFP36	10.5981577	9.451179085	9.579301015	10.26640334	9.73089849	9.806458797	9.678783911	9.685471934	10.12052384	9.68459533	9.698891529	9.575722509	9.873600464	9.438450781	10.35830553	9.9110989	9.949343227	9.648180501	9.725081643	10.20466427	10.65994705	9.760551548	9.924043755	9.456556248	9.923386398	9.840461261	10.04866379	9.806202336	9.899915672	9.696343155	9.284906323	9.881592389	10.28296186	9.690883877	10.67404987
PSMA3	10.14862765	10.12214863	10.12222843	9.959467379	10.27234315	9.855382991	9.856379111	10.45226434	10.99875503	10.78549644	10.7854149	10.53570369	10.20960138	10.32338455	10.66283563	10.35808413	10.48054135	9.995868493	9.779739314	10.67185168	10.52244252	10.41446512	11.11788343	10.83388801	10.70893262	10.9351957	10.36694302	11.03731076	10.80433748	10.99650287	10.97828969	10.90503564	10.88652261	10.38957692	10.17128248
CTNNB1	9.634294789	10.17477798	10.0081003	10.06418124	10.31993815	10.0139616	9.985969658	9.861789587	9.878640952	10.00674577	10.28000158	10.08868893	10.24579186	10.0139616	10.2149072	10.56021431	10.3422457	9.733809411	10.24293936	10.46615333	8.763718216	9.560067033	9.614310233	9.723276681	9.62388017	10.28857045	9.84371438	9.871213438	10.02096198	10.04546544	9.862104018	9.817484212	10.59385677	9.711031793	11.01434575
UBL3	10.10810767	9.89119762	9.954886639	9.777390433	10.16243781	10.05309407	10.24961993	10.12268743	9.253200135	9.379794548	9.406475643	9.887119359	9.783093513	9.738793804	9.350533786	9.94834825	9.769106443	9.994274661	9.629097267	9.418835416	9.2554093	10.04980796	9.102533999	9.316348345	9.384795187	9.211954813	9.249634357	9.292187259	9.632469917	9.009598737	9.23994143	9.265354809	8.783678059	9.973268973	9.950691465
DUSP3	9.100154553	8.811820584	8.890207666	8.812955229	8.818578172	8.993483733	8.916174792	8.957606492	8.727060373	8.874586729	9.316470902	8.792733389	8.799292337	8.82848784	8.842476782	8.768573833	8.875231742	8.956219858	9.186308967	8.904630691	9.180955355	8.723827289	8.59583385	8.902037034	8.841250281	8.743662473	9.340101633	8.958424883	9.163251159	8.963211267	8.922741487	9.051037923	8.655217155	8.925078195	9.320388551
FHL1	11.33879078	10.95249975	10.14380384	9.590134968	10.49978862	9.966279971	9.755114303	8.80426529	9.556544117	10.6242884	10.85566933	9.482693855	9.476876023	9.279217042	11.29896474	9.768487192	8.723995551	9.509602884	10.07094033	10.03053787	11.10162635	9.909115409	10.93991383	9.858257712	9.61865489	10.53431933	9.499815845	10.79701196	10.75686122	10.87737382	9.412355646	10.58416471	9.673735908	9.212145592	10.2320316
ZNHIT1	9.568373201	9.474100554	9.57394085	9.428479264	9.540570156	9.486858833	9.505856856	9.666601225	9.262964371	9.510576058	9.729999381	9.679901876	9.514184742	9.497513863	9.307172741	9.618120964	9.450101291	9.483575269	9.416549745	9.336011509	8.991855942	9.859444096	9.494487829	9.513074165	9.814510794	9.367015358	9.758723073	9.608188338	9.545764515	9.391342403	9.670912156	9.546879373	9.1316787	9.730957653	9.380748106
SAR1A	9.015332908	9.085767678	9.68047888	9.317450236	8.992570678	9.789551581	9.464679377	9.239041531	8.862532984	9.238688481	8.954371839	9.059018743	9.342118256	9.393648426	9.308660857	9.265877643	8.734148592	9.219995179	9.345847415	9.674747219	9.866803575	9.088168681	8.88734737	8.997532526	8.479971209	9.394307727	9.216365568	9.341824737	9.24010686	9.014834075	9.360256416	8.693959288	9.484066069	9.219995179	8.954536278
TRIP12	9.397641323	9.166996801	9.303095078	9.144571026	9.432168974	9.328888693	9.305107747	9.418571786	9.517856236	9.695595016	9.627909744	9.262175381	9.364423526	9.295444963	9.739757762	9.509770384	9.412774913	9.370051686	9.180240852	9.804154033	10.21247749	9.582228253	9.833430296	9.777526329	9.605767484	9.786174213	9.419161967	9.765657632	9.82965854	9.799280366	9.725319618	9.665509446	9.574908769	9.153689853	9.319429306
ACTG1	13.51250688	13.65528115	13.85610093	13.60006872	13.53178166	13.59294927	13.45195662	13.64194029	13.67835301	13.72704511	13.86580236	13.65768248	13.7593348	13.54404543	13.66130933	13.66771502	13.53465805	13.67076329	13.59825443	13.73996206	13.70862045	13.66856199	13.77292867	13.59853599	13.78856809	13.70950531	13.79285412	13.75416472	13.70207526	13.62363618	13.70207887	13.83401779	13.76620392	13.45423991	13.49323616
LAMP1	12.00914029	12.0385402	11.99111084	11.8232471	12.09862634	11.96519776	12.27990012	11.93041672	11.87257588	12.01331379	12.16466133	12.13151208	12.12987394	12.00792652	12.01383552	12.04746466	12.04195582	12.0120594	11.88085119	12.08830329	12.12229634	12.05447041	12.00160232	11.93371274	12.00392152	11.90393198	11.85525918	11.96469054	12.18263315	12.11139643	11.65042714	11.98536261	12.00740718	12.06205881	12.44583848
MCM3	8.590742738	8.1524101	8.137168659	7.832429695	8.384831973	7.712673046	7.915537758	8.134400373	8.298621016	8.357419912	7.988794324	8.237509351	7.82848162	7.873933099	8.688305836	8.108368548	8.138725033	7.809164161	7.916062483	8.420196345	9.089957827	8.358948387	8.574730909	8.319968345	8.596409942	8.594889362	8.090030147	8.592366005	8.36870113	8.417752042	8.405108423	8.310495535	8.346307001	7.996256876	7.886531842
VAMP2	7.08428021	6.895549199	6.994124509	6.932497996	7.054999257	6.842900321	6.896571032	7.001566716	6.479606842	6.680408029	6.618498417	6.651214531	6.858858284	6.770909014	6.558759782	6.723016829	6.903814835	6.910855	7.292388786	6.607933083	7.12455616	7.088371995	6.564942688	6.735717432	6.932072131	6.443825514	6.958764379	6.508259002	6.658382902	6.719998629	6.757741902	6.658675017	6.416774809	6.558396106	6.989080996
RAE1	8.819774343	8.530639441	8.497783525	8.38908144	8.735755507	8.487379132	8.563338453	8.513622827	8.487230522	8.66672022	8.551778584	8.331509872	8.497831688	8.454534877	8.729953284	8.598819344	8.413552663	8.483305479	8.534487449	8.615056277	8.847568152	8.634443511	8.780312319	8.766958974	8.637479519	8.734554327	8.063444205	8.855661479	8.886585025	8.596163035	8.75161985	8.560424662	8.458004298	8.567735145	8.620848825
CLIC4	10.06380156	10.04618685	9.667418488	9.641673339	9.980880391	9.953431935	9.659701566	8.921421015	9.236011192	9.894769676	10.02660112	9.00284499	9.329008603	9.011746085	10.37792202	9.304806042	8.867501231	9.104598579	9.177043584	9.739980354	10.75886961	9.086119666	10.03194318	10.57123679	8.83866175	9.937150123	8.654006713	10.2346435	10.22611248	10.59444505	9.542089762	9.802639234	10.40966915	8.955046723	8.561008109
CLSTN1	9.739248375	9.396370156	9.749044436	9.546611024	9.900005723	9.667261412	9.797253194	9.602167983	8.990465139	9.305530907	9.299707579	9.63407799	9.68736291	9.323351571	9.12227591	9.349028362	9.447282312	9.736412071	9.47032657	9.356310034	9.121874849	9.822045239	8.960953239	8.972459727	9.777418651	8.939478339	9.564122827	9.043072156	9.368986603	9.126317313	9.274973904	9.128967697	8.753276338	9.48543852	9.192107829
SORD	8.884925435	8.835251831	8.287815553	8.451211296	8.396351317	8.248172905	8.260978007	8.694217464	9.661767402	9.221301082	8.352826122	8.396145517	8.338012917	8.584156089	9.182535991	8.218416289	8.671915674	8.199568465	8.109729528	9.360110852	7.963329557	8.697276539	8.5501707	9.262958735	8.96232889	9.606718798	9.591408636	9.472137497	9.157169172	9.419801208	9.80265281	9.427474581	9.042672173	9.141561157	8.198924497
FSCN1	5.609257052	5.157437087	4.890157776	5.441671542	5.264213127	5.096718268	4.959244506	5.204255788	5.630220078	6.171799551	5.484004153	5.154226605	4.602916562	5.679380204	6.018565709	5.363500276	5.531293395	4.977592038	5.358967247	6.113669842	7.072302237	5.436805438	5.801527601	6.158669755	5.283923055	5.986603192	5.400573053	5.26808898	5.148673336	6.17809559	5.836977485	5.60554371	5.644272391	5.396274081	5.439786329
ID2	10.79067198	10.6086594	10.97894759	10.84189496	10.67500457	10.69475678	10.71746589	10.34460909	10.66940643	10.37273935	10.16138662	10.53213203	10.54286854	10.28806025	10.17069852	10.4840862	10.38327333	10.17827538	10.64615825	10.60301962	9.703145582	10.48631421	10.32917744	9.712353374	10.04309173	10.14009747	10.61317544	10.16293121	10.25115131	10.29524402	10.00055116	10.22736832	9.977899876	10.51309641	10.55575158
GOLGA4	9.523011029	9.490590536	9.493338314	9.45070629	9.607023774	9.76619552	9.606597138	9.73309766	9.2105122	9.334406788	9.661340863	9.651440042	9.51934813	9.365250447	9.290038834	9.609639641	9.520673195	9.510753975	9.362572696	9.506891931	9.125594732	9.509997776	9.274194599	9.358451269	9.647343086	9.361780542	9.528753573	9.524228525	9.277944262	9.196666003	9.47856487	9.378097774	9.222726394	9.588134437	10.20059897
UQCRQ	11.57598378	11.65004463	11.78096649	11.7132476	11.69268881	11.36900457	11.63920979	11.95462962	11.55444476	11.48876828	11.64549482	11.85099048	11.848	11.62355982	11.23971575	11.80342871	11.78383302	11.83454308	11.83231253	11.38876302	10.71035698	11.93846837	11.40002238	11.28969115	11.90062628	11.34765376	11.64506107	11.60293073	11.44653654	11.2205008	11.6102576	11.56811476	11.14193926	11.57700778	11.35782037
SAMM50	9.087723832	9.379919335	9.499359372	9.409274324	9.389119939	9.197890398	9.405580005	9.772216762	9.464402925	9.316177796	9.397702784	9.335004656	9.424980921	9.352632172	9.252856098	9.547326981	9.232189455	9.563313183	9.275764505	9.271993594	9.00247497	9.826682678	9.421917787	9.267051242	9.854965559	9.355134288	9.472847214	9.449998316	9.050338846	9.119948921	9.446538799	9.374682654	8.900439559	9.268557412	8.825398705
ETF1	9.274832398	9.240606939	9.733878804	9.392104734	9.47732613	9.749991382	9.381354831	9.662640715	9.412562758	9.51709298	9.702158953	9.455300993	9.434369768	9.428030137	9.408580455	9.551843153	9.399775833	9.256398627	9.371316853	9.737911601	9.595300208	9.592668253	9.590621879	9.652352733	9.699441196	9.584357866	9.579077012	9.738436788	9.543747527	9.318361892	9.646246871	9.844914204	9.3117779	9.391005746	9.182401529
SNW1	9.607422907	9.312735868	9.352576301	9.354518093	9.428482914	9.414292801	9.452031904	9.35335658	9.262810871	9.441782077	9.307350379	9.337401972	9.346045107	9.120396299	9.37815706	9.269546076	9.107743094	9.303029676	9.311897734	9.427284895	9.702036947	9.464791033	9.420247095	9.392140959	9.384355826	9.220717386	9.071083817	9.326474845	9.283758801	9.305705088	9.452648463	9.320579219	9.268410243	9.392560623	9.439496011
GLB1	8.87018469	9.10170855	8.836626294	8.964666737	9.137355465	8.872510732	9.205777778	9.175422249	9.163463725	9.380183038	9.610498835	9.04662254	9.184072581	9.141217179	9.019781623	9.192076239	9.040366044	9.084733454	8.347766388	9.182066863	8.73785986	9.145988553	9.139042257	9.108297141	9.108297141	9.196472856	9.370163905	9.022743829	9.268701884	8.953713693	9.307946031	9.171187029	8.815651049	9.419689945	8.607371688
NME1	9.462992534	9.401095952	9.421622259	9.110088479	9.360613656	9.024687592	8.822524212	9.474746371	9.839576053	10.10024367	10.2766381	9.990123633	9.173000645	9.313332737	10.04872905	9.4968798	9.425552116	8.873051345	9.185933537	9.811179308	10.16035191	9.530465364	10.01245663	10.20875649	10.53546858	10.30768418	9.973199838	10.5543755	10.27685385	9.97562906	10.46338313	10.25518075	10.06131163	9.729146587	8.365789782
PODXL	7.824357516	8.133392684	8.055781981	7.697873295	7.963797129	7.90791979	7.783785171	7.934403466	7.884719039	8.833747415	8.68976149	7.599795723	7.959515327	7.455199513	8.808546505	7.715928235	7.473405701	7.549403339	7.9563433	8.418113082	9.105006916	7.93060943	8.385219281	9.007593048	8.060768362	8.113405105	8.486891939	8.67133858	8.564471385	9.007608155	8.438808021	8.839888265	8.492040636	8.773774177	7.909233236
FAT1	9.675211606	9.93279592	10.02981757	9.747780392	9.809332234	10.06940449	9.801682026	9.914596817	9.31395301	9.826298167	9.93097807	9.793788016	10.15499669	9.747094507	9.107483967	9.913041581	9.945243741	10.22639707	9.635816446	9.739565884	8.178234032	9.686047924	9.473039082	9.691725938	9.877239694	9.323988836	9.671861044	9.760184812	9.206509144	9.640075675	9.39539164	9.73609658	9.134946025	10.12446203	10.4494689
TMX4	8.59282151	8.213665395	8.080731849	7.615188981	8.434429411	7.835510223	8.596102874	7.532101669	8.202696362	8.294494057	8.049324548	7.427327945	7.472323363	7.805666885	8.618493589	7.685290662	7.146206216	8.003992403	7.33724355	8.087168513	9.167895278	8.030654957	8.599270617	8.577512998	7.690502125	8.701887545	7.407294711	8.47033314	8.491092947	8.30914053	8.111948825	8.340961383	8.418450716	8.130447261	8.086270932
SEC23B	8.791126892	8.955017017	8.924809417	8.731934102	8.883743577	9.018276346	8.868862771	9.191336648	9.199753437	9.152330852	9.546945088	9.100952595	8.89630952	9.039481551	9.115705348	9.096256581	9.22406746	8.976049028	8.365121327	9.247993362	8.835595342	9.144948665	9.215009422	9.49205399	9.28337372	9.414784041	9.001797384	9.432990411	9.367108356	8.938104803	9.548818907	9.44742092	9.000038963	9.045615949	8.142381654
DDX39A	8.948985179	8.778512708	9.116068488	8.892300475	9.110633687	8.645052151	8.777348425	9.119021428	9.389753238	9.164495431	9.129601615	9.339772734	8.81212743	8.769823611	9.515955764	9.096523924	9.114728406	8.630893103	8.891210402	9.504390903	10.24965105	9.002432654	9.497121748	9.41979109	9.787950568	9.512246127	8.964108835	9.593820787	9.595611574	9.375909233	9.453940361	9.582999795	9.399364888	8.926908092	8.680186691
IRAK1	9.062536833	9.029875318	9.122804221	8.934950819	8.757996356	8.804531383	8.855053626	9.351204377	9.314712795	9.344760338	9.521738584	9.35097928	9.182904979	9.199907989	9.432137671	9.278014993	9.002601399	9.040609335	9.11539558	9.310887871	9.623687867	9.23829841	9.642831367	9.611010879	9.636347166	9.553362932	9.263618443	9.743902443	9.351688918	9.624159918	9.522083112	9.478958414	9.414801121	9.144853659	9.404865186
TXNL1	10.87716264	10.68227814	10.88093746	10.80096651	10.85035237	10.68383063	10.77365675	10.9927721	10.93292917	10.89296316	10.87716264	10.93505782	10.8058321	10.82486507	10.96667791	10.86871137	10.82970452	10.72471984	10.87716264	10.98111783	10.90429445	10.86744035	11.01943329	10.99873214	10.70921096	10.93251871	10.60401514	11.02908714	10.97234302	10.95114043	10.87763503	10.95939332	10.79247453	10.98380707	10.7447628
SMC1A	9.230612711	8.696730846	8.975971649	8.931969792	9.269975522	8.748311547	8.517495739	8.641685994	9.490475932	8.82653026	8.760114748	9.242184996	8.506012727	8.275452548	8.958409486	9.218286871	9.021332047	8.42062891	8.508132337	8.874243001	9.642095271	8.844554098	8.980974089	9.089348418	9.510832464	8.971021547	8.573447807	8.992193544	9.468950491	9.18130983	8.872745779	9.280725188	9.472024315	9.066073371	8.958886204
ANXA2	12.34739773	12.47418024	12.58362653	12.21849242	12.54218939	12.46740145	12.51576101	12.78168663	12.67876534	12.83709252	13.28496624	12.84408995	12.72099684	12.53207829	12.70932976	12.72952469	12.76795951	12.74682386	12.34906758	12.79066716	12.30585258	12.59881246	12.84672753	13.02791885	12.99954685	13.26783434	13.02324335	13.49348984	13.10935942	13.22153298	13.13472689	13.18040185	13.31390596	12.60704677	12.21325157
NISCH	9.034913393	9.050245964	9.098229355	8.721458812	8.961621042	9.001470368	8.757443872	8.744462924	8.60721998	8.917960332	8.618064341	8.420757963	8.651137691	8.545048579	8.736398447	8.700200474	8.245582136	8.846314393	9.152818724	8.610500497	9.494689641	8.801489557	8.776762382	8.892143424	8.85345655	8.652602777	8.482793818	8.653057119	8.879961863	8.730710802	8.612494476	8.66031136	8.646378753	8.581841876	8.622518937
EIF3H	11.5604069	11.14099435	11.14560599	11.24476581	11.15731397	11.15263729	11.26029632	11.17298027	10.99225209	11.13336895	11.04173499	11.09638539	10.99970801	11.15141447	11.11990491	11.15477012	11.04409076	10.99190924	11.1026397	11.09657464	11.33857435	11.21411016	11.10863643	11.06446411	10.8597921	11.16014976	10.69795515	11.02225746	11.12560625	10.83950831	10.9006033	10.97656464	10.6262033	11.34751291	10.66790742
ZC3H15	9.981569563	9.559614433	10.04530668	9.763122861	9.884831504	9.765063072	9.628636363	10.02407846	9.877667457	9.62778599	10.32825452	9.515432745	9.537735237	9.902198532	9.758420271	9.728841586	9.765732011	9.544354897	10.03042894	9.980344957	9.137905445	9.460190012	9.574888784	9.657036653	9.324322692	9.741688239	9.115480787	9.726404139	9.750965604	9.630443666	9.116262841	9.759196844	9.784548743	9.790091853	9.917744547
PPP4R1	9.142591133	8.857046456	8.98307146	8.506996761	9.2245857	9.095237297	8.84459177	9.079481441	8.832860916	9.23599243	9.429063037	8.841555293	8.712712371	8.694600313	9.055204326	8.770450559	8.635061108	8.988762266	9.054602331	9.499731806	9.152097672	8.92741514	9.297697452	9.103438953	9.237016826	9.070251447	9.31216706	9.400240537	9.348571713	9.376392975	9.316246365	9.618277271	9.111625399	8.950088591	9.676074518
KRT18	12.57274059	12.56525285	12.87365622	12.76328769	12.62649649	12.80967602	12.8060245	12.99469026	12.43678633	12.5625127	13.08392503	12.93895426	12.8719336	12.64948687	12.28334358	12.9040322	12.90929821	12.97700365	12.46495583	12.45723033	10.93817445	13.03282538	12.40467508	12.2047419	13.08660239	12.53323444	13.06469971	13.22531054	12.21779952	12.62992748	12.74276449	12.84835163	12.49552561	12.61713274	12.19725329
COX7A2	12.34054646	12.44530157	12.4745883	12.53346756	12.38924702	12.29741725	12.33011469	12.49693316	12.27706196	12.27765803	12.41611258	12.52226816	12.62187168	12.25353683	12.01689886	12.45942353	12.63894303	12.45554511	12.49982532	12.31140919	11.65621998	12.55666373	12.17139913	12.12576569	12.63679428	12.18947599	12.44937442	12.3268654	12.19130571	12.17881707	12.50529559	12.3793404	12.06886399	12.35878879	12.13635256
INPPL1	7.068230876	6.877720173	6.932438766	6.862564054	7.02738915	6.926667977	6.853144617	6.807682384	6.984552433	7.162963091	6.897225968	6.848364833	6.892304646	7.07206286	7.062020131	6.819648198	6.551094831	6.940578578	7.31729041	7.03678367	7.312131205	7.008018018	6.932438766	7.078751781	6.964856369	6.861523512	6.872679166	6.749632604	6.743105876	6.951189632	6.986207815	6.722020087	6.697175315	6.633328964	6.975455923
OAT	11.30350888	10.4335383	10.79494857	10.43648083	10.96973277	10.84185218	10.77184715	10.26683225	10.058933	10.54679963	10.5029841	10.66396975	10.33039447	10.26762078	10.61948193	10.87795079	10.15414447	10.46800248	10.52274206	10.38162626	10.52032177	10.60420091	10.56358948	10.5373922	9.860938098	10.56947107	9.983894969	10.24746784	10.58137211	10.26230539	10.39138792	10.48165455	10.49899515	10.9436996	13.69472171
PHB2	11.91634033	11.8357053	11.74816836	11.95029235	11.77077726	11.61925646	11.80472392	11.92961923	11.63312781	11.58826088	11.45052173	11.89199173	11.75036548	11.52760206	11.53929795	11.72196923	11.58150586	11.8324302	11.79310343	11.34572885	11.69254474	12.0411626	11.60518788	11.45876029	12.03453155	11.57488701	11.58558031	11.76093595	11.40139289	11.4084013	11.65982973	11.52676409	11.04771747	11.58956784	11.29237022
PPP1R12A	8.988473976	8.631113991	8.559507077	8.22364058	8.704615819	8.451638201	8.463042579	8.394876982	8.479258325	8.907360732	8.801682902	8.425797565	8.430028026	8.288797125	9.272606035	8.582809317	8.286085619	8.485196928	8.393545612	8.994797208	9.685640747	8.632575267	8.929312299	8.703925228	8.519413386	8.905647812	8.49312915	8.760507497	9.033089315	9.292917191	8.583991373	8.924214957	8.632575267	8.500241289	8.6358772
CNN2	7.73852641	7.687542425	7.973177648	7.760022462	7.732098141	7.689548213	7.434418566	7.768634118	8.182064361	8.457668876	8.18075543	7.7917887	7.875764263	7.767976404	8.40719144	7.649726328	7.650003146	7.638838776	7.380656886	8.197537186	8.70506426	7.464870819	8.339844421	8.338698965	8.127302013	8.228675255	8.284285584	8.337504141	8.359053752	8.237723564	8.144422464	8.286289877	8.213427208	7.977109165	7.227983235
PWP1	9.181257853	8.778994092	9.182499046	8.885722137	9.011226575	8.884663167	8.956004711	8.811069382	8.952005596	9.06616419	9.292985183	8.548589003	8.66915361	8.842973568	9.244931927	8.812270198	8.564555037	8.766865739	9.082871149	9.06629936	9.106156103	8.853262966	9.13070815	9.079633817	8.697620542	9.32398197	8.612108098	9.080466422	9.132660606	9.127636747	8.855247665	9.078420413	9.078212068	9.026135825	8.779541589
ICMT	8.220416839	8.531398077	8.992263498	8.686042782	8.572206413	8.62868913	8.747059579	9.024583713	8.582611504	9.188678926	9.179641623	8.947528917	8.73816501	8.680363002	8.74235993	8.759667518	8.282059819	8.868821127	8.783529085	8.706960302	8.842140189	9.0960129	8.957680501	8.872530139	9.291759837	8.6469441	8.910060706	9.033948453	8.863014737	8.811328003	8.716496732	8.923022916	8.65424983	8.88819602	8.935427807
ALDH9A1	10.70097125	10.57649184	10.73955256	10.52861901	10.74771798	10.53088191	10.66226034	10.46352237	10.4575848	10.4803339	10.37874308	10.465415	10.37060903	10.45083012	10.30205789	10.45980444	10.55124013	10.5304394	10.88595547	10.30594317	10.37291476	10.70610692	10.26157767	10.23371061	10.69171919	10.23143719	10.54007215	10.36232516	10.4504441	10.20688572	10.41276471	10.40627205	9.977350077	10.65568092	10.75594622
AP1G2	8.611011604	8.510620336	8.537158053	8.285463078	8.622148103	8.325368075	8.614084973	8.376727374	8.433670578	8.696240657	7.999178438	8.502684771	8.647217117	8.3270607	8.357107416	8.414623402	8.563327704	8.472724196	9.045368628	8.61959898	8.624585027	8.45087022	8.342921573	8.280526579	8.843111558	8.567993264	8.678067489	8.43341097	8.471854196	8.250434651	8.817377824	8.668840383	8.006771726	8.502684771	8.792029628
RUVBL1	7.480306388	7.257670205	7.365949742	7.087198661	7.264651975	7.105999085	7.112043374	7.489261577	7.833150084	7.827317647	7.653328948	7.566588316	7.158419567	7.302126843	8.012880541	7.259465762	6.954819445	7.003059774	6.970345697	7.723699168	8.179194344	7.554579238	7.973687272	8.152455149	8.105766275	8.004923046	7.485542785	8.294089797	7.884807411	7.596394456	8.010016726	7.889453595	7.664805583	7.816690308	6.680803684
PRDX3	10.75727133	10.61406449	10.60806689	10.67397887	11.03536671	10.78368366	10.86146263	10.64035264	10.78547106	10.65733723	10.32169918	10.6065405	10.66663044	10.6325043	10.72458584	10.89403706	10.54076884	10.66267744	10.37163229	10.55432947	10.41022314	10.81050735	10.69423241	10.75070997	10.37812105	10.74700142	10.32973555	10.65699877	10.54599456	10.52922785	10.51498033	10.41215579	10.40172852	10.79765712	10.90331625
MBTPS1	8.352019991	8.401068678	8.332377724	8.182414893	8.531990461	8.093776994	8.200707672	8.195860884	8.037946594	8.313416898	8.15028751	7.897535791	7.915309597	7.885179962	8.287436462	7.971839031	7.682955228	8.058002184	8.065928867	8.08268746	8.528614039	8.300825598	8.300238002	8.48108921	7.848273866	8.431999691	7.930177668	8.211592328	8.499546014	8.37927049	8.318245466	8.212507658	7.980840702	8.02029838	7.847939515
NBL1	10.09721013	9.94793341	10.21312066	9.927573916	9.847397916	9.942617389	9.760437014	10.26049235	9.664035955	10.29653237	10.1323482	9.813395415	9.959503405	9.970133849	9.739368573	9.965832697	10.24306994	10.21576623	10.0570143	9.91278247	9.733731654	10.14753382	9.717048128	9.515408495	10.46464418	9.238956571	10.25570847	9.993512924	9.833949667	9.760138288	10.07029117	9.99596139	9.372503548	9.789272645	10.22382062
SND1	8.735410588	8.680507513	8.35232042	8.292987727	8.697992851	8.236037994	8.495186728	8.311661908	8.950633109	8.936463213	8.834433269	8.469596193	8.247707485	8.517657785	8.864267602	8.441669948	8.378924028	8.251202595	8.473853496	8.814462676	9.111140753	8.56991801	8.899581656	8.94768192	8.783712603	8.959879216	8.795032597	8.989283382	9.080438107	8.929192569	9.014355521	8.901201604	8.592131953	8.611441798	8.367014184
DARS1	9.451907972	9.176200102	9.244276947	9.255946505	9.644015348	8.94292967	9.226635511	9.325989423	9.547910627	9.465184046	9.434663788	9.188162527	9.148432162	9.314310498	9.707406274	9.283614662	9.182107858	9.118114056	9.640434903	9.600680398	10.37308976	9.47856487	9.468615907	9.808061882	9.665113832	9.644516395	9.544678123	9.706826103	9.690526996	9.792928273	9.737539264	9.278524121	9.231335805	9.305807989	8.828300167
INSIG1	8.09513583	8.852483481	8.600412869	8.375746376	8.530974858	7.954684917	8.658132544	7.498870551	9.965288752	9.517976424	8.913996897	9.221145532	8.864705383	8.756292406	9.232969889	8.441276683	9.747682503	8.14093791	8.095501045	9.377508252	9.029296054	8.07075668	9.512591243	8.903488447	9.591233753	9.561040011	9.759592848	9.154406605	9.516796078	9.080585804	9.144325321	9.027747375	9.657491741	9.4184282	8.996167273
RRAGA	9.664419658	9.52260829	9.702331587	9.432209931	9.621756602	9.437950002	9.491027885	9.818773918	9.512572312	9.835599553	9.668773871	9.52393768	9.547843811	9.387096709	9.688502631	9.560863009	9.502439046	9.489562219	9.675222018	9.588348837	9.826228371	9.772548524	9.730415179	9.603002025	9.854890004	9.471653033	9.622122102	9.783838088	9.771157226	9.448935532	9.470065091	9.705396314	9.488059427	9.615038135	9.638238348
IER3	10.25561261	8.53049401	9.078029286	9.853329885	9.781673543	9.443214709	9.311190086	9.476204203	10.24914437	9.8009474	9.621492207	9.608965293	9.536301368	9.765575234	10.48201721	10.33874461	11.06651587	8.776726091	9.453143157	10.55142701	11.03041039	9.33022418	10.52011699	9.586561243	9.83777049	10.02914122	10.03148945	9.996890398	9.6003308	10.18748434	9.604706408	10.50278467	10.49576813	9.562681012	8.158852128
EIF2B1	9.233986939	8.841215033	8.912015983	8.938147657	9.082968162	8.87799664	8.932107794	9.15733094	8.972018699	9.00021586	8.840338581	9.008112662	8.786872266	8.998341953	8.855915719	9.05578047	9.041050578	9.168467013	9.043966316	8.918826556	9.319927295	9.283274187	9.08243841	9.036066395	9.264699448	8.852582951	8.671016715	9.007122762	9.005748875	8.881980908	8.689570558	8.872105139	8.829614397	9.064038814	8.746022738
CYB5B	8.236850103	8.384650536	8.558447433	8.44896655	8.580793007	8.358478701	8.553547243	8.691305255	8.301116799	8.588228065	8.44751203	8.894619752	8.759298502	8.323127887	8.111505554	8.502754917	8.701314221	8.550473545	8.20461494	8.489556253	7.6782619	8.809702606	8.348091312	8.093355421	8.512019778	8.204538565	8.257176069	8.418931556	8.294614989	8.32393298	8.116342469	8.544311514	8.112437611	8.568716028	8.174042225
FXR1	9.538823923	9.214700315	8.741883727	9.123373134	9.130275047	9.207068454	9.28550079	8.751539863	9.056933463	9.122861719	9.020519663	8.827076287	8.79239372	8.846234838	9.539707	9.038219901	8.64505439	9.118789539	8.740550209	9.182823108	9.853690249	9.102678326	9.392989305	9.410178782	8.539450974	9.304038748	8.381226157	9.251811493	9.439115509	9.2521048	8.860200358	8.983503926	9.102885179	9.296060217	9.335633305
CPSF1	8.014252642	8.109687514	8.179351329	7.858150861	7.942989532	7.881850141	7.854549007	7.99714731	7.725623803	8.06311847	7.8755471	7.782947714	7.890458858	7.648029562	7.790706676	7.437122375	7.717762306	7.914105894	8.11460536	7.69351961	8.482027915	8.048478897	7.854717714	7.960656686	8.207217423	7.750405727	7.776215629	7.938662409	7.964026466	7.70248021	8.19061899	7.789516292	7.435570579	7.808611236	7.755124291
BST2	7.488931219	7.556551193	7.057910617	7.092296553	7.231553136	6.626102007	6.873688205	8.074511588	9.042544039	8.956067055	7.617587432	7.463630927	6.385349044	8.030526938	8.513640879	7.432922619	7.088192933	6.825324155	7.174809606	8.601525193	9.165773787	7.19261679	9.08881062	8.460207437	7.313441853	8.199307564	7.03206885	7.628306199	8.775537996	9.016471345	7.752477855	7.916029819	8.584476326	7.628306199	7.282568133
IFNGR2	9.975368581	10.42396227	10.46007317	10.45768261	10.17904374	10.19735559	10.65909603	10.1567913	9.956562101	10.26126683	10.35503959	10.47674147	10.50033663	10.39667195	9.963835836	10.68063597	10.37789084	10.87392922	10.44869552	10.31076908	9.772336073	10.6119502	10.02696123	10.02052554	10.4483352	10.30838251	10.36078302	9.964697962	10.48028405	10.25187602	10.21078069	10.14880836	10.40986231	10.33676017	10.62096827
KDM3B	8.93625422	8.788008925	9.17605756	8.848031244	9.077003375	8.726788765	8.856466092	8.64685349	8.623197582	8.489865067	8.37317043	8.51073952	8.625664019	8.593389422	8.89983947	8.765048762	8.47074175	8.488147793	8.860069011	8.611372602	8.682460196	8.89614222	8.737845291	8.376345737	8.545345804	8.410573239	8.460809887	8.445172907	8.459020782	8.435546282	8.311729364	8.147770213	8.223255156	8.727332769	8.934150501
TNC	7.677127044	8.779836314	6.530634359	6.725001844	6.169376126	6.955865653	6.378763013	6.357499081	7.075893002	9.833835892	9.517455149	6.167621619	5.946993513	5.859040043	10.23878775	6.376727692	5.638742507	5.65359334	6.315359081	8.654380177	11.51574667	6.048096729	10.13589087	10.0348754	7.466085935	9.391571335	7.599916814	9.492766292	9.883653971	10.82051594	8.28711496	8.603303768	10.94961739	7.257994739	9.563584373
SCARB2	9.707927687	9.525203753	9.783934543	9.627772722	9.894548454	9.866103979	10.1892403	9.152136771	9.117354066	9.344212197	9.031979442	9.658475264	9.578456475	9.664417924	9.242099711	9.892975687	9.220661933	9.783764735	9.191853776	9.299515265	9.075464918	9.868937516	9.611295537	9.198798875	8.656211947	9.187473515	8.377663282	9.030587617	9.309721144	8.98113385	8.342154037	9.262593658	9.196249927	9.621747299	9.981463561
JAK1	10.55702282	10.289425	10.25592435	10.2501158	10.59428265	10.23958465	10.4106631	10.39635163	10.79052987	10.74398094	10.46853166	10.12526887	10.26177893	10.34635267	10.95640961	10.22975999	10.33538895	10.39851614	10.2881735	10.9001791	11.4756048	10.44873765	10.79620806	10.82256959	10.46095514	10.80595793	10.56220217	10.75016145	10.9764122	10.9114293	10.60500628	10.58848424	10.60350597	10.39587987	10.63169562
UBE2L6	8.782458373	8.734283692	8.646952774	8.077572031	8.899190281	8.395174638	8.305890186	9.145159373	10.86194458	9.8039983	9.190422458	8.744858561	7.698547144	9.729524273	10.06700634	8.554837155	9.581925275	8.054884863	8.401080914	10.15405281	10.60686281	8.343852081	10.64565798	10.16948454	8.529732251	10.36513015	9.385390962	9.826591891	10.14734164	10.55656417	10.22353561	9.70196466	10.55826483	9.731413888	9.513189322
KRT19	12.3076965	12.30175995	12.6413705	12.27525656	12.5623648	12.71665111	12.61165448	12.53836812	12.13333228	12.84070991	13.23316282	12.61446784	12.81787992	11.78624521	12.11248564	12.39255051	12.29188903	12.65959727	11.88782938	12.11910746	10.43597318	12.69824151	12.19797099	12.08602449	12.99414984	12.7112365	13.17834963	13.43850664	12.61707823	12.49814181	12.64407046	13.17233521	12.71052559	12.51115444	12.45004733
PACSIN2	10.60486352	10.63187648	10.90955196	10.67446862	10.88808424	10.55908044	10.87226716	11.06364996	10.23200819	10.76297222	10.64208204	10.97799477	11.02514058	10.52388101	10.125862	10.81128104	10.85297795	10.72760953	10.85265724	10.52417783	9.636233917	10.9371959	10.26585663	10.00384615	10.70920949	10.12175389	10.39017597	10.45553053	10.44796604	9.94807226	9.834535348	10.36827385	10.1825286	10.48816769	9.770739547
COPS5	9.742177014	9.74695862	9.859057715	9.740602745	9.710558312	9.535213092	9.879310856	9.936489495	9.667806892	9.722854171	9.582757923	9.879944403	9.702027601	9.701941748	9.465998627	10.00402153	9.924131966	9.824491616	9.714584233	9.576810022	9.316769868	10.1015017	9.664384159	9.636724799	10.01674378	9.467505881	9.516550006	9.665784875	9.724162188	9.645062448	9.564798983	9.651192472	9.356508048	9.915986493	9.799454753
CNIH1	10.8349547	10.95417922	10.88532907	10.70114404	10.67805822	10.8619793	10.80254942	10.89414449	10.82468959	10.92090482	11.05591323	11.20817111	10.77634884	10.80493666	10.67017965	11.0020794	10.90882805	10.76532552	10.81354715	10.77232345	10.78610713	10.72873255	10.84651301	10.77832668	10.95473548	10.91225449	10.74342793	11.06678429	11.02287403	11.04322078	10.7692486	10.90332095	11.0657364	11.16460765	10.90457928
HSPG2	8.70341696	8.411930651	8.637886633	8.271279854	8.382438261	8.126690575	8.318070953	8.480848472	8.109835812	9.017682792	9.038049879	8.428084931	8.579851478	8.183065275	8.857296577	8.457854663	8.696120739	8.349118342	8.092884711	8.839809922	9.314906383	8.258862937	8.495692863	8.872990702	8.722745005	8.571282608	9.190075985	8.822602195	8.579851478	8.892040881	8.835979605	8.946536554	9.026985536	8.344009338	8.134834338
ITGA6	9.063427248	9.295719288	9.617644537	9.499027052	9.216122414	9.65268867	9.368138873	9.71225426	9.788449821	9.957021133	10.53059156	9.596220017	9.468082638	9.489465627	9.591964681	9.625367223	9.573191768	9.533627954	9.214775991	10.18621883	8.631224473	9.343214662	10.06958234	9.964845577	9.629587777	10.09667586	10.14592812	10.38166607	10.18318772	10.44359491	10.44644696	10.3553398	10.24786682	9.804092274	9.778249917
ARL1	8.972343423	8.910591001	8.920856146	8.635813077	9.034696887	9.000221881	8.931616328	8.798794652	9.217406737	9.214924705	9.371467129	9.064800193	8.84238627	9.02984239	9.186811207	8.930474253	9.23313616	8.851923225	8.753276888	9.263117299	8.678932776	8.991793609	9.219431936	9.426996322	9.045405222	9.469406695	9.217204884	9.313638761	9.541426122	9.063183578	9.413367614	9.438875347	9.110216094	9.169165004	8.69230883
ACSL3	9.106477304	9.150233273	9.177645745	8.94158895	9.614128859	9.255989947	9.389693278	8.902985926	9.739406235	9.471360392	9.579055684	9.457103457	9.228472136	9.137743126	9.269178048	9.171950651	9.504700594	9.041646933	8.688537087	9.805501651	9.131310508	9.219515667	9.58787567	9.122248658	9.404101368	9.488583644	9.636611512	9.533964595	9.47338559	8.992603008	9.702838263	9.666871998	9.499980464	9.746211684	8.47681209
SMC4	9.186190286	9.008864701	8.869454274	8.941424659	9.379917386	8.944115197	9.021357075	8.714824645	9.325136297	9.103303904	8.85438953	9.221526046	9.102244411	8.753493635	9.463271206	8.964690744	8.992732515	8.95030565	8.545508146	9.020254852	9.770808924	9.050594443	9.322544053	9.247151269	9.402375562	9.392779331	8.815750794	9.430142754	9.242840092	9.32218287	9.074405744	9.102244411	9.46978079	9.093682087	9.046051321
TIMP1	9.868670924	10.48862872	9.072841786	9.088918588	9.557381048	9.142541524	9.368791774	8.812394774	10.57069484	11.28906676	11.76769205	9.600600419	8.914986391	9.589552418	11.68333817	9.035257172	9.061942453	8.829231975	8.830532538	11.32902817	12.53360457	9.06694781	11.52404531	12.13734544	10.46780803	11.83900757	11.43167123	11.93277376	12.61382534	12.73480509	11.79974688	12.06842184	12.80770643	10.72969684	8.890483178
GJA1	9.512181487	8.678235255	8.792646796	8.825727136	8.761181481	8.802663792	8.805671388	8.345433858	8.631848073	9.666181878	10.37292587	8.975430024	8.481292645	7.80802665	9.961887073	9.233290354	7.872813529	8.076297964	8.429102644	10.07260667	10.69903836	8.301926925	9.193515439	10.69091404	8.340085208	9.854020417	9.774502665	11.01836974	11.5068878	11.07877304	9.801362387	10.21134406	10.64308198	8.848031348	8.949455957
MARCKS	11.88601253	12.01421767	12.08797859	12.29878685	11.94241811	12.18470228	12.22862297	11.82035175	11.66313817	11.79613617	11.34828865	12.24232554	12.15910057	12.00282942	11.47350671	12.02451425	11.80737267	12.15197691	11.87575778	11.38921192	10.74129738	11.97057809	11.3487985	11.28144915	11.67345861	11.51661399	11.43357597	11.22089796	11.35163213	11.32565272	11.44337763	11.36088066	11.45290581	12.082157	11.3190198
USP14	9.709385595	9.698355602	9.690105584	9.407957565	9.62788892	9.556339421	9.389184448	9.782841435	10.22412723	9.966915298	10.10369447	9.75648275	9.67487114	9.607803531	10.14959841	9.729063458	9.665371724	9.684282292	9.550663887	10.196846	10.24844613	9.799996846	10.23847443	10.23811816	10.00066201	10.23999505	9.868247395	10.32365796	10.27532483	10.2467494	10.15323615	10.29646668	10.08104119	9.504759618	9.317438761
GYS1	7.232358077	7.321328995	7.431923808	7.442530086	7.33167379	7.36965048	7.473031175	7.709632453	7.431231416	7.343551164	7.663140239	7.342666185	7.630258291	7.187134987	7.251597766	7.240575938	7.233093428	7.519469562	7.502598508	7.318564111	7.510797521	7.617473166	7.310998903	7.514795662	8.031312429	7.296099278	7.88125399	7.427269768	7.472353974	7.354233077	7.828957658	7.447899436	7.409402118	7.133784409	6.923031352
AKAP1	10.45998616	10.15096994	10.66699019	10.59214459	10.29957795	10.42207206	10.50473693	10.48348345	9.685076044	10.17364136	9.791509049	10.48352855	10.63268379	10.23370238	9.50188027	10.45914531	10.21406554	10.58532924	10.72816641	9.669986829	8.434974214	10.80300516	9.571058755	9.41002462	10.72029131	9.358438823	10.23364844	9.850093688	9.486464351	9.26689069	9.809179246	9.682996091	9.081648044	10.35641874	10.26051699
HMCES	8.321048773	8.301136935	8.21891705	8.28603096	8.195694394	8.171975033	8.148288611	8.400158538	8.277800979	8.283906763	8.259804604	8.266461594	8.34762294	8.241359865	8.40774338	8.467878372	8.307032422	8.319634904	7.75156079	8.381850877	8.866800964	8.477434323	8.410948724	8.424906727	8.445323382	8.418965654	8.019291131	8.450031266	8.451908547	8.253955237	8.408051411	8.41075687	8.26959408	8.156593874	7.67379936
DLG5	8.371812829	7.921256169	8.381186595	7.693522594	8.358388124	8.077480363	8.111746743	8.031495545	7.726849858	8.518088131	8.555684598	8.022978123	7.908378114	7.954070519	8.301750028	8.054500615	7.827641267	8.105078804	7.958887292	8.24615112	8.119649176	8.249529431	8.025558487	8.301750028	8.379490234	8.118493263	8.258170188	8.28682898	8.120553885	8.154811763	8.267454495	8.037149237	8.201976137	8.308983372	8.321692058
PMPCB	10.2065829	9.907432483	9.969005845	10.08376034	10.18043139	10.00422778	10.08214489	10.1272831	9.839882476	9.793836766	9.667250444	9.951571635	10.08490681	9.922402839	9.907799983	10.04817375	9.965473294	10.08204754	10.0048616	9.760865537	9.82364719	10.109936	9.950949759	9.841991832	9.671869095	9.881385357	9.459460325	9.740379081	9.752912113	9.616525554	9.740365816	9.574217031	9.523699505	10.16901224	9.758583211
TOX4	8.139761312	8.172191053	8.119352211	8.119742159	8.271602	8.315726153	8.251868128	8.345304633	8.322837487	8.265470592	8.22243395	8.22323151	8.465557413	8.475959905	8.130012442	8.265039812	8.289489167	8.279007497	8.097824973	8.224788954	8.518092551	8.380531154	8.305178371	8.274475785	8.367565284	8.281617308	8.318720793	8.28079801	8.281323056	8.196143303	8.353562947	8.398871353	8.110782989	8.168703729	8.405311215
API5	9.25310774	9.270925552	9.315598015	9.264755778	9.262468652	9.134935764	9.141340845	9.038932625	9.268179196	9.367408435	9.171573818	9.344030516	9.192853304	9.104320354	9.237070354	9.122553972	9.174172215	9.11088513	8.953189151	9.145611026	9.314821968	9.262785	9.170901758	9.064814242	9.189913715	9.275976173	9.023164361	9.305487562	9.262760737	9.133931417	9.166171288	9.16090755	9.157923874	9.231654156	9.334445803
TPD52	11.49989779	11.61835657	11.7664626	11.38467782	11.59401557	11.55343122	11.80323566	11.41199869	11.54409425	11.74233297	11.56282295	11.80932035	11.71816005	11.55744374	11.32393916	11.62221622	11.75953353	11.3412398	11.54017292	11.57202637	9.944295136	11.46981059	11.40641848	11.50058898	11.48130905	11.47269929	11.72384327	11.73637257	11.56520514	10.92125158	11.46919426	11.77727721	11.23363713	11.88156145	11.49427969
SIGMAR1	8.107611137	7.986491731	7.862457913	8.198550825	7.873068922	7.68093024	7.952066607	8.147399402	8.030728604	8.127585156	8.235815017	8.40423056	8.271395516	7.709245342	7.905336478	8.134419884	8.263439538	8.050930058	8.104517798	8.100187892	7.95782005	8.427816389	8.171042066	8.203451469	8.578174758	8.087210742	8.112673601	8.568977653	8.302258053	8.039691367	8.18837646	8.196407319	7.938697237	8.107611137	7.884125431
EGR1	10.47011488	8.098577123	7.613067572	10.06816239	8.379068346	9.13059213	7.028942578	6.942137181	10.0017465	7.914932825	7.892259567	8.063465365	6.560327231	8.27512081	10.8565651	8.63926772	7.626568735	6.369757313	7.72284775	9.217263169	9.473724399	7.456364297	8.681354842	8.396238434	8.324904997	8.611661462	8.316061377	8.332292707	8.140171898	9.470664409	7.357847852	8.612065544	8.548436867	9.98339041	8.079577049
PNP	8.324825423	8.530827678	8.948665249	9.058245242	8.929213485	9.054006813	8.90180112	9.521215008	9.697875224	9.595775864	9.903162314	9.304903671	9.406332627	8.473568711	9.460068231	9.033941781	9.390178132	8.850382807	8.726311172	10.24660912	9.211016561	9.165787772	9.911788645	9.804224403	9.823669958	9.992707271	10.02700804	10.18102955	9.547277738	9.595970342	10.31443573	10.43785233	9.823886956	9.0198955	8.633715243
SRSF4	9.314907755	8.988444947	9.250024684	9.13434985	9.188331774	9.379215743	9.262021777	9.126440792	9.198926505	9.171495376	8.914727818	9.070626999	9.138317568	9.055450483	9.196225684	9.222262282	9.169959276	9.069268103	9.300415383	9.26571183	9.709792702	9.217153574	9.138305165	9.1696544	9.172787219	9.127289585	9.101692257	9.171495376	9.194202941	9.14103581	8.839358132	9.199464179	9.042195122	9.126173799	9.348251828
DNMT1	7.855841551	7.635041803	7.424189841	7.425079703	7.779716952	7.290239408	7.171576447	7.319403597	7.979724237	7.965135039	7.810801833	7.71317022	7.209729326	7.262486569	8.285528531	7.608060844	7.237761475	7.178817025	7.207398753	7.928229578	9.189513326	7.555992744	8.359336955	7.953341056	8.161745311	8.208618533	7.383187129	8.089091378	7.949467426	7.945506112	8.002223694	8.034787865	8.179508118	7.629112509	7.398577868
SRSF9	10.01375817	9.972977986	10.18568274	10.09335001	10.0276292	9.727073535	10.05837926	10.01057236	10.06636209	10.13905223	10.02181108	10.13281104	10.0159606	9.964137459	10.05342873	9.960901402	9.88182301	9.799267742	9.995618206	10.03706902	10.19120784	10.12873177	10.02482533	10.13464306	9.957447246	10.27122776	9.960206676	10.12333802	10.15228179	9.866576513	9.962398478	10.02839698	9.920111272	9.897820537	9.476107983
PSMC6	9.782920714	9.790831952	9.685066541	9.558833385	9.637761143	9.698864581	9.465703006	9.637839891	9.713016059	9.918974231	9.806294415	9.828707841	9.658627324	9.585976618	9.879661451	9.810912636	9.503034486	9.501148867	9.38022797	9.930600878	9.779918164	9.755664678	9.971928454	9.879202881	9.630840847	10.02658321	9.411828119	9.972285473	9.944608071	9.991119301	9.909443815	9.944603642	9.901464971	9.700390979	9.793506783
CCND3	8.296866025	8.176098232	8.490403974	8.205718949	8.453729628	8.15584478	8.21706534	8.397699826	8.273380388	8.815629572	9.030423895	8.548243547	8.318394202	8.271860616	8.674001214	8.557462612	8.62241066	8.336335151	8.449828223	8.55372002	9.498312561	8.352409981	8.757536722	8.648050792	8.841758074	8.610737695	9.014056695	8.833587558	9.051485822	8.596525099	8.913598275	8.976672005	8.795896433	8.505527767	8.154029233
PPP1R10	7.241873345	7.306146805	7.303655972	7.107860503	7.362868622	7.000024463	7.20625379	7.466135823	7.236543364	7.348894646	7.493874888	7.101371927	7.311161485	7.186166771	7.223577182	7.307304937	7.37709271	7.300231776	7.309757666	7.351322132	7.716117386	7.289661759	7.16529041	7.119047548	7.425535165	7.252248932	7.640676671	7.331596752	7.577419803	7.240645716	7.544496747	7.54485493	7.242822653	6.955831263	7.479142296
ENTPD6	9.091271581	8.893887976	9.693341143	8.944343668	9.018431498	9.057219539	9.004360526	8.911045416	8.653703011	8.990789268	8.942549864	8.867983624	8.763741354	8.787856633	8.43631045	8.608920886	8.586029337	8.985369326	9.082435569	8.67248412	7.722767635	9.065326766	8.29369168	8.622006129	9.236967889	8.619631751	9.284945621	8.823633128	8.910774002	8.617069236	9.186458398	8.876426948	8.175462225	9.043499133	8.638665102
PSMD7	9.392335102	9.216366135	9.375931043	9.159857534	9.275798293	9.44175593	9.215540438	9.319304887	9.298522131	9.396112859	9.408721329	9.303899895	9.422606814	9.196194474	9.221029849	9.267674851	9.248096667	9.185294986	9.177395163	9.259337602	9.145980698	9.351058858	9.461160659	9.158948553	9.541094188	9.428237891	9.223944103	9.504591445	9.386475358	9.222821074	9.476367214	9.517316555	9.225556021	9.337182556	9.325814705
PEX19	8.087160168	8.224384093	8.142611255	8.187744125	8.250089409	7.98389485	8.439591926	8.595966528	8.014760411	8.294267924	8.038604742	8.551109477	8.636629385	8.12960714	7.668572231	8.551559001	8.510153395	8.48549138	8.126614665	7.774414021	7.972282745	8.71535216	7.96443734	7.756019528	8.516113361	7.750112337	7.823996069	7.954528903	8.047506625	7.580643691	7.794743687	8.008046786	7.273984341	8.249821899	8.214642158
NIPSNAP1	8.991096507	8.864611037	8.713470712	8.888326321	9.01387573	8.631340664	8.991340659	8.976729436	8.761912051	8.77502153	8.626398652	8.929382979	8.923826605	8.913842703	8.630505096	8.544362171	8.934262567	8.909055532	8.900719227	8.367795254	8.227844278	8.842626139	8.800365697	8.547372365	8.782464845	8.655932401	8.890376825	8.463138273	8.558567048	7.956735602	8.855470746	8.550826829	8.130823853	9.063622822	8.639789727
MYBL2	6.332182927	6.553088362	6.140287457	6.410425953	6.646949135	6.293385969	6.395412317	6.50169946	7.051010534	6.689322854	6.769192322	6.757446309	6.670388619	6.816205169	7.139336885	6.539351009	6.769192322	6.523189917	5.854856541	6.885910928	7.811846542	6.290702105	7.007107299	6.677652978	7.390814035	7.715500356	7.025789133	7.100281251	7.236310884	6.897600522	7.081292379	7.14041852	7.315385357	6.661293673	6.054091935
RANBP2	9.080247496	9.006356125	9.071459001	8.919006944	8.936396807	9.352006304	8.942930586	8.795388036	8.890981945	9.283996295	9.310090534	8.804659887	8.933077155	8.611438061	9.246635529	8.90494891	8.457484515	8.907858029	8.878802071	9.292117698	9.530128439	9.010485514	9.432057202	9.156233675	9.203320514	9.228081808	9.045443522	9.100905861	9.208799633	9.160811972	9.359415819	9.079588752	9.057236874	9.245381042	9.370931678
TUBG1	7.300249656	7.056749857	7.45781557	6.906658826	7.179614575	6.655773686	6.774510177	7.177996131	7.361228033	7.45239201	7.520444199	7.348493585	7.160784313	7.009308324	7.443849467	7.24653107	7.050460911	6.812164244	7.14751622	7.324427885	7.498615622	7.159282568	7.379957276	7.285151112	7.975963579	7.535711869	7.66918561	7.872480463	7.618561533	7.385017694	7.521553464	7.80053265	7.282670177	7.153118962	6.648577193
ACIN1	7.181671254	7.33257037	7.411669261	7.351862811	7.313418777	7.20269256	7.206096675	7.150083002	7.206201913	7.510876194	7.132119138	7.059609253	7.184777575	7.108586057	7.270694223	7.326498484	7.36905681	7.202915895	7.671041104	7.375935351	7.861387715	7.508292757	7.189367125	7.176853578	7.404806589	7.40160036	7.348611737	7.156309237	7.264805823	7.273331208	7.323719358	7.233907453	7.058956702	7.01605755	7.287791764
SNX1	8.91107052	9.015225195	9.035300073	8.828586917	9.117442318	8.752591497	9.115564064	9.172432212	9.101216659	9.055570828	8.971652317	9.286776901	9.093047251	8.987351599	8.800947457	9.161265333	9.263926273	9.119772971	8.882289971	8.854666084	9.032160376	9.309206721	9.008184974	8.850414672	9.082704754	9.044727241	8.92607366	8.733958851	9.006475711	8.711262628	9.092384601	8.981295611	8.633521482	9.003161663	9.052250644
MRPL49	9.338018356	9.42504757	9.499860608	9.467894067	9.457250236	9.290648931	9.473848135	9.703210471	9.727237644	9.550570416	9.553448612	9.632071085	9.675021005	9.557220477	9.585890051	9.514920832	9.680197658	9.628199926	9.439251258	9.542366188	9.429123828	9.664054396	9.491618221	9.542366188	9.788744293	9.487139063	9.675973251	9.641935025	9.552245037	9.388697892	9.692151468	9.758743063	9.397617104	9.50283895	9.322842922
EPB41L2	8.978575609	9.077916357	9.018135337	8.718465106	8.593984567	8.713270011	8.461748756	9.095232773	8.992152865	9.338437314	9.811315587	9.342929052	8.431641598	9.048682507	9.604300438	9.105231785	9.015723976	8.231490515	8.790579995	9.789190707	8.770093932	8.901571961	9.532800145	9.039372942	9.343380585	8.952612809	9.369742743	9.703367461	9.226352458	9.482515405	8.982029952	9.483736673	9.363898929	9.009480376	9.436734921
LAPTM5	10.67747986	10.68042008	9.841091322	10.48470176	10.52984064	9.937995782	10.3922291	9.701013669	11.25143373	10.96877847	10.49070195	10.06549978	9.087762336	10.26902085	11.67212892	10.41743789	9.519050506	9.534453582	9.927733307	10.90921635	12.62749455	10.3966081	11.56564299	11.13561053	9.868617438	11.37866549	10.10784233	10.85381253	11.71781632	11.34953422	10.66684389	11.09250073	11.10503695	10.00942359	10.74877882
GALNT1	9.816027818	9.923834945	9.976512644	9.860751472	10.10233457	10.00534855	10.09817505	9.818314786	9.729952366	9.940032182	10.2545341	10.1453063	9.94555651	9.775913812	9.583700223	10.31547066	10.22960095	10.02583749	9.559617411	9.861585928	9.200194938	10.08205738	9.553756878	9.802677074	9.950454957	9.765797315	10.13082548	10.06388274	9.730195292	9.931867196	9.625511174	9.95815874	9.947739457	10.32503076	10.36416012
CDC123	9.080252484	8.88297945	9.109292332	8.97925645	9.092980294	8.934007487	9.018433662	9.091213655	8.992934786	9.265800251	9.098893541	9.112190645	8.948674103	8.899224563	9.015495462	8.998707768	8.937210051	8.892092825	8.837895004	9.099147349	9.144056601	9.194894444	9.297934788	9.198740355	9.45373839	9.291604627	9.130352074	9.158822275	9.095506995	8.887418572	9.206539803	9.178963422	8.852535917	9.394375612	8.630623586
ELAVL1	10.2393652	10.09586026	10.33910373	9.980921382	10.1414013	10.08522417	9.998316007	9.966977358	10.26839947	10.28132124	10.06802142	10.19877673	9.873632985	9.948267067	10.30097618	10.05123768	10.13854991	10.07346838	9.985137587	10.20175312	10.49710924	10.30415253	10.25957367	10.31402665	10.34365789	10.29647966	10.05501347	10.36004349	10.32697741	10.20431127	10.21228253	10.24753633	10.18223664	10.07392641	9.795112772
KIAA0100	8.639514637	8.339502083	8.452709221	8.282869498	8.549312294	8.345986973	8.494707736	8.539945109	8.34798331	8.80321474	8.777496917	8.268121347	8.569985085	8.318402493	8.591724576	8.512207804	8.191114666	8.487377373	8.593133978	8.552153703	8.843768851	8.860437848	8.648054677	8.752768132	8.806371694	8.752262161	8.647369628	8.583259409	8.711488147	8.381002766	8.763587625	8.615608236	8.201335785	8.347974291	8.368750617
TPR	8.920579302	8.706135665	8.626555275	8.644317177	8.855515838	8.740255403	8.710010925	8.546229398	8.82765188	8.947754688	8.619541303	8.303418892	8.562088235	8.508873411	9.071747847	8.572289104	8.230157416	8.608624394	8.596618511	8.743724234	9.774243764	8.679099827	8.943056026	8.904384918	8.555381348	8.989076835	8.448070392	8.706290542	8.953693519	8.797634287	8.75403042	8.706655285	8.447081675	8.831253834	8.814667647
CLCN3	10.57297454	10.74400294	10.73522088	10.35284424	10.86857544	10.71419537	10.87268399	10.42319356	10.4774516	10.49008905	10.73316046	11.03357891	10.5770904	10.62969504	9.972895954	10.72003051	10.59104024	10.69629885	10.61107415	10.20719932	8.774966538	10.63658359	10.15812947	9.993381457	10.62936446	10.36591409	10.8729806	10.90584904	10.32459839	10.04073301	10.3707129	10.55052572	10.33192757	10.74452132	10.15268163
EIF1B	10.21008146	9.835513859	10.07769288	10.05019026	10.29856774	10.32357015	10.05752084	10.17386739	9.636629923	9.847413383	9.719442378	9.876616082	9.836134651	9.753843645	9.846014848	10.09777872	9.848844497	9.923373429	9.950553367	9.997417036	10.02240476	10.00311823	9.907275097	9.818671467	9.574777907	9.726605298	9.491048821	9.647301714	9.880444403	9.860021184	9.593906231	9.989531696	9.66129234	10.13166741	10.4514895
SGK1	9.273365129	9.217804618	9.871111416	10.39964515	10.40897845	9.523179002	9.071915624	11.14174143	9.277134344	9.91830329	11.54483321	9.843583062	11.38281302	8.475959905	9.931615567	10.20939057	10.47459572	10.03997206	10.24113141	10.33499342	10.30095005	10.40324777	10.48034512	9.921494352	9.887198275	9.611221681	11.7001061	10.72928074	10.79005527	9.873498536	11.16937089	9.871299658	10.59996028	8.89307762	11.05674534
NDUFS3	9.784016841	9.857623379	9.986131645	9.884580533	10.11575512	9.58698148	9.993678709	10.18443112	9.919734047	9.936886963	9.665896174	10.24460051	10.21026328	9.873865039	9.425348911	10.01995582	10.09014605	10.05577038	9.866880969	9.516187008	9.079858776	10.33152992	9.751350672	9.421872916	10.32538215	9.566001551	9.709985444	9.853509522	9.564340011	9.300002199	9.731902656	9.737362567	9.108841967	9.797458897	9.322753164
CD14	9.357900431	9.148740124	8.819810136	8.5196008	8.800955851	8.597955939	9.471769652	8.860599975	8.272616983	9.1460076	9.237219926	9.008545163	8.50857217	8.286198575	9.057856274	9.080442202	7.792332709	8.409546376	8.073630597	8.808717742	10.12613956	8.951812591	9.586572634	9.189551916	9.170754722	9.342833836	8.042834921	8.604158405	9.506629841	9.45886704	9.151165144	9.207629719	9.057310815	9.060460953	7.621874163
LUM	10.45838713	10.58257095	9.673126813	10.44509564	9.721009264	10.17085157	9.791758021	9.763044243	10.55697052	11.57235894	10.99079359	10.95696472	9.398411166	10.0915771	11.4298715	10.11765651	8.54056191	9.498393783	9.933732555	11.1994488	11.09514185	9.824353867	11.39291826	11.84429787	10.3194115	10.67386056	10.55051959	10.97316344	11.41803533	11.426923	10.62697776	10.70930961	11.49645166	10.8435612	10.64566593
TWF1	9.706241522	9.742206124	9.893028712	9.805564245	9.758563155	10.03935868	9.920387567	10.05220812	9.771076299	9.859767962	10.02038696	10.3761249	10.10004081	9.878271143	9.558660591	9.99031578	10.01523268	10.06531827	9.712594349	10.08126559	8.811944701	10.02575282	9.766252399	9.657093631	10.10308876	9.764674662	9.905771907	10.02134736	9.87001279	9.821990715	9.905771907	10.0044516	9.79120737	10.06480539	10.24513796
TP53	7.749353492	7.721496421	7.547226591	7.647173925	7.725863849	7.438762355	7.40886172	7.452400356	7.576521816	7.663050375	7.076702534	7.459867515	7.49816416	7.340486252	7.788509818	7.528157984	7.409449023	7.558006921	7.664902199	7.419234176	7.697653921	7.669177585	7.43959958	7.355185985	7.743697503	7.494817011	7.126046793	7.216196202	7.336150264	7.081988654	7.54541743	7.240511408	6.945537959	7.912234985	7.070201758
SAFB	7.551017016	7.36350117	7.440846674	7.382408371	7.710208927	7.495828906	7.462576598	7.3797226	7.24638081	7.402926507	7.205792824	7.274718173	7.386500263	7.344411842	7.524539979	7.544796634	7.534491622	7.409622829	7.322920978	7.432806212	7.745783783	7.403090127	7.418324035	7.418485139	7.473173736	7.482575393	7.211221885	7.368155263	7.281525231	7.365125407	7.459282545	7.362582335	7.203191011	7.337563639	7.327781233
ECE1	7.913394853	7.788566529	8.06575948	7.924560091	7.776471413	7.845627488	7.969690055	7.956578448	7.532707943	8.064465765	7.965546178	8.163187073	8.081004142	8.024276851	7.564194389	7.876093948	8.068071118	8.299007694	7.95869846	7.887698062	7.879348039	8.127589913	7.558806885	7.638373692	7.988767178	7.548196021	7.708129659	7.763215872	7.783332971	7.687721536	7.950970263	7.807898797	7.864616609	7.728441762	7.808052552
JOSD1	9.592580817	9.567519476	9.747147498	9.918039637	9.625443078	9.730009709	9.943843592	10.45600115	9.18364643	9.725776988	9.751802557	9.935023451	10.19408896	9.919234231	9.327288555	10.30517921	10.22855607	10.38648761	9.938582647	9.976625514	9.498525284	10.21361374	9.701077373	9.34038026	10.31739909	9.682380902	9.847968254	9.814397416	9.818507129	9.62998108	9.601693481	9.906783706	9.558315787	9.391922412	10.0655825
COX6C	12.63823283	12.59148487	12.71997651	12.60219924	12.74857056	12.51979884	12.61746291	12.82458722	12.5141145	12.53867611	12.43383335	12.76710609	12.87912403	12.71353968	12.33530043	12.77038047	12.81361398	12.87437295	12.68110335	12.23349762	11.77211795	12.87123176	12.42313226	11.98606005	12.73683269	12.32627153	12.59479904	12.32974601	12.03833562	12.15999744	12.42570117	12.34701419	12.09701256	12.60988987	12.34170818
RPA2	8.131587681	8.281957324	8.405257716	8.209351379	8.29395847	7.98603595	7.774858284	7.78508804	8.473990506	8.3398603	8.218769275	7.984181621	8.388119756	7.899037272	8.30468723	7.992890261	8.304339788	7.96672878	7.837679831	8.119425347	8.906231934	8.10713446	8.421529906	8.198544123	8.264767413	8.598337542	7.648834353	8.167567803	8.568874508	8.423500968	8.086670101	8.037061601	8.229172492	8.059574156	7.712469247
NDUFS5	11.33119829	10.95977344	11.23791639	11.1108844	11.00580632	10.71580269	10.82739965	11.21799914	10.91519568	11.49118423	11.32282346	11.24045602	10.82717926	11.06326481	10.98708657	11.18060524	11.15239765	10.65263434	11.29091011	11.05771036	10.98531249	11.1320923	11.27517433	11.01872088	11.60026893	11.21219221	10.96073916	11.12186138	11.32821815	11.21666906	11.43139857	11.33588618	11.01510494	11.07703547	10.57722676
TSG101	10.04104525	9.849868609	9.994452463	9.957650432	10.14319064	9.868610341	10.10404949	10.24432836	9.842501218	10.15670203	9.907237718	10.05097597	10.14765967	10.01512025	9.661701606	10.0896001	10.23268351	10.12462539	10.01110564	9.824329128	9.561607635	10.16642621	9.852549846	9.744976148	10.29133373	9.709142332	10.04628359	9.977145606	9.844543179	9.616633138	9.527427994	9.877101672	9.52693934	9.917630999	9.832009546
WSB2	10.40727551	10.31479758	10.77062255	10.66277727	10.57225734	10.71336681	10.84566827	11.19999576	10.353707	10.57361467	10.73919843	11.01473108	11.21599026	10.58712599	10.42202711	10.98488019	11.00645679	11.06919927	10.67468935	10.73973509	9.81736256	11.03633835	10.43079901	10.12836306	10.90090819	10.60278626	10.64887991	10.62763823	10.48098467	10.30479626	10.34911366	10.43611531	10.44498398	10.58530245	10.97670803
MTHFD2	8.948465296	9.587000159	8.971770972	8.928702956	9.030472854	9.031699727	8.863406852	8.904934993	10.08574904	9.641665487	9.864510282	9.088996805	8.95379285	9.131519644	10.0256224	8.925051083	9.198776632	8.439499202	8.676254926	10.0819716	10.45383039	8.613241906	10.18188413	10.00515057	9.54415628	10.19984806	9.702166102	10.36243133	10.33938673	10.29445367	10.24268123	10.13620177	10.40276712	9.69637425	8.264624458
PSME2	10.86669055	10.78031136	10.75918779	10.49916349	11.01062713	10.65622773	10.35967947	11.3746533	12.64808761	11.95336913	11.63656245	11.3710463	10.82406112	11.59551666	11.92269666	11.07690363	11.69049031	10.40017742	10.92365107	11.84382286	12.01362194	10.93815111	12.41211846	11.92437996	11.6253592	12.02991521	11.63656497	12.00083497	12.09959989	12.16615743	12.0167974	11.76441924	11.94983074	11.50562757	12.32294129
DAXX	7.841471628	7.556876194	7.737375587	7.570043377	7.703996473	7.533213326	7.645622718	7.663768862	7.689716328	7.813406705	7.616463955	7.43308897	7.492658151	7.428385399	7.692410297	7.548319753	7.542984116	7.735871643	7.608269948	7.662289576	8.39586534	7.776436422	7.600594945	8.08605546	8.168177488	7.808201603	7.696822313	7.679274374	7.746841763	7.754688282	7.714295176	7.773328892	7.72518727	7.691201652	7.501861196
TMEM106C	10.71969949	10.51698922	10.66442892	10.44274974	10.75099521	10.39100674	10.76100397	10.76958134	10.30989333	10.34243415	10.4534025	10.77957713	10.6444105	10.49893341	10.13140316	10.58333386	10.83219117	10.55191722	10.73498938	10.37131886	8.947459871	10.42212353	10.14030143	10.17940693	10.71891093	10.30006588	10.61083805	10.4699606	10.25980903	9.919876774	10.50930124	10.52621519	9.847754013	10.96641636	10.72593011
HEXA	8.901777835	8.967226829	8.788575519	8.70152491	8.820769239	8.870676383	9.087870861	8.604193473	8.956496693	8.953610813	8.789995611	8.703867338	8.735852169	8.885364606	8.590245243	8.727631692	8.397433207	8.892177405	8.403610984	8.588541877	8.93326893	8.854758483	9.059230783	8.858048718	8.68905813	8.942833216	9.032226575	8.713357862	8.972863698	8.76545472	8.899609362	8.815894418	8.58163294	9.084212099	8.770065002
ELAC2	7.552604479	7.311575166	7.333311271	6.862418052	7.311575166	7.16839781	7.109596202	7.398571949	7.31430111	7.453104727	7.441807859	7.298854024	7.149811574	7.213407632	7.309126468	7.245541029	6.911393793	7.207709092	7.100819658	7.21984197	7.745421114	7.463927119	7.538262369	7.472800176	7.600617901	7.37073157	7.263653588	7.716799061	7.327179459	7.255793059	7.420234711	7.302403424	7.067993657	7.370490974	7.144448967
CLINT1	10.52531746	10.53618203	10.54960244	10.18379665	10.31231954	10.75116421	10.69072029	10.45393534	10.79601096	10.56624285	10.55610015	10.45830836	10.34674651	10.60361844	10.55095884	10.47840464	10.88462478	10.20554752	10.53965362	10.75679203	9.928725368	10.30462695	10.74741904	10.47903889	10.24757749	10.79897987	10.77860678	10.6939473	10.76762821	10.48554057	11.06003881	10.94142403	10.5075669	10.53249418	10.45927129
SNRPA	8.522648272	8.353672791	8.204366144	8.239181072	8.529323212	8.01429849	8.422438005	8.315434649	8.540306132	8.453206671	8.419076296	8.395477607	8.42847863	8.32968991	8.513586185	8.372612505	8.255532211	8.326406834	8.252197385	8.262746034	9.182879426	8.536673297	8.69266894	8.354931424	9.024363623	8.654186252	8.432367246	8.720698236	8.457825854	8.490948599	8.634418477	8.435147485	8.174732345	8.360101411	8.066353838
SCAMP3	8.586352684	8.635414758	8.819810136	8.565072558	8.517821084	8.331586615	8.493868445	8.621216862	8.550851878	8.76086911	8.727945354	8.465502984	8.634080689	8.626851706	8.681816062	8.471581391	8.486571434	8.737701837	8.474989792	8.655428472	9.039713711	8.826515672	8.780180199	8.651503333	8.782220376	8.883842122	8.731409013	8.640449657	8.907810408	8.704380603	8.856128146	8.829512131	8.490578042	8.502684771	8.237207694
ADNP	9.632476516	9.496023786	9.591160014	9.533554592	9.719231903	9.472085006	9.497209222	9.388733292	9.358461154	9.454701195	9.057461751	9.239970525	9.32532403	9.364228216	9.408532978	9.577363731	8.975230244	9.488972681	9.296162005	9.230017518	9.665416897	9.414184004	9.590183676	9.357038049	9.048137888	9.437455581	8.866268654	9.159199912	9.411749983	9.222385696	9.115363945	9.161085547	9.202022714	9.591007662	9.711114717
NCAPD2	7.255436235	6.77114276	6.689163689	6.798644437	7.349251955	6.660473285	6.875543848	6.657751392	6.909953521	6.980896035	6.624561689	6.870042615	6.919630036	6.260726516	7.034049334	6.616266626	6.773925461	6.865682685	6.436608007	6.921598867	7.6386434	6.935069739	7.089723226	6.813611688	7.204506958	7.148400368	6.50944414	7.049770082	7.05370205	6.827936855	6.794574939	6.795948883	6.870042615	6.959467366	6.487142183
EFCAB14	10.62582509	10.23988103	10.55568513	10.25299903	10.74095649	10.55131368	10.62697518	10.17739832	10.10256748	10.10332364	10.06400963	10.30323009	10.54243943	10.43110407	10.05291394	10.38349576	10.01915845	10.42810274	10.56410316	9.909014996	10.22312104	10.74665984	10.13096425	10.10146357	10.20745847	9.95797271	10.08639998	9.983244299	10.05061844	9.745189728	9.873304899	10.02827246	9.52779898	10.15507422	10.27435251
RNF13	10.08412483	9.646695951	9.528861866	9.746068721	9.97221317	9.689550504	9.948642401	9.718758207	9.583271118	9.51064831	9.793915774	9.52171807	9.342325911	9.721682992	9.751140304	9.726826342	9.345454512	9.6088214	9.83102472	9.579517075	9.69581943	9.738680812	9.915477927	9.857330609	9.056027088	9.761562398	8.863274827	9.629243121	9.933213667	9.916817789	8.944286001	9.479588084	9.898134995	9.562862608	9.864470542
AIP	8.486987806	8.301294474	8.351608846	8.360483843	8.205123821	8.188846742	8.192351906	8.228994149	8.284767221	8.497056647	8.124460863	8.178444059	8.146479679	8.182822218	8.497056647	8.14494313	8.29856917	8.474257307	8.190011458	8.251407432	9.32956237	8.524637585	8.357530067	8.30176296	8.32500955	8.492582731	8.051280415	8.201239651	8.748994746	8.449944141	8.374232934	8.456951942	8.068690191	8.381832854	8.168818089
RELA	8.578284228	8.491328404	8.430002843	8.372454741	8.471571769	8.374841245	8.337891864	8.485798202	8.53263149	8.566887401	8.533580167	8.274054666	8.365722718	8.352899685	8.538890536	8.483004522	8.512910131	8.57214062	8.563363104	8.756098025	9.155357202	8.396130745	8.708898942	8.54514039	8.733791328	8.710899039	8.750210112	8.593089299	8.716594718	8.649727669	8.617016744	8.725891696	8.542178381	8.334679403	8.439428919
RNASE1	10.68370721	11.04120489	10.86439432	10.95077228	10.96120158	11.16199856	11.31125003	10.49449089	9.383139695	10.50805045	10.30454031	10.31639764	10.32865183	10.63932836	9.851810778	11.12483146	10.56504647	10.66131201	10.84096255	9.203587664	10.30985297	10.68344751	9.714191822	9.978644233	10.91890562	10.21879018	10.26517794	10.4894692	10.25753602	9.263939656	10.25232328	10.13468015	9.276008045	11.26300495	9.322836497
ADAR	10.5691876	10.37317354	10.49798236	10.17066828	10.66838287	10.36933439	10.43994828	10.64516798	11.00918471	10.90056108	10.68195436	10.25618125	10.37154674	10.66063967	10.95644016	10.45805373	10.82588009	10.37751918	10.46024982	10.90998051	11.21898935	10.63915638	11.04173344	10.90048965	10.58718698	10.89116439	10.45269236	10.62357859	10.86635069	10.91099853	10.81242846	10.64712525	10.94155842	10.53453004	11.00901757
DDX42	9.040012022	8.811292774	8.947322327	8.651969733	8.885358315	8.658202233	8.714339351	8.485139829	8.709372288	9.092046802	8.701062141	8.422738761	8.794627037	8.671058204	8.945849431	8.568343431	8.255149007	8.654166412	8.743115396	8.728697132	9.246814317	8.830969472	9.002383995	8.747730354	8.706765507	8.85071515	8.742632465	8.833035593	8.721307628	8.766908102	8.655448793	8.746169614	8.654254001	8.603621695	8.903426324
DHCR7	6.186902513	6.845978734	7.021613649	6.66884763	6.778997149	6.40700828	6.657666519	6.593123548	7.346488659	7.786449494	7.153912247	7.089283404	6.716051503	6.806012075	7.254649859	6.630024213	7.424925742	6.699648867	6.537354508	7.407063909	6.634859442	7.046574515	7.223025478	6.929455749	7.974701426	7.383122504	7.975971136	7.103729877	7.382019701	6.826407544	7.707350478	7.811615845	7.046574515	7.201066509	6.834076503
AEBP1	8.369597535	7.805814129	7.619335058	7.396865994	7.651657788	7.47604329	7.272565247	6.870921678	7.948371458	9.190160777	8.858776818	7.307913591	7.265168678	7.63329754	9.352852001	7.39896203	6.614356319	7.288848503	7.154011783	8.77299374	10.33296278	7.388394732	9.165572073	9.137600977	7.687573112	8.17854169	7.612508697	8.619025697	8.707998115	9.359764179	8.055725847	8.650563834	9.229874152	7.419321322	7.55517849
SMG7	7.51543708	7.606974267	7.900341741	7.749488681	7.872196364	7.454554128	7.649195835	8.296582756	7.08524143	8.15452247	7.872808804	7.734916622	8.40670177	7.362554548	7.837593546	7.695253277	8.075899383	8.098807933	7.886033405	7.881188425	8.402274971	8.075263133	7.704275284	7.603537604	8.545806499	8.053256848	8.352675954	7.759996558	7.753160602	7.564503831	8.281594218	7.817593004	7.75739787	7.33177893	7.959272235
LBR	9.500071105	9.591289617	9.294752439	9.428387637	9.660616114	9.281108387	9.326810818	9.302247983	9.618330441	9.506051406	9.066683353	9.908626629	9.625236883	9.082210386	9.492491961	9.305707599	9.134912507	9.266467407	9.186887126	9.134912507	10.013198	9.381169398	9.730447019	8.943338143	9.811398875	9.526010739	9.279647242	9.477267585	9.22084084	9.373633948	9.018832538	9.440223258	9.541365116	9.38244907	9.231629626
VARS1	6.263039945	6.646634992	6.420116399	6.683131109	6.562913764	6.739568212	6.622120811	6.873598824	6.906327875	6.732688471	6.750781321	6.820959173	6.898987693	6.825184461	6.390941975	6.606871434	6.880484223	6.751103188	6.438407421	6.351785552	6.619768057	6.678421061	6.626812855	6.484809984	7.012549414	6.731913096	6.929331443	6.729523533	6.509536837	6.164135671	7.017747173	6.598918407	6.473984051	6.751022964	6.438132028
MYOF	10.24323097	10.01799968	10.05123082	9.244487404	10.34978533	10.27511141	10.07237777	9.614610149	9.956345663	10.02640808	10.05875139	9.243919845	9.733416616	9.564810866	10.16071848	9.137830741	9.111159806	9.577294868	9.678336858	10.40273667	9.13688762	9.117108516	9.68043127	10.50869141	9.911031104	9.85264434	9.891749255	10.53252169	9.637077058	10.0417663	9.734175217	10.08673975	9.755891913	10.32899401	8.460519559
OSBP	9.225712722	9.122196148	9.112797653	9.126848707	9.41245712	9.231102698	9.272889699	9.112645486	9.003238554	8.987923468	9.122196148	9.188606018	9.295892672	9.285861649	8.979401196	9.234358005	9.216055792	9.357860202	9.172569456	9.053689408	8.780032953	9.245898216	8.973762415	8.930087901	9.236401908	8.962321432	9.114517564	9.020377291	9.02412456	8.731120786	8.970123722	8.997565592	8.797626822	9.122196148	9.285706427
SLC29A1	5.881447959	5.700881952	5.775132374	5.881447959	5.987213044	5.57890843	5.644373007	5.588620798	5.53646523	6.161798852	5.893236764	5.941838567	5.963518811	5.764364411	6.275622387	5.771064148	5.681160441	5.391258085	5.631422585	5.881447959	6.692822179	5.691791662	5.780475614	6.073803139	5.766782012	6.078072675	6.221954731	5.824704766	5.881447959	5.92121305	6.132482801	5.928433419	6.043122905	5.445267605	5.661566867
POLR2B	9.821353781	9.572196698	9.6251449	9.486200985	9.857142656	9.646753531	9.648894654	9.685462968	9.620333859	9.62904203	9.342106348	9.526373596	9.540817517	9.535678162	9.753838753	9.639364284	9.439723737	9.519829245	9.644383633	9.562072139	9.776524527	9.638380292	9.783708145	9.752004859	9.570915653	9.736432779	9.245518565	9.610311039	9.4814973	9.541161119	9.539691372	9.338350841	9.428546671	9.664091444	9.673163199
PRKAG1	8.794784774	8.863136188	8.866056166	8.825735525	8.847605029	8.682052716	8.903050527	9.052027985	8.880691835	9.100268862	9.154919042	8.973343913	8.952799489	8.889022454	8.784717614	8.868811322	8.919114973	8.874017054	8.696665596	8.808086768	8.674819763	9.015835879	8.931748318	8.971106197	9.010424693	9.014236666	8.872649248	9.078518578	9.015040428	8.70492756	8.665747438	9.011101598	8.621799139	8.966769607	8.635864085
ATXN2L	5.873773674	5.797738401	5.900362958	5.961918655	6.069646047	5.899585581	6.147985018	6.150342538	5.641746849	5.590180288	5.730868581	5.823457066	6.137459075	6.471608804	5.632169936	5.575217834	6.669116921	6.024670363	6.182723503	6.122009472	5.983289045	5.914519988	5.6683988	5.535916439	5.899705791	5.602356555	6.129238735	5.724335125	5.606634271	5.293789543	5.928127872	5.852466031	5.603112801	5.737189172	6.040481589
VPS26A	10.7952502	10.61594371	10.82791961	10.64777916	10.75868618	10.8076605	10.82105308	10.87399952	10.52288648	10.70592985	10.45497603	10.86721238	10.79178784	10.68047133	10.4758291	10.90150566	10.7031733	10.7311272	10.64850515	10.74474785	10.20480747	10.89840716	10.65836367	10.61185622	10.69244126	10.43675762	10.44879424	10.56443796	10.33528188	10.34745892	10.43638683	10.50784362	10.33180419	10.5917566	10.47516253
ENG	7.372489682	7.567058208	7.007762481	7.214571662	7.08351035	6.935606559	6.913957546	7.013136549	7.74170342	8.611020172	8.418991773	7.290145134	7.192532633	7.364388412	8.572364562	7.366710917	7.126929885	6.900508496	7.013862655	8.411759238	9.458944219	7.380481272	8.278144922	8.953792782	7.845965691	8.04488633	7.979721626	8.565372475	8.671558349	9.076552096	8.401060111	8.45344078	8.59423649	7.140987949	7.607650008
SH3BP5	8.350647566	8.058409332	7.435799101	8.249768922	8.108662944	7.612780029	7.675288684	7.317882905	8.205746277	8.490969141	8.892566427	7.474327713	7.352320954	7.423721529	9.109697733	8.156979609	7.943708615	7.535374147	7.720429893	8.733767036	9.984187598	7.887326576	8.716817452	9.198572757	7.738023975	8.656957472	7.526519362	8.664025593	9.235583847	9.470349159	8.123931285	8.747334383	9.305085581	7.792990383	8.207412904
TBC1D5	9.068299372	8.751309477	8.438530462	8.895852748	8.614074174	8.636309339	8.819920796	8.352088271	8.643333741	8.59948317	8.40536541	8.307943177	8.425602709	8.574075131	8.729899489	8.711100805	8.364472279	8.88103571	8.729438806	8.546603849	9.135130173	8.565287746	8.672143216	8.653010383	7.961514383	8.698090627	8.162326806	8.341774669	8.497747492	8.690392762	7.792123383	8.198993823	8.524956498	8.589985328	8.738332565
NIPSNAP2	10.12098044	10.36710131	10.09459048	9.97756435	10.3389666	9.840273435	10.17421859	9.943724021	9.821776348	10.01360445	9.260355378	10.19801474	10.0050849	9.779264029	9.47975686	10.27009682	9.773301705	10.19170265	9.667221349	9.390447252	8.961850445	10.30425917	9.624368485	9.366069634	9.561184592	9.539661309	9.399401225	9.632096132	9.5250424	9.570705253	9.483715157	9.554860489	9.48185254	10.12508471	8.784694994
UBE3C	8.021133871	7.977483886	8.16879187	8.008154582	8.017323615	8.209586505	7.870609821	8.325759	8.011699468	8.4389942	8.198451078	8.240444651	8.272522574	7.646133199	7.939071649	8.221493912	8.05785173	8.342908633	8.147564072	8.213806114	8.024336726	8.55553931	8.164093213	7.987805575	8.485007941	8.079011238	8.130034403	8.385527229	8.252428622	8.291382063	8.147845	8.184454767	7.863693486	8.222784483	8.042486663
LPCAT1	6.805067773	6.772629332	6.046366698	5.974928161	6.614258266	5.864113872	6.481756857	6.066573767	8.096219898	8.113107014	8.225366751	6.080436879	6.414515815	7.43921255	8.767273718	6.575014772	6.54851574	6.108944008	6.752278678	8.507617202	9.289059587	6.612527346	8.410642553	8.471104326	7.225200116	8.751526994	8.755020322	8.594437947	9.088660495	8.959199556	9.128237883	8.647698138	8.387086304	7.604065739	7.418451961
SCARB1	6.601692339	6.618253199	7.070814569	7.40057074	6.73346343	7.02894689	7.624458977	6.608654425	6.813947041	6.749357645	7.127301755	6.544382144	6.815123894	7.201466903	6.55697967	6.973225625	6.68984349	7.339839077	7.396734708	6.595804038	6.899812806	7.530349407	6.59901661	6.795451896	7.022917227	6.555735597	7.296735024	6.809999473	6.937471918	6.62419773	7.054510028	6.592168554	6.230818774	6.919444455	5.97527559
KRT5	4.182551086	4.825927495	4.332962122	4.444113149	4.548022699	4.558184531	4.416377823	4.693575669	4.588165204	4.588165204	5.009325546	4.871768889	4.372714028	4.920113843	4.563277586	4.49675682	4.656803994	4.604828062	4.634728506	4.856760703	4.689658033	4.432693318	4.49675682	4.616574786	4.763456209	4.431793307	4.77054268	4.302029269	5.009755542	4.912072836	4.744952641	4.663623736	4.451556842	4.720489251	4.326687075
RNF14	8.505517616	8.788914998	8.757030194	8.852990689	8.282761056	8.303872673	8.729058726	8.576205257	8.385023404	8.579231693	8.630813048	8.470944508	8.850846132	8.134126473	7.990392253	8.547651459	8.465502984	8.474234253	8.371030412	8.086491028	7.97096943	9.001123136	8.25484778	7.948088164	8.434861247	8.207287157	8.455566902	8.21280729	8.532586118	8.266271428	8.338244225	8.115817032	8.007575058	8.448652962	8.287251039
SCCPDH	8.349346525	8.13478492	8.212283447	7.904254121	8.369317656	7.611085011	8.290848904	8.150778387	8.227162917	8.440304107	8.338465242	8.095801956	7.920387927	8.145893127	8.158482145	8.194154987	8.28873742	8.132182008	8.127718742	8.084573973	7.918413186	8.413477963	8.292986847	8.036222206	8.496072999	8.274388953	8.476822844	8.467749429	8.227162917	8.114908387	8.371304467	8.534381387	7.826919336	8.326680652	8.998013115
SMARCD2	8.069308761	8.028602803	7.868417992	7.789594837	7.866439561	7.611712753	7.775085416	8.107334781	7.796636433	8.428533003	8.195374757	8.012592728	8.132070924	8.07667157	8.103168458	7.954354811	8.200022675	8.155845042	8.053249265	7.98628621	8.030423756	8.184985828	8.078546614	7.948171799	8.568401011	8.215767772	8.179093337	8.043250566	8.181109587	8.097830576	8.154727489	8.053249265	7.721751315	8.050308291	7.822111724
RTL8C	9.261834986	9.29317063	9.036329953	8.983759239	8.974490096	8.914360265	8.987656983	8.901725109	8.964866638	9.669221311	9.531465452	8.826215973	8.902222536	8.937847988	9.604876079	8.882071391	8.544057121	9.101375148	8.937268522	9.351787657	9.721863792	9.132177437	8.794030661	9.649905765	9.095761529	9.220624968	9.219624299	9.378205493	9.583568582	9.417099859	9.144578722	9.506459712	9.425107203	8.905254281	8.480450035
NET1	10.30622442	10.34477005	10.44674048	10.28734815	10.38524964	9.877777558	10.37019443	10.21135666	9.944731139	10.23435718	9.534564132	10.41842131	10.37251534	10.3659854	9.483775729	10.40794724	10.70689548	10.35040114	10.26308478	10.1040916	8.215400454	10.6590442	10.10434526	9.21667354	9.896686981	9.839037281	9.400770187	9.365982286	9.769847133	9.132367976	9.846156126	9.545109818	9.524936773	10.07824686	10.15278797
USO1	9.761533532	9.611379872	9.683711612	9.433789281	9.693274549	9.837819119	9.769530083	9.410640102	9.790034433	9.723404537	9.935458897	9.544562735	9.645067932	9.598672235	9.984758285	9.602889889	9.465419659	9.579895216	9.534087942	9.973788675	9.992893567	9.64138554	10.07543365	10.13071602	9.435261008	10.18731233	9.536197037	10.03690883	10.2046744	9.871523657	9.931936589	9.792230494	9.835274428	9.753342885	9.804807209
HDAC2	9.371894925	9.206204621	9.447264549	9.149292726	9.320291603	9.115019417	9.178732858	9.067419981	9.178732858	9.219811075	8.928556032	9.084767101	9.018326023	8.852921675	9.27636634	9.155019994	9.141509461	8.815483295	9.227688289	9.171379753	9.191357699	9.252952532	9.250184607	9.335597575	9.108180304	9.256367664	8.825454073	9.2677567	9.140401752	9.257512167	9.211521833	9.146150131	9.095500029	9.197997567	9.09258261
PRKAB1	8.11195026	8.063400197	8.251793116	8.315855514	8.176258462	7.914932825	8.016872907	8.330809528	8.176802015	8.075206348	7.90213801	8.107997651	8.492591155	8.309914451	7.505714887	8.467879085	8.217654771	8.522990874	8.572111616	8.038882861	7.660852873	8.482061958	8.285157899	7.64181512	8.325972301	7.753713863	7.912324024	7.71917005	8.341878542	7.67204647	8.085363515	7.99961652	7.306771433	7.951527204	7.786078136
SUPT7L	7.912897719	7.416394971	7.750695509	7.701433947	7.734559058	7.664655286	7.736140145	7.700582033	7.792497591	7.760761575	7.608366381	7.576882707	7.638638193	7.502852483	7.843252598	7.703566626	7.763903515	7.794278152	7.995154354	7.775581921	8.372277865	7.982175159	7.937039701	7.913161954	7.654966421	7.842629733	7.455898198	7.838278422	8.08283689	8.068637667	7.622952611	7.794389172	7.763359473	7.515845151	7.758500422
EPCAM	12.93430275	13.07523887	13.14102115	13.13172817	12.90729412	13.2376878	13.03908962	12.91870255	12.87442581	12.92804801	13.08348482	13.06891126	13.08241189	12.9734099	12.71221978	12.97053962	13.1507585	13.03619926	12.98851177	13.03744862	10.52919328	13.01598811	12.72912855	12.63762246	13.07725833	12.83061876	13.03898695	12.7591746	12.70605239	12.90402433	13.06062238	12.97711383	13.12428666	13.11199008	13.33472264
NEDD8	10.16504874	10.10981107	10.13108365	9.978311913	10.11062961	9.855065076	10.07749271	10.13629331	10.11280073	10.32285066	10.25223234	10.25222423	10.04484544	9.979015034	10.14487511	9.998531462	9.900468686	10.0282279	10.1775439	10.2099778	10.50856136	10.42237588	10.26484046	10.20150076	10.41084965	10.16903594	10.0820201	10.24670518	10.31658824	10.07788122	10.26111961	10.21498858	9.889023274	10.07176172	9.830164718
HSPB1	11.23365194	10.54770448	11.1365418	10.42312277	10.3944001	10.30891805	10.55639537	11.2247245	9.937622303	10.70703898	10.533343	11.15969022	11.34110912	10.58743698	10.75106795	11.13645	10.59749276	10.96618036	10.63164875	10.01132535	10.75879466	11.52472256	10.31500912	10.12682778	10.93792874	9.182189476	9.617765104	10.55639537	10.62626866	10.50035491	9.298549865	10.25065223	10.06747287	10.19104335	8.960620667
EFEMP1	10.22950422	9.314226477	8.517178563	7.884555382	9.443311132	8.73950895	9.488867562	6.750008456	8.108386683	8.76933517	8.239689287	7.428471051	7.667372012	6.158452496	9.22138072	7.134926679	6.754252283	7.435285778	8.140203995	8.79862974	9.532896226	7.498636118	9.267586367	9.575196831	7.691898375	8.698210199	7.508919327	8.827785898	9.325119797	8.904057881	8.04781819	8.37722847	9.114706021	7.714556884	8.250026053
RYBP	9.436079139	9.516707432	9.358880286	8.962220016	9.603412077	9.687098497	9.627110948	8.871847103	9.347472123	9.336364872	8.85978537	8.498592907	9.055653341	9.033200173	8.915965087	9.797601631	9.176040814	9.32005628	9.253405586	9.564147101	8.695413463	8.627300453	9.618959955	9.511615307	8.397471783	8.847221755	8.168830545	8.964306671	9.382264657	9.351396479	7.561034439	8.162329311	9.42347866	8.899323432	9.081384988
LIPA	9.894039285	10.53325809	9.43977121	10.11764448	10.26370944	10.15972562	11.27150341	9.29445979	10.25443929	10.79001251	10.30568528	10.24610924	9.615127506	9.424121869	10.55629858	10.39694151	9.264428393	9.99677644	10.1684915	10.00872374	10.55576099	10.77464175	10.62452018	10.47684741	9.569435629	9.930481663	9.186500283	9.794041298	10.38699575	10.79825238	9.481837867	10.40203928	10.03847583	10.18437793	12.12932402
BNIP3	7.027745204	7.437072606	6.849866555	7.065090054	7.241665801	6.561367689	7.097101363	6.163924643	7.541428254	7.70366391	7.226035299	6.344149394	6.505543159	6.297080928	7.664213951	6.999034532	7.652932803	6.728040549	6.305491208	7.9012179	8.172670404	6.946912549	7.410231352	8.010303987	6.132186249	8.699735266	7.142462218	8.130881991	8.194322327	8.452564708	8.492198361	7.826739238	8.960701111	6.799753352	7.826750513
CAPG	8.914196004	8.676645299	9.122089238	8.455613075	8.252164071	8.253699186	8.65765203	8.451382407	8.776570409	8.774173331	8.693722127	9.115567069	8.643915249	8.263155281	8.843616315	8.307525548	7.860966017	8.214179343	8.497518732	8.607854041	8.861786111	8.615125781	9.197328009	8.606263196	9.373408681	8.712308338	8.434051618	8.725327542	8.615125781	8.691898182	8.261800003	8.724314671	8.319140362	8.428332577	7.002286715
SH3GL1	7.848289035	7.624223253	7.749740048	7.441925561	7.605366671	7.866926597	7.611739904	7.88792574	7.748001623	7.908423932	8.082985834	7.914591195	7.923376653	7.667083974	7.780336047	7.745598681	7.893499136	7.859997826	7.615172199	7.58818551	7.889414463	7.729782337	7.84919196	7.967523759	8.227686836	7.816233485	8.265370112	8.151916225	7.922222617	7.87563196	8.176304111	8.24581443	8.142143282	7.688575213	8.365825529
CDC25B	7.119109673	7.125736658	7.317566222	7.492275434	7.654078668	6.917174858	6.939963972	7.44025242	8.7293103	8.907376965	8.436742799	7.531102728	7.336874322	7.44499026	8.390357259	7.292486692	8.378137767	7.29513469	7.085724751	8.839322486	9.267078073	7.444091391	9.295560715	9.009162377	8.191468806	8.747457419	8.897681231	8.929085581	8.929970183	8.855496737	8.699944943	8.765251076	8.956147722	7.637663124	8.068947293
ATMIN	8.028440891	7.617221472	7.934963368	7.872633397	7.769734658	8.00152684	7.939805831	8.100739178	7.685290662	7.886236719	8.215726928	7.852513646	7.873134639	7.764496538	7.837853074	7.993331521	7.729681905	8.078331423	8.403364957	8.109474864	7.902389236	8.252915943	7.927653714	8.148744772	7.86108919	7.910723971	7.670832641	8.227618777	8.180145515	8.057907598	7.638686534	8.001129452	7.784086951	7.849626876	8.137972521
ZFR	9.859930732	9.433314558	9.504376099	9.341291629	9.471114893	9.509059234	9.519019854	9.606599667	9.412956722	9.370715807	9.224154482	9.39963868	9.367037521	9.483033498	9.606661599	9.502460363	9.199055825	9.502703057	9.363443705	9.475826512	9.5487443	9.6700946	9.546010063	9.415091386	9.241240087	9.320178904	8.990761965	9.589501239	9.279860873	9.388923287	9.288215141	9.178563238	9.3578517	9.572319659	9.769217949
SRGN	11.04695985	11.2041114	10.15421321	10.91562764	10.63802714	10.64385204	10.49027454	10.29350228	12.11438481	11.53683523	11.94935959	10.83614787	10.19658497	10.94489944	12.30907374	10.96158962	10.33484998	10.03442922	10.98636108	11.97672954	12.72852137	10.65664887	12.22621203	11.98902555	10.52774255	12.00157343	10.79592366	11.8513955	12.05344127	12.12517312	11.73612277	12.1626797	12.74743749	10.77739282	11.26047052
PLAT	8.743052172	8.929447318	8.958500325	8.844531692	8.640425095	8.16899674	9.167092373	7.863546112	8.132020675	9.424343645	9.603690694	9.224033114	8.15943257	8.095917809	8.632499735	8.813685569	8.549972317	8.092058502	8.578876596	9.571766108	9.903633372	9.177771909	8.706311571	9.30541886	8.726160523	8.889671296	8.685566748	8.507322224	9.474013671	10.07802669	9.37604073	8.948945404	9.594082646	8.666879387	9.015371731
FAM32A	9.279707152	9.189503807	9.427176967	9.257243018	9.229154436	9.261337635	9.361605238	9.847857544	8.952098324	9.396097814	9.550250033	9.360239654	9.467583575	9.29872405	9.054725603	9.314046242	9.419489609	9.399913829	9.358460019	9.306665327	9.097050605	9.486559309	9.23951216	9.061387096	9.642627133	9.154380976	9.076597367	9.297637209	9.187916143	8.985086558	9.225485582	9.302146429	8.825727136	9.353262971	9.564200564
GDI1	8.482825416	8.422802676	8.439656381	8.175184093	8.124262564	8.171708597	8.134133373	8.248938676	8.467484482	8.440800355	8.424527932	8.122068745	8.405552781	8.252610181	8.422992191	8.327632958	8.414164133	8.287540204	8.440608417	8.502002751	8.941288198	8.211779618	8.401909541	8.344834549	8.7445267	8.256073842	8.416184013	8.475749077	8.78688347	8.703870251	8.442542419	8.391943957	8.395046119	8.091281773	8.495064589
NR3C1	10.16292383	9.637241093	9.544707829	9.466728116	9.815667186	9.458700833	9.733072212	8.544679381	9.540300922	9.636639813	9.2771184	8.649926806	8.945523776	8.74408064	10.06563714	9.09825372	8.497756642	9.328632035	9.0796198	9.368161218	11.00854907	9.471961167	9.933350115	9.979094144	8.705286538	9.591531516	8.249562095	9.327228622	10.00594353	10.20178239	8.939340842	9.417882366	9.503142088	9.06134641	10.06747745
TOMM34	7.509588369	7.59959509	7.633951609	7.349673848	7.115313089	7.325299483	7.409545423	7.534366568	7.378451639	7.724562936	7.778322524	7.458595078	7.49777315	7.228650527	7.310426488	7.411144729	7.557079874	7.307680067	7.344713663	7.569092529	7.456641742	7.745743544	7.607743749	7.778726008	7.922121581	7.428212172	7.464466322	7.775478582	7.362732105	7.607216557	7.708734586	7.472709694	7.46526632	7.411105772	7.111941176
UBXN1	8.592878584	8.23383675	8.392952433	8.310704802	8.309007091	8.123358263	8.324640905	8.327965907	8.091468535	8.481852022	8.234972825	8.23602703	8.175763533	8.173455292	8.318660746	8.268804522	8.162391538	8.15336472	8.253274344	8.272190205	9.160209479	8.544311796	8.515342676	8.275004971	8.377395883	8.121948045	8.033693178	8.298579519	8.597495435	8.232711419	8.211164434	8.147852683	7.863900373	8.275004971	8.357244055
ABCE1	8.67285305	8.508279081	8.73538332	8.447921423	8.425353648	8.644021249	8.369436087	8.403832585	8.803299385	8.668043219	8.490303703	8.495817222	8.210319034	8.22717497	8.932733466	8.547564914	8.198989397	8.131597594	8.308914396	8.797833067	8.827588244	8.673676164	8.922394596	8.92840701	8.448951338	8.91547478	8.216868723	8.965285582	8.61088204	8.580350674	8.699901892	8.752567873	8.602879757	8.670398905	7.875885341
MPZL1	9.198093316	8.94847758	8.955832207	9.001029464	9.240029028	9.153078314	9.126419927	9.205755283	8.959643549	9.29139628	9.219566156	9.178852558	9.100752946	9.293541744	9.08839087	9.203694374	9.153078314	9.137527057	8.847569779	9.013043616	9.094689044	9.241694988	9.084269018	9.171517059	9.384443654	9.267051242	9.47542333	8.986106094	9.171626073	8.980064542	9.351520908	9.168511796	8.859487576	9.178348285	8.991442213
PON2	10.1565909	10.19233579	10.15759217	9.517933906	10.38281504	10.24841603	10.2944266	10.3087386	9.282886945	10.47067385	10.41863035	10.50069578	9.409710927	8.8609638	10.17028739	9.803904895	10.4719848	10.19091275	10.54262408	10.41042173	9.141647844	10.03427081	10.05982456	10.22334685	10.30657664	10.01883451	10.416012	10.96599623	10.21344406	10.32263099	10.1903865	10.35140014	10.07184445	10.32293388	10.33035413
PPP2R5C	9.20587536	9.322552731	9.294668654	9.279784029	9.217611618	9.407270764	9.244643202	8.780137226	9.180492837	9.313377658	9.134088692	8.880080824	9.003571001	9.060583862	9.381594253	9.160584456	8.784410841	8.985488547	8.835989227	9.1890258	9.895455754	9.316066184	9.280499915	9.295690377	8.840633416	9.261367813	8.664858982	9.070237281	9.628813925	9.451385174	9.180808876	9.354805704	9.225100748	9.43470445	9.156573151
ARIH1	8.848654032	8.445890674	8.578888639	8.560491822	8.831704013	8.875501537	8.813673517	8.685996575	8.503139272	8.649776152	8.598407072	8.620902853	8.837220686	8.600384638	8.772389909	8.765627163	8.448119199	8.770368676	8.468100547	8.606017786	8.933726135	8.828090821	8.643233236	8.777392088	8.538407269	8.627998236	8.136334009	8.568548577	8.775323222	8.456354778	7.870248205	8.558066359	8.126613178	8.676502584	8.588254253
B4GALT1	7.626638574	7.388749626	8.570228069	8.842828443	9.244208764	8.76553059	8.569103281	9.65361124	9.07628288	7.170286864	8.169306876	9.747485705	9.945016059	9.111551033	8.902207382	9.755204485	9.689019457	9.067146415	7.899394113	9.855111236	6.861340958	7.464673792	7.5644421	7.960432183	9.477109541	9.088605048	9.144028059	9.430087639	7.404299362	7.65420253	7.503423888	7.863628102	9.219120661	8.147998007	6.975359812
CEACAM5	13.23524413	13.57585257	13.72198046	13.63635112	13.53825867	13.55744891	13.67178807	13.8237671	13.78672544	13.93245111	13.82281857	13.77068002	13.95265304	13.86545192	13.72967596	13.78592719	14.07966144	13.88591138	13.61349293	14.0245067	11.9731292	13.78085518	13.81797829	13.61167904	13.80836808	13.85447402	14.01730537	13.80709027	13.92539733	13.8640809	13.96645943	13.98174267	13.95382885	13.59951757	12.21871533
CYB5R3	10.80436701	10.54215545	10.67474876	10.44668858	10.49407434	10.52927382	10.55117146	10.58444558	10.83757801	11.21243882	11.23396705	10.4191379	10.65005456	10.62901067	10.98762227	10.50774571	10.6807377	10.80048354	10.52136007	10.93686961	11.3102465	10.73601833	10.88966556	10.93798362	10.87109736	10.75978329	11.03034677	11.25858943	11.25106386	11.02603401	10.84067812	11.11927384	10.85736039	10.62499446	10.75098016
DCAF11	7.532485321	7.634994644	7.533207706	7.558875849	7.479984577	7.197240479	7.691086668	7.796297457	7.517316279	7.765336991	7.498214478	7.8081316	7.810484011	7.6119114	7.319420809	7.872049669	7.837034267	7.733733196	7.514529516	7.476157448	7.448810839	7.9790282	7.712641916	7.675552316	8.220821364	7.642613253	7.839755638	7.541044528	7.855237739	7.65681668	7.502632182	7.728095394	7.263887073	7.931766271	8.366419457
IL13RA1	9.417601118	9.314104092	9.352483693	9.303256021	9.449776058	9.317778773	9.515630475	9.424741128	9.257903698	9.476707652	8.926016406	9.143269357	9.502471764	9.469314687	9.036404074	9.511614134	9.293161389	9.543992378	9.403748042	9.20428517	8.442618427	9.553247446	9.491335243	8.943261246	9.300479627	9.298381503	9.158881889	8.845756828	9.059425966	9.029450517	9.369002519	8.995773348	9.136551118	9.551216568	9.886921648
FAM3C	10.5530413	9.452526187	9.649406317	9.026007294	9.968197197	10.29019721	9.806704669	8.831800904	9.515163492	9.012426933	9.856288238	9.125990264	9.097962604	8.949869578	9.663379604	8.855800761	8.599945946	8.555853063	9.14099334	9.204588093	9.227017267	9.130901857	9.267586367	9.788415956	9.01413868	9.746127468	9.559561521	9.742428301	9.829858077	9.607512944	9.672451404	9.664367472	9.42023128	10.32646018	11.54779194
IMPDH2	11.09694526	10.91098297	10.6960832	10.64144811	10.96383443	10.65971451	10.72840539	10.63431694	10.43737456	11.03044067	10.65749985	10.63054998	10.45842937	10.43204891	10.56837204	10.62834024	10.12415548	10.58678854	10.70704999	10.38620851	10.68214634	10.95483714	10.5976867	10.54484461	11.02811316	10.83177269	10.48180651	10.82643122	10.72255293	10.26686042	10.87829262	10.40718632	10.22237975	10.83213744	9.788859338
DCN	11.81728687	11.49274939	11.02978154	11.18927534	11.24680941	11.14427477	11.02308196	10.6880264	11.00502843	12.00394043	11.98161775	11.21975018	9.966284388	10.77183754	12.36677058	10.87533152	9.457600293	10.69184211	10.7321998	11.72873122	11.67042353	10.81445119	12.1926623	12.63188535	10.80914903	11.60863479	10.75197876	11.93141333	12.39912353	12.03731967	11.01653398	11.35976251	12.64898332	11.23516819	10.28075418
ARAF	8.793024252	8.734705375	8.678096209	8.643537023	8.797486427	8.547110365	8.677498148	8.838343027	8.507582674	8.655625785	8.490759515	8.778733755	8.78490417	8.622550812	8.328831606	8.60715169	8.737279792	8.817175866	8.705957753	8.329372775	8.499624356	8.926191725	8.384254649	8.427375486	8.680737613	8.582699945	8.674764682	8.477784893	8.567438056	8.155163946	8.530303416	8.679009837	8.100000011	8.533910164	8.41736504
PSRC1	6.381810441	6.355952762	6.055830765	5.982559256	7.045207575	5.837547605	6.532575406	6.254916131	6.462774276	6.997830353	6.571845255	6.730361094	6.841982841	5.583752304	6.553538471	6.462774276	6.333139527	6.395738605	5.863456411	6.458371117	5.812758205	6.26545103	6.8643343	6.483917362	7.700372017	6.767129565	6.649029051	7.428060131	6.378002748	6.275183884	6.627807104	6.298337387	6.945244546	6.93138325	5.693254609
CKS1B	9.15121004	9.061194198	8.794168912	9.057167604	9.292694009	8.797187754	9.006107083	9.151633067	9.29678226	9.232054328	8.953074514	9.332801016	9.116398855	8.931594501	9.035908871	9.08905504	9.301591387	9.14541835	8.854883102	8.828782713	9.2376356	9.269591321	9.226769466	8.785459391	9.82629349	9.232315124	9.116229293	9.157587234	8.941421272	8.794783096	9.197016818	9.007995491	9.123017791	9.104878238	8.768336226
UBE2A	9.13241759	9.454952872	9.745598856	9.772045582	9.455845499	9.465698768	9.494885812	10.44065567	9.532610077	9.795215761	9.693021062	10.44553944	10.70934007	9.527570925	9.348356924	10.13288473	10.29796291	10.1352616	9.838721131	9.73878742	9.421641457	10.40431915	9.330978074	9.402547639	10.37109154	9.221578779	9.709452212	9.341322867	9.454465681	9.592932718	9.314531225	9.442373467	9.400757427	9.413504392	9.484645509
AKR1A1	10.26593308	10.39546469	10.16858244	10.27102211	10.24975531	10.24539028	10.44494948	10.264635	10.8108479	10.80577034	10.69217346	10.55237529	10.35209825	10.49984566	10.62652986	10.27869981	10.50735837	10.43669513	10.32134831	10.47017629	10.31088152	10.46243027	10.70706726	10.79926005	10.7925648	10.74821479	10.91682812	10.73070081	10.92922577	10.68835881	10.64869182	10.82305292	10.54070997	10.69268646	11.10675282
UQCRC1	10.65458721	10.84407894	10.99077445	10.87770828	10.92645024	10.51045212	10.99688282	11.27501997	10.60667323	10.89519562	10.75163774	11.15654681	11.28837487	10.70852802	10.22554227	11.01359255	11.02683779	11.12280914	10.68474752	10.24996286	9.537826877	11.33171643	10.58710946	9.959170433	11.27006983	10.25928743	10.78269463	10.60213982	10.33839924	9.806432523	10.70852802	10.45085054	9.847792568	10.68651393	10.32031563
CTDSPL	9.15095834	8.719219914	9.196950768	8.945883069	9.2864656	8.692380391	8.886777512	8.88725128	8.035975064	8.730732729	8.202402872	8.69148991	8.62632547	8.668920529	8.37407597	8.768180176	8.302728184	8.884820828	9.297683806	7.945854492	7.756799015	9.171574488	8.351474486	8.100783088	8.801630296	7.888572744	8.498695324	8.08824778	8.11082942	7.991746662	8.131098996	8.16787256	7.454939445	8.873913762	7.998801588
DVL3	7.923540856	7.89318468	8.216740404	7.994063759	8.209292458	7.952026668	7.939900758	8.017791796	7.477465359	8.288308401	7.720118905	7.664664736	8.060225937	7.050061511	8.099415269	7.886066317	7.709153707	8.179093987	8.419177426	8.060064548	8.723960718	7.961230367	8.119637273	8.090611365	8.066106778	7.916072044	8.02201961	7.870046602	8.13705289	7.844699572	7.926774533	8.000914838	7.70276846	7.634491588	7.838964757
RPS4Y1	5.536629644	11.9384901	7.670799095	5.693615633	5.021913421	12.02801806	11.94194924	11.76103418	6.104634525	11.75612815	11.26937881	6.214562042	11.3366609	11.72436156	11.78850466	5.398173406	5.654913697	11.71181678	5.439792258	11.42582315	6.116786877	12.16982378	11.69833424	5.698077052	5.769889485	11.95193418	11.21795703	11.38981284	5.755262568	5.633698367	11.71932591	5.755262568	5.52407349	6.975204676	11.04065985
FARP1	7.860458476	7.748574252	7.666544822	7.510352645	7.752204979	7.369877442	7.666544822	7.506324728	7.523519619	8.063071386	7.580278379	7.793807586	7.430870693	7.745890896	7.835410922	7.735750665	7.120073812	7.87610971	7.68720612	7.693402206	7.600734417	8.081665082	7.876674509	7.827637897	7.967035609	7.481207772	7.835599181	7.447462223	7.695926473	7.666544822	7.589495687	7.414328218	7.728185638	7.351211278	7.104560763
COASY	8.626053509	8.391462732	8.498733167	8.365761934	8.567356053	8.429207683	8.432340348	9.023283356	8.462913093	8.439702206	8.629807698	8.707596944	8.782947315	8.593788133	8.390526959	8.684527741	8.787851838	8.747390215	8.701575566	8.577885092	8.554790066	8.888035834	8.406648851	8.694316876	9.133079773	8.429782033	8.776073091	8.802779554	8.720215536	8.43878664	8.759730372	8.570041926	8.20724912	8.386849747	8.617562494
SEC63	9.053739067	8.928832774	8.977358118	8.765435872	9.025925052	8.880931209	8.914285431	8.675862135	9.061663583	9.089806538	9.13574271	8.756794616	8.720508648	8.635213611	9.121191904	8.850728331	8.494737856	8.660277398	8.77386186	8.961035514	9.141971974	8.859091522	9.254418314	9.310207525	8.961754829	9.281079666	8.870924505	9.161726659	9.470563061	9.335395435	9.181044618	9.080599072	9.076028461	9.106865584	8.748082143
SLC25A36	9.218368592	9.00908538	8.978696521	9.043810164	9.221795588	9.091344874	9.302574463	8.799030267	8.652043015	8.699247868	8.28509748	8.781955175	8.863608989	8.847717014	8.802189165	9.143374802	8.656561717	9.149240981	9.328615151	8.427816389	8.96965015	9.088444216	8.688057252	8.575110597	8.569359234	8.79318686	8.351757835	8.550751057	8.653250061	8.495597919	8.435636109	8.281298502	8.601653766	8.838501106	9.361878379
SLC20A1	8.804856778	8.91269379	9.245306563	9.74683414	8.886757287	8.611257081	9.002972613	9.918015802	8.78401981	9.282773109	9.338794147	9.953028062	10.7259287	9.68107677	9.248659865	10.6322963	9.811488285	10.67937817	9.936188799	9.229451562	9.946792612	11.20228684	9.38781069	9.259874706	9.744879771	9.173634105	8.387627594	9.402851153	8.829182118	9.35245175	8.401519892	9.528591194	9.55071915	8.504048766	9.543448272
NSA2	11.51275493	11.03512224	11.41391759	11.17793382	11.12178784	11.05399161	11.14406537	11.08514742	11.21935991	11.09530206	10.74908783	10.96030079	10.76838223	11.23224005	11.3840727	10.9900419	10.84147218	10.93132783	11.21828631	11.19766589	11.5902566	11.24709886	11.34863111	11.01522669	10.90446099	11.05902165	10.40275	10.89650447	10.9243471	10.57281466	10.83150095	10.79560959	10.41087397	11.18137091	10.81755374
PRDX4	10.62590886	11.00201866	10.51673792	10.30716249	10.76000209	10.52644212	10.47636566	10.25355424	11.38930353	11.25872431	11.57219401	10.87075845	10.46642052	10.81305591	11.41291408	10.59284318	10.33790717	10.11320881	10.55234613	11.09759869	11.4306289	10.34563506	11.38005324	12.34663645	11.18937432	11.62914817	11.54224838	11.9286425	12.08465933	11.79981303	11.59077302	11.51025249	11.70564027	11.06225687	10.02603386
AFF1	10.20198306	9.881398322	9.898059581	9.861720494	10.12213421	10.002548	10.11494633	9.80190716	9.463434179	9.456510192	9.438383345	9.557598056	9.988082979	9.639425761	9.639207315	9.855291694	9.713752568	9.920763118	9.827916509	9.625863076	9.236216572	9.882739651	9.401561317	9.14023131	9.360185918	9.362367344	9.187689233	9.441475327	9.460432822	9.244169603	9.185259173	8.98754327	9.316112495	9.662157229	10.2484943
CD55	8.185325978	8.624823125	8.622847274	7.880536138	7.858752918	8.66558675	8.36912774	8.548373519	9.683765876	10.16120252	10.72874753	8.749635185	8.380923465	9.292483093	9.937414015	9.217590129	10.24854349	8.381768108	8.323602071	11.60184713	9.79485073	8.330008651	10.62924426	10.8376187	9.35370145	11.06324125	10.81384792	11.04667516	11.89317102	11.50443511	11.16253034	11.82065146	11.39980168	9.544362981	9.40269344
PKP4	8.271419674	7.825721006	7.900341741	7.922242362	8.022091526	8.247216713	8.002553973	7.795986203	8.248870397	8.30122351	8.33616353	8.163248943	8.077542203	7.918855763	8.323200227	8.016482968	7.984470581	8.004834337	7.91208165	8.468294144	8.068244424	7.948352727	8.158298523	8.53354512	8.129526909	8.177213427	8.247154908	8.314084313	8.344041097	8.468262817	8.164159655	8.065928627	8.144326561	8.3438915	8.169314527
MCM6	9.055194512	8.896074407	8.833425025	8.631062709	9.256862763	8.639182631	8.713581866	9.071092992	9.670438163	9.081217791	8.940322817	9.311862585	8.630695399	8.700467101	9.769340863	9.071410576	9.080556857	8.543761294	8.759786907	9.351110504	10.35106548	9.063546918	9.596622047	9.365019733	9.746128277	9.846569922	8.98201309	9.60494796	9.262522104	9.409448893	9.527336972	9.265764619	9.475739813	9.066777776	9.00211194
ETFA	10.51609319	10.64901038	10.71612952	10.86529586	10.74972922	10.57876877	10.80583772	11.17598467	10.46959145	10.75756576	10.79646197	11.47020065	11.33139962	10.84827454	10.24254921	11.36909807	11.25030404	11.16823787	10.55861704	10.5852632	9.669396755	11.40038458	10.41035548	10.34010303	11.15765782	10.25092743	10.5715276	10.60863064	10.28363473	10.01885832	10.35018051	10.55795053	10.19914533	10.67659559	10.54479125
LRRC41	7.702795839	7.625523633	7.87563196	7.341285316	7.477026631	7.717335221	7.611437182	7.879941832	7.599433517	7.891386012	7.811206065	7.662384146	7.818336615	7.55877451	7.708319129	7.479984098	7.489333962	7.628999833	7.794836432	7.682460227	7.908996855	7.766381915	7.672748243	7.966947308	7.782556182	7.756376424	8.080844693	7.822874126	7.80278336	7.743960389	8.051578644	7.865241472	7.624214153	7.649828816	7.562106138
CHMP1A	8.589110438	8.551119446	8.98460739	8.445606602	8.468200148	8.406287021	8.733720853	9.179286416	8.505775496	8.705937921	8.951953068	8.948003305	9.006892998	8.644291636	8.387096538	8.381291005	8.824982018	8.807764134	8.856332835	8.746845973	8.498125428	8.701803572	8.51385058	8.412373597	9.411682603	8.437883764	8.744022521	8.535275325	8.503335462	8.274975353	8.800125775	8.489294917	8.149565505	8.625562989	8.709218188
WDR82	10.28361101	9.981844467	10.07500685	10.01808706	10.01552188	9.998451295	10.00306348	10.01547289	10.07448911	10.14712556	9.759719204	9.895121024	9.959436597	10.01891564	10.27792374	10.07076786	9.954630721	9.89455851	9.97756435	9.908480911	10.42553258	10.1304237	10.2027989	10.00964694	10.05789093	10.00554259	9.823729171	9.925809098	10.06238276	10.03225053	9.701937205	10.00243203	9.893799174	10.05177181	9.978455947
EIF4G3	7.973852031	7.56254384	8.055301194	8.067728122	8.084951288	7.84088066	8.298453269	8.516171071	7.584893224	8.072822953	7.935629224	7.982986426	8.345304633	8.009801439	7.82980297	8.281375228	8.207426081	8.149254568	8.601923948	8.139292852	7.780029049	8.393783433	7.725436745	7.781153975	7.79240615	7.648382248	7.759642102	8.004923673	7.578775389	7.917293647	7.356398484	7.83921077	7.360629976	7.542669956	7.614719844
CDK2AP1	10.50102133	10.51112338	10.87069438	10.36702664	10.73973812	10.63294432	10.56528098	10.45014715	11.04066468	11.21179119	11.16991084	10.85445447	10.61966119	10.57513882	11.08226592	10.62247703	10.58366051	10.32984749	10.68554575	11.11542201	10.98441757	10.55646009	11.03832691	11.20825835	10.85636565	10.77112158	11.09009103	11.35352425	10.76949863	11.1372832	10.99574253	11.2789953	11.20678525	10.73041361	10.24011927
PLK2	7.236822919	6.872561637	6.663684077	7.075720841	6.819989994	6.307574173	6.419518697	5.990689787	6.748085065	8.070978512	7.260984162	6.507523782	6.055504587	6.511466936	7.66048561	6.824275191	6.409965277	5.996330263	7.022077266	7.229831554	7.337279013	6.87133173	7.402922248	8.110930954	6.528300942	6.702775491	6.893824134	7.727940877	7.234453523	8.130986123	6.418969696	7.42312973	7.703159218	7.280160788	7.286105089
CPD	9.368499632	9.390442672	9.339802339	9.367785737	9.637531763	9.489287385	9.627797206	9.312815299	8.840530008	9.3413201	9.255599517	9.216509658	9.465989032	9.182316399	9.288138109	9.396331968	9.324131079	9.429023538	8.827696101	9.261277941	8.764242927	9.295753907	9.069469622	9.112779266	9.194133799	9.256927102	9.24984145	8.982676999	9.364926619	9.0859131	9.184955019	9.118426772	9.348114273	9.892926224	9.734547584
HEXB	10.93474668	10.83610103	10.84759713	10.872122	10.97127934	10.80371657	11.21682264	10.79733663	10.50185971	10.99420832	11.14512328	10.89373234	10.78123849	10.83523796	10.70838996	10.89077759	10.92363844	10.90128354	10.84880104	10.5660796	10.58926085	10.96594825	10.87756773	10.86176136	10.71103919	10.59883601	10.49438233	11.04954314	11.08157182	10.93124242	10.50830896	10.66223491	10.46674686	11.19121067	10.45721165
FURIN	7.078036292	7.013633277	7.260536783	7.029259614	7.139973281	7.079617481	7.336418172	7.332335794	7.130556403	7.229184061	7.351748694	7.037190057	7.125580162	7.386156501	7.266149294	7.140178131	7.419447394	7.252634853	7.425623564	7.58860513	7.541570942	7.019827259	7.124140721	7.152944625	7.417900903	7.079553987	7.591070884	7.364997066	7.483808826	7.240897859	7.453757197	7.456005587	7.133666069	7.147897405	7.201012123
CCT2	10.69665106	10.6375525	10.97658543	10.54319005	10.67061303	10.69434956	10.52444397	10.7022384	10.76039552	10.89340553	10.78065562	10.72453031	10.43188384	10.46236743	10.85051879	10.60939529	10.40033832	10.42215639	10.38511508	10.76290297	10.89470423	10.69665106	10.78389226	10.85582565	10.91527098	10.96998546	10.3832555	11.09708145	10.79085202	10.67985415	10.92138143	10.9358171	10.68246489	10.68392664	9.802115365
GNL2	7.76393382	7.469162393	7.67886793	7.344146807	7.799247001	8.035533202	7.498659246	7.834467651	7.808309341	7.880134132	8.016005331	7.488201188	7.687950112	7.479423728	8.009646894	7.672149056	7.14800952	7.460648694	7.539440849	7.928641771	8.182392781	7.759233844	8.110453062	8.015169078	7.950670396	8.108328295	7.446157295	8.000325808	8.216558229	8.151191431	8.176878669	8.188314994	7.800870341	7.735584003	7.156543088
ALCAM	8.580584376	8.384568782	8.057007734	7.702428907	8.347990723	8.134126473	8.237742283	7.895736336	8.466552094	8.600269866	8.534877298	7.63698961	8.081411272	8.185472251	8.861770023	7.914125129	7.827631009	7.844602244	7.834089953	8.331787825	8.508464939	7.692574831	8.471096413	8.705441491	7.889507213	8.593018167	8.327273193	8.932963616	8.698043216	8.587998862	8.771664386	8.936658017	8.80142085	8.340855311	8.833133849
CIB1	10.52778294	10.56570711	10.67405957	10.56153225	10.51592081	10.34565793	10.6584983	11.00023466	10.40160305	10.68502725	11.03762245	10.8177981	10.98712253	10.76909011	10.25377026	10.71108766	10.98754837	10.99734933	10.69050204	10.60881175	10.07622332	10.74885471	10.29789937	10.2061088	11.09526062	10.55223904	10.87817302	10.7127468	10.69726803	10.35539691	10.77004123	10.84601945	10.36848774	10.63254535	10.57146119
ARPC1B	9.220361584	9.446224286	9.37718963	9.454938481	9.11135699	9.029962236	9.230204236	9.399484629	9.862536385	10.26167836	10.36303826	9.88525563	9.751372655	9.619687877	10.38445346	9.52084913	9.841282546	9.514242687	9.3251049	10.19922249	10.76371059	9.513456092	10.27252873	10.19353461	10.12500354	10.30729817	10.24088331	10.21025264	10.42901402	10.37505336	10.19345341	10.49769379	10.09602002	9.567698352	10.34429469
CCNC	9.881210075	9.801046345	9.732230176	9.81775186	9.955315553	9.767950455	9.851384991	10.0277964	10.13942208	10.06068627	10.30614131	10.14901611	10.01188352	9.864246136	10.08966521	10.01866855	9.989737361	9.767508814	9.596477163	10.1661327	9.97528015	9.833226727	10.17583478	10.42958507	9.738590989	10.36571265	9.832010053	10.22668591	10.29505968	10.17477049	10.16665057	10.15376756	10.16863715	10.10586648	9.557850831
GNPAT	9.44480673	9.037707665	9.170780355	9.142264062	9.551451064	9.153806627	9.469509164	9.073781863	8.862565386	8.96047753	9.010248399	9.052106745	9.107930137	8.997915083	9.218461942	9.186733327	8.862122728	9.298781274	9.25918049	8.97997274	9.276374408	9.326609162	9.005672026	9.317585445	9.062779814	9.071185191	8.747880869	9.067699874	9.239556342	9.049065141	8.772688822	8.791183483	8.876060109	9.285931742	9.347446417
PPP1R12B	8.904444761	8.379716814	8.138023126	7.500164743	8.759695212	8.145594305	8.398653978	7.626167514	8.027235506	8.341496433	8.338970187	7.486108567	7.686994473	7.434409398	9.191598066	7.39512492	7.432949001	7.373578965	7.519412338	8.272962512	9.297966437	7.484077131	8.650353655	7.905323023	7.982036059	8.785569875	8.698868884	8.41741048	8.421819123	8.767117689	8.422647233	8.886443714	7.878289057	7.805693953	7.04504395
MYCBP2	9.333266592	8.861282773	8.690798414	8.725613058	9.070479379	8.796368107	8.697600017	8.367873114	9.522943134	9.079793334	8.996535061	7.963629519	8.407808696	8.75657566	9.87727555	8.782383023	8.359522395	8.390797474	8.297703912	9.310999361	10.0844164	8.045620945	9.460392866	9.598954062	8.113916508	9.665505709	8.357569326	9.188479778	9.545375807	9.958363587	9.005646732	8.887313046	9.482718831	9.048414944	9.02539189
RNF41	6.855668364	6.732241314	6.686265238	6.72869501	6.698731543	6.803829247	6.817680116	6.817159847	6.883524223	6.687508541	6.741620854	6.632954748	6.826888659	6.06733384	7.055028014	6.83156194	6.545587523	6.632913686	6.630440169	6.927031043	7.148527706	6.793365677	7.064750916	7.016587239	6.670499798	6.982716058	6.529746882	6.941715328	7.235250711	6.988362581	6.575873324	6.873770789	6.660373913	6.990167736	6.737465368
ACSL1	6.121298698	6.724997488	6.220619957	7.23809799	6.85242196	6.161370126	6.950594544	7.695495279	8.281323532	8.438802345	8.53199889	7.962918771	7.360123024	6.892378368	7.595559624	6.66525105	7.379017684	7.113665657	6.922591132	8.693021249	8.397850055	8.238432707	8.395855852	7.835438516	8.29710704	7.75805534	7.731811895	8.03750085	8.055321324	7.811448082	7.979342778	8.661763519	9.76096157	8.013854378	6.432870457
SETX	7.913315079	7.834779867	7.777272129	7.759701609	7.856529783	7.981305654	7.796380089	7.822638697	8.180706767	8.238763271	8.006193935	7.259285364	7.67591849	7.827662132	8.210978268	8.03708244	7.558108446	7.905557651	7.486558322	8.205632406	8.863562946	7.945228515	8.404697991	8.045528958	7.850811926	8.212216935	7.702080955	7.929694116	8.175585825	8.065108877	8.161344445	8.057785967	7.990751314	7.736602709	8.339749117
NDUFS2	10.25195425	10.17645127	10.2001441	10.3361256	10.4216688	10.04922478	10.4274029	10.69672052	10.25795732	10.36298404	10.38036498	10.68604914	10.73214629	10.48718071	9.870885215	10.55253563	10.4746527	10.53402369	10.26259679	10.01436336	9.350052406	10.85962999	10.2105746	9.845616436	10.57607819	9.96338172	9.952762084	10.33738165	9.965916368	9.620948108	9.969158555	10.09124481	9.705415481	10.07292281	10.00111431
RBM6	7.683674033	7.447899436	7.507697347	7.271143943	7.597680407	7.330458087	7.387733468	7.193345639	7.50303869	7.494545716	7.051013123	6.874551181	7.666597293	7.112478786	7.88595014	7.431251111	7.656597817	7.334327619	8.319725928	7.783354828	8.574723924	7.409595665	7.44902035	7.837484857	7.613859146	7.736768229	7.539370692	7.746023016	7.694871464	8.04163549	7.743601943	7.61491091	7.447939154	7.082067236	7.934617727
PGM1	10.42748993	10.30644745	10.53805688	10.75513011	10.57183581	10.42771722	10.58942505	10.86147398	10.12311347	10.28632528	10.18965657	10.86286278	11.02005229	10.42359444	9.793903132	10.82189721	10.80207057	11.1000156	10.86903022	9.955877756	9.146355677	11.26448434	9.870820716	9.591389205	10.69149319	10.07745902	10.1569205	9.940807865	9.866488984	8.524044182	10.32772052	9.948730603	9.698988815	10.22918583	9.675657238
NASP	9.088444216	8.964580003	8.91276123	8.897688649	9.282886945	8.74923192	8.963910198	8.905866946	9.311989843	9.242970254	9.126161346	9.085990663	8.767871022	8.880082935	9.433729688	8.990369251	9.03652182	8.866570802	8.57699413	9.103931729	9.946372371	9.224659248	9.459297897	9.351744215	9.587074986	9.513179809	8.931266392	9.420198218	9.161464575	9.261197987	9.133108193	9.296565486	9.088444216	8.944239574	8.605067325
ATP6V1A	10.22800973	10.01352186	10.15065521	10.23517661	10.40622341	10.19222335	10.45632549	10.28106728	10.36447726	10.18514584	10.01905914	10.46607276	10.46755188	10.17072828	10.34815432	10.40437904	10.40131529	10.16364191	10.30745298	10.40717669	10.22883886	10.22357709	10.46214742	10.25280973	10.12117845	10.20434932	9.940903537	10.03818986	10.16472166	10.26801896	10.01774114	9.975470638	10.2343126	10.14165295	10.12089942
CCZ1	4.975057544	4.975057544	4.961520869	4.95266881	4.847936124	5.062180756	5.013098428	5.124070455	5.340558818	5.038150693	5.087027102	5.263665109	5.027332869	5.289259765	4.788869339	5.125741331	4.968399044	4.808944335	4.724805369	4.975057544	4.737743269	4.921020257	4.790617185	4.802506408	5.007424949	5.010665486	5.131813027	5.13509162	4.913039197	4.729382232	5.134107311	5.031873422	5.005274631	5.339534007	4.873421516
CLIP1	8.272338686	8.005469415	8.214091636	7.975144746	7.951854814	8.095450013	8.243559281	7.841033716	8.309967973	8.221881187	8.305567168	7.965950826	7.81749588	7.784386602	8.42417838	7.902523086	7.877817868	7.911621587	7.765774664	8.546228189	9.137875827	7.918040541	8.553158178	8.18016901	7.959384758	8.272858523	8.15756095	8.45813778	8.603177337	8.524662288	8.150169687	8.181246188	8.662587146	8.076089384	8.531933492
MYO10	9.275688501	8.833334776	9.103037088	8.996033374	9.383929101	9.105369632	9.392025227	9.095318358	8.587010263	8.826823021	8.724673954	8.971539683	9.157548184	8.973253679	8.411120288	9.069501407	8.823727175	9.171665392	9.204348995	8.467171343	7.303292423	9.159817476	8.638803652	8.720460896	8.998511671	8.436163586	8.712960515	8.580552519	8.54067311	8.374875346	8.735541631	8.463669558	8.38261553	9.454778815	8.987452606
DELE1	8.901121704	8.826001554	8.736403381	8.834922853	8.797256822	8.99612088	9.023790474	8.697666831	8.162846785	8.389230639	8.27353458	8.760787373	8.920867832	8.736951335	8.404650237	8.78157127	8.784034181	8.879343106	9.02455146	8.127474076	8.068649215	8.790335646	8.354982748	8.43652787	8.590282712	8.36847577	8.513400687	8.319433843	8.30704522	8.106480654	8.542352087	8.309556119	8.282365704	8.842581805	8.366991446
PPP5C	7.122092788	7.273496732	7.028801816	6.925649473	7.33239443	6.882368421	7.092900573	7.365848229	7.123669112	7.285996565	7.151195508	6.911050245	6.940365674	7.011085189	7.141451418	7.072193047	6.696293408	7.026597011	6.923720793	6.935889962	7.308744472	7.264626066	7.041596682	7.094353552	7.40160036	7.262503547	7.103429633	7.22536695	6.99709976	6.973034019	7.19275135	7.271198572	6.692394057	7.092900573	6.414515815
RSU1	8.839371051	9.123189515	8.91040341	9.131179425	8.859397776	8.817994386	8.88338578	9.136814145	9.590317365	9.541965459	9.322913923	9.279213506	9.515927041	9.152337792	9.566854964	9.375944271	9.181614724	9.286581402	8.854843886	9.444198813	9.321747608	9.54856652	9.629544959	9.352248648	9.27922271	9.254467205	9.145958473	9.223500859	9.452410682	9.593960737	9.117622679	9.463302717	9.309103351	8.949327691	8.107635732
PAPPA	4.424482777	5.013852209	4.56266881	4.603755895	4.302770552	4.746735328	4.596919405	4.797668076	4.160484637	5.34981929	6.117844787	4.754676951	4.602296256	4.1241493	5.376884366	4.581483153	4.280661246	4.437545072	4.746735328	4.989661693	6.615400251	4.273707357	5.238915535	4.943062137	4.793887987	4.358547205	4.746735328	6.567619544	5.122124343	4.827128187	4.725328069	5.367091253	6.350133197	4.556456194	4.269581829
EGFR	9.602333804	8.764999558	8.952509817	8.96965015	9.557382882	9.142913087	9.47761511	9.347713493	8.495798481	8.672296663	9.005869337	9.440821091	9.255163414	9.349017964	8.666378643	9.36923269	9.443991632	9.280789417	9.19125477	8.938591624	7.470962553	9.305289977	8.651270637	8.425426073	7.885296799	8.583522213	8.418970531	9.111914845	8.514523205	8.663624891	7.543399123	8.435835616	8.399471366	8.732695062	8.850668181
WASHC5	8.106855027	8.050335047	8.231262621	8.191894095	8.271618859	8.190665103	8.349657239	8.198792566	8.194251074	8.26898511	8.155327372	8.337063165	8.155070084	8.142112952	8.224095514	8.330946468	8.164578759	8.203027176	7.996540225	8.269260651	8.514048079	8.433061449	8.28707355	8.246865129	8.528572631	8.204403141	8.203027176	8.252183326	8.199651972	8.184444116	8.129804424	8.06388619	7.968494335	8.320891574	8.128369555
MED13	10.23223048	10.00740601	10.25218963	10.16718928	10.47748881	10.35352356	10.51047236	10.39389312	9.806578948	9.793068151	9.79912536	9.923130061	10.21283498	10.00067474	9.905597367	10.42069018	10.05890261	10.48175096	10.28991863	10.13942727	10.21335703	10.22169543	9.805056508	9.672188787	10.04997681	9.657692288	9.723098047	9.644051018	9.77293078	9.7952419	9.481099429	9.826048558	9.63053901	9.92323417	10.47592652
CREBL2	9.940454176	9.778133177	9.6754724	9.694228934	9.664471961	9.533320526	9.913834096	9.680647436	9.509401213	9.797891048	9.211189968	9.539184037	9.432400067	9.644433122	9.804634283	9.778055855	9.277649805	9.560112038	9.371182715	9.602532153	10.08168054	9.725534637	10.05034687	9.777711807	9.169514367	9.611022484	8.476844984	9.237992217	9.709173009	9.661433102	9.123823169	9.522027251	9.081344072	9.635553964	9.632429757
KIF5B	11.43923372	11.09667668	11.30511024	11.23554715	11.32213576	11.48788246	11.20563741	11.23967981	11.1610851	11.18349073	11.4407574	11.18056985	11.18703578	11.1523832	11.09998916	11.25033942	11.14998352	11.11934291	11.11096014	11.16425641	10.84380274	11.09444463	11.24753167	10.94933137	11.11681218	11.04708319	11.17621056	11.18952789	11.03364385	11.37555455	10.89408207	11.21450309	11.17655519	11.50141658	11.31585448
MORF4L2	11.53155917	11.50295177	11.59498433	11.29219061	11.4281399	11.5446302	11.40221261	11.31953341	11.61338829	11.56309576	11.92901577	11.42662353	11.3599027	11.37237269	11.72846218	11.34566004	11.49701697	11.31501943	11.41582364	11.57364324	11.46201953	11.44975109	11.67495202	11.79092153	11.69899551	11.80963015	11.69333201	11.93872012	11.97691514	11.9465627	11.91237368	11.806388	11.97441256	11.45349204	11.62344256
EXT1	8.929847597	8.656923187	8.853358923	8.652337658	8.72598274	8.5576856	8.702830802	9.233993217	8.440650658	8.754532808	9.069235395	8.865861928	9.056247225	8.727938733	8.562995614	8.705501947	9.003563564	8.759387174	9.193008032	9.037234836	8.701027632	9.053413297	8.801523765	8.84633327	9.142040371	8.46468384	8.858764198	8.736746957	8.777225357	8.70567742	8.574526225	8.905688862	8.251900982	8.507110061	9.306215471
SPEN	8.586955399	8.280551433	8.610324808	8.38711923	8.535884973	8.507741531	8.424817902	8.584058382	8.234218972	8.296408178	8.035735049	8.053930694	8.423914768	8.218552749	8.393660874	8.560701083	8.385757032	8.569319301	8.44260784	8.392357121	8.977613599	8.391756181	8.351123002	8.116986883	8.39625683	8.328444073	8.064389581	8.250224792	8.257570258	8.261320951	8.331786468	8.179035377	8.421762639	8.157738623	8.621388472
ST6GAL1	9.759442353	9.319180845	9.298274999	9.017218467	9.7790694	9.427131531	9.765674734	8.768985474	9.567269262	8.990789268	8.797701001	8.990465139	8.557838827	8.722881718	9.533327291	8.988421847	7.898960834	8.54216096	8.545152214	9.440921064	10.3163026	8.651310532	9.873666011	10.09664217	8.092720601	9.646294265	8.124409646	9.845868871	10.4289684	9.479308297	9.047873479	8.874313428	9.38699943	9.556719679	7.846075194
DYNLT1	11.43852897	11.40204106	11.63378911	11.29559903	11.43659134	11.3014473	11.47764757	11.76559031	11.75252946	11.74876518	11.61310152	11.70063578	11.54504068	11.60997918	11.61916182	11.67171556	11.70808567	11.41508638	11.53585757	11.79056671	11.08850665	11.68751261	11.74299716	11.52398132	11.74565045	11.68550068	11.65226472	11.64414874	11.78483583	11.86946081	11.65345234	11.74441288	11.66093146	11.65233114	12.01034164
NDUFA6	10.23270539	10.2004819	10.46779455	10.25637572	10.40125915	10.1984255	10.30073381	10.71558212	10.22973948	10.25571267	10.38285423	10.4654963	10.59798793	10.1938	10.03901431	10.51948244	10.49092542	10.34744002	10.37390476	10.13845148	9.463294624	10.55941705	10.27978859	9.93308993	10.51834413	10.23116783	10.07165221	10.22451704	10.13352595	10.20687668	10.30775234	10.29407578	9.635728868	10.64108294	10.12190191
ACAA2	10.96380634	11.10570377	11.29134944	11.68056115	11.30867148	10.35679641	11.38451011	12.00130176	10.68573443	11.3877257	11.00198661	11.98983618	12.11450885	11.19382931	10.61013018	12.02343207	11.99806389	12.24951643	11.28185351	11.07931251	9.311388683	12.17063013	11.12319958	10.47667649	11.60541279	10.18012072	10.67615643	10.18315527	10.52888579	10.54452232	10.42409941	10.17341125	10.15442806	11.07810018	11.41265951
ST14	10.3204982	9.974470425	10.21890281	10.38689956	10.31931587	10.177036	10.37267236	10.46124951	9.566864305	9.758422737	9.74985497	10.2375063	10.42563023	9.931528264	9.286684294	10.36082313	10.62654942	10.57234581	10.48873224	10.31465132	6.980704903	10.56159304	9.745731542	8.96381858	10.71774649	9.460732867	10.55584977	9.692287912	9.654711069	9.573175252	9.87612031	9.91119748	9.6717788	10.00613136	10.22385168
PTPN12	8.597896731	8.258997499	8.193992681	8.244545786	8.310870238	8.430431698	8.39520555	8.030453252	8.331136383	8.727040971	8.515442286	8.142258294	8.163939278	7.863632569	8.880080683	8.342062353	8.229041151	8.115531788	8.20262728	8.941751954	8.999581568	8.238651179	9.064592243	8.867010046	8.248122142	8.784647113	7.911878904	8.959728562	8.824779748	8.867249757	8.459192257	8.892638385	8.986770153	8.329569191	8.420179551
NID1	7.70507166	7.735880267	7.383940391	7.549967498	7.311575166	7.473435416	7.11171555	6.772559311	7.599118123	8.878520865	8.591918315	7.677121006	6.436483999	6.907596426	9.005552785	7.6200691	6.068994878	7.180855839	6.80347377	9.132685733	8.921393826	7.715942957	8.597758448	9.020861237	7.658798368	8.230248872	7.826891455	8.677330713	8.726891671	8.836921448	8.423620922	8.788170024	9.205722997	7.325851013	8.621876987
TWF2	7.465792994	7.664121942	7.639205347	7.86299942	7.421159281	7.425377317	7.821550579	8.093902117	7.66573306	7.85074547	7.822357978	7.871237492	7.895151247	7.800582313	7.886039731	7.651892252	7.72679179	7.963473157	7.9834623	7.90416841	7.979195177	7.890427627	7.639701363	7.820966686	8.111504424	7.784907025	7.696323619	7.784907025	7.848676062	7.762710862	7.619863221	7.802660588	7.623218899	7.771165902	7.569995039
TJP1	9.72477453	9.670558313	9.934678924	9.608219058	9.838883926	9.959917343	9.968406613	9.864692202	9.115337706	9.619676713	9.753407943	9.824630531	9.998307881	9.577085142	9.473293153	9.953663242	9.97597158	9.668796486	9.817484212	9.669067344	9.312932094	9.795119715	9.398353804	9.447350886	9.926684258	9.290954164	9.319387514	9.545089069	9.428777463	9.366119449	9.319157084	9.645311157	9.358602214	9.527004095	10.07643214
EXT2	8.338017119	8.722886799	8.702716628	8.148049283	8.446596878	8.484530882	8.535802467	8.783864944	8.564214826	8.875865637	9.07109504	8.828814145	8.663731048	8.452639512	8.628588436	8.781989143	9.011986092	8.690196493	8.206182866	8.819183672	8.199079431	8.600296892	8.905559132	8.526882109	8.911327443	8.807993907	8.974003315	8.836225888	8.767505534	8.927195615	8.944859407	8.707100653	8.754089163	8.710160825	9.308705035
MEST	9.292857845	9.424212876	9.563441697	9.491894657	9.289390393	9.181976137	9.263412332	9.914682623	9.059639779	9.330259746	8.805187105	9.368915032	9.487789418	9.572237674	8.899268387	9.688969134	9.11860861	9.84131348	9.824749952	8.869937431	6.799083106	10.0894412	9.160906967	9.147591468	9.505574155	8.944603821	9.046453286	8.757532998	8.651104155	8.386907573	9.063445068	8.747012079	8.70689562	9.168008403	8.69134062
EPHX1	8.751512018	8.108802426	8.130735864	8.421264303	8.5652853	8.505089131	8.970138785	8.693192799	7.576654504	8.044660773	7.927312662	8.324262774	8.606992812	7.774808861	7.983629104	8.709310691	8.014188384	8.480666955	7.860468154	7.274782486	7.618615553	8.79530198	7.422677439	7.93343549	8.425036013	7.701108782	7.760950307	7.973487129	8.0287827	7.909628451	7.8434511	7.81484403	7.364327912	7.999960432	7.879053648
LTF	7.667306612	6.175857426	4.991891409	6.130673063	6.272959671	5.355320605	4.769908995	4.876401291	4.983285309	5.578790786	5.750727411	5.211722905	4.673151006	5.576227975	8.477415476	5.799840467	5.273670292	4.232725459	4.508852264	7.153338875	9.245075017	5.028630338	6.515315673	7.092900573	4.934909707	10.07225629	5.885585652	6.216936488	8.635369111	8.495507428	7.380022803	6.571100565	6.162843962	6.470526837	5.380071794
LANCL1	9.602685945	9.527127242	9.138085704	9.208598801	9.479925839	9.112831245	9.498208627	9.164163024	9.014734356	9.321812417	8.986276544	9.122355711	9.29581537	9.092111983	9.343548036	9.356556179	9.079176669	9.349850386	9.016482979	9.046995423	9.433531216	9.44661948	9.3179632	9.133490983	9.116311478	9.180734038	8.930311332	9.091397566	9.198127532	9.136626625	8.710503563	9.109550453	8.775359685	9.868355783	9.308076333
ALDOC	7.017196803	7.55264007	7.725403184	7.760022462	7.61257201	7.587073446	8.926274167	7.337051742	7.299448728	7.181290959	7.502328724	7.321257787	7.085636214	6.933192933	7.197422751	6.924023086	7.606069861	8.032471819	7.070370008	7.033734781	7.312871981	6.856561843	6.923722983	7.107882811	7.832653616	7.407293469	7.849208577	7.142923304	7.955854657	7.209676219	6.927341721	7.5955708	7.069156458	7.913544413	9.054248044
EFNA1	9.159123355	8.739682021	9.551377003	9.252851223	9.585066238	8.432928112	10.81014837	9.022126508	8.306121092	9.60535836	8.788876347	9.683434651	9.322516637	9.50026696	7.665983507	10.12175389	9.255902363	9.169266403	9.984711828	8.370358904	7.078927019	10.05158674	8.503246563	7.76570186	9.654760677	8.320755059	8.55645534	7.424887834	8.593176396	7.92184032	8.637523674	7.926471557	8.247927016	9.013834065	10.30074919
GET3	8.49372884	8.430686246	8.456662807	8.425840046	8.467022618	8.257670204	8.440363229	8.756106799	8.501829239	8.754920078	8.595120204	8.690324997	8.388908129	8.547544191	8.420488667	8.483840846	8.73825212	8.646498304	8.334239886	8.372658399	8.578028189	8.645426987	8.605334355	8.518461023	8.960858482	8.467924058	8.7201737	8.706269661	8.623135398	8.311544012	8.586044472	8.522214105	8.238870182	8.650344537	8.116013296
SDHD	10.87556297	11.12244956	11.06353949	11.33363554	11.07043155	11.10411955	11.11843975	11.28847626	10.83858259	10.68082126	10.80861143	11.38366877	11.33923338	11.03401258	10.37578047	11.2346255	11.22869009	11.13655067	11.05491543	10.78214058	9.845340861	11.25340383	10.73179213	10.2304756	10.90955145	10.52355397	10.6902312	10.66321081	10.412995	10.13753998	10.49495431	10.63586905	10.16918973	11.18300684	10.89929606
TMEM184B	8.436026651	8.34401694	8.462800397	8.167196778	8.320404816	8.271723946	8.342325707	8.01465908	8.564532097	8.706000329	8.923020297	8.179334189	8.348068655	8.335023431	8.820374031	8.370183729	8.067864471	8.301367884	8.243111109	8.903406654	8.99929949	8.182518209	8.612204069	8.757603967	8.137975938	8.850681178	8.778099107	8.740404526	8.907068247	9.057118067	8.812805116	8.962656523	8.699266043	8.605108468	8.372154903
RPL38	13.10338032	12.89650089	12.9067792	12.90451737	13.05452587	12.88107001	12.90541855	12.79177249	12.81582331	12.78270453	12.7646067	12.74870763	12.74829537	12.92280749	12.92331155	12.87765278	12.84166489	12.7265071	12.98953649	12.77179325	13.05756022	12.89358958	12.82256698	12.7059947	12.87968146	12.84521669	12.71663967	12.85663152	12.90623733	12.69694091	12.7485806	12.73158411	12.63092812	12.96608143	12.65746739
BCKDK	6.981645554	7.253904278	7.03210666	7.133270482	6.846840985	6.748571601	6.964800789	7.170915573	7.342384047	7.269680906	7.253904278	7.042966806	7.333898422	7.266870497	7.192747577	7.166281753	7.36880702	7.204297837	7.084080844	7.275374513	7.61337013	7.375438944	7.319276078	7.450357282	7.283559942	7.347587758	7.574703944	7.285355843	7.610261836	7.479669231	7.62173234	7.483246463	7.483397698	6.948680707	7.084933434
MAN2A2	7.758370949	7.624488601	7.599192652	7.236714311	7.448371525	7.602757311	7.665876762	7.457791307	7.437296939	7.354134082	7.573745883	7.263246838	7.328086916	7.479553347	7.771684102	7.619467963	7.45466741	7.889723318	7.91833362	7.676452014	8.242402796	7.836706438	7.551310424	7.743831219	7.256335759	7.441773555	7.540937424	7.408527578	7.539098026	7.31928311	7.495224893	7.351748694	7.327109242	7.658610592	7.877886621
RB1CC1	8.642511396	8.412046708	8.451962332	8.601612307	8.608227679	8.207152156	8.849849103	8.407729206	8.103730835	8.244162537	8.462203954	8.422315279	8.261607064	8.352060586	8.319940465	8.853368432	8.197977795	8.550851878	8.736953854	8.788813044	8.731702676	8.701002461	8.503426523	8.506539311	7.930300113	8.449559598	7.346249014	8.398878785	8.698790651	8.481714601	7.823405229	8.168931226	8.391768601	8.491476564	9.200673362
SFRP1	7.784025995	6.911690791	6.453944936	5.498162155	6.664869985	6.079426173	6.107338551	5.440427896	5.366490135	5.893924368	7.650217689	6.466250677	6.317714477	5.022267018	7.95342595	6.184433934	5.758683413	5.820553218	5.915265473	4.498933477	8.472846559	5.379170504	5.883777617	5.140711401	6.154191167	7.301158524	7.343543634	8.78881493	7.982126705	6.101919227	6.068859175	7.233100547	6.521131732	6.800441067	6.798053442
UBE4A	9.751308777	9.49002051	9.787268785	9.618636735	9.923072052	9.722900776	9.989841176	9.779418167	9.412477651	9.573398572	9.628828187	9.647146936	9.871991287	9.633543402	9.623776291	9.723223964	9.707087375	9.870042105	9.830336421	9.602922635	9.879754645	9.848106094	9.647399984	9.571821506	9.791741542	9.531750863	9.35319559	9.677007151	9.543653801	9.472706873	9.467861777	9.435691028	9.255027167	9.507014222	10.01095139
KDM5A	8.700571195	8.062709156	8.21431346	8.235548865	8.308136046	8.326544707	8.330690628	7.892462181	8.257071637	8.26851852	8.162365224	7.852276438	8.339167996	8.428803843	8.65263332	8.504264838	8.208432966	8.215437366	8.142173609	8.718410681	8.855092578	7.940862611	8.374909822	8.430098596	7.97413566	8.582734405	7.67233332	8.190823028	8.522143604	8.680062726	7.793239755	7.993473773	8.335381091	8.065738517	8.660718092
FIBP	8.655869695	8.645293647	8.509750076	8.556074757	8.578554528	8.122458754	8.494740914	8.751809895	8.571767367	8.928451214	8.837133246	8.528279785	8.632193926	8.514413797	8.703612009	8.758160001	8.630884025	8.639943093	8.546728857	8.466131255	8.856571485	8.945258663	8.624457061	8.663531496	9.202263679	8.662388264	8.68508928	8.605958509	9.013744622	8.645130114	8.797060079	8.605827023	8.206899359	8.697822951	9.05954583
HARS1	8.693471359	8.587701075	8.893633758	8.638201113	8.600304024	8.433908025	8.466857014	8.756284941	8.591614629	8.771705996	8.768335715	8.723243525	8.67808802	8.374734184	8.789576133	8.591788195	8.532142751	8.604786089	8.473990506	9.051046244	9.0575651	8.857263832	8.729359605	8.804365255	9.016606549	8.815722339	8.835504773	8.925140103	8.59046698	8.717092402	9.012075714	8.974866597	8.569338205	8.702483607	8.068579583
SMS	8.290648511	8.481792575	8.458405053	8.283241755	8.32649483	8.068429903	8.349620167	8.038715937	8.401782037	8.391497961	8.340098843	8.348975468	8.086270481	7.806071177	8.293681673	8.114117458	8.138589315	8.09031101	8.268397018	8.401876678	8.32948256	8.712676481	8.340098843	8.225958994	8.445305322	8.476383706	8.505399773	8.557502702	8.587121261	8.324592865	8.376468657	8.613153372	8.019114397	8.353109356	8.358862233
ARHGAP35	6.604006181	6.410108572	6.638505941	6.111052453	6.307058001	6.460805095	6.365697282	6.324065173	6.552626677	6.442751694	6.42992449	6.324065173	6.604853419	6.640214205	6.312867281	6.129241301	6.689292705	6.287309398	6.508184887	6.124097535	6.153647617	6.389089557	6.095322703	5.872563149	6.581380373	6.040347511	6.800543835	6.262308413	5.984476886	6.02843455	6.49540407	6.409698888	6.183181686	6.616222658	6.930074543
CBX6	7.515000746	7.496265494	7.33900342	7.310765474	7.580967572	7.237847794	7.086671936	7.109957468	7.55163201	7.579112302	7.434206773	7.198997697	7.23000276	7.54270131	8.203468421	7.454963321	6.841672775	7.213198458	7.496872309	7.76537151	8.900309216	7.588767361	7.983858468	7.723432986	7.517531159	7.912058461	7.10483778	7.621141822	8.068647075	8.241226512	7.522253593	7.492009436	7.639533339	6.932865757	7.510712668
ZMYM4	8.366438697	7.873655175	8.052884836	7.8563741	8.323931321	8.03320993	7.815054986	7.785829247	7.631504167	8.010144877	7.603508596	7.638518387	7.823318426	7.713061195	8.130412107	7.998048574	7.559755509	7.965864518	7.860869589	7.802286125	7.847544553	8.01489023	7.986170201	8.135952961	7.621924186	7.866130804	7.400544536	7.608004316	7.941888452	7.835110114	7.738166436	7.471316673	7.543003909	8.045228643	7.726650122
RAI14	6.976660464	6.738847707	7.084938264	6.254734214	6.570443271	6.173662827	6.7449723	7.229540913	6.429964399	7.483566645	7.477338968	6.669617541	6.717076827	5.895833087	7.51713337	6.964183444	5.893266832	7.787917173	6.419687689	7.297925673	8.697084977	7.380369365	7.503285296	8.129423764	7.659634853	7.297954041	6.217208583	7.419710674	7.425657512	7.954213743	7.33150191	7.285291148	7.852120443	6.57296041	6.742909984
ALDH3A2	9.217132255	8.970544413	9.417652278	9.560572136	9.10132429	9.052459415	9.601786331	9.813843261	9.581906226	9.148340157	9.605992736	9.626389328	9.657750038	9.639650928	9.187390455	9.850934755	9.883119987	9.520814152	9.300748512	9.183852566	8.188406029	10.0514839	8.994675303	9.344924013	9.510482362	9.258748538	9.023881665	9.943759259	9.298931194	9.225072469	8.946855862	9.724255236	8.996530475	9.458923267	9.589301295
KPNA1	7.982679158	7.693519091	8.16863002	7.550715779	7.780466769	8.041497069	7.730686932	7.965289445	7.895667352	7.982261563	8.082442571	7.710731505	7.945855163	7.609960303	7.958358948	8.088827979	7.784346761	8.110642781	7.535941715	8.011093394	8.228819018	8.206239855	7.999863478	7.777280719	7.862697261	7.861039829	7.61364057	7.884396454	8.068310909	7.944311702	7.801230203	8.094920923	7.788053564	7.724213859	7.854509829
CTR9	9.127440587	8.926848547	8.975785873	8.905598128	8.941760483	8.983305964	9.08616159	8.792847053	8.866076726	9.102712249	8.97309947	8.814545075	8.671400222	8.535214948	8.884985653	8.751185498	8.636309339	8.83279565	8.628508965	8.768775493	9.346419947	9.028973041	8.985053185	8.904187008	8.753578079	9.049120576	8.702082926	8.944515838	9.198140792	8.988031847	8.918918703	9.010681287	8.830181054	8.966021873	8.935388363
SEL1L	9.417964868	9.741446975	9.432139563	9.53503473	9.668782933	9.734707497	9.821209386	9.48052219	9.929766364	9.472387558	9.674950705	9.359706961	9.575374797	9.715064388	9.951427276	9.656668847	9.4264119	9.652853106	9.406313118	10.04914671	10.0245983	9.523853719	9.981662309	10.61294113	9.188648157	9.992567408	9.329882329	9.938923452	9.924940408	9.952281813	9.698454455	9.692339321	9.692339321	9.481625733	9.729994049
PPFIA1	8.787037762	8.482716483	8.707999532	8.708636197	8.497171644	8.676061136	8.564216655	8.656444336	8.496004175	8.735006211	8.560951159	8.639994466	8.767941916	8.323697507	8.368601978	8.798410162	8.597879916	8.639781374	8.730460087	8.798255085	8.214808144	8.652891683	8.864590267	8.421495606	8.681290101	8.456900377	8.392280132	8.624741513	8.628603875	8.656913344	8.635185523	8.605492985	8.533951164	8.499154244	8.651522578
LDLR	7.044730162	8.462852044	8.192549239	7.854828517	8.249137532	7.615913744	8.067866658	7.511029437	8.929888713	8.984481317	8.820022213	8.228638572	8.853519039	8.411738884	8.533164633	8.375988166	9.240069825	8.169463877	7.932720371	9.505011097	8.845526249	7.997575673	8.81680936	8.327963966	9.270656759	9.165284427	9.279553955	8.976968155	9.042681236	8.865907322	9.038529213	9.43315886	9.041395663	8.318208359	8.246700718
IDH3A	8.876479916	9.150759562	9.378671125	9.281329576	9.276140364	9.25071448	9.39561316	9.904805327	9.199612871	9.126434052	8.894570144	9.694176155	9.314951181	9.103472778	8.983775238	9.476878915	9.828769205	9.366606765	9.064392959	9.456462267	8.462935898	9.661577884	9.392588859	9.012581133	9.470686966	9.038984288	9.206108762	9.321142357	8.934084012	8.789041167	8.909606047	9.49132547	8.755172043	8.891943307	9.056464167
SDC4	9.514803764	9.182832293	9.377232722	9.234439388	9.706710594	9.291724418	9.918622946	9.483359892	8.872470956	9.215176844	9.03050604	9.120326815	9.379749049	9.461387031	8.629187171	9.460305622	9.558269591	9.193074929	9.302876813	9.662406815	8.367190833	9.176331083	8.881744072	8.41789288	9.434517756	8.888386435	9.439438642	8.471080687	8.933443583	8.758705843	8.614250992	8.984927295	8.972281888	9.248655108	9.017410385
OPTN	9.315263574	9.157067924	9.519539934	9.384103738	9.469034062	9.163744677	9.630985443	9.646376443	9.201335001	9.354556419	9.469833683	9.069434832	9.241801453	9.366777139	9.182971782	9.373621485	9.228731688	9.546881263	9.512259983	9.404112862	9.371203574	9.468801003	9.406711655	9.141537486	9.542983687	9.097536218	9.356610386	9.162725814	9.475846672	9.536665276	9.003953235	9.248498839	9.138295018	9.427878862	9.943320145
PLTP	7.241260458	7.935452359	7.254150035	7.524447949	7.199923588	7.027113273	7.104236907	7.199942207	6.45206294	8.156490128	9.037480376	7.330679553	6.892497536	7.46480784	8.385366569	7.678363667	6.256728502	7.172767789	7.350470424	7.584345056	8.951864009	7.807566256	7.38414692	7.68625083	7.497455725	7.684487591	6.596350844	9.089507827	9.601148822	7.716590419	7.79637133	8.493032555	8.114330749	7.024900484	7.412583611
BIRC2	9.934616758	9.668653563	9.71182032	9.712655929	9.878643431	10.00547874	9.806209301	9.819584076	9.373581544	9.746128277	9.563780963	9.679925369	9.587382384	9.697360712	9.667135442	9.968017122	9.659942704	9.965732054	9.862952361	9.766951178	9.783533897	9.848956618	9.593874481	9.588598114	9.50467203	9.741777841	9.518824612	9.342511652	9.829722188	9.804377582	9.524634849	9.396722747	9.813871054	9.84924418	10.09669516
NDUFAB1	11.54038114	11.51447388	11.5751847	11.48597135	11.63863537	11.33158047	11.46089868	11.74556633	11.46932819	11.46787172	11.33872725	11.74008283	11.56863582	11.54961987	11.25327125	11.67547138	11.71102722	11.5132929	11.61842278	11.23886875	10.87558459	11.76657383	11.36985881	11.13742953	11.84241572	11.22258095	11.31557407	11.62237659	11.24750376	11.09435692	11.50553477	11.43459779	10.88734633	11.41403909	11.18600917
COPS3	8.506998467	8.346113343	8.45942648	8.344854448	8.370804465	8.362436479	8.345927835	8.492887001	8.583206912	8.501877165	8.352203365	8.369534171	8.226604675	8.225108497	8.63815993	8.308373532	8.274850618	8.23940266	8.315240678	8.485651785	8.68669622	8.477232791	8.750532477	8.648554732	8.808017218	8.854706546	8.294089797	8.755525607	8.682804162	8.463288071	8.62293736	8.679006516	8.355200354	8.425323711	8.160585463
IER2	11.00040528	9.995765379	10.01147678	10.64390366	9.917753797	10.33524111	9.850703841	9.991928444	10.42743686	10.11527861	10.07187124	9.815610016	9.80639516	9.86926361	10.72978275	10.20959041	10.00055239	9.857625564	9.9326297	10.24220645	10.69681744	10.13558904	10.29359727	10.11956812	10.30937159	10.3287327	10.17406651	10.01020663	9.93747423	10.49728981	9.945806599	10.32215209	9.993905425	10.44141612	10.36380961
SEC14L1	8.582396301	8.69849363	8.485808942	8.325531144	8.75862781	8.722026676	8.904222246	8.468625686	9.240946795	9.019507819	9.255863295	8.299853794	8.349001981	8.559199529	9.41784099	8.654799905	8.211285939	8.269891437	8.352617567	9.33446617	9.924984857	8.275547378	9.425911152	9.827634916	8.351880192	9.316504982	8.589334054	9.632455107	9.772269314	9.4698654	9.075457706	9.280786604	9.35327662	8.593834978	8.708716638
TJP2	9.526614777	9.422400019	10.00235717	9.699749903	9.665591506	9.65714608	9.717576362	9.956814538	9.524555368	9.621162068	9.983368222	9.800204546	9.818284676	9.517012137	9.355353267	9.76548309	9.715837302	9.831447526	9.856818141	9.887496657	8.345699319	10.05260516	9.685197117	9.176694473	9.876672453	9.338331884	9.753335385	10.07696382	9.409388276	9.328283328	9.26695916	9.847145379	9.198516274	9.516436268	10.23650379
MX1	6.685769136	7.283962801	7.221944987	6.993807622	7.566628003	7.421107007	7.025904672	7.668228296	8.448291259	7.837560423	7.930293793	7.353478008	7.086109608	7.606312837	8.225786688	7.340264087	8.266982972	7.515440833	7.27289148	7.974294632	9.123995419	7.445176262	8.485620002	7.860616789	8.882742256	7.713989913	7.24200008	7.363587357	7.914166208	8.920829724	7.289265697	7.228950595	9.569290232	8.203840409	8.462625057
[truncated: 11,709 more rows]
