# Supplementary material for: Machine learning-based solution reveals cuproptosis features in inflammatory bowel disease
Source: Front Immunol. 2023 May 18;14:1136991. doi: 10.3389/fimmu.2023.1136991 (PMC10233155; doi:10.3389/fimmu.2023.1136991)
Supplement: Supplementary file 5 [file DataSheet_1.zip › raw data/GSE75214_group.txt]

ID	group
GSM1426071	CD
GSM1426072	CD
GSM1426073	CD
GSM1426074	CD
GSM1426075	CD
GSM1426076	CD
GSM1426077	CD
GSM1426078	CD
GSM1426079	Normal
GSM1426080	Normal
GSM1426081	Normal
GSM1426082	Normal
GSM1426083	Normal
GSM1426084	Normal
GSM1426085	Normal
GSM1426086	Normal
GSM1426087	Normal
GSM1426088	Normal
GSM1426089	Normal
GSM1426090	UC
GSM1426091	UC
GSM1426092	UC
GSM1426093	UC
GSM1426094	UC
GSM1426095	UC
GSM1426096	UC
GSM1426097	UC
GSM1426098	UC
GSM1426099	UC
GSM1426100	UC
GSM1426101	UC
GSM1426102	UC
GSM1426103	UC
GSM1426104	UC
GSM1426105	UC
GSM1426106	UC
GSM1426107	UC
GSM1426108	UC
GSM1426109	UC
GSM1426110	UC
GSM1426111	UC
GSM1426112	UC
GSM1426113	UC
GSM1426114	UC
GSM1426115	UC
GSM1426116	UC
GSM1426117	UC
GSM1426118	UC
GSM1426119	UC
GSM1426120	UC
GSM1426121	UC
GSM1426122	UC
GSM1426123	UC
GSM1426124	UC
GSM1426125	UC
GSM1426126	UC
GSM1426127	UC
GSM1426128	UC
GSM1426129	UC
GSM1426130	UC
GSM1426131	UC
GSM1426132	UC
GSM1426133	UC
GSM1426134	UC
GSM1426135	UC
GSM1426136	UC
GSM1426137	UC
GSM1426138	UC
GSM1426139	UC
GSM1426140	UC
GSM1426141	UC
GSM1426142	UC
GSM1426143	UC
GSM1426144	UC
GSM1426145	UC
GSM1426146	UC
GSM1426147	UC
GSM1426148	UC
GSM1426149	UC
GSM1426150	UC
GSM1426151	UC
GSM1426152	UC
GSM1426153	UC												.
GSM1426154	UC
GSM1426155	UC
GSM1426156	UC
GSM1426157	UC
GSM1426158	UC
GSM1426159	UC
GSM1426160	UC
GSM1426161	UC
GSM1426162	UC
GSM1426163	UC
GSM1426164	UC
GSM1426165	UC
GSM1426166	UC
GSM1426167	UC
GSM1426168	UC
GSM1426169	UC
GSM1426170	UC
GSM1426171	UC
GSM1426172	UC
GSM1426173	UC
GSM1426174	UC
GSM1426175	UC
GSM1426176	UC
GSM1426177	UC
GSM1426178	UC
GSM1426179	UC
GSM1426180	UC
GSM1426181	UC
GSM1426182	UC
GSM1426183	UC
GSM1426184	UC
GSM1426185	UC
GSM1426186	UC
GSM1945759	CD
GSM1945760	CD
GSM1945761	CD
GSM1945762	CD
GSM1945763	CD
GSM1945764	CD
GSM1945765	CD
GSM1945766	CD
GSM1945767	CD
GSM1945768	CD
GSM1945769	CD
GSM1945770	CD
GSM1945771	CD
GSM1945772	CD
GSM1945773	CD
GSM1945774	CD
GSM1945775	CD
GSM1945776	CD
GSM1945777	CD
GSM1945778	CD
GSM1945779	CD
GSM1945780	CD
GSM1945781	CD
GSM1945782	CD
GSM1945783	CD
GSM1945784	CD
GSM1945785	CD
GSM1945786	CD
GSM1945787	CD
GSM1945788	CD
GSM1945789	CD
GSM1945790	CD
GSM1945791	CD
GSM1945792	CD
GSM1945793	CD
GSM1945794	CD
GSM1945795	CD
GSM1945796	CD
GSM1945797	CD
GSM1945798	CD
GSM1945799	CD
GSM1945800	CD
GSM1945801	CD
GSM1945802	CD
GSM1945803	CD
GSM1945804	CD
GSM1945805	CD
GSM1945806	CD
GSM1945807	CD
GSM1945808	CD
GSM1945809	CD
GSM1945810	CD
GSM1945811	CD
GSM1945812	CD
GSM1945813	CD
GSM1945814	CD
GSM1945815	CD
GSM1945816	CD
GSM1945817	CD
GSM1945818	CD
GSM1945819	CD
GSM1945820	CD
GSM1945821	CD
GSM1945822	CD
GSM1945823	CD
GSM1945824	CD
GSM1945825	CD
GSM1945826	Normal
GSM1945827	Normal
GSM1945828	Normal
GSM1945829	Normal
GSM1945830	Normal
GSM1945831	Normal
GSM1945832	Normal
GSM1945833	Normal
GSM1945834	Normal
GSM1945835	Normal
GSM1945836	Normal
