# Supplementary material for: Machine learning-based solution reveals cuproptosis features in inflammatory bowel disease
Source: Front Immunol. 2023 May 18;14:1136991. doi: 10.3389/fimmu.2023.1136991 (PMC10233155; doi:10.3389/fimmu.2023.1136991)
Supplement: Supplementary file 5 [file DataSheet_1.zip › raw data/GSE75214_matrix.txt]

	GSM1426071	GSM1426072	GSM1426073	GSM1426074	GSM1426075	GSM1426076	GSM1426077	GSM1426078	GSM1426079	GSM1426080	GSM1426081	GSM1426082	GSM1426083	GSM1426084	GSM1426085	GSM1426086	GSM1426087	GSM1426088	GSM1426089	GSM1426090	GSM1426091	GSM1426092	GSM1426093	GSM1426094	GSM1426095	GSM1426096	GSM1426097	GSM1426098	GSM1426099	GSM1426100	GSM1426101	GSM1426102	GSM1426103	GSM1426104	GSM1426105	GSM1426106	GSM1426107	GSM1426108	GSM1426109	GSM1426110	GSM1426111	GSM1426112	GSM1426113	GSM1426114	GSM1426115	GSM1426116	GSM1426117	GSM1426118	GSM1426119
OR4F4	5.924338903	4.270288909	4.888161206	4.517345001	5.074403644	4.694171137	4.313908101	4.072506044	4.234777093	4.142635914	4.160849002	4.473689897	4.131875482	4.449251688	5.779503058	4.963491446	5.50021983	5.77781294	4.514090251	4.871076417	4.371122961	4.818155296	4.551620497	4.7627777	4.439861693	4.203455846	3.864447074	5.958300918	3.806730736	4.08912053	5.953513811	4.414110215	4.086818309	4.132687359	4.295885496	4.206236067	4.253150232	4.068148309	4.295056892	3.949136172	4.451785117	4.174722898	3.910304193	3.988894929	4.648689246	3.834664315	3.914062805	4.266497903	4.016491731
OR4F29	6.664873988	5.026098723	6.114633886	5.273243691	5.934404463	5.86921889	5.062319256	5.076004283	5.207822383	5.276587047	5.230959775	4.984129578	5.193338259	5.0620893	6.296025441	5.616307317	6.062646336	5.749182823	5.697857351	5.720387791	5.579623695	5.382278888	5.376031434	5.64421519	5.297095386	5.118472214	5.187952475	6.949154076	4.816314073	5.052491768	6.75765176	5.218337667	5.219000526	4.930620046	5.519892598	4.963357824	5.296743026	4.987668141	5.181016186	4.984510683	5.472938686	4.724275377	4.455151977	4.706293229	5.480417475	4.822496826	5.375362441	5.511400511	5.373313102
MT-TW	10.99215755	8.46003362	9.318997563	8.94241007	9.561508095	9.213925043	8.162767781	8.295026054	8.543597104	9.338141973	7.778057974	8.010165425	7.455872256	9.168655134	10.0123323	9.031187123	10.07233103	9.714875079	9.141904438	9.853996793	9.673822864	10.11352694	9.719575365	10.53816797	7.88973028	7.610887303	8.042035217	10.14121563	9.370963916	9.825856584	10.94725417	7.888133236	7.836767046	7.588427685	8.089522087	7.719976362	8.969855311	8.837406864	8.513616168	7.8867413	9.046791961	5.436366904	6.219255539	6.173465484	9.024083529	6.960644786	6.126857892	5.731144153	6.16180848
FAM87B	5.926440604	5.490769244	5.800774327	5.583717268	5.921291532	5.537715714	5.597694782	6.074514056	5.805606126	5.744316601	6.198306994	5.762817129	5.72070226	5.886084006	5.773309973	5.774675981	5.76505609	5.65105651	5.846870994	5.948728587	6.092000249	6.014752488	5.850781063	6.088752984	6.09318816	6.078518621	5.698456904	6.333022647	5.658662913	5.684277133	6.016037855	5.537901821	5.5462008	5.655550267	5.597457238	5.797015017	5.843070048	5.401811269	5.672615252	5.32627792	5.668996617	5.720052998	5.653614293	5.406173469	5.732514014	5.378629704	5.648202202	5.634003486	6.037918229
LINC01128	6.06216936	6.139159267	5.963869665	6.358718129	6.186725432	6.707029204	6.31058893	6.405082109	6.473556383	6.587340321	6.146735998	5.888667267	6.134367877	6.081011187	6.296869309	6.241073081	6.557865649	6.304186274	6.326514385	6.620844803	6.266312452	6.12451435	6.115312316	6.488416692	6.672146906	6.050056212	6.409582443	6.424795227	6.268847502	6.540922622	6.613678197	6.634762979	6.631228911	6.258359575	6.420265061	6.569490249	6.663554304	6.150253348	6.405783421	6.350877016	6.251009335	6.265959643	6.56719064	6.600957891	6.502935694	6.322877264	6.50463523	6.371496436	6.6200794
SAMD11	7.324043718	6.808620552	7.267419512	6.871234754	7.020186123	6.80104777	7.167945767	7.160803158	7.234409909	6.979156949	7.287063162	7.036085722	7.174437945	7.060238269	6.883570315	6.957053229	6.617650626	6.849335037	6.908591899	7.166702042	7.172498622	7.238171608	6.975802584	7.274899778	7.245798717	7.178633093	6.891007219	7.237278827	6.800565212	6.957033385	7.263650173	6.811932023	6.862715101	6.672993272	6.72221447	6.908193865	6.749040899	6.565753365	7.047295518	6.662434992	6.815742704	7.148440274	7.01157568	6.864583661	7.075471478	6.830632996	6.919646242	6.654990281	7.083212946
KLHL17	7.814769418	7.372230339	7.704898865	7.303400333	7.570528378	7.336709215	7.466830258	7.613223148	7.660149028	7.363697119	7.703897555	7.448717123	7.557602994	7.469714346	7.358127872	7.397653876	7.090941677	7.333231117	7.370503304	7.529441993	7.746239264	7.66993326	7.672369227	7.680819204	7.618496631	7.645689872	7.46992297	7.704591802	7.442919837	7.391947465	7.709080446	7.484085698	7.507164207	7.376972696	7.33527776	7.506204539	7.613253954	7.39531761	7.563663069	7.170059371	7.626157297	7.436013921	7.355883496	7.453787692	7.54604509	7.145082587	7.385815016	7.228808124	7.518012918
PLEKHN1	7.613662349	7.162268999	7.509315329	7.172176904	7.432747687	7.313544463	7.279423691	7.312521967	7.49240028	7.246914959	7.397723718	7.405983196	7.332210872	7.310690296	7.381200987	7.175539805	7.031443934	7.033265872	7.160134554	7.470062284	7.551758477	7.625223901	7.403274604	7.644462872	7.58724657	7.613538033	7.334786383	7.692386487	7.322773451	7.338749574	7.60873535	7.309012758	7.356641233	7.290791303	7.152972406	7.332883514	7.447309528	7.376208473	7.301727687	7.127882733	7.237290791	7.490823952	7.348967045	7.350673374	7.348575265	7.401634481	7.229763799	7.183010153	7.361803655
ISG15	6.905257717	6.738693775	6.995181263	7.10827	6.860570129	7.026764202	6.973130567	6.857794245	6.977818287	7.01560204	6.898640317	6.836287044	6.89059382	6.963232481	6.543606779	6.834245252	6.380910321	6.955672254	6.958248429	7.247663324	7.154857965	7.112342301	7.192966091	7.404410862	7.426728122	7.309965882	7.196950403	7.851175044	7.433464973	7.144098222	7.112481824	6.645564438	7.225198021	7.057291738	7.260385363	6.884857186	6.991190607	7.251599861	7.107731424	6.889755249	7.018300203	6.961398556	6.740080069	6.924221906	6.997877377	6.642206305	6.778083849	6.803436952	7.028202182
AGRN	8.883755436	8.432687037	8.537772816	8.292020501	8.38566864	8.339723214	8.28395564	8.344548536	8.170003729	8.109592687	7.688701721	7.886886488	7.900815779	7.774624611	7.79905608	7.525606353	7.486727633	7.667290349	7.586219834	8.868856646	8.533708997	8.581382199	8.808047109	8.161711777	8.331242809	8.77306081	8.63257094	9.089537766	8.334587139	7.911038352	8.91209059	8.356796493	8.887336561	8.377175705	8.08639656	8.347813279	8.573236783	8.795941943	8.653735641	8.232953698	8.532535711	8.597303781	8.135112423	8.355584726	7.910616657	8.362665431	8.383574709	7.878378111	8.396641231
MIR200B	6.692741593	6.503087754	7.167246926	6.60158492	6.812161144	6.395093597	6.763605673	6.755378652	6.897545724	7.14939346	7.138309928	6.739528369	6.769480334	7.073344663	6.990008026	6.81738821	6.836636275	7.020408273	6.911021889	6.583347712	7.072102993	7.222898207	6.524725944	6.207565044	6.432823114	6.797448991	6.633638388	6.562401637	6.561381067	6.323689085	6.487955678	6.658369494	6.618985519	6.643380173	6.276135625	6.506181774	6.405207308	6.626997996	6.586421551	6.625634384	6.780857011	6.532824129	6.47699076	6.558001748	6.470810775	6.379809059	6.438370801	6.497861458	6.32551669
MIR200A	5.110683541	4.746602066	5.388267629	5.445190819	6.052484139	4.738377225	5.438165815	5.575680267	5.335976497	5.583731153	5.237226156	5.090922622	4.921248213	5.25820126	4.943630691	5.155188511	4.924941953	5.304805279	5.198560595	5.27724582	5.792600273	5.933790771	5.167824673	4.602230143	4.809744091	4.530407409	5.025016686	4.510052067	5.043964954	4.483951912	4.401250236	5.596342422	4.733599306	5.113722457	4.684175774	5.134060579	4.532902346	4.794929628	5.026416219	5.402762404	4.722173603	4.362888518	4.440495867	4.698437934	5.042238996	4.566548712	4.933557846	4.758103735	4.450774544
MIR429	7.09180467	6.284243631	6.914479115	6.448279926	6.842620239	6.342848233	6.697649633	6.638101222	6.597601474	6.528460669	6.605360034	6.290807751	6.544269726	6.484347085	6.342856641	6.311326198	6.489854206	6.493859724	6.448689653	6.69203981	6.936167396	7.001054556	6.443619312	6.150992066	6.357136099	6.341723355	6.350426807	6.463361724	6.267711252	6.116446609	6.356050931	6.431375431	6.314810711	6.305817535	5.97025153	6.098449481	6.311499993	6.199079049	6.330226629	6.368378569	6.431069826	6.009882423	5.958362787	6.15002676	6.120362874	5.901497425	5.973493393	6.165947259	5.857453707
TTLL10	7.618584565	7.006694861	7.541355793	7.105251381	7.629203405	7.246390365	7.281685291	7.685482512	7.817253328	7.445236798	7.657733748	7.534222603	7.596847062	7.287637989	7.522031666	7.395833897	6.921181826	7.211034813	7.283680448	7.550178307	7.844469112	7.737729992	7.524204878	7.40777033	7.574970065	7.505507387	7.152761871	7.587761496	7.172131418	7.014915391	7.5308497	7.174364336	7.219819627	7.112711839	6.846365264	7.248457774	7.173997606	7.082727782	7.404852463	6.753380402	7.037584655	7.449207348	7.322402551	7.177404482	7.301618853	7.111844714	7.241568482	7.173603183	7.388268681
B3GALT6	7.665342749	7.419531279	7.660742263	7.302994308	7.749806018	7.501931917	7.57080108	7.748438154	7.639741456	7.52178193	7.704753783	7.520578639	7.641841734	7.666578781	7.576314108	7.458841879	7.331239802	7.310673102	7.388513069	7.663188247	7.696940261	7.755536763	7.447829735	8.004814866	7.537042991	7.44025772	7.448643909	7.612788874	7.52407536	7.503772128	7.644314664	7.552096684	7.309357971	7.285470093	7.425999157	7.596823068	7.447239396	7.50248124	7.618978576	7.533224324	7.606390753	7.858076923	7.625289238	7.825975045	7.473605059	7.493673954	7.584257888	7.661696563	7.647211697
SCNN1D	6.844452063	6.66449991	6.98219555	6.701393404	7.01073792	6.773163359	6.920037949	6.890480548	7.090817496	6.730260946	7.061897038	6.918342545	7.095728922	6.834298884	6.949027138	7.003536441	6.665185283	6.85316371	6.84619145	7.03815274	7.156415656	7.180898005	6.880506505	6.940534233	6.995941871	7.167024218	6.908947417	7.161664576	6.866812368	6.861432268	7.072935143	6.765721932	6.811598122	6.763925447	6.620430829	6.718347138	6.853691807	6.891636319	6.940038875	6.561047478	6.814148432	6.96907063	6.915129804	6.82605188	6.812838694	6.669939529	6.902817806	6.644404999	6.866875364
PUSL1	7.717627166	7.659293893	7.820398596	7.719082423	7.964682471	7.590256263	7.71436837	7.981769768	7.614113102	7.575425682	7.765659519	7.608015062	7.548381683	7.418655858	7.542396054	7.436847621	7.230788899	7.508182611	7.455439982	8.162503814	8.143258328	7.914587508	7.987205192	7.878750412	7.92440433	7.940224598	7.846439489	7.815370786	8.043696514	7.871483602	7.902572926	7.872536615	7.880026822	7.941567602	7.724110159	8.118312672	7.859627009	7.969516951	7.850750261	8.228826615	7.742997572	7.973976173	7.913076304	7.871949312	7.691948789	8.047541822	7.762537153	7.614185799	7.60206201
CPTP	7.650411616	8.008804902	8.549082641	7.62251437	8.108947602	7.631036583	7.789269157	7.935731046	8.081109877	7.879730655	8.367517934	8.208334096	8.187589334	8.424572285	7.801130977	8.071679702	8.042760005	7.803964652	8.008860113	7.919132835	8.075650516	8.284625742	7.801928653	7.216346373	7.721650054	7.69241022	7.685209472	7.700435379	7.525961615	7.316745974	7.383283333	8.038711894	7.665404776	7.891268535	7.549358369	7.814772938	7.523901455	7.765890747	7.811433886	8.242208105	7.722824829	8.245165328	7.793381046	7.427660035	7.432519727	7.806993025	7.768474514	7.532050881	7.78621797
TAS1R3	7.223898007	7.00244833	7.123816401	6.960975956	6.819663495	7.549558256	7.087347102	7.063871981	6.943810946	7.022932779	7.070828652	7.104284408	6.879579043	7.074061084	6.787642255	6.879984957	6.651553759	6.893180323	6.957789222	7.035478732	7.195612659	7.14498849	7.420004655	7.662816991	7.971146813	7.467481671	7.100632345	7.34140209	6.938882406	7.378067654	7.595908385	6.87951314	6.967122542	7.057270912	7.000695674	6.923164515	7.368794177	6.782148892	7.111321482	6.857736356	6.94997085	7.068699403	7.027071931	7.28174853	7.166939966	6.854362501	6.817163822	6.90201466	7.089328274
VWA1	8.76282169	8.499188364	8.663112114	8.465945478	8.432461744	8.81657531	8.511024025	8.548879161	8.164506788	8.057977019	8.051630482	7.922697722	8.039503784	8.040277679	7.996846953	7.84308673	7.63670681	7.964411645	7.913399125	8.478101431	8.748121994	8.655919576	8.899820544	9.23378159	8.77334177	8.949785576	8.457228685	8.902085801	8.184553497	8.351265609	8.75371112	8.738771691	8.436370463	8.43379057	8.43128118	8.666577155	8.563206748	8.428338574	8.931747633	8.521286402	8.590666309	8.601880032	8.907253502	8.872635149	8.608317209	8.763943779	8.52536775	8.259852718	8.389699996
ATAD3C	6.753554543	6.802560934	6.764544839	6.834593724	6.830984274	6.723212424	6.764078776	7.033200998	6.677758562	7.001688913	7.078883247	6.740555699	6.573437319	6.512898483	6.484648371	6.775247567	6.633217979	6.595489241	6.756363912	6.979362827	7.076233011	6.920216723	6.802630743	7.10544019	6.87152045	6.972642596	6.919202955	6.814832284	7.104631224	6.76326678	7.120627229	7.017823794	6.788323648	7.137161894	6.802419531	6.947355491	6.90465768	6.705778435	6.949914318	7.046989743	6.948891546	7.035147783	6.981954638	6.915248088	6.833761805	6.865783857	6.698891255	6.761636343	6.749598384
ATAD3A	8.408750063	8.124075706	8.263226641	8.174210095	8.258008699	7.877748911	8.176171931	8.209805543	8.251723802	8.303739785	8.342228112	8.1004251	8.234644087	8.315601102	8.146094879	8.126757557	7.9394013	8.196792406	8.091944095	8.40306548	8.478591647	8.48684803	8.213935571	8.154414853	8.178292829	8.245972031	8.104299287	8.147659106	8.218561019	8.179979381	8.415468037	8.263449455	8.057295044	8.227318773	7.93464382	8.238690161	8.117752314	8.104298967	8.183229499	8.360574389	8.098454461	8.383690715	8.24998795	8.116532593	8.14460768	8.240991589	8.078933235	7.938997593	7.890383875
ATAD3B	7.932528904	7.815537506	7.968940687	7.940112468	8.077521659	7.858837475	8.05889479	8.345460745	7.826665049	8.108395878	8.257474025	7.873936405	7.953602526	7.992590222	7.803167609	7.928970733	7.655721997	7.858645525	7.852216973	8.400320908	8.44216901	8.18002295	8.139985786	8.410190074	8.111440885	8.185096069	8.095057158	7.938930761	8.340953803	8.130084568	8.323713683	8.15846716	8.094001149	8.201792495	7.961303782	8.261743012	8.282302286	8.081168892	8.188848687	8.656731005	8.215480714	8.189859841	8.143366241	8.031556505	8.062828619	8.262281556	7.760565855	7.945147044	7.694209722
MIB2	8.085323653	7.743659497	8.276996313	7.578664413	8.094821733	7.796723978	7.863993582	8.085812159	8.230177328	7.828987723	8.085464517	8.051102541	8.088951402	8.188048945	8.013729535	7.931016723	7.870165359	7.96659522	8.026531041	8.019657065	8.239152285	8.267844672	7.93133772	7.906555397	7.934619346	7.936207213	7.736890745	8.001737182	7.670844448	7.615877898	7.981073357	7.765210411	7.696613459	7.667732127	7.444156021	7.733946067	7.752589207	7.518942562	7.851559005	7.677817262	7.851896841	7.793502005	7.763236179	7.682370564	7.688977301	7.444290894	7.769476803	7.746233419	7.828759904
MMP23B	8.325578448	7.743890272	8.182886681	7.61842292	7.923597973	7.912627157	8.117249772	8.219227617	8.157529819	7.839268963	8.070003806	8.046855227	8.054609783	7.843011852	7.904138175	7.908052913	7.597431891	7.86578414	7.952968786	8.110544481	8.237147219	8.221780918	8.098019871	8.200689412	8.162031533	8.069296513	7.822363588	8.231286671	7.683983097	7.958990977	8.223725703	7.762457773	7.880612342	7.823907327	7.672820996	7.82742373	7.728056581	7.632902148	8.013715907	7.563534253	7.840606797	7.958043322	7.977513233	8.114276438	7.869767966	7.649853579	7.631820503	7.802056394	8.063572826
CALML6	5.489234996	5.397724893	5.683918117	5.429920422	5.737548051	5.311589516	5.423329715	5.590819903	5.848699437	5.718844719	6.012081274	5.623502993	5.762097314	5.707337223	5.735558709	5.546845487	5.33336189	5.539468036	5.542730796	5.599639006	5.535481615	5.799131396	5.567493683	5.303295527	5.66280439	5.699018071	5.571285563	5.743778432	5.413671181	5.554505127	5.512079989	5.336947109	5.508028669	5.461764942	5.254398067	5.573849631	5.212894267	5.471302854	5.565763706	5.725746826	5.536969146	5.583949052	5.528463888	5.427181491	5.518803808	5.292832599	5.50202895	5.47689796	5.525443624
GABRD	6.482651652	6.544973745	6.851399638	6.597607498	6.839401995	6.754441348	6.745122502	6.99347564	7.123645767	6.823494263	7.052789747	7.002594775	7.087042252	6.881907639	6.662110495	6.866672597	6.567476043	6.730585294	6.564308027	6.797182585	6.980846635	6.992461343	6.779551951	7.139414267	7.137118888	6.975835201	6.605541234	7.03239101	6.662775928	6.824840002	6.965764824	6.774930494	6.714638358	6.561094689	6.571725336	6.835357983	6.545416779	6.654315892	6.836702625	6.349495191	6.596208755	6.541016595	6.75730068	6.779738088	6.860716932	6.681109166	6.534626803	6.51922135	6.784149462
PRKCZ	8.11203489	8.488562812	8.637160816	8.116658545	8.603259477	7.944363283	8.361779832	8.395589569	8.779109252	8.727554377	8.769678367	8.800333255	8.781942261	8.850762277	8.584953902	8.658264773	8.696115474	8.616987931	8.730884906	8.522815807	8.641472661	8.571032634	8.526266038	7.150659318	7.685462835	8.267587677	8.483586275	8.188444721	8.305296534	7.560395113	7.668599372	8.497328892	8.436932235	8.248629756	7.874988381	8.329998433	8.235882614	8.266344053	8.301641318	8.587830154	8.28852057	8.387119238	8.052026186	7.872305424	7.972168838	8.025765784	8.372036599	8.203799934	8.002067297
SKI	9.388212439	9.232223577	9.076486657	9.121576359	9.290465664	9.316228629	9.165034555	9.183821171	9.059305343	9.141892124	9.077371542	9.0615833	9.084365936	8.979141158	9.15757253	9.019346732	9.064920344	9.147524808	9.058144861	9.346901746	9.159791438	9.168320314	9.159012852	9.911127067	9.498362783	9.256767007	9.12721633	9.325916701	9.032289435	9.329863524	9.378657484	9.083745497	8.993440569	9.167402985	9.118146933	8.898106367	9.142589332	8.940292625	9.215413761	8.759710539	9.126619566	9.393031646	9.527488102	9.353762811	9.24898263	9.263694296	9.185173217	9.645396772	9.532909716
RER1	9.523414672	9.798766541	9.883478864	9.679713319	9.849835815	9.49255382	9.730071113	9.75078119	9.836745284	9.773241146	9.939046212	10.02036164	9.991673729	9.826052656	9.667616281	9.942015888	9.778123764	9.6144661	9.842832552	9.731816405	9.817137467	9.719178748	9.769788923	9.270941015	9.329949315	9.83526275	9.608524998	9.707011294	9.883762146	9.496036248	9.50305778	9.740954921	9.951517553	9.669363799	9.518390347	9.840672004	9.716686248	10.08721112	9.785408166	10.01991644	9.811651622	9.775362017	9.62723529	9.827723273	9.627958958	9.776684726	9.866219049	9.63592211	9.668917437
PLCH2	7.791783613	7.270773811	7.804878016	7.208940413	7.66206539	7.373489014	7.515601916	7.685083148	7.878971782	7.675061349	7.637214779	7.672866413	7.720450106	7.566641379	7.653286822	7.621653393	7.177095264	7.639246081	7.495599864	7.70348034	7.799652275	7.850599483	7.615406704	7.732889183	7.679961852	7.519501405	7.513382562	7.786955756	7.32790674	7.399740783	7.658504716	7.52494517	7.35643585	7.389199237	7.189472899	7.271084826	7.451943419	7.437784323	7.448711705	6.994352746	7.509405101	7.404505066	7.503742168	7.293667953	7.327564019	7.095350338	7.425875365	7.282608705	7.468682207
FAM213B	8.831802336	8.743701197	8.531821788	8.610853744	8.586911581	8.168967084	8.763271035	8.742209298	8.813016377	8.699803718	8.92727965	8.705581979	8.785101802	9.013502436	8.56577335	8.63053932	8.670913585	8.879786921	8.802669393	8.796501997	8.747206295	8.797653611	8.790456088	8.063683248	8.394309604	8.589422448	8.578075496	8.582634501	8.571828894	8.091352414	8.629505706	8.614106024	8.439438545	8.413174929	8.27968142	8.565764635	8.563378773	8.692463326	8.506364608	8.730549742	8.526490284	8.723089384	8.499048792	8.455872883	8.283428943	8.576400268	8.619498421	8.349802243	8.490615881
ACTRT2	6.548859528	6.195890457	6.762051984	6.128606249	6.595526915	6.093725422	6.246016698	6.352783249	6.598931761	6.349224392	6.759817189	6.491675508	6.598551885	6.432076701	6.426467216	6.348929235	6.085543453	6.062238874	6.032515446	6.386809373	6.500692257	6.565034423	6.503184588	6.573476961	6.463768313	6.348487603	6.162356291	6.623009157	6.280672236	6.2154739	6.271837997	6.10950294	6.182551813	6.154066973	6.289853699	6.387599817	6.194717785	6.216394779	6.300069583	6.095378993	6.370276602	6.418915736	6.26813704	6.428746975	6.252654317	6.245632781	6.56221878	6.256326475	6.388986355
PRDM16	6.463883783	6.055081815	6.404359925	6.251760635	6.466251254	6.153349158	6.259859612	6.55864352	6.508228682	6.249696944	6.510007625	6.400647557	6.395994276	6.32915648	6.335698242	6.283634672	6.017734779	6.098590996	6.211083546	6.398057482	6.564752722	6.551187815	6.492090092	6.55315373	6.585927918	6.535581164	6.182773198	6.568362533	6.355370186	6.191927151	6.373049659	6.349467925	6.234761455	6.288351448	6.098394381	6.306303299	6.33243462	6.269332459	6.533598626	6.115004426	6.325953198	6.330654603	6.626005748	6.365064613	6.232506857	6.368466097	6.401957969	6.391961883	6.519790281
ARHGEF16	7.632478308	7.562114412	8.128494394	7.309902758	8.022042989	7.300621379	7.577876987	7.688337614	7.945456339	7.5402741	7.820477384	7.772514132	7.695111871	7.84360051	7.609913884	7.690135484	7.528127131	7.692275691	7.77843803	7.897021804	8.004059094	8.115985191	7.792384707	6.958878881	7.127691644	7.734467345	7.56889885	7.778932154	7.53600491	7.018499722	7.231835531	7.800659999	7.665114136	7.544177262	7.048863159	7.577855671	7.333924569	7.649047923	7.746317081	7.876321807	7.544648838	7.631409556	7.398825483	6.980819186	7.251367841	7.165187939	7.393200063	7.454266406	7.503172818
TPRG1L	9.164625092	9.151149583	9.453451381	8.854977545	9.453889023	8.975417422	9.015772673	9.0127466	9.664807707	9.660383435	9.766389894	9.839218977	9.592840916	9.930150515	9.797103604	9.816587907	10.14011689	9.671990288	9.893858828	9.144356864	9.260973787	9.237260882	9.033921502	8.335843508	8.513634599	9.029157119	8.956491107	8.897506487	9.136187913	8.733721866	8.035531086	9.095332791	9.000332404	9.164183896	8.793690122	9.032494427	8.931096821	9.428112345	8.954904838	9.255219511	9.100078715	9.319553056	9.049344055	8.8580866	8.837540838	8.323065896	9.440581661	9.023850272	9.057103133
TP73	7.119689031	6.835241447	7.424947935	7.056305796	7.17676331	7.028071639	7.088647053	7.236155978	7.246538239	7.023619008	7.122096834	7.175330253	7.195691348	6.969543826	7.207955056	7.037141726	6.829455739	6.92197728	7.033425522	7.293053133	7.4054182	7.20392148	7.185354725	7.346581092	7.226531555	7.362631992	6.99630573	7.277350123	7.047932494	7.175218002	7.35187283	6.964527631	7.027316312	6.996719143	6.819391414	6.928417169	7.06787301	6.798046345	7.039132917	6.707070502	7.071591657	7.203259721	7.246747121	7.324397028	7.118824506	7.136764779	7.049574057	6.98869968	7.39059762
CCDC27	6.410886709	6.292201693	6.611545152	6.234258593	6.449529915	6.284867298	6.547107401	6.644617446	6.528261652	6.250881575	6.729914542	6.566872324	6.758841705	6.455963034	6.331679502	6.443990289	6.185050383	6.479952664	6.362389066	6.436164429	6.683604199	6.547068794	6.49415671	6.624406823	6.572998646	6.604567707	6.180556454	6.522555671	6.291750074	6.336312185	6.677692978	6.205883613	6.237697355	6.275637464	6.075449933	6.355283608	6.334720653	6.085854129	6.310351366	6.02395498	6.22202497	6.49382797	6.43980616	6.199281585	6.406518518	6.044861836	6.30154071	6.074694683	6.301639504
DFFB	7.079673415	6.923592624	6.890857251	6.991892443	7.107824791	6.85970283	7.028227311	7.092887282	6.870967244	6.785653509	7.016533047	7.074326873	6.795711024	6.997844997	7.028358684	6.891915316	6.958977088	6.963481568	6.987012751	7.197042072	7.09018787	7.13321623	6.975476462	7.053206185	7.059004414	6.921589096	6.912344461	6.989814314	7.005993169	7.059064011	7.09992852	6.979732723	6.909365297	7.004440973	6.934770052	7.095193532	6.732486687	6.830763345	7.085565496	7.171088358	6.889705125	6.974001214	7.115186564	6.79342957	7.081145807	7.043335903	6.90597756	6.803257396	6.894714535
AJAP1	5.770225718	6.350956577	5.700434744	5.702728605	6.011758901	6.703386025	6.104449348	5.770247701	5.889748009	5.481361922	5.897918372	5.8253412	5.933724418	5.5346439	5.522791268	5.828168257	5.60173985	5.74950141	5.856155924	5.800884303	5.986135337	5.684643978	5.777624949	7.005890061	6.783758021	6.157048504	5.678894951	6.383360072	6.035605252	6.352806548	6.555594578	5.373661719	5.758914475	6.034693192	6.161469298	6.059829136	6.031632052	5.957717145	5.898732196	5.586799367	5.610458859	6.169432359	5.673893798	6.254698938	6.384059896	5.995740329	5.616955523	5.417690556	5.959499595
KCNAB2	7.690933973	7.833940693	7.089380811	7.905472303	7.017960873	8.039545116	7.691887467	7.163919113	6.658383006	6.991381626	6.651241041	6.318670922	6.666759387	6.631228467	7.251681045	6.662248192	7.64090211	7.487191616	7.23225037	7.76938842	6.961844166	6.836803733	7.420891462	8.537069659	8.523003009	7.79566327	8.177933481	8.01673145	7.435353991	8.448107481	7.471733131	7.503286391	7.595090469	7.876708875	8.375275198	7.320559565	8.037048028	7.107589685	7.455892193	7.040487727	7.416170119	7.518922998	7.859485308	7.958712445	8.209960486	8.332968716	7.343071558	8.298244961	8.038737846
RNF207	7.942361385	7.278766762	7.67116461	7.186405661	7.56402758	7.222996494	7.468688296	7.383750692	7.690112033	7.341426388	7.509363297	7.590424521	7.411919785	7.702096785	7.367067422	7.450799962	7.206056869	7.634143449	7.385883855	7.457973094	7.596592774	7.803354371	7.514684562	7.405160425	7.458502488	7.530424674	7.402490882	7.627806484	7.119500969	7.036704529	7.47572094	7.302470891	7.231952834	7.2928983	7.129768968	7.212660686	7.433374552	7.247213482	7.301926359	7.258079025	7.371595073	7.446490435	7.295654886	7.438950698	7.226307817	7.102639737	7.315694516	7.242835963	7.442542764
LINC00337	5.858623142	5.800698011	5.740238836	5.89613623	6.154349023	5.814093068	6.019866235	6.048106665	6.235343474	6.234880274	6.542971739	6.361781037	6.339478031	6.207497872	6.081944973	6.15012208	5.659213307	5.893404767	5.864959443	5.949633404	6.225218766	6.1423592	6.143470566	5.917189401	6.25607462	6.229361595	6.096805056	5.978633223	6.117195385	6.120855634	5.979820103	5.898534318	5.874581434	5.815065148	5.71716463	6.162186621	5.92839277	5.88293722	6.070178937	5.66434767	6.061471235	6.04131959	5.786754697	5.98568666	6.127756497	5.517856538	5.858275779	6.06847407	5.596364604
HES3	6.816677838	6.269403234	6.725083705	6.356968924	6.788344759	6.286856935	6.562246734	6.672170219	6.748805829	6.588297514	7.100026566	6.767691253	6.769007991	6.658587521	6.604725483	6.767786204	6.290005765	6.410531964	6.472038923	6.447480933	6.842608443	6.783694386	6.707290561	6.67053221	6.74301946	6.696930818	6.604417266	6.529853729	6.409249523	6.456902697	6.786220663	6.430372407	6.359771674	6.362953913	6.287280634	6.588039083	6.346247785	6.475003329	6.579498712	6.335914365	6.524908714	6.543741988	6.608874177	6.196282136	6.466390425	6.302220828	6.506262054	6.366407198	6.473799003
LOC100130071	6.865660409	6.678210796	6.977872863	6.580025729	6.858694464	6.747091536	6.808852948	6.881860975	7.054121528	6.744272557	7.008001449	6.963373171	6.936488777	7.087229088	6.928380661	6.94341965	6.678423696	6.966587916	6.913265257	6.879644195	7.126505666	7.204990464	6.846254875	7.180197366	7.057858395	6.989473154	6.779529608	7.141686202	6.506166395	6.823897611	7.037700435	6.490339834	6.550606595	6.737937072	6.5795276	6.736346909	6.587638819	6.508564554	6.798142682	6.36537678	6.653990438	6.730788116	6.715955394	6.779882734	7.02136533	6.482611158	6.407396016	6.671897778	6.770442604
ESPN	8.58473753	8.384993302	9.018311751	8.031599579	8.684166569	8.322421119	8.365470497	8.526849268	8.62092991	8.564907937	8.840195701	8.804553506	8.931924781	8.971367872	8.56390438	8.644234447	8.508433503	8.606372001	8.607588924	8.426814099	8.715366317	8.539593577	8.32092075	8.473167411	8.504906737	8.533242744	8.358125725	8.723877655	8.2754978	8.245659036	8.658228156	8.260242204	8.294307194	8.38748544	8.152516181	8.339779883	8.059931266	8.258619944	8.282856253	8.313008941	8.282996055	8.506388218	8.468112151	8.264270632	8.237719234	8.111103664	8.276891843	8.144872764	8.378499531
RNU6-731P	6.846448194	6.525147154	7.215684959	6.143852454	6.820646923	6.29595554	6.150794254	6.482388973	6.669369963	6.141264131	6.585716849	6.421535697	6.761286637	6.44397221	6.516896026	6.430470545	6.373713221	6.107554248	6.47010276	6.572782093	6.744986233	6.654238196	6.480283842	6.733264048	6.625800016	6.608815197	6.338270941	6.761785249	6.079745182	6.270195646	6.307537701	6.240172339	6.371358172	6.078621227	6.555465507	6.554998976	6.613052805	6.087499746	6.507868784	6.117059965	6.424858772	6.83892883	6.663820834	6.834266763	6.353362639	6.762653935	6.88498459	6.660424023	6.772061009
TAS1R1	6.369813242	6.074235396	6.189840692	6.076943434	6.279534779	6.228054023	6.250925367	6.36696274	6.537513823	6.252078375	6.402336299	6.398245932	6.395862785	6.231139277	6.082052047	6.155927177	6.044980367	6.285247126	6.187731582	6.261154472	6.267995505	6.341843725	6.304340041	6.354429517	6.405897526	6.546675718	6.24944798	6.391638898	5.944205175	6.127427478	6.396665269	6.134947193	6.010874821	5.942755384	5.83647159	6.373292788	6.008064558	5.993362563	6.278351332	5.796013658	6.29033207	6.32391306	6.209908295	6.372680438	6.158453137	5.987896656	6.219284051	6.010128366	5.797194659
ZBTB48	6.612975779	6.672144531	7.114612282	6.664132465	6.90439547	6.626902332	6.790259196	6.890493629	7.006295086	6.792361371	6.755861792	6.964444785	6.945672083	6.820353991	6.801626073	6.887015945	6.746560962	6.986776373	6.884134551	6.725277004	7.018398523	6.9957938	6.754806273	6.882994761	6.644616675	6.772202701	6.824728536	6.672817868	6.464687579	6.672157051	6.459226351	6.931934336	6.599380328	6.528501446	6.61354163	6.693181497	6.687956762	6.653687431	6.738367328	6.772694334	6.717637938	6.386910521	6.461264852	6.458294709	6.549159276	6.7061933	6.548419903	6.680989884	6.681092325
PHF13	7.4914393	7.168109251	7.425598556	7.306816846	7.322105708	7.291629665	7.258283942	7.384206567	7.301899015	7.241370197	7.323872664	7.281334241	7.391873672	7.321878976	7.074274438	7.031613376	7.041773769	7.206529861	7.332176309	7.502787139	7.356582939	7.602573374	7.601460692	7.589684174	7.488975596	7.26148005	7.440743098	7.574533244	7.439093289	7.653924311	7.349388416	7.45684368	7.508989542	7.317673719	7.303144856	7.269998689	7.345972722	7.368756884	7.504724566	7.266164303	7.534335658	7.197462087	7.261429833	7.409498152	7.208421919	7.281791112	7.388210074	7.369701305	7.36712596
THAP3	6.535425252	6.155798895	6.116239878	6.147532726	6.600042082	6.138882978	6.389035999	6.316017964	6.222896586	5.965437306	6.083817711	6.240325511	6.347619071	6.134365213	6.094226397	6.131577072	5.912159317	6.270161847	6.420688216	6.436241203	6.469349802	6.677883808	6.453549344	6.68653515	6.521136968	6.029305091	6.108374819	6.594890301	6.041871671	6.419465185	6.444867153	6.106730655	6.274141519	6.162993605	6.011962397	6.099293226	6.186826819	6.089404735	6.198827337	6.260081942	6.157748756	6.153245082	5.993481169	6.207296337	6.313485509	5.950081772	5.789329661	5.820888586	6.333694638
CAMTA1	6.568340497	6.491160474	6.424722582	6.596885269	6.553699947	6.41536913	6.377301099	6.612447616	6.438457737	6.551801418	6.761389924	6.451901927	6.576814271	6.638335481	6.688597151	6.467681539	6.394613283	6.471512737	6.520261261	6.706716165	6.554297959	6.269844927	6.520690969	6.801433857	6.550522873	6.67044166	6.435819152	6.587322465	6.718995601	6.754473359	6.329858324	6.32286269	6.344551381	6.436283147	6.482909976	6.41607603	6.479430221	6.307587866	6.616479744	6.382352778	6.49244649	6.714886815	6.707326269	6.757920074	6.839011996	6.836977045	6.568339801	6.972071087	6.732661816
RNU1-8P	5.245763327	5.061422286	5.437843235	5.096814223	5.401224451	4.863845316	5.128698905	5.212403763	5.375056804	5.148822089	5.523738056	5.295153889	5.42522743	5.226172851	5.108826716	5.111024204	5.14304123	5.164992371	5.368500067	5.229792838	5.378789362	5.431079521	4.96548425	5.095139918	5.283730179	5.522158972	5.068239516	5.456538285	4.853709508	5.041616042	5.054617234	4.91253488	5.029486917	4.926059412	4.823489015	5.132026469	5.173037356	4.934063806	5.422091336	5.173527244	5.201833915	5.45280114	5.22478159	5.098674678	5.244890037	5.389018007	4.921200534	4.778455576	5.193682513
VAMP3	9.870093191	9.652001038	9.828479558	9.787213692	9.71351867	9.710050517	9.565618344	9.603898521	9.537740356	9.539915839	9.686396118	9.91970661	9.517917315	9.862825562	9.741202694	9.82246483	10.0319448	9.891017977	9.879829353	9.941353751	9.629041944	9.453460926	9.758036416	9.420485456	9.506040939	9.984402638	9.714258831	9.84712666	9.96433884	9.483999255	9.745314058	9.580433057	9.932015014	9.844666788	9.732586571	9.774207046	9.68973037	10.16302141	9.594574395	9.723323577	9.944373203	10.0056386	9.716850225	9.773042393	9.900435126	9.741145488	9.894257228	9.620414608	9.897252393
PER3	7.784561864	7.238316098	8.356201015	6.465802777	6.086945101	6.802243398	6.912282688	7.014720483	6.43109789	6.665363678	7.420534286	7.41930225	7.185170343	7.626245211	7.440822289	8.150471067	7.982195724	8.163133997	7.641238359	7.374622435	6.729281759	6.963809442	6.630131675	7.193277792	6.550311023	7.216408693	6.973673371	6.587222531	6.770561973	6.477009295	6.560966575	6.783943517	6.401979836	6.849756324	6.349918298	6.54654514	6.550562327	6.872770305	6.404576917	6.536018669	6.531500449	6.875468897	6.589065441	6.606420689	6.850427991	6.946466824	6.77918742	7.459842942	7.543712493
PARK7	10.07334662	10.11050466	9.418707194	10.34919226	10.04846492	10.0738642	10.12719114	10.32141976	9.80846128	10.09888185	9.824353101	9.830645761	9.892800798	9.795948579	9.817029895	9.949200662	9.866203105	9.996068111	9.793482756	10.0912449	10.10250855	9.884502668	10.10554026	10.05772753	10.12860593	9.967839611	10.07040793	9.793410418	10.5865961	10.42766042	10.27352344	10.25351989	10.42430932	10.3165503	10.18610169	10.44663254	10.20298842	10.34908141	10.3177147	10.5527473	10.21612238	10.33161677	10.33689033	10.39339059	10.14747015	10.62781183	10.28219311	10.31838586	10.25094257
SLC45A1	6.227247372	5.825710654	6.13653356	5.790291814	6.242335036	6.070311295	6.351545057	6.220088078	6.235790313	5.952678781	6.304426109	5.99998392	6.240446639	6.157311158	6.147748217	6.017982275	5.462948782	6.223142513	6.020024492	6.261093337	6.289478459	6.272105345	6.131589788	6.361130842	6.16097699	6.226933814	5.877842129	6.330649133	5.993134049	6.114494094	6.39040187	5.721083435	6.037651845	6.044752299	5.941358229	6.033022665	5.924539344	5.810682337	6.263007519	5.922783001	5.95816345	6.209462736	6.16428381	5.817857857	6.113887752	5.903892324	5.799035521	5.920687226	6.344553819
HMGN2P17	6.840061686	6.305087607	7.157000996	6.629367405	6.805149501	6.870041532	6.461397885	6.431709023	6.51923083	7.023664857	6.524008982	6.600075553	6.251116419	6.604990441	6.677840806	6.740246454	6.497672671	6.76311073	6.73672356	6.650612882	6.61637003	7.104950451	6.557683151	6.517829032	6.908085541	6.840789543	6.698375509	7.161861825	6.667972449	6.906476402	7.085412809	6.469649145	6.46694287	6.588974775	6.883761028	6.726216496	6.570567752	6.565398587	6.714097389	6.103294212	6.588857689	6.589312372	6.478238106	6.491949465	6.278257312	6.202051016	6.953754281	6.462975858	6.398661374
CA6	4.903091615	4.764478528	5.149897487	4.812561112	5.295246954	5.049232863	5.013094658	5.175279078	5.333646737	4.838098254	5.444102043	5.062921975	5.362456222	4.811572939	5.242378944	5.023261127	4.738213614	5.098787745	5.110877373	5.122273022	5.307570218	5.356154258	4.914179169	5.104509816	5.232594685	5.335579538	4.797743444	5.390468785	5.037541257	4.779984999	5.304733017	4.967413089	4.782217196	4.994765856	4.794443036	4.801749993	4.898321835	5.026579162	4.980731605	4.727978084	4.735147452	5.016534237	4.90005981	4.86292391	4.896960665	5.005918664	4.839238394	5.016158778	4.976380398
H6PD	7.735089075	8.315507821	8.086680169	8.351887114	8.06338356	8.029903565	8.164211829	7.989364874	8.149321509	7.997947906	7.733536108	7.91190907	7.707094521	8.185959889	7.917120823	8.159062912	8.36389706	8.159573427	8.085240653	8.096062032	7.872902444	8.018314128	8.287309947	8.498196952	8.066661435	7.850162319	7.819611168	7.948465265	7.631646903	8.035507762	7.783236967	8.457152268	8.193557995	7.99093276	8.084945896	8.641285443	8.019454313	7.795231336	8.404412552	7.816200286	8.273478765	7.873958364	8.358500701	8.196474559	8.11919508	8.313959844	8.48592215	8.224295407	8.470504599
SPSB1	7.101193459	7.565983639	7.453074789	7.336187946	7.487832798	7.497823825	7.248010932	7.105421966	7.535661723	7.397235139	7.671808501	7.668703778	7.566795694	7.391023664	7.020778898	7.465849349	7.495096846	7.317869103	7.468482601	7.404019948	7.250208914	7.732786629	7.326325655	7.536236542	7.490381336	7.42127796	7.518482317	7.316910281	7.689215071	7.754342966	7.46126023	7.396620067	7.604219067	7.824697561	7.485399039	7.533072317	7.766320534	7.411466766	7.634148436	7.452780532	7.375416932	7.614212764	7.364418434	7.576278928	7.42422858	7.580031826	7.50124667	7.32266083	7.436435533
SLC25A33	6.894093439	7.121451783	7.233150217	7.365787647	7.242439277	6.913972355	7.018858107	7.265951205	7.241305162	7.340366962	9.319998673	7.750962901	7.687401208	8.560009268	6.9943966	8.14446983	8.455449138	8.072101848	7.67751352	6.704119366	6.973735635	7.198383739	7.065707677	6.678085685	6.690756261	6.778453671	7.003726347	6.682075497	7.035209213	7.265016777	6.845182782	7.314458779	7.306562251	7.165217387	7.143608512	7.647502893	7.113160631	7.204566219	7.064897655	7.854477883	7.303888027	7.280266276	7.304728144	6.996244691	7.283135701	7.388367886	7.435983665	7.199334012	6.979837107
TMEM201	6.869401625	6.980931943	6.873360937	7.092643923	6.996160629	6.945842351	6.993759461	7.140193512	7.190715088	7.049010287	7.127100115	6.976494726	6.935177192	7.162491521	7.029340143	7.184910141	7.087966157	7.099941518	7.084402434	7.128750972	7.097278919	7.144153004	6.808227838	6.91814561	7.006671066	7.004425714	6.807675462	6.810166799	6.802953616	7.007241185	7.022912128	7.117180163	6.961709597	6.95981131	6.848087347	7.030985312	7.052666881	6.870298394	7.244469381	7.100060423	6.961466034	7.264567017	7.47701226	6.940145633	7.190295215	7.523618186	7.109389754	7.238785484	7.115692841
PIK3CD	7.208034267	7.638546393	7.352728032	7.310752831	6.971533117	8.083050431	7.40394456	7.104721914	6.651931974	6.869967006	6.81664298	6.960857652	6.869229246	6.663844499	6.622343556	6.884318854	6.910363946	7.04644328	6.855660567	7.3019936	6.995299374	6.971693345	6.985030108	8.201153097	7.885135821	7.748911037	8.169088694	7.692339764	7.114911998	7.763728952	7.463276026	7.385772368	7.612355145	7.657662342	8.198994551	7.077612602	7.958578822	7.198348365	7.407551095	6.890375896	7.323747899	7.218121674	7.433375825	7.801635249	7.39532114	7.643480916	7.235704286	8.032129995	7.484103035
NMNAT1	6.346256984	6.795043717	6.959070157	6.712390136	6.882567585	6.519459532	6.63710265	6.866016378	6.887509114	6.599323797	7.068466854	7.042902081	6.908640272	7.112381916	6.668706591	6.958132379	6.935160552	6.756951651	7.012548501	6.631576302	6.516050573	6.806759051	6.461793664	5.762652617	6.072867614	6.460423649	6.467116065	6.295330063	6.766896853	5.972330047	6.237598897	6.605663529	6.674697877	6.572270467	6.248741793	6.819522978	6.624870627	7.025755648	6.644281433	7.224412589	6.729139524	6.480550356	6.11179824	6.120128061	6.420857161	6.156601127	6.477636367	6.601548877	6.104808759
RN7SKP269	6.962564216	7.229516652	7.457551718	6.677918424	6.765037267	6.962657584	6.617464326	6.67089306	7.028560357	7.383681883	6.936498841	6.904420738	6.9888516	7.025286426	7.102288757	7.145223489	7.36607684	7.265695875	7.450220152	6.78363934	7.020638696	7.034779656	6.861889783	6.877449374	6.338777996	6.587363443	6.794937162	6.52820453	6.872032005	6.535715585	6.51921391	6.952819615	6.621530546	6.845276023	6.808167041	6.497126022	6.829460675	6.868467936	6.416800233	6.694675637	6.88413949	6.546855847	6.626713213	6.989663015	6.827990978	6.84991387	6.888042446	6.659715809	6.648262776
RBP7	4.94339443	5.539894073	5.107263378	5.171061321	5.198271319	5.488585244	5.260253118	5.011138003	5.448561492	5.17270111	5.715825556	5.21274142	5.368637539	5.339595055	5.227424545	5.064203152	5.230570217	5.280566898	5.147608028	5.2264535	5.04056749	5.103605572	5.374573752	5.601098489	5.535597893	5.673535747	5.322905038	5.329937274	5.068200967	5.561792178	5.548081538	5.163232909	5.168107414	5.514829249	5.51335991	5.281865522	5.056244266	5.379833908	5.431092915	5.162161568	5.06129356	5.051640604	5.132184815	5.494532985	5.403615407	5.405701115	5.273111196	5.396435716	5.172830797
UBE4B	8.472097321	8.43864847	8.310810788	8.578496389	8.368282776	8.507865034	8.553856473	8.451328849	8.479781497	8.303403399	8.48202614	8.657777027	8.458702603	8.544357232	8.310399492	8.559528334	8.666938237	8.685124865	8.423995552	8.466327688	8.424809576	8.224327942	8.601134543	8.346220186	8.674887057	8.443332354	8.434362256	7.986005967	8.513328221	8.514147333	8.259360827	8.509578226	8.60146908	8.336530804	8.508022864	8.632980558	8.476692443	8.461246738	8.385335948	8.476842351	8.442909083	8.625758554	8.655087814	8.264180129	8.513330992	8.425232554	8.52925491	8.429913528	8.599212543
RNU6-828P	4.570451016	4.80745683	4.651354814	4.243387421	4.198946456	4.300407725	4.304380986	4.242982603	4.739326771	4.389895973	4.726397897	4.521269866	4.507199057	4.572419903	4.981170762	4.461288711	4.338025239	4.591941846	4.269571025	4.317375073	4.458616628	4.353998581	4.345444096	4.367320361	4.50015125	4.249646605	4.31168125	4.315518876	4.306029138	4.359427058	4.358639934	4.125850921	4.354106765	4.413184099	4.494946505	4.430179555	4.430182108	4.340176232	4.465400249	4.35293906	4.390390192	4.508016454	4.565639492	4.660345567	4.438841208	4.370985992	4.272668509	4.413973652	4.290788772
KIF1B	8.356820129	8.300863064	8.641575522	8.538274912	8.396028258	8.318242826	8.258813286	8.380535973	8.491750606	8.377933461	9.547607318	8.750373227	8.727801554	8.726383136	8.446426827	8.265757244	8.947856457	8.872788056	8.654755761	8.55399506	8.385246673	8.398457582	8.394586594	8.096921165	8.09426329	8.779570084	8.310749503	8.322966221	8.556246777	8.293737824	8.16423301	8.393666184	8.552467882	8.305866091	8.166689325	8.432277074	8.497518577	8.536143681	8.264796352	8.441586607	8.513678809	8.572201759	8.24223166	8.138852206	8.278882863	8.441297723	8.482587648	8.391576495	8.144205761
PGD	10.11033754	10.60971092	9.621229924	10.96535698	10.62324543	10.78013242	10.73408369	10.68185853	10.16028754	10.54138746	9.841604944	10.29652558	10.14834888	9.925796809	9.997662152	10.2283829	10.13887767	10.22053066	9.897774567	10.87449429	10.34704765	10.16408106	10.88825868	10.34214033	10.78341484	10.61569519	11.0293966	10.89789253	10.88319618	10.75298318	10.64237897	10.56506674	10.73396375	10.76301213	10.90927171	11.4011204	11.10009909	10.79813615	10.84725046	10.9180981	10.87407726	11.17978171	10.88628499	11.03385128	11.16823629	11.34347026	10.60272967	10.44691102	10.54019309
APITD1-CORT	5.577731918	5.94449671	5.528625561	6.110440934	6.026550458	5.762231267	5.91018532	6.030186878	5.708932733	5.880531447	6.075610043	5.972187949	5.938147923	5.896397081	5.617196829	5.88055779	6.047208303	5.861636436	5.717808186	5.972132105	5.864278259	5.903380083	6.058591628	5.786131705	5.674325045	5.855479695	5.86479201	5.797685172	6.044876174	6.055510335	5.896366591	5.832965322	5.92675683	5.814971303	5.916296988	6.240804431	6.01201527	5.8913505	6.008276612	6.101830481	6.090362022	6.05644456	6.018198481	5.81052741	6.064530792	5.925043584	6.231012529	5.82551308	5.889128392
PEX14	7.297821393	7.37959439	7.462403543	7.340786372	7.386467998	7.460899791	7.408089853	7.426450068	7.479512621	7.483020849	7.455852947	7.553177875	7.55672109	7.469921107	7.317551315	7.389686213	7.229679026	7.41163563	7.306825605	7.550571369	7.496830377	7.472233698	7.379510311	7.306920145	7.546840896	7.523484906	7.271536263	7.496764927	7.505595094	7.309460949	7.328037311	7.34073857	7.428654214	7.556391216	7.27233021	7.544240124	7.336339565	7.477798897	7.464389075	7.474754351	7.32909816	7.592176648	7.492008163	7.380636768	7.350615377	7.499329383	7.269980718	7.249659624	7.388928565
RN7SL614P	8.29337903	7.918581033	8.490946333	7.724379162	8.141406342	7.929498531	8.30551211	8.217897071	8.467703179	8.407790294	8.283376094	8.136667008	8.284552463	8.19812486	8.267990364	8.331951428	7.545934128	8.461416621	8.333209957	8.1439597	8.376566591	8.410979585	8.183956978	8.335893653	7.996389871	8.127026571	8.066503286	8.404232183	7.930670122	7.899564183	8.498626344	8.082859806	7.89458993	7.97742222	7.774833499	7.834448674	8.025562368	7.791208406	8.042616246	7.666937912	8.245336977	8.048359151	7.927415752	8.28231671	7.994872955	7.706781181	7.723711558	7.853603963	8.080698002
TARDBP	8.492994671	8.673508359	8.745484047	8.725853001	8.808238839	8.589538002	8.908302272	8.920230991	8.617017423	8.81302783	8.790866094	8.550186059	8.860421131	8.888430842	8.810267528	8.80187627	8.812578934	8.73368846	8.823985243	8.779160763	8.889561149	8.856271923	8.704077984	8.838721808	8.5891513	8.447535542	8.85186187	8.417914307	8.851093816	8.926028637	8.479482153	8.669746239	8.77108702	8.698803739	8.795411696	8.883420505	8.70957019	8.656713114	8.696560081	8.971085753	8.864392946	8.601395514	8.66749707	8.524677049	8.654035796	8.53693489	8.622442762	8.853540003	8.567583272
ANGPTL7	4.873048092	4.750371387	4.883291657	4.603978862	4.801900538	4.63290847	4.634325281	4.576751544	4.887937245	4.657631161	4.595319067	4.784620769	5.078569599	4.835121335	4.88838411	4.7682024	4.974115206	5.002829434	4.911266895	4.981490722	4.731473585	4.905275348	4.547778037	4.8378965	4.698788799	5.073153241	4.842046339	4.860184106	4.413753809	4.805948795	4.754568063	4.809744974	4.505101488	4.624560995	4.626410661	4.675541887	4.602262317	4.663316937	4.804863052	4.382848533	4.649180073	4.881071753	4.910320939	4.777718145	4.529119408	4.788030453	4.59540797	5.073612708	4.710399831
RNU6-291P	3.968556237	3.906789604	4.294738525	3.745992252	4.073023759	3.89496436	3.799344474	4.251363362	4.394009918	4.154403418	4.260142976	4.143053067	3.948300743	4.23643659	4.172816455	4.159851632	4.281927198	4.474085909	4.223101258	4.105994004	4.214060121	4.04595292	3.943503444	3.850627046	3.877312315	4.057880369	3.662280903	4.017926902	4.049120665	3.831722715	3.927279289	4.011974165	3.871237387	4.041078907	3.766167241	3.73660208	3.996221585	3.864528688	3.861128282	3.683719196	3.95211184	4.258102754	4.354702435	3.868324463	4.12785393	4.269127678	3.856183856	3.870898408	4.066126318
UBIAD1	7.736223023	8.232074374	7.829636322	8.226213283	8.028130671	8.093564409	8.159878726	8.147242507	8.43765811	8.493951073	8.287105869	8.250756839	8.344696977	8.374244595	8.287641088	8.325113409	8.247180445	8.284227814	8.008326201	8.058452245	7.974820847	8.050881415	7.904561034	7.958567583	8.172332125	8.042670512	8.046283898	7.947216887	8.198698018	8.247299115	8.033125365	8.185626188	8.260245794	8.201323781	8.102981184	8.252171517	8.122832259	7.956672067	8.146268162	8.119526615	8.026049404	8.732642462	8.951033336	8.659003543	8.290441337	8.867604054	8.334439155	8.594529748	8.567376466
PTCHD2	6.055080656	5.918550007	6.334605824	5.725650316	6.292231328	5.931761697	6.197485034	6.298466208	6.369715547	6.234186073	6.43358404	6.048283809	6.325632107	6.186315883	6.228355446	6.154002674	5.81274862	6.066190056	6.22265386	6.069426002	6.370525919	6.330549297	6.084825739	6.226416897	6.444626315	6.235650828	6.055856666	6.132335455	6.126319436	6.041659319	5.969047788	5.892552266	5.797675179	5.859009109	5.79427029	6.232794912	5.955125561	5.98609262	6.043880874	5.714132719	5.944769155	6.035221632	6.07567418	6.044441648	6.200235309	5.947093881	6.002751848	5.922101085	6.148177707
FBXO44	6.975954557	6.731491712	6.983308694	6.660479298	6.667487866	6.546360733	6.70292228	6.795940061	6.693036509	6.655250535	6.649748785	6.464346943	6.72882336	6.484089632	6.710648914	6.599694503	6.551190163	6.62922998	6.442009506	6.761237324	6.943890069	6.860950367	6.750968317	7.20557343	6.962745739	6.873595432	6.814388155	6.938545138	6.55953627	6.825555683	7.011121108	6.632997304	6.660152946	6.743789627	6.689697316	6.539909333	6.882516651	6.679498247	6.739873811	6.181441649	6.749238688	6.691838492	6.705128118	6.811152113	6.704064788	6.847798215	6.659331789	6.679462596	6.77630501
FBXO6	7.323434564	7.475217252	7.242805296	7.763175482	7.754243965	7.533090977	7.376569771	7.81236692	7.154804669	7.11270675	7.289528693	7.083441508	7.406677324	6.80743472	6.99256576	7.03103177	6.671978954	7.05054684	7.012361117	7.699889798	7.482577186	7.32209993	7.392608159	7.69115001	7.69208239	8.014434287	7.671418724	8.082872959	8.039003694	7.583601017	7.750718025	7.375232105	7.749122555	7.744846153	7.660133683	7.855472661	7.842583028	8.117985136	7.914382942	7.544208871	7.625002892	7.807188433	7.708895276	7.940987677	7.819881356	7.922900024	7.580658585	7.590148649	7.724899641
DRAXIN	7.201839897	7.007007243	7.283213434	6.767048249	6.982490128	6.92470841	7.266162444	7.200543348	7.353315655	7.128949312	7.320593305	7.156692002	7.302152621	7.215547959	7.168822821	7.058721091	6.732497452	7.099365791	7.194984638	7.119118914	7.508771383	7.338686472	7.02633415	7.241732414	7.138504147	7.128458995	6.997417003	7.275534315	6.720015412	7.291776768	7.337777045	6.841170997	6.8775911	6.822285584	6.784944902	6.750916096	6.853129341	6.724079341	6.896222539	6.79728373	6.837865422	7.172064865	6.817282414	7.012127662	7.089663673	6.587503884	6.661500099	6.753438145	6.972963314
AGTRAP	8.638704695	8.422528072	8.060001547	8.981650718	8.580910408	8.933959657	8.678385438	8.58663183	8.068618557	8.248608332	7.797342019	7.84606928	7.988840162	7.838115282	7.896593774	7.910882586	7.913164345	8.087654802	7.950316851	8.638759041	8.582751633	8.386908416	8.884199777	9.221198564	8.981308406	8.816062069	8.67255785	8.755330767	8.679403318	8.694308996	8.841103796	8.754734111	8.686800247	8.974778056	8.922649547	8.821396512	8.599708917	8.714324346	8.736336585	8.526597977	8.465498774	8.934824662	8.929814087	9.018090976	8.922041725	9.360033266	8.459227602	8.284502196	8.711711499
C1orf167	6.306119557	6.290640163	6.962529357	6.331953341	6.719275379	6.570930176	6.602365746	6.681322496	6.822433612	6.423588239	6.876762637	6.497584724	6.810776853	6.513242187	6.200603512	6.642296441	6.055146208	6.338049049	6.416713915	6.709853485	6.906276647	6.818356122	6.654870131	6.735698971	6.698834783	6.918774361	6.576685585	6.877499082	6.728796897	6.580087739	6.578897126	6.285417318	6.214300442	6.375226404	6.229633557	6.646003466	6.442537702	6.381584008	6.554583817	6.084950761	6.452844741	6.758887746	6.715242712	6.66740243	6.759766099	6.55905938	6.473346549	6.310314889	6.433460516
CLCN6	7.943852519	7.95125225	7.989423606	7.973521596	7.866194425	7.953310872	7.931549003	7.808535125	7.911017774	7.917455397	7.89810609	7.719204551	7.924613188	7.902024139	7.937311493	8.078769097	8.068338427	7.783677802	7.994060667	7.827758059	8.026704438	7.790459469	7.768402729	8.057674161	7.963347504	7.740055151	8.156125367	7.688166201	7.424597015	7.668531206	7.731489123	7.952424001	7.621635621	7.813637165	8.007749669	7.555246188	7.86963667	7.728102264	7.624621343	7.869050727	7.758854511	7.074287506	7.35985986	7.143733212	8.029937761	7.503098797	7.565873386	8.038833778	7.579995356
RNU5E-1	9.740345597	9.199170733	10.28252345	8.891881951	9.663783165	8.561059835	9.211351697	9.956972965	8.242427938	8.869092063	9.305699964	8.430684922	8.846317149	9.572594186	8.850635916	9.421148368	6.862724843	8.32479529	8.531391694	8.555901821	9.654846974	8.123780255	9.526080096	6.770265649	6.42746925	8.01598717	9.726867563	9.131976403	8.527355657	8.826347537	8.756145815	8.330730774	9.644556168	9.283818051	9.499141031	9.792430881	9.632721247	9.626795302	8.693763114	9.704358242	10.08881977	9.773316011	9.716597187	10.20214535	6.97947125	9.946110169	9.486482758	9.202539821	9.248998694
PLOD1	9.166077094	9.213666417	8.493012756	9.387350804	9.062940415	9.865284243	9.025534827	8.836448957	8.607989673	8.380046426	8.155452584	8.469938864	8.426288176	7.725106074	8.4165651	8.19216607	8.294921619	8.372324542	8.355271105	9.271611774	8.817811221	8.577727885	9.513893939	10.00516484	9.79770585	9.347949629	9.039232672	8.880938307	9.191571937	9.242185568	9.24074825	8.822078299	9.176095823	8.933742965	9.077899735	9.356704359	9.228795209	9.075558307	9.201368655	9.351559345	9.032488878	9.15226426	9.028816287	9.286282642	9.48178453	9.765864248	9.107346079	8.636308981	9.231174442
MFN2	8.794237762	9.473871943	9.605320241	9.32664714	9.68428805	9.141962266	9.205919101	9.451095126	9.464135641	9.738177116	9.510051101	9.731037538	9.619844955	9.539555596	9.483196061	9.411728329	9.498106115	9.254287477	9.417192079	9.419147528	9.500077439	9.633044658	9.093074008	8.98423234	9.184847807	9.147996893	9.231916956	8.717901458	9.449247783	8.896656314	8.909954684	9.416660317	9.105077899	9.371842036	9.217734105	9.535529195	9.168836132	9.430683646	9.38796524	9.89423354	9.249182911	9.816335267	9.472444933	9.096994009	9.217290957	9.560634056	9.368985556	9.320084502	9.27277172
MIIP	7.663351361	7.429787263	7.526790538	7.529822042	7.858494053	7.540195098	7.711462075	7.564395605	7.54863403	7.392912589	7.485372873	7.347148645	7.593423153	7.432656329	7.384138571	7.2855144	7.205658886	7.360445524	7.294425556	7.81099312	7.782424887	7.618741936	7.732011496	7.788889654	7.749584678	7.904096636	7.729715537	7.735434239	7.555751951	7.594454801	7.582935466	7.58033483	7.5867081	7.495514352	7.769250892	7.569123406	7.643029225	7.618810479	7.643117659	7.502566825	7.335691019	7.678232614	7.688176875	7.289686703	7.665253173	7.721238672	7.509936369	7.361974285	7.511940211
TNFRSF8	7.412833536	6.962464841	7.353238244	6.752600334	7.070329313	7.068352697	7.248319943	7.160861463	7.146644183	6.789595034	7.328882383	6.940152266	7.268061061	7.116845074	7.120814511	7.146196831	6.732334829	7.059833756	7.098132989	7.256025367	7.417437154	7.360140997	7.219586279	7.51866324	7.499900252	7.293735159	7.274630814	7.415444955	6.882285281	7.163204342	7.416952501	7.045700013	7.001833717	7.028425799	7.052921555	7.103821964	7.057672343	6.732835475	7.188082761	6.583751005	7.018946204	7.145788204	7.140274035	7.261148875	7.081171006	6.921043409	6.875654123	6.980950939	7.221678123
TNFRSF1B	8.285505087	8.70818615	8.245381518	8.529653356	8.504396649	9.453747887	8.358462739	8.049088417	7.87946911	8.155538128	7.734095584	7.749992454	7.7320087	7.705019984	7.717229699	7.855788675	7.947244181	7.897686597	7.958586875	8.704057292	8.260918098	7.802158282	8.507035207	9.900425912	9.062314644	9.419066238	9.183514537	9.535760073	8.456587539	8.67515581	9.044896513	8.274562428	8.209455299	9.338080478	9.592776829	8.258383874	8.535215683	9.071157083	8.79811845	8.206082363	8.343486522	8.428656641	8.716307992	9.109323431	8.915297423	9.132685477	8.354117932	8.488005955	8.511158702
VPS13D	8.229102787	8.429727127	8.779443242	8.491480037	8.522584764	8.266116394	8.38401008	8.672205079	8.519800477	8.790728212	8.627463194	8.68260321	8.512767223	8.764307725	8.801719409	8.50593594	8.615061685	8.301021652	8.552047771	8.509901465	8.55768946	8.711033909	8.309609437	8.163175006	8.042925119	8.41483089	8.573423797	8.088962721	8.585930438	8.212923054	7.945096039	8.695391752	8.444596745	8.551141218	8.314299587	8.41891162	8.407399257	8.665059797	8.413283802	8.71905317	8.56939452	8.390019478	8.355862666	7.958134238	7.861549074	8.048061419	8.473049336	8.568654894	7.945675297
SNORA59B	6.49336966	6.600452646	7.242228607	6.633017155	6.927927576	6.529078529	6.501868884	7.039567873	7.05495037	7.06440185	7.012898481	6.947709966	7.112674938	7.21764167	6.876410246	6.964651187	6.379947836	6.364332131	6.905088652	6.426801433	7.045016041	7.094271023	6.508274146	6.560879022	5.879260625	6.679075848	6.634419456	6.19803311	6.337053038	6.222273552	5.952011654	7.254429498	6.31932289	6.768208459	6.552810612	6.976032636	6.501732001	6.959474301	6.989798986	7.138847989	6.810414441	6.350146333	6.523799901	6.554782279	5.557669947	6.254347747	6.80945561	6.676440071	6.55236914
AADACL4	4.639683724	4.874421963	4.949444079	4.548315356	4.84548718	4.565147645	4.395620815	4.680485618	4.929729585	4.821416755	4.678768611	4.882790515	4.925595366	4.429322451	4.469679821	4.647088701	4.756538406	4.726156093	4.819716989	4.576994365	4.547067734	4.977113151	4.584044509	4.658965639	4.697640726	4.661837561	4.503272073	4.704246251	4.535828641	4.607862836	4.764011329	4.654427347	4.636050599	4.617758449	4.442631221	4.849375319	4.618938373	4.671651199	4.515153119	4.607906282	4.86251241	4.531068117	4.856212072	4.90315084	4.604772078	4.873508603	4.683133944	4.795707754	4.790108326
AADACL3	5.25978607	5.129497478	5.032258322	4.847673218	4.937058027	5.160532676	5.114069236	5.14466291	5.461622951	5.151136729	5.076841687	5.261080564	5.109974882	5.332132729	5.062666097	5.059066157	4.646640336	5.272064328	5.057645408	4.907446061	4.935530356	5.022622304	5.160644075	5.10315556	5.101115535	5.519284109	4.973136174	5.406908366	5.053744955	4.943327265	5.530887077	5.203202507	5.186497247	5.010197701	4.667609244	5.109568617	4.831666379	4.913054841	4.826469158	4.605807512	5.243473718	5.064382771	5.215467827	4.849878755	4.836312955	5.08086127	4.914528294	5.103245381	5.065206069
C1orf158	5.127343715	4.929477311	5.134216978	4.76966253	5.197723783	4.746458043	4.980194764	5.207541958	5.133453155	4.792965203	5.165591416	5.010771208	5.010681074	5.133405178	5.052713807	4.977267082	4.722104169	5.083720992	4.860601385	4.996544776	5.011105236	5.225356321	5.012056373	4.987387197	5.07501848	5.163158879	4.877138632	5.083168139	4.895574173	4.896044741	5.105453139	4.801807411	4.894919597	4.807794541	4.838141833	4.720016978	4.900572125	4.835992261	4.885522114	4.792093726	4.85867872	5.337681375	5.086304063	4.938852352	4.993635955	4.800709957	5.12549971	5.032925841	5.147266267
PRAMEF12	5.8593307	5.444966838	5.626572194	5.40584015	5.432590069	5.353524578	5.483189294	5.7016524	5.642166413	5.373315226	5.800205855	5.532621434	5.66576084	5.528728206	5.656123022	5.711879403	5.258122168	5.646342044	5.551704742	5.622707279	5.847630499	5.780596334	5.401377591	5.482152471	5.802259079	5.633664327	5.447568331	5.843067747	5.383574049	5.265458814	5.840586245	5.450632725	5.420872449	5.371738896	5.397141765	5.256630111	5.465163063	5.284472684	5.515948103	5.37457667	5.343479745	5.704198116	5.420387792	5.316863476	5.604620301	5.348099341	5.304608953	5.22807458	5.667019693
PRAMEF2	4.260246943	4.069787525	4.214925151	4.016682149	4.509954606	4.238034831	4.129015525	4.641757962	4.733161728	4.348124742	4.459317793	4.428677469	4.840545716	4.272276809	4.78748055	4.429185789	4.118469362	4.234245873	4.488381876	4.188605144	4.518829495	4.566281941	4.345822247	4.403133371	4.488285759	4.701516087	4.330539313	4.49117944	4.237965709	4.000180055	4.23749416	4.10030045	4.371338894	3.875950941	4.269390107	4.341803558	4.351111236	4.241485272	4.312345248	4.246855682	4.048235242	4.097226025	4.560866081	4.096616079	4.670671807	4.287896509	4.433597666	4.072530576	4.406768915
PRAMEF8	6.437886529	6.078833908	6.62659748	5.77606239	6.531562557	6.140839442	6.213562746	6.514842971	6.70152846	6.079894239	6.529914359	6.522467073	6.696674793	6.331903606	6.333630633	6.454383392	6.252411061	6.5892503	6.352603582	6.514044969	6.60031641	6.609777411	6.186090657	6.430373172	6.552308624	6.5080456	6.225089731	6.552958794	6.103688484	6.191527209	6.609576904	6.211661383	6.025790618	5.969492008	6.0961206	6.204240676	6.265231587	6.159907821	6.223992986	5.921421389	6.03953608	6.340089145	6.173916657	6.265250047	6.410758638	6.122982458	6.243346887	6.197536476	6.03031942
RNU6-1072P	4.480918981	4.152716078	4.228483749	4.076841524	4.387352776	4.080440378	4.511632387	4.334348038	4.532835422	4.53696239	4.272052649	4.430002252	4.31337562	4.463401265	4.346552147	4.421607731	3.994458063	4.573825482	4.429379922	4.375684317	4.414777739	4.70438294	4.491690063	4.520131988	4.087776989	4.244216174	4.300784462	4.749755289	4.16680408	4.175754351	4.811188771	4.117394053	4.300653774	4.241547535	3.927622998	4.127038225	4.207094923	4.222374682	4.148176621	4.180982508	4.400718818	4.355439014	4.158675632	4.362174064	4.260581483	3.996982851	4.18014515	4.067329971	4.386509441
PRAMEF25	5.910666059	5.440275592	5.585092743	5.223149585	5.737402605	5.531862471	5.660710605	5.616469199	5.905046314	5.451654213	5.766945265	5.652761291	5.797421086	5.790618056	5.853973957	5.659347687	5.606307948	5.88203717	5.787736401	5.680667496	6.006170593	5.733100167	5.519037378	5.737296038	5.862875493	5.698523459	5.441324195	6.080248594	5.482981964	5.57142862	6.099966552	5.107820482	5.471932908	5.395610618	5.218073917	5.69368007	5.474235717	5.112461779	5.664598538	5.320674278	5.584229439	5.493489504	5.515345168	5.455590484	5.492473996	5.38337563	5.428400557	5.304654626	5.686926313
PRAMEF4	5.541870584	5.099560668	5.439361307	4.90945677	5.318654926	5.112053508	5.066258555	5.139124128	5.363667313	4.968654226	5.358712094	5.151244519	5.322233366	5.240735296	5.428783389	5.202585255	5.321785686	5.466853776	5.031169283	5.294836243	5.374141361	5.339349714	5.09320928	5.339171901	5.297215479	5.147558966	5.089455007	5.748509301	5.008399384	5.205343733	5.856094168	5.024092324	5.07987097	4.947527701	4.85476511	5.269460165	5.071367266	4.950455513	5.130852532	5.141319022	5.267512813	5.279939387	5.011889223	5.075449607	5.315472994	4.946009207	5.167931531	4.992129108	5.037886065
PRAMEF10	5.607270819	5.136933867	5.578760681	5.099367075	5.437522616	5.276472465	5.312712788	5.45574887	5.482750975	5.361360993	5.425901354	5.255483762	5.345484569	5.39346653	5.537352195	5.412188116	5.353140767	5.537634203	5.474357408	5.405547654	5.449770566	5.501730179	5.319497103	5.421780292	5.48604679	5.417173919	5.133687063	5.865913428	5.100046784	5.268075915	5.763478636	4.98062502	5.036063749	5.135351386	4.946876209	5.242166665	5.146298154	5.057883013	5.352464035	4.999677755	5.175524881	5.332568606	5.157637288	5.199143768	5.321020291	5.029912493	5.080810698	5.163933697	5.318805503
PRAMEF16	5.368226683	5.001074835	5.327318542	4.763686003	5.083763024	5.009638488	4.982526772	5.028734691	5.220148318	5.093933955	5.278653913	4.88623019	5.104049364	4.98809236	5.14335939	4.99404003	5.105999917	5.04290158	4.975466404	4.965791857	5.175680657	5.21566378	4.934319149	5.195472838	5.041509935	5.103082866	4.895208131	5.589660975	4.8526458	4.969847935	5.476976674	4.940404921	4.858326532	4.94252757	4.854282879	4.867451634	4.984159486	4.835684986	5.076324525	4.79880648	4.915776918	5.184345402	4.92675095	4.977614634	5.013298476	4.930714061	5.010150055	4.961732821	5.072918792
PRAMEF20	5.907321176	5.783776103	5.962312677	5.723300868	5.845560685	5.682727073	5.890799096	6.03197407	5.966713319	5.856426289	5.98132879	5.840012688	5.815985776	5.869525129	6.092960976	5.9352415	5.635503363	5.751246766	5.882786878	5.912949713	6.134029704	6.227469055	5.670863461	6.044032181	6.337509345	5.939058232	5.761940428	6.117035702	5.581136896	5.877571443	6.276667546	5.750694516	5.498257954	5.549592097	5.471757686	5.886761205	5.900739786	5.471387208	5.76587952	5.433438739	5.581821317	5.860181264	5.918165905	5.729862382	5.888134258	5.974610906	5.680278174	5.435228201	5.609934168
PDPN	7.521274659	7.717190051	6.379881886	8.039570383	7.175479196	8.505975058	7.565813435	6.889224964	6.380180424	6.573387506	6.214863655	5.995342941	6.150923137	5.861136803	6.325189462	6.047888574	6.241066096	6.147422794	6.053945762	7.396742606	6.625380215	6.475269459	7.516434647	8.988278761	8.965132265	7.676221389	7.413880194	7.793219387	7.723802055	8.60478825	7.888337005	6.925959391	7.678307416	7.637207702	8.077595163	7.322464719	7.732935853	7.161207708	7.429686524	6.989995471	7.099958849	7.340203946	7.450338473	8.141985489	8.263056104	8.07641538	6.890984776	7.280332268	7.881383984
PRDM2	7.899929767	7.673437836	7.562217848	7.723557003	7.507083129	7.842351303	7.76951958	7.573475574	7.650807657	7.579749012	7.482200242	7.491664989	7.550763105	7.389747516	7.658372218	7.575812042	7.854734012	7.576535899	7.651250568	7.657052024	7.512311273	7.424345208	7.464462616	8.044083558	8.146454786	7.724557672	7.974089467	7.541791788	7.589342435	8.241412824	7.577851523	7.966435393	7.799567501	7.863800899	8.037787221	7.382297493	7.939622255	7.464584512	7.825558983	7.572135361	7.683029934	7.564338499	7.845631602	7.917020636	7.821185206	7.556474715	7.762582063	8.185914231	7.894799634
KAZN	6.642893316	6.989988371	7.420062113	6.908336268	7.094896455	7.0368467	6.978934201	7.168361482	6.94568878	7.219602821	6.454244188	6.866788791	6.885866516	6.66966137	7.246064554	7.104118009	6.723366495	6.612004444	6.711052084	7.129493548	7.615267943	7.672652584	7.151718331	6.804848285	6.872475557	7.076565923	7.01504662	7.182071347	7.078136471	6.751341886	6.854204774	7.150962171	7.091767391	7.08940619	6.589247328	7.021578996	7.02069905	6.894492145	7.068632332	7.196075275	7.310169249	6.980565318	7.336949696	6.757060236	6.939839052	6.908980757	7.198735781	6.684145697	7.249100863
TMEM51	7.165812199	7.444972271	7.585102488	7.420205426	7.309191691	6.856890047	6.925108436	7.302266576	7.70428404	7.472476417	7.326468851	7.688814925	7.466740161	7.673282869	7.673326654	7.381410532	7.656852418	7.395554662	7.542442699	7.270956551	7.325781547	7.232658356	7.4480447	6.748317964	6.773734739	7.384340311	7.125952264	7.387098197	7.224817941	6.98196082	7.099431609	7.673373781	7.334887835	7.155062634	7.181129655	7.52979119	7.270907946	7.394657633	7.503078046	7.559403233	7.517100702	7.321326168	7.335373043	7.267883668	7.300770779	7.368445181	7.429837183	6.991853874	7.271928591
FHAD1	5.600816259	5.295533821	5.819235471	5.448994194	5.567988443	5.446601997	5.429080026	5.688320218	5.586792725	5.436351272	5.784150661	5.557514886	5.691915254	5.645622704	5.618548832	5.43878018	5.394314969	5.418931816	5.276130228	5.626320418	5.665396318	5.672604463	5.605894979	5.589173707	5.578033562	5.640811114	5.454118402	5.935203005	5.254320785	5.500129484	5.4988716	5.453565293	5.459304283	5.583630511	5.358984337	5.528913212	5.524573876	5.362250863	5.559408601	5.58174249	5.687836231	5.403057936	5.563817588	5.370372263	5.592671	5.215271106	5.470104374	5.26881567	5.384520285
EFHD2	9.107334903	9.575157201	9.648840954	9.29175457	9.420025093	9.237638281	9.158756208	9.148876537	9.287328126	9.366856316	9.366352233	9.437841458	9.22517654	9.425562319	9.294353895	9.33158411	9.368689887	9.403746713	9.404366942	9.345526935	9.479014327	9.526705661	9.37569691	9.091045502	8.900569453	9.466003376	9.502913363	9.421622112	9.254482265	9.018213425	8.952415824	9.681590482	9.600957097	9.576142004	9.465007701	9.360312762	9.439172825	9.643586166	9.411215242	9.478001787	9.403781293	9.463803728	9.502666608	9.436638097	9.233980043	9.660930889	9.613109476	9.192685923	9.436117397
CTRC	6.061640813	5.739351599	6.334560953	5.565242843	5.848480632	5.548235853	5.766033551	6.11281411	6.093672881	5.777373119	6.249056871	5.922600371	5.882985528	6.008823534	6.044649757	6.075560102	5.702985777	5.584279109	6.022470935	5.831086074	6.205712872	6.013969033	5.81672373	6.104400396	5.90435936	5.956617834	5.84578357	6.074592613	5.631697187	5.826612976	6.084803199	5.661285775	5.63693444	5.571574902	5.67551389	5.92545366	5.860966559	5.783757622	5.693010233	5.576069096	5.740743333	6.051387032	5.736474087	5.892688533	5.924475191	6.020116418	5.686095566	5.610967256	6.009846211
CELA2A	5.829865842	5.5576717	6.031960613	5.540003727	5.913543846	5.661138632	5.927295386	5.933254905	6.090312428	5.691149371	6.174499664	6.047968095	6.149495799	5.844761115	5.859785091	5.798999739	5.847217672	6.256328346	5.928624544	5.700372934	6.056581491	5.854547698	6.024480942	5.689298585	5.840589222	6.088346683	5.788609019	6.025625727	5.693526412	5.567047511	6.097737518	5.489184884	5.681587372	5.574546872	5.301725874	5.77746312	5.68907971	5.618070889	5.704707776	5.664720918	5.682691608	5.993692009	5.726132597	5.638101664	5.922037641	5.70865273	5.597836834	5.684278631	6.005779066
CELA2B	5.592782075	5.434150717	5.589711601	5.452342554	5.746925221	5.498093085	5.704272218	5.853026799	6.088223087	5.523807915	5.828155568	5.913591597	5.879672704	5.624817093	5.430651491	5.743804621	5.48842466	5.776413253	5.584660697	5.720023347	6.036558823	5.886839985	5.803489376	5.77454529	5.869408873	5.911770584	5.580984451	6.079680575	5.347318043	5.646757768	5.869633093	5.582687671	5.661281534	5.402094892	5.426807702	5.493522975	5.391809313	5.379824127	5.957462898	5.354857231	5.624383283	5.843139746	5.4417221	5.471897071	5.623246662	5.399395544	5.585716161	5.691740538	5.708140883
DNAJC16	8.051067349	8.11798894	8.0288527	8.339601307	8.283253853	8.018864388	8.000975328	8.257127683	8.241151076	8.187857509	8.236465495	8.116596364	8.197539026	8.27256344	8.082526882	8.125423403	7.798093624	8.054637105	8.035257549	8.167502983	8.024345665	8.164299924	8.228972925	7.612354695	7.898883745	7.881742069	8.043343913	7.526248006	8.306533465	8.052724585	7.594521889	8.274524892	8.316131381	8.122158147	8.11817292	8.317809221	8.104860416	8.480671762	8.171949612	8.557901398	8.079314523	7.993849017	8.035153826	7.933342804	8.025402521	8.110835328	8.292434962	8.096060101	8.066280073
CHCHD2P6	7.236175982	7.36446105	7.366736414	7.533916766	7.422409372	7.573562597	7.360877351	7.574879086	7.526958724	7.147796342	7.528272027	7.392427225	7.331899233	7.471659092	6.933685163	7.253926235	7.190852206	7.214032839	7.273080597	7.537523776	7.39177628	7.324433975	7.338097485	6.950196157	7.336177456	7.249294038	7.184235667	7.0885547	7.72599057	7.736492977	7.409058619	7.635864668	7.536250892	7.545029736	7.605073888	7.884225215	7.480210733	7.717271438	7.557979903	7.897336973	7.40236805	7.416618959	7.324192773	7.501612718	6.950164557	7.469941844	7.187217039	7.241364959	7.098815047
RSC1A1	8.215222959	8.199880937	7.949678906	8.488488528	8.321740002	8.088397153	8.31775872	8.374579854	8.260595552	8.474343668	8.319323166	8.445313849	8.297660633	8.378690818	8.447753954	8.249523788	8.451483051	8.476598017	8.477064774	8.212710848	8.188069174	8.279367577	8.129079061	8.314584627	8.1771266	8.142330061	8.436892469	7.841133461	8.203502745	8.688507941	8.181618775	8.263938379	8.364194515	8.400255882	8.312157287	8.185509896	8.484033808	8.221240612	8.203578018	8.44500436	8.33494374	8.023100009	8.366827642	8.0605114	8.186880456	8.124783151	8.394414152	8.64083505	8.186608473
PLEKHM2	8.826701606	9.067541697	8.76509667	8.958233558	8.757262626	9.090894848	8.8362515	8.73525676	8.614350391	8.623523533	8.684530338	8.615473947	8.581792361	8.616474808	8.530622559	8.473143623	8.758542557	8.488656827	8.680827251	8.945500366	8.6917317	8.828650774	8.926341786	9.574448936	9.364290179	8.863722742	9.160028042	9.105841707	8.77428367	8.927008405	8.916634031	8.921232139	9.07045052	8.976804977	9.168139405	8.770309008	9.012450634	8.738041426	9.051654376	8.865106178	8.859459999	9.115636015	9.203017254	9.096169994	9.024758221	9.136278362	8.747129551	9.074551294	9.033102506
SLC25A34	7.081411107	7.10497204	7.618588373	6.32701791	7.48584466	6.6330461	7.020108108	7.520621198	7.555628043	7.647249582	8.57973083	8.033064519	8.059642183	8.311666978	7.222137177	7.759766912	7.833522772	7.634023434	7.731751679	6.781918955	7.078952123	7.022436562	6.779021457	6.480109015	6.798691601	7.124731572	6.902387444	6.780482999	6.531844865	6.603039493	6.823853794	6.718588582	6.539119517	6.240383747	6.335091809	6.545847189	6.454417532	6.643231964	6.735137224	6.918401147	6.445075864	7.107562389	6.595173238	6.483466097	6.538749605	6.357229816	6.796105673	6.547456349	6.476206031
TMEM82	7.40957079	7.404522217	8.160299695	6.756935978	7.386221552	7.319636017	7.652124382	7.478409826	7.668231454	7.295272182	8.048502173	7.951163123	7.883081952	7.62292663	7.422654076	7.632000075	7.549151519	7.71396256	7.551571215	7.325313691	7.498491221	7.634329159	7.410592259	7.01643664	7.211765487	7.531862114	7.132594489	7.128453488	7.114803206	6.966848654	7.093909622	6.881694186	6.995480016	7.325870874	6.921762412	6.917397576	6.817743509	7.29811768	7.201715932	7.045034878	7.10971319	7.681217712	7.036264181	7.207095519	7.0846853	6.942696689	7.10909431	6.967657233	7.313944072
FBLIM1	8.126557497	8.088452151	8.615171161	7.469697829	8.247052925	7.661310134	7.622861967	7.829872518	7.807569737	7.616189063	8.527391812	8.164523667	8.025130774	8.407603476	7.816447188	7.989322079	8.024366803	7.849327782	7.927754095	7.856050272	8.032586067	8.290684452	7.986269905	7.572936794	7.495946982	7.694744704	7.728938129	7.760525858	7.536207961	7.071826485	7.302121934	7.664504902	7.765182786	7.684707107	7.239212608	7.495692201	7.436531863	7.839859726	7.727499743	7.832482895	7.490341793	7.908225572	7.378480349	7.206843266	7.349701159	7.389610466	7.510660719	7.252953965	7.425290572
SPEN	8.769275311	8.900744207	8.983850378	8.899245259	8.786013318	8.739977098	8.795854374	8.805062292	8.800480393	8.963252152	8.752793553	8.846735589	8.810412185	8.98729559	8.839804764	8.800422033	9.079763571	8.929172157	9.004047432	8.97244908	8.971063118	9.046067863	8.819471621	9.144692313	9.118293184	8.978842579	9.175410514	8.892644347	8.820956833	9.037968987	8.728843284	8.982996098	9.093970533	9.005576067	8.930349428	8.582767709	9.04308721	8.686061788	8.995612593	8.950591581	8.92890732	8.412852784	8.839521655	8.553358131	8.855437206	8.458375446	8.709727408	9.244349462	8.754004439
C1orf64	6.055138759	5.486180136	5.935620634	5.585552739	5.864646282	5.610760946	5.719771178	5.902381647	6.052967311	5.987866305	6.070887107	5.941861551	5.921636126	5.920084758	6.024016888	5.815445451	5.58396087	5.823423707	5.933039639	5.889627987	6.119719739	6.216978631	5.909334622	6.04029039	5.987117911	5.693418894	5.677800813	6.10923606	5.748678914	5.656198652	6.027197839	5.685655207	5.746238443	5.73747502	5.690519918	5.811739706	5.712141878	5.565657155	5.701938205	5.614210741	5.505153352	5.903768601	5.869579442	5.825952441	5.919768429	5.709496571	5.905008658	5.686768408	5.936268869
CLCNKA	6.208691904	6.203234625	6.558705755	6.140234398	6.47846414	5.968473709	6.40267238	6.554671869	6.642955325	6.556219759	6.467763245	6.183671421	6.649740564	6.484088771	6.566104222	6.294159508	6.127247981	6.340647171	6.354540896	6.299251346	6.494810671	6.454472883	6.169379293	6.490936665	6.653425582	6.642032627	6.254573378	6.479768301	6.193396167	6.459862699	6.823207838	6.179650519	6.064993836	6.14591598	6.037744331	6.511791615	6.088191702	5.938948971	6.326387516	6.154347633	6.268573553	6.343053118	6.473095427	6.42509704	6.428454104	5.710312169	6.306227079	6.238254863	6.434954834
CLCNKB	5.715548459	5.448436596	6.105093249	5.661298498	6.024581885	5.797369034	5.913086442	6.087620005	6.144305668	6.267240325	6.315214254	5.993008416	6.440784531	5.991208775	6.453493079	6.100636035	5.730851538	5.97701355	6.204256052	6.002087562	6.200352814	6.176428692	5.894665231	5.951657878	6.317228211	6.07279534	5.878321884	6.330033322	5.65307007	5.927981722	5.958682536	5.831207683	5.744598799	5.609376708	5.70604255	5.982055117	5.812897434	5.476733227	5.957039321	5.60941853	5.769062589	6.028766217	6.045729837	5.638739379	6.035800043	5.388030428	5.945132216	5.799151164	5.752243529
SZRD1	9.215065765	9.695310927	9.378821767	9.643280084	9.647066407	9.530146614	9.578144732	9.547250521	9.426179641	9.53852844	9.553451532	9.70190839	9.583920139	9.532196454	9.423991962	9.64156119	9.695313476	9.59554763	9.616634653	9.66533223	9.401419519	9.480878192	9.622395283	9.462419769	9.554070967	9.393957172	9.492824677	9.478899938	9.653953932	9.441396768	9.459155795	9.572446619	9.362896274	9.729750279	9.646975799	9.523238413	9.570904936	9.600314935	9.580707228	9.744292269	9.524047015	9.804405699	9.75336112	9.783375068	9.664147768	9.954541921	9.698016062	9.711251264	9.625546768
NECAP2	9.449992921	9.491253585	9.277357928	9.375334863	9.316792092	9.352156741	9.326736687	9.116670759	9.076853591	9.064222727	8.905589086	9.059588057	9.059105446	9.159404046	8.906089163	8.745683042	8.972488784	8.963679818	9.016841945	9.453063859	9.031378137	9.291026487	9.162857961	9.645190488	9.473457415	9.242557175	9.589544745	9.348784336	9.244582759	9.359606681	9.071424554	9.407861463	9.412217325	9.445812049	9.663022617	9.268446054	9.428604636	9.325065909	9.493396048	9.285993083	9.376011953	9.091324647	9.31435837	9.374303373	9.154594246	9.533247141	9.086842113	9.335235364	9.353781787
LOC102724970	5.674076078	5.54162863	5.931650169	5.516829316	5.513633515	5.531144644	5.72742828	5.81573137	6.052368545	5.615576545	5.797627392	5.750130501	5.832414322	5.51606284	5.534198376	5.698162989	5.600233482	5.497258957	5.675944761	5.73642588	5.615975979	5.766873202	5.65107469	5.682512021	5.983625571	6.053934165	5.625053408	6.080155377	5.53613692	5.621300473	5.985895516	5.456525627	5.483861034	5.474826376	5.713295258	5.917922615	5.533877566	5.385644287	5.801383727	5.445970376	5.319276577	5.547049137	5.687617881	5.373113665	5.909107422	5.699443568	5.453169386	5.487996391	5.35124296
MST1	6.771853734	6.658442064	7.806277712	6.961241862	6.881604577	6.732594852	6.811377732	7.13698861	6.884994182	6.194126958	7.376279759	7.467366986	7.256054026	7.088756865	8.418363762	7.878065323	7.896473027	6.894472069	7.575915077	6.914596631	7.695148094	6.886836637	6.749723071	6.813471008	6.816668269	6.889353097	6.804902627	6.794313528	6.301056271	6.581179085	6.838183584	6.13797346	6.628332839	6.155240712	6.267418084	6.129182065	6.535551501	6.719277573	6.620775797	7.168694151	6.493133852	6.185351095	6.132248368	6.028751887	6.526578158	5.990215565	6.234075385	6.059551751	6.197122185
CROCC	6.875968934	6.4797038	6.841941664	6.558850531	7.029032561	6.701391923	6.879595495	6.882502285	6.926608633	6.709595115	7.073500103	7.068364835	6.915035498	6.920036313	6.623908833	6.670345592	6.456681153	6.812828218	6.688050063	6.759458914	7.020589867	6.929841983	6.853880991	6.842223819	6.800294147	6.953925107	6.795583116	7.050715383	6.639785719	6.620801185	6.82177476	6.526040086	6.678835757	6.515652442	6.44447972	6.733094683	6.507330099	6.357639252	6.694998735	6.471531591	6.72581307	6.709589331	6.925638463	6.619810261	6.508929959	6.592527753	6.600604295	6.816093523	6.818951416
LOC440570	5.578664989	4.968488563	5.537061244	4.997466105	5.718059548	5.033018463	5.10235236	5.366175315	5.346737168	5.039983293	5.365257021	5.247709532	5.179042246	5.40685596	5.446169081	5.366015323	5.226008759	5.49133935	5.287347715	5.350451897	5.308601505	5.493297089	5.215887991	5.29520729	5.411848687	5.417471021	5.223769296	6.185918464	4.970858421	5.307492258	5.987252734	5.024171476	5.159960467	4.994938194	5.08415342	5.181920657	4.940075896	4.86401248	5.336124052	4.973819964	5.362399367	5.155274533	5.196269827	5.160186884	5.336344606	5.067641476	4.983305649	4.89730798	5.109613568
PADI1	5.800092074	5.5942108	6.193489717	5.513396659	6.09578348	5.424540891	5.670386981	5.643675445	6.166091809	5.777322547	6.051382219	5.807877851	5.833709409	5.991482143	5.631549993	5.727499535	5.467284511	5.634245504	5.744786525	5.818218405	6.004065097	6.031200756	5.724929089	5.672083548	5.805957747	5.903845998	5.67711388	5.772050133	5.382359903	5.59538361	5.536351218	5.483959905	5.523185759	5.411358273	5.410709606	5.756629819	5.646499273	5.54819704	5.65226796	5.46153103	5.611239064	5.683587388	5.859468815	5.6073372	5.638690113	5.488629738	5.662626004	5.768904541	5.596660103
PADI3	5.993322478	5.859066094	6.314516311	5.924073811	6.245820473	5.843395499	6.100505948	6.191358978	6.392425391	5.986522944	6.464423478	6.09428665	6.271602086	6.036038253	5.948505457	6.151975765	5.766909487	5.913324431	6.092853095	6.227313043	6.326645631	6.27992593	6.105469125	6.116060888	6.322862277	6.230946587	5.958082628	6.14651181	5.944027562	6.057300167	6.005201857	6.106562301	6.001029637	5.895288855	5.783177606	6.103512412	5.903348913	5.728002069	6.134873107	5.85970899	6.018937547	6.169589099	6.184339499	6.01371267	6.03930966	6.036825912	5.958790577	5.801407115	6.145326591
PADI4	5.761755226	6.415326831	5.857606238	6.291850946	5.802563399	6.833525763	5.969696635	5.790124538	6.134186264	5.783224776	6.057266614	5.618401746	5.929749627	5.920002319	5.903752055	5.701261402	5.674568474	5.813556437	5.615879021	5.858399671	5.851185436	5.665396644	5.85874653	7.191406572	6.587382788	7.449384322	6.13670862	6.735645058	6.171494616	6.689665221	6.311082933	5.534784938	6.096524718	6.751355576	6.663630848	5.906702732	6.208714674	5.983649923	5.874026679	5.609746193	5.664002654	5.789896764	5.798570384	6.107741958	6.140278561	6.624113383	5.812998267	5.757042631	5.736585359
PADI6	5.293872647	5.129384906	5.465049814	5.07529552	5.327559497	5.061708375	5.238692056	5.307271974	5.344379355	5.231145431	5.67141894	5.412964652	5.549355313	5.1683171	5.277572895	5.27917612	5.096414851	5.118785067	5.238648037	5.096774822	5.472523147	5.218407145	5.173933121	5.348586746	5.383388815	5.333607842	5.1058815	5.318124608	5.218317267	5.08970634	5.149426024	5.28341566	5.113331714	5.082451191	5.118593245	5.28875176	5.173121253	4.902055155	5.308678016	5.000994749	5.216109353	5.311315249	5.288594633	5.305300709	5.262815742	5.090182377	5.043119592	5.114835765	5.188018601
ARHGEF10L	8.163500888	8.157806568	8.649974695	8.151483767	8.594061668	7.593809281	8.260486298	8.400571862	8.514710563	8.346883761	8.231088872	8.347573522	8.264934336	8.4917259	8.223201447	8.243841508	8.179630475	8.155194843	8.239069373	8.213966116	8.578212237	8.600010766	8.126595463	7.598071134	7.582157146	7.940061823	8.092396489	7.850699336	7.680700435	7.184367651	7.631870337	8.375931509	7.949517995	7.883909032	7.656453887	8.305296255	7.782520373	7.831630721	8.059377966	8.329379333	8.000826312	8.113511519	8.053804935	7.507197484	7.705516276	7.72332264	8.193090659	7.742030388	7.684095602
ACTL8	5.882740243	5.988502325	6.183416249	5.919849154	6.203700031	5.83729752	5.984646098	6.200309256	6.112762101	6.112092654	6.322001839	6.153983661	6.279028436	5.999736327	6.020773304	6.181533399	5.724118904	6.228675741	6.160184114	6.070828488	6.175321724	6.211218296	6.028770263	5.693844345	6.041917947	6.055374626	5.941673531	6.09663538	5.840067546	5.945963947	6.300067488	5.888231454	5.870663568	5.755529224	5.758573867	6.180809097	5.911001768	5.944116416	5.846808648	5.786989545	5.662461504	5.95349445	5.719027259	5.9952615	5.980008797	5.890072937	5.801791429	5.794910794	5.895383259
IGSF21	6.141158088	6.092726821	6.431332197	5.814401064	6.37830994	6.555309623	6.23415683	6.540530233	6.620886854	6.524904889	6.405693715	6.677835001	6.489059413	6.418023852	6.9617058	6.348734367	6.074823524	6.160268608	6.230692314	6.333616576	6.57574581	6.615691482	6.43258701	6.273409613	6.992567835	6.255606073	6.290001967	6.191894931	6.1781384	6.380349687	6.332413722	6.114836082	6.127816783	6.163488297	6.307413738	6.268987954	6.01672856	5.945553589	6.158147999	6.117059014	5.958577583	6.359275969	6.58499919	6.259494016	6.644959539	6.371060994	6.195501524	6.182621066	6.259523325
KLHDC7A	7.018333656	6.851257031	7.302983573	6.862749337	7.278869112	6.968857039	7.038688621	7.127204205	7.208180318	7.123917887	7.217655129	7.149837652	7.278506317	7.255995123	7.187710593	7.134267593	6.87070166	7.27094244	7.08076175	7.081898176	7.272322236	7.317322348	7.039096595	7.113840549	7.178509246	7.207455571	6.874754581	7.283468226	6.873754525	6.933349288	7.119204105	6.862761348	6.874058396	6.714790623	6.722860572	7.027089484	6.913784772	6.965265106	7.02696306	6.746195073	6.866026098	7.10743133	7.195759523	6.925681288	7.06741089	6.822633358	6.954035459	6.824482562	6.928936046
PAX7	6.146450746	5.792720206	6.320967286	5.841017103	6.198711355	5.931929559	6.113565727	6.471212665	6.642636441	6.130408897	6.661749942	6.157732877	6.352848431	6.144124057	6.231853691	6.485717178	5.856268693	6.297027356	6.176297958	6.398696468	6.404245049	6.251134771	6.263636707	6.298298528	6.43819996	6.351914605	6.091371947	6.197861886	6.030568134	6.226696176	5.999883907	5.970469039	6.030667641	5.743458373	6.094160341	6.059742511	6.019736631	6.002699664	6.065410382	5.949019654	5.926950694	6.276073702	6.292239614	6.163052282	6.359074849	6.231745314	6.017572193	6.023453869	6.087630525
MRTO4	7.225319249	7.396279698	6.828992757	7.671633924	7.455793009	7.179854586	7.241712488	7.430763901	6.932569723	7.525176792	7.332269613	7.40192712	7.383782986	7.518304014	7.165326431	7.179631386	7.185933129	7.110341523	7.204371439	7.617732111	7.676878841	7.44603249	7.44177642	7.415141889	7.140769246	7.178357119	7.631982874	6.738379493	7.796618933	7.696483566	7.844224757	7.744370293	7.579446576	7.846582382	7.697448566	7.922901112	7.599765433	7.776333327	7.805992471	8.031060889	7.790834682	7.554819275	7.719286034	7.503804876	7.129094472	7.72375134	7.430569699	7.750462374	7.156632294
PQLC2	7.564512715	7.386313793	7.667524032	7.509897238	7.651008101	7.519993108	7.522966504	7.400776528	7.499440217	7.369822558	7.683931392	7.569962545	7.586173324	7.335208372	7.281892824	7.236590597	7.265525057	7.211212057	7.245299689	7.606970033	7.529054454	7.533713036	7.65124356	7.566917603	7.608777079	7.39749812	7.59649712	7.498677589	7.188385407	7.3328999	7.40162693	7.304446302	7.472423489	7.337307074	7.283385844	7.394363646	7.413172346	7.425175301	7.596454694	7.301131927	7.266176745	7.493550705	7.446639855	7.357050299	7.377664638	7.580934668	7.226171969	7.201163419	7.405606989
LOC644083	5.490263927	4.700433262	5.119355474	4.75152465	4.973746932	4.873438292	4.913063974	5.042088002	4.928354816	5.117426395	5.035632769	4.765353283	5.090918262	4.922036188	5.058955216	4.88807841	4.748621594	4.939203093	4.868100228	4.875058335	4.957937083	5.171727629	4.97952306	5.162795895	5.18572493	4.904738796	4.883799335	5.204640243	5.02408133	4.796268098	5.162063198	4.59285688	4.653956227	4.406315573	4.859904684	4.798390715	4.657273958	4.843298878	5.046529876	4.728861652	5.050424614	4.939711919	4.704581143	4.916836547	4.975445936	4.571308597	4.775504189	4.690753278	4.814707038
RN7SL277P	10.52458129	9.759834252	10.62416125	9.758695036	10.33041157	10.28653562	9.816272369	9.919412931	9.733704491	9.770756935	9.778016452	9.505432152	9.378357439	9.446521608	9.79073368	9.75940009	8.312301065	9.175423458	9.676256691	10.39767385	10.49624159	10.43923092	10.79341548	11.32838088	10.05734959	9.501144116	10.0452144	10.5790811	9.796269485	9.725124177	10.80625224	10.09971764	10.05208192	10.17980296	10.09233277	9.954079934	10.44143286	9.803065003	9.948097159	9.256438204	10.74154763	10.36641694	9.940025787	10.88732894	8.844104815	10.0452739	9.676153906	9.705925945	10.00993298
RNU4-28P	3.930999133	3.723434097	3.98143454	3.789089222	3.741316482	3.6337039	3.737035005	3.709628557	3.760248382	3.685328084	3.916824067	3.962389202	3.733947308	3.825828059	3.697771786	3.772846633	3.459815058	3.891579957	3.664474412	3.74444236	3.811774586	3.870722446	3.734151416	3.908332511	3.636887877	3.719167883	3.767460516	3.702769814	3.812328921	3.709455763	3.745175652	3.862783478	3.751430666	3.807406025	3.792626782	3.683473023	3.819916624	3.848572131	3.961331606	3.907534997	3.865017705	3.879062209	3.736613847	4.026517702	3.692829585	3.6900178	3.837613305	3.751161347	3.887653295
MINOS1	8.395321402	8.740564654	8.981093658	8.522380744	8.704527215	8.117554806	8.602218814	8.72512168	8.723107617	8.633481525	8.884768331	8.821653132	8.946114275	8.901309595	8.798893771	8.793728417	8.852858548	8.814485851	8.878636113	8.57389446	8.671750311	8.701684547	8.381176162	8.039237359	8.113565409	8.407570414	8.459808055	8.018259617	8.428376148	8.230474497	8.256945917	8.676696915	8.444418803	8.54727147	8.424965869	8.721602079	8.354955399	8.505873809	8.718565171	8.944731271	8.384565605	8.599607567	8.362522038	8.422113671	8.030630264	8.438607356	8.513335209	8.392029643	8.219001117
RPS14P3	7.694257128	7.619927323	7.684496416	7.779949442	7.559606984	7.346418506	7.482855214	7.636580592	7.720521185	7.924702068	7.634821351	7.679118491	7.605805364	7.815537702	7.776372989	7.866340186	7.90977555	7.852281657	7.80106149	7.411763106	7.621123031	7.716333742	7.571990639	7.560332018	7.640912919	7.497610426	7.788093698	7.227917165	7.762864766	7.785772424	7.666107928	7.893835041	7.529082462	7.823491348	7.722796277	7.938513461	7.465272194	7.785085234	7.839119191	7.861777737	7.644440647	7.671931998	7.796282161	7.352318547	7.389876547	7.347402397	7.841965075	7.575339234	7.692703288
NBL1	9.307856452	9.324100045	9.782850677	9.225970674	9.19453159	8.930992729	9.191603261	9.157959644	9.519436016	9.100103747	9.587513498	9.388944457	9.334674695	9.465405107	9.359414188	9.091176444	9.320606112	9.245755639	9.374823123	9.40383823	9.552061847	9.522199929	9.370702969	9.285253618	9.122120379	9.313628877	9.137189887	9.332570245	8.853488986	8.865712885	8.983546771	9.367438615	9.238521947	8.791745962	8.948536469	9.308629	9.059920377	9.143144176	9.337040512	9.447967417	9.289429207	9.477039197	9.302664859	9.282166519	9.14822023	9.281332826	9.272232948	8.972319704	9.05161953
HTR6	6.617518919	6.105169359	6.511668818	6.065103655	6.602676214	6.289517014	6.37805323	6.697173115	6.796793378	6.097750858	6.735682549	6.389164831	6.780272524	6.484337619	6.449765025	6.551503039	6.181049105	6.569381191	6.461001872	6.527284298	6.75211804	6.87003711	6.51923395	6.4062198	6.650398358	6.540710421	6.2574523	6.583370554	6.155091363	6.428596202	6.568661272	6.407698249	6.310485477	6.21414211	6.18626162	6.443362835	6.306748995	6.039640325	6.426932821	6.075273972	6.216457097	6.502906567	6.461176406	6.012298877	6.566827392	6.180264303	6.262291307	6.323132296	6.495425176
OTUD3	6.63833073	6.448968493	6.75356301	6.731365751	6.677087097	6.312925182	6.326907402	6.578785553	6.658425611	6.881281937	7.026525975	6.814394316	6.64307559	7.061231748	6.680114816	6.707708045	6.462993076	6.683529671	6.698618304	6.709768208	6.789491656	6.819948871	6.832619837	6.409696895	6.293935074	6.466860994	6.490194383	6.635593808	6.982963208	6.645674922	6.526074482	6.861539798	6.460845936	6.693120121	6.378588431	6.681681193	6.83769597	6.858349774	6.563941144	6.677094196	6.815769572	6.217467582	6.38653128	6.184106244	6.458569447	6.18441018	6.724870089	6.513149159	6.025518775
RN7SL304P	8.367749868	8.002978415	8.314119351	7.882373542	7.981730231	8.081223353	7.915740726	7.949864817	7.6990186	8.008782509	7.98380455	7.702470013	7.754714847	8.06401331	7.79860677	7.83744546	7.162226581	7.687511418	7.643926742	8.038835284	7.89060523	8.008174522	8.045728671	8.096422734	7.659172903	7.900907611	7.660184725	8.20329602	7.85996514	7.644166991	8.266091081	7.765304109	7.911805596	8.107585216	7.919507406	7.90874773	7.926171101	7.815403526	8.033784083	7.822291906	8.272880048	8.142875815	7.932992167	8.329080225	7.54146569	7.678274637	7.762059185	7.812698979	8.014604037
PLA2G5	5.874629084	5.772092934	6.0619089	6.105284797	6.00577564	6.00865977	5.891488827	6.189260082	5.946197645	5.905976551	5.929636319	5.959619248	6.153995409	6.247809619	6.156127528	6.128951986	5.966930571	5.801217732	6.035718338	5.964853418	6.176815496	5.814869044	6.179870831	6.76722863	5.856104809	5.829574969	6.028185823	6.088132164	5.82213151	6.0540223	5.932528724	5.665144504	5.757689295	5.633396823	5.903179164	6.236809389	5.941870235	5.936144027	5.966324666	5.753248787	6.036008059	5.725134165	6.036555302	6.166395885	6.49074036	6.621084118	5.899572757	6.882145042	6.081337471
PLA2G2F	6.001154745	6.201638467	6.692907783	6.051010741	6.421116257	6.206617049	6.325163654	6.432096204	6.594904307	5.998810077	6.629282016	6.40427039	6.829770342	6.270560822	6.339070613	6.313525365	6.097495618	6.422087871	6.257483376	6.324567882	6.549572592	6.675020524	6.195965228	6.255692938	6.613987701	6.633870714	6.247925196	6.442040648	5.99299001	6.102987589	6.295145619	6.027489783	6.011020413	5.985848797	6.102572624	6.2295853	6.283276324	6.038786566	6.331303366	5.795715977	6.215438054	6.382156302	6.408946189	6.086890046	6.228589435	6.218460803	6.189746152	6.416617026	6.339922429
UBXN10	6.149504638	6.552160141	6.500454118	7.049214579	7.046996401	6.539715321	6.569122827	6.711287399	7.225572117	6.726531152	6.759634863	6.818839786	6.671865932	7.468429774	7.345451541	7.160894538	6.833972435	6.240191559	6.988125741	7.170955154	6.747100963	6.783460499	6.867163245	5.785297203	6.35562048	7.358788542	6.519668044	6.213317702	7.993014723	6.635640856	6.060340699	7.122502904	6.776573994	7.8238228	6.559403116	7.378647298	6.813293773	7.583446996	6.965251805	7.124890563	7.173878086	7.287114185	6.859210775	6.297233814	6.741437977	6.775574616	7.56308406	6.986669973	6.732671028
VWA5B1	5.920353855	5.702510067	6.053420491	5.619997489	5.96039954	5.631819393	5.983851509	5.981752613	6.507656019	6.257392159	6.091640054	6.188755892	6.145327369	6.196332271	6.234383009	6.28814287	5.563736956	5.949340144	6.182663495	5.825329553	6.053903516	6.180179151	5.937854294	6.21192215	6.000434535	5.939396636	5.819492963	6.201717726	5.781690383	5.849267738	6.150630191	5.780335509	5.778728971	5.822336841	5.451868734	6.01811798	5.87862601	5.718453546	5.857703519	5.782461383	5.820285326	5.823700858	5.900285306	5.896770857	5.77667298	5.776230401	5.588298201	5.697457157	6.13748448
FAM43B	8.688122117	8.350637902	8.609547711	8.259103465	8.522669524	8.569019654	8.682777322	8.62992153	8.78663337	8.480260541	8.794288538	8.714789365	8.693679645	8.563609542	8.571948064	8.499041734	8.2651483	8.661979197	8.524967401	8.641916794	8.638805985	8.689110538	8.656609691	8.735370916	8.866753142	8.60601069	8.459814182	8.86173354	8.264342658	8.501581742	8.789399715	8.266948919	8.355073057	8.419431493	8.34649669	8.329540018	8.390419321	8.261426533	8.684746481	8.171912058	8.461695884	8.497919795	8.445868993	8.413539484	8.523953724	8.092465207	8.384852375	8.295924581	8.282551583
CDA	8.882174248	8.706961565	9.201452116	8.781912554	8.676969849	9.202291552	8.933573784	8.831008734	9.426801817	9.308772435	9.137862329	10.24057576	9.338263731	8.675879417	9.309955616	9.465132914	8.581199088	8.808897617	9.158793337	9.757079977	10.00899463	9.611327891	9.679056084	7.243880576	8.548310651	10.14968898	9.629060404	10.0128245	9.785882253	9.082966975	8.801183188	10.01029299	10.14600893	9.784188111	9.39831692	9.47423225	9.90841736	10.22893081	9.252156066	9.365714106	9.914549918	9.772702287	8.985279021	9.358996405	9.418132359	8.986834951	9.458912325	8.666084408	9.380328415
PINK1	8.041611865	8.377622146	9.040089012	7.963490211	8.532630351	8.119822147	8.032826994	8.165795488	8.774404934	8.764427704	8.710818833	9.046102344	8.867065657	9.000983406	8.636408892	8.855595463	8.584908382	8.408198462	8.871276592	8.263619229	8.489557925	8.648610478	8.301538757	8.036841167	8.097167984	8.125326911	8.131841107	8.230113987	7.984014461	7.887787051	7.534296826	8.318971644	8.334809019	8.222767491	7.943203211	8.284674593	8.216231791	8.262002915	8.281166398	8.281356317	8.53806848	8.144904652	8.012843935	7.958626698	8.045056215	8.053555887	8.417628626	8.060018705	8.114731255
PPP1R11P1	8.241975733	8.650159474	8.659626863	8.223922894	8.060144905	8.045043546	7.965605081	7.989273738	8.264872073	8.244385903	8.03012355	8.347980437	8.156857229	8.255404376	8.380219405	8.290419119	8.33049541	8.24655607	8.338064559	8.077414737	8.389379788	8.113689872	8.284304923	7.84325392	7.822398697	8.089304833	8.023416135	8.578985434	8.388042256	7.719315388	8.176030671	8.47908873	8.122708424	8.509065316	8.030581772	8.143748312	8.183259944	8.597468378	8.370287645	8.475249541	8.455093893	8.456204118	8.14578525	8.397546428	8.301179385	8.51734416	8.371000753	7.837781035	8.032939458
NBPF3	6.925887245	6.543460937	6.630741933	6.843459143	6.410263713	6.835952759	6.519007253	6.669730023	6.906095404	7.091875675	6.584720329	6.746963957	6.913833884	6.791280754	6.786405444	6.870623029	6.926308936	6.943956671	6.729411014	6.683036682	6.544243427	6.571998969	6.795084058	7.134972253	6.396613273	6.146798914	6.516841577	6.621197611	6.493314682	6.40437123	6.624786645	6.616324146	6.574885898	6.392786319	6.423215442	6.526588665	6.567034857	6.381927069	6.603764759	6.549688797	6.460260274	6.511326187	6.506815178	6.76809253	6.831504412	6.608298257	6.722791483	6.524050484	6.611520163
ALPL	7.379676084	9.302733739	7.525491298	8.841393794	7.803148587	10.48681649	8.026306117	7.229529854	6.455280683	6.3882265	6.565841668	6.708568645	6.899729012	6.096322351	6.173076102	6.400666708	6.294503945	6.178955199	6.338057757	7.162394402	7.178510917	6.787068385	7.8822474	9.616204883	9.595183028	10.10415753	8.804017451	9.220187	7.651364012	9.290968151	9.052916249	8.691963161	8.398605798	8.401628231	9.059662976	8.130790645	8.245971161	7.8891582	8.062913578	7.822316124	7.688698947	7.706461976	8.583664709	8.658743312	8.873527378	9.834963997	7.37543947	7.631654118	8.009818027
LDLRAD2	7.143445342	6.973718296	7.513248815	6.732256255	7.194613344	7.202412628	6.987740559	7.125854546	6.98944119	6.829769471	7.141975826	6.843032274	7.040321999	6.836838108	6.768876078	6.818491389	6.447943589	6.909760263	6.778136801	7.086837417	7.154939064	7.170754713	7.0581181	7.185721755	7.125871883	6.981335759	6.91420746	7.046735518	6.833802911	6.920596554	7.01269597	6.840418072	6.772091323	6.904422392	7.024902757	6.989268021	6.905341737	6.726792846	7.007291665	6.719915698	6.873453125	7.088270165	7.04388371	7.034420335	6.929114985	6.688367604	6.943520524	6.703613089	7.038736506
CELA3B	7.50418895	7.189519048	7.730072876	7.097818035	7.320784026	7.012585497	7.318995495	7.380457234	7.634925019	7.205860053	8.260563107	7.547861212	7.593869334	7.373016459	7.522807308	7.401086664	7.05245379	7.299696711	7.230913907	7.339363308	7.587268549	7.45327503	7.300321835	7.307082795	7.176898565	7.542727727	7.232455036	7.505510536	7.298040187	7.159228638	7.467852655	7.170014124	7.381844314	7.154793701	7.024180609	7.279798297	7.250160184	7.258713959	7.428536017	7.23109151	7.236842957	7.438040143	7.142632954	7.161018214	7.383899108	7.23825705	7.086896361	7.079010087	7.301590248
RN7SL386P	4.653348385	4.312265607	4.212690813	4.200334254	4.799214714	4.819476104	5.036940578	4.759394299	4.882301889	4.153254979	7.037463672	5.364964192	5.250578606	5.97593602	5.741075829	5.412622563	5.088001754	5.895100215	5.285411391	5.292445775	5.056071405	5.352778266	4.883555307	5.609349201	5.315606768	5.369994505	4.914550374	5.072259058	4.283090897	4.94713536	5.746401147	4.352439249	5.007607852	4.512981765	4.643761748	4.81617997	4.840550422	4.464971817	4.84046648	4.114162195	4.705817344	5.199762044	4.86086552	4.699967932	4.773163459	4.559451081	5.229621383	4.341823913	4.991370034
RNU6-776P	5.719737552	5.407723659	5.890199417	5.193420533	5.739638994	5.24717972	5.195357037	5.416892214	5.43738152	5.16655648	6.007437106	5.346096121	5.544884155	5.694422399	5.62138164	5.296804069	5.523214479	5.669670992	5.207801982	5.399851326	5.472261096	5.364785635	5.379233188	5.514986199	5.334256779	5.276330752	5.323823749	5.36755286	5.095896452	5.298477955	5.336474552	5.50748218	5.249374049	5.202634573	5.351630512	5.533057936	5.443359041	5.374820338	5.310656462	5.277099641	5.567546834	5.691924729	5.728773236	5.663299019	5.125586259	5.379732924	5.597657391	5.519331747	5.42512317
CELA3A	6.473072629	6.462476811	7.124383086	6.222303921	6.586988409	6.136700955	6.514380815	6.623344019	6.894543675	6.831025266	8.210432795	7.32734582	7.491189228	7.164480548	7.20459368	7.308628722	6.811278452	7.240810981	6.825248119	6.512284746	7.017047954	7.02266954	6.407422468	6.500686179	6.781837934	6.729718337	6.449122191	6.684072695	6.701343693	6.285073668	6.86642339	6.588769526	6.492138024	6.462579654	6.188686028	6.571919487	6.512953081	6.551088047	6.598898263	6.632384671	6.560327003	6.882343314	6.605356756	6.482997592	6.602752773	6.540283206	6.543657041	6.440941004	6.505863998
RN7SL186P	4.446152292	4.70726033	4.932146433	4.668703129	4.972132719	4.693427827	4.763703426	4.567544281	5.125511219	4.671703563	6.826335801	4.579424247	4.756347724	5.849750217	5.723174086	5.142216771	4.955781585	4.922475248	4.54137671	4.615153196	4.78641023	4.492823455	4.767643775	5.239009627	4.662831005	4.7651076	4.369521735	4.347054542	4.519625576	4.698959697	5.296211454	4.384138834	5.029805521	4.482640698	4.975121658	4.889484003	4.733587411	4.650623071	4.526255291	4.828036317	4.990418573	4.691380073	4.724049772	4.921480774	4.502766626	4.330920433	4.667901223	4.530306669	5.003246473
LINC00339	6.419721059	6.278489019	6.123944086	6.614980386	6.289040344	6.660994956	6.2492146	6.371239042	6.392182189	6.964520404	7.170982345	6.747307009	6.805856716	6.453906601	6.424436966	6.858666106	6.718440062	6.445223409	6.274060878	6.711424473	6.386023365	6.219644619	6.544012133	6.882989072	6.995895131	6.296218877	6.737926863	6.713720656	6.547206857	6.619581704	6.785832377	6.764376778	6.498735406	6.706222289	6.526802117	6.812194152	6.234880128	6.554168421	6.508354794	6.740022509	6.286324809	6.576841713	6.69218575	6.304890067	6.676510447	6.343755013	6.064848328	6.838570825	6.475830016
CDC42	8.099906535	8.17759579	8.077493136	8.206875303	8.110704884	8.421689264	8.185156426	8.004758128	8.053130267	7.922413726	8.143792834	7.998916446	8.124326286	8.098581841	8.038029291	8.214728949	8.166297343	8.184380515	8.173423241	8.290186226	8.13123322	8.107398922	8.103236095	8.084615724	8.073913057	7.961586672	8.399362945	8.211927199	8.189138501	8.197291546	7.953968698	8.349835981	8.485933571	8.193206342	8.279599246	8.01922421	8.001804002	8.422266278	7.873824164	8.296713484	7.918445461	8.180255652	7.895341282	7.976443245	8.064343625	7.937653719	8.094831073	7.953359811	8.09971026
ZBTB40	8.057627727	8.09204204	7.727091792	8.027865342	7.758577934	8.058648435	7.937147311	7.738620494	7.77657299	7.833463031	7.895206282	7.953415942	7.946687414	7.978966137	7.745864268	7.882793034	8.200076922	7.90367116	7.710464155	7.769614713	7.643273808	7.528203576	7.940224419	8.226947186	8.382990316	8.03517833	8.176789327	7.564506319	7.853812667	8.422124838	7.796790507	7.832186367	7.668876114	7.814452309	7.940325696	7.776523093	8.027788922	7.701649017	7.741160715	8.010495837	7.732105201	7.791483072	7.881961114	7.614892008	8.166894774	7.735908098	7.859613645	8.065962195	7.746384642
EPHA8	6.395359976	6.382873725	6.686999812	6.160673924	6.380192317	6.144731205	6.382082007	6.511842515	6.804352816	6.390312777	6.769024138	6.687675862	6.700557085	6.522864405	6.35934327	6.503243559	6.289149287	6.398656547	6.436373386	6.353495772	6.656191013	6.613125667	6.472260352	6.370086192	6.572599506	6.411426939	6.272648862	6.477430338	6.196144783	6.232204982	6.360679401	6.405211724	6.322070627	6.343596716	6.131980484	6.406812892	6.199988141	6.344962941	6.215859411	6.219682576	6.309453178	6.71271118	6.558316538	6.443715543	6.2754951	6.35263685	6.507847617	6.096145378	6.480133305
C1QA	6.870871418	8.335680662	7.203738709	8.916991853	7.368476754	7.560518263	8.089755146	7.846925401	6.247583507	6.731022514	6.563484445	6.208257433	6.965765793	6.289178984	7.469757439	6.733689391	7.823794915	7.24439563	7.45369841	8.316426971	7.28239576	7.210079433	7.979241921	8.557343212	8.362867388	7.635914363	6.887085876	8.408167358	7.753940599	7.962642935	7.276294256	7.397414426	7.216128156	7.31924446	8.160940379	7.321835634	7.109740764	7.356082642	7.655659989	7.745686119	7.526377927	7.93896799	8.067619814	8.439149358	8.594272545	8.97861507	7.29852564	7.404561066	8.552052111
C1QC	8.360410158	9.899222206	8.734224099	10.46500172	8.803288835	8.954723302	9.58470932	9.212079984	7.962354691	8.656726532	7.841424317	7.653016588	8.809956098	7.721749023	9.438487688	8.71731621	10.19269164	9.468158525	9.881101541	10.19518655	8.955708255	8.671993635	9.690233441	9.901355081	10.23983842	9.181567823	8.458464314	10.20865842	9.219431037	9.741360411	8.843387831	9.090099333	8.697045713	8.84575802	9.719847408	8.947679293	8.838989691	8.742384278	9.203252103	9.190058399	9.12204658	9.866600914	10.06292477	10.11638934	10.53839499	10.89600426	9.36296528	9.490777689	10.64392157
C1QB	8.275797002	9.641175835	8.444804231	10.58866798	9.019843335	9.012109926	9.855358689	9.416808607	7.547233691	8.253764548	7.652471593	7.393376316	8.469214767	7.516551268	9.326187384	8.58059568	9.769374396	9.27619428	9.633213544	10.18527955	8.882094933	8.575336925	9.588242263	9.833021512	9.974299921	9.038575768	8.196825867	10.25970017	9.484152094	9.735657245	8.913117951	8.856287788	8.658125169	8.47678365	9.570692005	8.968710205	8.492311644	8.645591812	9.062149263	9.126280045	8.881736748	9.504102006	9.947766674	9.8336683	10.6329261	10.53716045	9.061548528	9.106059041	10.31777555
EPHB2	9.067112797	9.240353173	8.81775912	9.486718305	9.410927974	8.423130661	9.49292147	9.709635708	9.469880627	9.763751338	8.713374033	9.20633788	9.062876533	9.296577806	9.509649258	9.350852203	8.988542717	9.430242353	9.094834777	9.792597394	9.654383968	9.611647355	9.488605714	7.484072787	8.68856023	9.225151086	8.955345895	9.255472236	9.192529866	8.524019626	9.203019495	9.836249959	9.304892573	9.53521058	8.965369045	9.704909838	9.466387189	9.004732416	9.674147216	9.570708564	9.569260418	10.00060027	10.16807053	9.192353022	9.315057219	9.645854537	9.737525358	9.561186308	9.372739945
KDM1A	8.014624467	8.406894357	7.608334019	8.488088357	8.465734036	8.099369804	8.369318844	8.564119711	8.29293143	8.854322262	8.072762799	8.460418399	8.348221343	8.520906974	8.449542131	8.32011412	8.573699996	8.29886638	8.134851335	8.442114325	8.169458203	8.106802686	8.255663839	7.883784423	8.291795734	8.120938351	8.503072707	7.58829637	8.889051037	8.412347721	8.124023785	8.708963665	8.693239467	8.678403707	8.584276815	8.923276973	8.591460142	8.573041306	8.505881197	8.916484881	8.557238609	8.620127851	8.867952949	8.543147373	8.38186464	8.71873113	8.632986547	8.53825999	8.285104297
RNU6-514P	4.20450234	4.347165681	4.627188191	4.250374325	4.303260962	4.012160918	3.948233004	4.109789535	4.807442385	4.491375808	4.658795928	4.740215876	4.478720624	4.324156781	4.645340146	4.377413242	4.12151755	4.246007997	4.113368599	4.091167241	3.811568627	4.120245472	3.873498278	3.588539315	3.867980653	4.265755098	4.097311394	4.449301191	3.76279189	3.979935642	3.971574776	3.94128461	3.944600547	4.049771624	3.948030747	4.043136785	4.104413674	4.31154822	3.961928045	4.267591677	4.155178009	4.296669659	4.205865869	4.4727476	4.206247545	4.261124909	4.514120839	4.315899702	4.430454466
RNU6-135P	6.245851221	6.212339636	6.903800774	5.324438919	6.155262642	5.410470243	5.568778153	5.963120449	5.732330896	5.521749467	5.852098932	5.84710295	5.925332316	5.655841639	5.587219898	5.600421112	5.827788581	5.441533926	5.732820366	5.922069953	6.502198834	6.224701234	5.849082053	6.444405532	5.548969678	5.853742341	5.602125685	6.338827087	5.420856262	5.380322865	5.570309253	5.676516688	5.739610257	5.668331451	5.694321644	5.802914875	5.760268283	5.592271562	5.478297858	5.436327886	6.162905276	6.204946449	5.859389853	6.373715478	5.347457684	6.098491086	6.061875619	5.86007837	6.403705892
C1orf213	5.742795636	5.835923662	6.250506901	5.686886037	5.998413534	5.689986458	5.730309981	6.015432578	6.003425608	5.899211509	6.156708202	6.116735952	6.176132508	5.871501086	5.799267983	5.887424048	5.831543842	5.864052355	5.877976331	5.853827798	6.217734253	6.086452606	6.003789129	5.934797942	6.048803971	6.026660035	5.81682986	6.094470778	5.719867561	5.882314671	5.826546742	5.945408203	5.807820183	5.671567197	5.585295077	5.896222724	5.948822586	5.776044212	5.761658153	5.717287966	5.851429091	5.965851469	6.102005156	5.909267226	5.890328763	5.891470749	5.825345859	5.640427104	5.770190626
MDS2	5.687394053	5.594354905	5.952006853	5.750398479	5.650807548	5.744449956	5.923019577	5.782517774	5.90855287	5.821390867	5.913673124	5.857875382	5.99705532	5.820019013	5.769978745	5.763339935	5.397307875	5.74638987	6.010167816	5.928384095	5.834858903	5.778018458	5.695779672	6.107595112	5.958687933	5.574439697	5.856155544	6.292654154	5.651052896	5.622068469	5.994312776	5.603121015	5.462544583	5.561683469	5.512802419	5.571404778	5.541189513	5.492150985	5.995601208	5.426306222	5.731474621	5.705654533	5.721229075	5.826082341	5.570310295	5.706536488	5.4156042	5.673595698	5.765047488
RPL11	10.03067236	9.843499782	10.00192664	9.933868555	10.0279846	9.751598199	9.824436334	10.10324634	9.65030774	9.815875089	9.969671959	9.706970415	9.897354147	9.958472711	9.697807518	9.484687948	9.626928281	9.569809842	9.532211914	9.999371438	10.06697177	9.958744654	9.804604806	10.27640374	9.927123005	9.582328304	10.17830286	9.536055201	10.13543375	10.12413772	9.939592934	10.22739957	9.832770092	10.10469776	10.18427275	10.02288995	9.820631538	10.12858013	10.11422289	9.945955644	9.933068373	9.525691174	9.944861537	9.953123539	9.454113004	9.656735696	9.601031253	9.733365637	9.641285553
TCEB3	8.31914135	8.786992336	8.533269602	8.641997911	8.594791346	8.63594657	8.595776725	8.748897528	8.78924388	8.766764849	8.602499864	8.736921188	8.636933776	8.67644147	8.665396101	8.745741095	8.870714828	8.816527363	8.958448284	8.596315349	8.507869751	8.663312593	8.670705408	8.388510835	8.498957765	8.669488803	8.437322462	8.390063969	8.650184022	8.695159779	8.612767393	8.733907807	8.497566452	8.599686559	8.566105732	8.787995194	8.727100208	8.652138828	8.57956788	8.900579219	8.743319069	8.766008066	8.8991121	8.618558241	9.012946718	8.902523154	8.785729628	8.982047978	8.888636427
PITHD1	7.364602113	7.835942642	7.552384151	7.963007438	8.084228697	7.751130386	7.915492012	7.906101736	7.75521869	8.349167148	8.131811912	8.121517708	7.894841442	8.167446323	8.27813563	8.301893574	8.033289904	7.929432973	8.131875796	7.938656044	7.655159457	7.883104239	7.824738634	7.354165159	7.497080083	7.460243648	7.781515102	7.469818413	8.227399572	8.038551321	7.478545361	7.959962855	7.944354882	7.988834875	7.983128	8.06559396	7.73779115	8.05017714	7.809690619	8.378700871	8.017272967	8.08695433	7.984939481	7.718713574	7.920289425	7.958981688	7.910771628	7.826043731	7.811795062
LYPLA2	9.680985379	9.566269513	9.739513742	9.016361823	9.546279827	9.077688057	9.277672634	9.416755915	9.703401445	9.402362194	9.80382644	9.652468639	9.726020931	9.58852479	9.378628646	9.39509582	9.380923396	9.470841302	9.530281185	9.594136179	9.694823436	9.720682745	9.437501535	9.047618201	9.509024348	9.552322698	9.506519576	9.554812251	9.156085083	9.133016279	9.397841595	9.557391012	9.329507171	9.394272703	9.323443773	9.483754162	9.418029129	9.367826239	9.475572152	9.329122255	9.360337815	9.864702195	9.627765971	9.347603933	9.256279534	9.410229547	9.429660221	9.277253199	9.316603743
PNRC2	10.67415196	11.06944043	10.86907446	11.03056965	11.36584837	10.93172599	11.27963183	11.17536071	11.40787391	11.40647414	11.4160576	11.3946923	11.23022381	11.34049342	11.38830626	11.54277896	11.60410276	11.38369928	11.55500963	11.1556002	11.36212589	11.35450875	11.0132327	10.75877544	10.73524457	10.63916878	11.15927515	10.75031863	11.23770509	11.18029147	10.55134074	11.13151647	11.12307595	11.09066601	11.13334685	11.27620962	10.94079712	11.15502943	10.97509769	11.35017345	11.1724124	10.920618	10.94650529	10.68275686	11.11941231	10.88635459	11.15095629	11.19623725	10.98500239
GRHL3	6.190505468	5.9869429	6.982587785	6.129361635	6.025088182	6.261251478	6.104315286	5.94215902	5.983604436	5.802530564	6.055928801	6.209489807	6.160017267	5.647163489	5.747993688	5.895199532	5.680347182	5.834070744	5.878707106	7.173626208	7.311983017	6.664589424	6.872035576	5.736808187	6.757135538	6.917721708	6.448315597	7.296529637	7.481394444	6.896386918	6.620070001	6.878819997	6.796606656	7.503194781	6.329331425	6.486225318	7.471524273	6.465838266	6.659969661	6.884430282	6.782786501	6.921277456	7.20613514	6.795768385	6.544886631	6.248791296	6.097578881	5.815269044	6.351337869
NIPAL3	7.773236416	7.836474672	7.957434912	7.8221996	7.914159274	7.723585853	7.993252673	7.767050574	8.220317212	8.097227793	7.686856337	8.405615948	8.11627415	8.138445087	7.871174957	8.141495529	8.252570157	8.299035672	8.385134874	7.807930703	7.815785791	7.916687145	7.782923545	7.151835366	7.603332836	7.565468667	7.62098001	7.258175663	7.699662465	7.816181044	7.148060374	7.957522678	7.759060715	7.595972787	7.662152229	7.963744367	8.020957565	7.985809632	7.828649321	8.074653039	7.929323252	7.636139129	7.829870776	7.314019747	7.517921518	7.676502054	8.046956781	7.694286357	7.814629402
RCAN3	8.384475887	8.099522626	7.861098931	8.321282534	7.993773711	7.990371221	8.272665377	8.349265028	7.803442175	7.878490373	7.730083348	8.239346651	8.133427128	7.955136649	8.387190382	8.224795277	8.395197042	8.125648685	8.225379123	8.317220067	8.100350664	8.110644835	8.281160595	7.655862598	7.952983445	8.375013572	8.733537246	8.27741483	8.770708953	8.502393707	7.962193334	8.680159253	8.59799319	8.479118589	8.603519271	8.805586053	8.618905337	8.411570207	8.361270222	8.358913666	8.396038452	8.679257797	8.366297398	8.08681588	8.416357636	8.390817085	8.626918258	8.353694171	8.41246764
NCMAP	6.6733768	6.667077424	6.96422328	7.194172657	6.770487469	6.76175198	6.919354734	6.972218368	7.201279653	7.078112685	6.469164328	6.904875754	7.149811609	7.188077628	6.549986023	6.788191897	6.916070426	6.952493676	7.063667121	6.685306052	6.73773123	6.97189161	6.8208217	6.661206822	6.968978204	7.000084785	7.300153393	6.902605493	6.490851856	6.824641047	6.888314892	6.706194671	7.151729632	6.772503762	6.763251277	6.933924009	7.015655291	6.590430004	7.408875333	6.897161344	7.034622506	6.682470979	7.253922918	6.585975123	6.812416278	7.051048258	7.293678756	6.994231277	6.945522244
SRRM1	9.301381482	9.29792296	9.166552343	9.512729011	9.322919337	9.26007433	9.33201824	9.394080723	9.377253829	9.485750217	9.08382258	9.182924405	9.216172572	9.420274185	9.459367202	9.370018725	9.417435094	9.607419495	9.296128115	9.493050882	9.461306824	9.368808961	9.442345964	8.957837478	9.227975023	9.453957326	9.361653082	9.139851864	9.485026396	9.491167938	9.316639647	9.480198897	9.443362962	9.383568908	9.316566733	9.260851069	9.343353953	9.540053879	9.287504977	9.352110392	9.285520609	9.305923966	9.5094997	9.173421106	9.60163819	9.562711276	9.241338044	9.392360139	9.442889219
CLIC4	9.726783909	9.843566008	9.085777479	9.94054884	9.558979767	10.94854378	9.714039412	9.593170655	9.171685641	9.61450418	8.766019595	9.255438955	9.121205921	9.359660028	9.494915507	9.782763409	9.174491435	8.995566792	9.408604312	9.451707154	9.143211765	9.36843932	9.694702095	11.11864235	10.92045981	9.652349044	10.04895509	10.0202253	9.770647764	10.59810476	10.69394694	9.060832955	9.950455246	9.938011125	10.5375201	9.422951848	10.02487216	9.314332367	9.732718118	8.962999321	9.539558081	9.76554025	9.747021343	10.67794809	10.17981648	10.18933972	9.408454917	9.793112697	10.03905843
RHD	5.249254826	5.052232042	5.247981823	5.017084156	5.29788183	5.289907859	5.091877451	5.387533164	5.030498256	5.322940099	5.005256864	5.293341841	5.489039072	5.087908066	5.401919961	4.940035469	5.172201325	5.313735703	5.497146493	5.204254559	5.213639276	5.507387933	5.11110446	5.336966852	5.190402983	5.399559569	5.372595026	5.344235623	5.168035931	5.405907261	5.016863874	5.204660241	4.693558314	4.73535573	5.346663865	5.377087778	5.048960248	5.049913177	5.36719463	5.264925462	4.980431699	5.245922142	5.290621041	5.06334735	5.342273423	5.144117676	5.121848079	5.034410763	5.160870693
TMEM50A	10.94836901	11.13362906	11.16216633	11.14341373	11.00605654	11.20234701	11.19350671	11.05299483	11.50909915	11.36353632	11.33421899	11.53442175	11.49307276	11.45539169	11.34485867	11.47293447	11.37248543	11.33933245	11.54059385	10.92727929	10.99650168	11.05374711	11.06036907	10.99154364	11.10365455	11.08773297	10.94717104	11.15355914	11.03387564	11.16390008	10.90682813	11.06653006	11.30494756	10.95226837	10.95823161	11.12118774	11.06845882	11.09447513	11.0846527	10.93216401	11.16828618	11.08566047	11.0542605	11.11355873	11.45867707	11.12583027	11.15349637	11.08439254	11.41653302
SDHD	10.32804937	10.95615731	11.21733031	10.59426913	11.1933521	10.31712496	10.92167462	10.83056637	11.10278613	10.9275617	11.21401416	11.33992012	11.24158579	11.20868372	10.82266311	11.30544545	11.39197748	11.18239147	11.30888059	10.51054591	10.78238639	11.02591191	10.2383785	9.903343212	9.809991806	10.13584234	10.2901242	10.14882333	10.75152547	10.31345202	9.770093312	10.62338164	10.20139707	10.51289884	10.2630647	10.58033172	10.23931853	10.73618647	10.434097	11.05840897	10.5329033	11.12427406	10.58504012	10.31928774	10.45751302	10.64516443	10.86387225	10.69130999	10.60373681
TMEM57	7.989423173	8.19052295	8.171160149	8.394905911	8.138620072	8.165246221	8.293035868	8.325898453	8.442627551	8.385111302	8.303366049	8.298404676	8.125819082	8.291172245	8.269476003	8.346331525	8.266493899	8.425312601	8.339197187	8.004051377	8.223290284	8.234979648	8.485921659	7.759130731	8.420529917	8.231590203	8.270672453	8.073890182	8.616620296	8.420787016	7.922378155	8.526243827	8.377639222	8.404618622	8.310554401	8.707138661	8.28110285	8.689438617	8.350035019	8.528579302	8.384131587	8.282306104	8.451317277	8.435170326	8.464864409	8.344266917	8.434069758	8.362525249	8.445670499
LDLRAP1	7.715437543	7.899159869	8.015313296	7.786894255	7.739503338	7.581393807	7.826141805	7.907093934	8.053248286	7.907531054	8.405307304	7.975234425	8.015858238	8.233072812	7.879170865	7.889363031	8.213055703	8.098233567	8.025705809	7.864581866	7.978025491	7.967464366	7.87405849	7.290550877	7.56226141	7.710242582	7.699637897	7.315523437	7.675624581	7.50543397	7.165828296	7.899941656	7.628581149	7.493155113	7.366051219	7.993123508	7.662479759	7.626528526	7.742654008	7.89081607	7.643282507	8.065162836	7.753169405	7.658302695	7.557809687	7.643304089	7.988098516	7.652949542	7.776396083
MAN1C1	7.456798445	7.367565524	7.173983124	7.348226882	7.239189732	7.297624674	7.512335268	7.101285006	7.182247486	7.094685645	7.267683681	6.936688345	7.09972984	7.094018229	7.102684425	6.921825959	7.350413452	7.365846371	7.086366106	7.40626639	7.309423478	7.279756931	7.387995469	8.020644121	7.56083332	7.241040485	7.11181527	7.288149208	6.885650483	7.384127501	7.301579782	7.410982431	6.989137978	6.671343564	7.208478034	7.256446699	7.14110288	6.867080272	7.350438542	6.92229258	7.09841671	7.223781078	7.593407309	7.290785257	7.511385188	7.36375526	7.218906252	7.610867033	7.801551676
SEPN1	9.406527081	9.415871073	8.602939737	9.499522212	9.384930874	9.401831186	9.408743068	9.337377586	9.194798026	9.319354867	8.661970067	8.892828956	8.619990103	8.707589784	9.124214256	9.122578102	9.096881444	9.095254872	8.993630513	9.502843092	9.306316095	9.264422412	9.399179206	10.17489506	9.660417168	9.294822504	9.22779968	9.239146602	9.259070843	9.288161884	9.293640031	9.381916906	9.239133925	9.183853875	9.282439737	9.518417723	9.224835895	9.260441072	9.441410193	9.051050914	9.143072068	9.81754972	10.07573309	9.406947281	9.779001111	9.983259195	9.604495316	9.455298621	9.879243048
MTFR1L	7.990480898	7.978905668	8.171959535	8.312515181	8.233933248	7.991708238	8.09640906	7.957615044	8.25108665	8.135347471	7.958685987	8.325212799	8.077605268	8.535151002	7.982902471	8.052561749	8.490670227	7.878156088	8.194915375	7.896372134	8.09943193	8.2437471	7.976470865	7.872113754	8.040333873	7.932454292	8.055932606	7.56841832	7.950222415	7.833056749	7.612013671	8.023984073	7.765117922	8.06379942	8.162009706	8.306604941	7.901294125	8.097764679	8.070858781	8.205706459	7.95789733	7.821380161	7.731954028	7.785619788	7.806270533	7.967136442	7.848710993	7.665487945	7.86687659
RNU6-110P	6.426560119	5.356831142	6.340185334	5.672576409	6.612676968	5.818580227	6.009422875	6.310544555	6.303743408	5.645196206	6.471244176	6.144486478	6.469193027	6.053886617	5.909990747	6.048151577	5.384770051	5.799812523	5.849243109	6.596431831	6.595433012	6.60008429	6.333631998	6.542094661	6.409983891	6.163148588	5.979730368	6.891323704	5.638392825	6.08674009	6.279765431	5.771097702	5.821649824	5.250133287	5.981099582	6.098917344	5.885775118	5.538513403	6.045927098	5.630717719	5.772911856	6.226327663	6.09094313	6.036221078	6.077483031	5.636253436	5.39983803	5.676368616	6.002583445
EXTL1	6.32149133	5.941460233	6.587193568	6.002078289	6.372079389	6.158671626	6.304028173	6.44433488	6.654323869	6.392049301	6.523535515	6.502300584	6.676675504	6.230934277	6.239477913	6.251921969	6.030482259	6.272742394	6.127765155	6.25027644	6.611608861	6.547058318	6.182421785	6.323948645	6.497539287	6.641409045	6.451881056	6.556580777	6.009253881	6.139361491	6.469809721	6.13222687	6.249818156	6.047369913	6.09812608	6.338534692	6.05884856	5.973866461	6.351162066	5.815263571	6.159187054	6.457152268	6.287530481	6.249104915	6.251456406	6.070035426	6.256896981	6.223302365	6.274850879
PDIK1L	7.086351689	7.181484568	7.345234947	7.325994358	7.399440007	7.193486408	7.266766242	7.459160298	7.414739165	7.486191063	7.275114969	7.396471255	7.421872213	7.420507815	7.48068988	7.394528244	7.501838278	7.185432615	7.377994207	7.20064347	7.280503607	7.521434982	7.288298778	7.06351967	7.206890948	7.039574232	7.260262308	6.985718533	7.169381587	6.961677984	6.91021616	7.200530028	7.364839725	7.141592194	7.269112836	7.347549733	7.046950788	7.255335937	7.285063082	7.438705952	7.034797452	7.167977149	7.441465412	7.172878244	7.122387573	7.1049343	7.212459426	7.034681775	7.249203314
FAM110D	8.029067452	7.82808553	8.25682703	7.732667509	8.13137077	7.839495705	7.869783589	7.922788172	8.004622017	7.843365306	8.284541308	8.123088109	7.90533384	8.008782167	7.862348856	7.913317674	7.598863856	7.842840414	7.82779236	7.96711612	8.05096542	8.050987832	7.850954802	8.09884026	7.937907441	7.8277193	7.683304671	8.12775272	7.65047396	7.731546817	7.985696126	7.750124366	7.573772678	7.8212512	7.567756052	7.584523878	7.624324153	7.549584577	7.858613468	7.537549843	7.706893502	8.083416673	8.006352961	7.955668086	7.833735462	7.805927251	7.682268964	7.799444381	7.906457409
ZNF593	8.283506095	8.178098422	7.704270423	8.335972955	8.159022402	8.00025434	8.096338438	8.415112998	7.870888628	8.064351849	7.920643708	7.746245518	7.59665237	7.755014076	7.534828149	7.582189311	7.54524366	7.650687268	7.736366833	8.13637569	8.411597489	8.32160597	8.104173691	8.327277283	8.118340874	7.982709282	8.021931027	7.97966156	8.281956762	8.428698806	8.234065734	8.235698006	8.240557421	8.460919158	7.992026302	8.435295994	8.069447801	8.249598723	8.295115483	8.563038777	8.19366161	8.168798343	8.153866182	8.436838346	7.881013389	8.232364711	8.009643442	8.310607096	8.112392098
CNKSR1	8.108784292	8.191185605	8.676543266	7.976556957	8.477446026	7.933510212	8.069956784	7.931581373	7.972020849	8.043315375	8.359261891	8.549110146	8.312988728	8.432221502	7.75370908	8.07045183	7.993317122	8.014691373	7.98043937	8.428095216	8.122029197	8.400716082	8.561731125	7.055019405	8.005256007	8.449234178	8.251982627	8.30243533	8.418773967	7.945837619	7.953136952	8.525925782	8.56110145	8.341810207	7.818591831	7.956398847	8.151823292	8.54076906	8.314188792	8.313417556	8.116417577	8.386005335	8.067774888	7.524011015	8.125813408	7.698660374	7.993848154	7.713710274	7.927238863
CATSPER4	5.481889454	5.286745281	5.607178241	5.171254235	5.245185207	5.209544244	5.198144199	5.344470382	5.532101191	5.531276862	5.696171628	5.512648367	5.4923136	5.613308031	5.364049403	5.406297665	5.245414742	5.476710611	5.492765401	5.270374324	5.478384396	5.407708232	5.302696789	5.288724306	5.234479932	5.390536353	5.210664507	5.453199912	5.020634796	5.112821744	5.1987668	5.269284799	5.146182222	5.052092375	5.090946521	5.148977827	5.177718651	5.22082348	5.205977102	4.843236186	5.238611887	5.382686554	5.239836237	5.333224837	5.105085734	5.12363456	5.229043654	5.170456597	5.336268866
CEP85	6.610619372	6.80429875	6.5220652	7.143558068	7.005130739	6.664566206	6.962681763	6.954065376	7.067389717	6.852802459	6.695619653	6.87217558	6.954812831	6.994147874	6.719805534	7.126191331	6.891738285	6.722372922	6.932617388	7.018019302	7.129820053	6.778985376	6.682517272	6.605177002	6.608551843	6.678866805	6.994807885	6.313716607	6.891973426	6.846095494	6.302088736	7.098338315	6.825341006	6.646068968	6.853753761	7.102109951	6.997558533	6.820749649	6.894556349	7.294357261	6.94821696	6.735759802	6.863603654	6.512987309	6.862579946	6.952284461	6.68039569	6.664070383	6.544243663
SH3BGRL3	9.30379482	9.397269875	9.647808738	9.214610681	9.514268233	9.183610396	9.320408206	9.587813447	9.455986981	9.273142791	9.420463611	9.592840916	9.472463526	9.307613018	9.249060778	9.549222392	9.133585164	9.448689149	9.344441124	9.442170909	9.51940002	9.35654009	9.347932062	8.99656917	9.412262041	9.725806206	9.434796312	9.328324855	9.366744283	9.310024426	9.400936879	9.753762934	9.476717408	9.499023724	9.333772423	9.440326798	9.517123295	9.512189003	9.474828356	9.569020349	9.531003131	9.590367524	9.716062187	9.209483114	9.595542167	9.700891776	9.483487501	9.394243521	9.404398388
CD52	8.623929702	9.07481438	7.853861769	8.659683693	7.73548847	8.742620191	8.904939957	8.169497045	7.579350584	7.891121933	7.130053765	6.801932007	7.591949034	7.46418476	7.866357732	7.533859273	9.100831061	9.200101475	8.10187952	8.840523626	7.793357627	7.619527638	8.169496433	9.222314683	9.450424943	8.354732561	9.796807336	8.58147047	8.310239713	9.8402299	8.330039342	8.932816862	9.163061959	9.087411205	10.23002967	7.736798693	9.280708337	7.861065886	8.927698493	7.822004269	8.561681022	8.664811937	9.397731682	9.836814421	8.859925152	9.520615564	8.793653611	10.80964009	9.393189324
LIN28A	5.68092155	5.468090021	5.89730087	5.528555099	6.010021967	5.568308717	5.868313535	5.979832921	6.185824876	5.866943639	5.810649392	5.892861651	5.962430244	5.756232365	5.931647014	5.884740482	5.320447321	5.9058173	5.868453241	5.976262476	6.050994306	6.267698395	5.949502678	5.902051473	6.135416992	6.256894966	5.891089755	6.248173699	5.754589164	5.777585321	6.219537684	5.753130936	5.680058141	5.671250364	5.721331097	5.851977452	5.94692046	5.937724022	5.797398722	5.615580024	5.734927055	5.676710794	5.812437921	5.629752036	5.880970712	5.654863468	5.576196798	5.619338894	5.809446974
DHDDS	9.191782757	9.56719122	10.09322105	9.419453997	9.931731044	9.55947337	9.646546735	9.833477508	9.843991954	9.861839439	9.993761274	10.32106958	10.09683031	10.15816542	9.953244344	10.09916832	9.926841417	9.867282322	10.01027438	9.77202425	9.99411446	9.943905088	9.601200641	8.516977395	9.226043314	9.713066145	9.68606895	9.127054918	9.717902922	9.309830612	8.749381309	9.859499336	9.230053575	9.834408359	9.353193007	9.601784388	9.410266819	10.02688879	9.214970641	10.04660231	9.830744297	9.881103596	9.418713113	9.1262583	9.518300292	9.402371303	9.561354728	9.264003546	9.283252723
RPS6KA1	9.297729053	9.769022725	10.24203361	9.44277484	9.855545374	9.508411257	9.460392775	9.89605352	9.913531703	9.904570313	10.31920531	10.22308711	10.06355044	10.16571944	9.981493509	10.05477288	10.07817671	10.02583032	10.17733285	9.922642016	9.859562369	10.07228997	9.622355064	8.683317845	9.105769787	9.891475756	9.703628507	9.507177155	10.09239568	9.26064953	9.310477573	9.584042329	9.681157755	9.955370906	9.485348548	9.632104279	9.673990816	9.924952008	9.666661123	9.984224603	9.821204868	10.48035017	9.64315411	9.798220419	9.409848621	9.943637219	9.775753734	9.774260442	9.569136158
ARID1A	8.680597752	9.13744805	8.934821243	8.918977213	8.953146546	8.67055663	8.908833287	8.897385539	8.822010398	8.910147341	8.578679613	8.811190339	8.770317679	8.76902212	8.827891381	8.712559745	8.84652165	8.855520947	8.764660445	8.920996814	8.892319628	8.822909106	8.775313083	8.961920275	8.980848901	8.862388587	9.073871718	8.731616005	8.687163353	8.92087573	8.508825412	8.949505617	8.894931065	8.586662751	8.843846504	8.623250458	8.932411849	8.777616221	8.794109029	8.659364239	8.681658034	9.102276902	9.288949692	8.943751311	8.762217274	9.121894862	9.060555267	9.338243326	9.219152121
PIGV	7.595909978	8.081439227	8.040784183	7.917323453	8.235620007	7.641435175	7.93348779	7.854420145	8.236826027	7.952157175	8.090427606	8.468340648	8.265073739	8.159333515	7.877624704	8.103879417	8.162091941	7.899544178	8.045878119	7.85337362	7.474898397	7.790367092	7.814639669	7.427066755	7.73127925	7.708437194	7.753941211	7.539807362	7.800254643	7.595754307	7.465864416	7.938955969	7.976120065	7.736463352	7.697891915	8.152737118	7.655243983	8.000151509	8.011497709	8.034732311	7.692056523	8.277850814	8.126924515	7.660739108	7.853027752	8.00184574	8.152906047	7.694193565	8.069982343
RN7SL165P	4.731294583	4.474591231	4.813546358	4.527100396	4.816442989	4.343721268	4.417840929	4.501540803	4.586477675	4.664543963	4.762884225	4.723603976	4.79260216	4.823377737	4.512093134	4.490710618	4.534318676	4.847759799	4.589292596	4.507533717	4.712615997	4.68271143	4.520165566	4.531029078	4.540261209	4.593410614	4.409302619	4.384623174	4.493817344	4.324857629	4.386901051	4.485230975	4.333753046	4.566948717	4.44550292	4.526331835	4.452202775	4.66376091	4.52219933	4.48867705	4.521145476	4.400511277	4.344805183	4.595044813	4.457664056	4.779986	4.667890939	4.521687773	4.458573577
ZDHHC18	8.45828119	9.00534391	8.671087169	8.733505077	8.540325543	9.48293508	8.650989591	8.485494488	8.73841815	8.588006361	9.213289517	8.687960072	8.850407674	8.987787303	8.402186645	8.425225637	8.691278147	8.764085054	8.752940722	8.630520879	8.514231386	8.560757302	8.555143539	9.333583685	9.152074671	9.414173974	9.054830669	9.231246674	8.596806693	8.730221343	8.667808233	8.756033903	8.777252204	9.052827052	9.146789282	8.448580773	8.79819876	8.606147859	8.629571072	8.535226483	8.537519392	8.736341437	8.801552268	8.873665923	8.869200342	9.05330348	8.45698063	8.386770307	8.734761502
SFN	9.513005869	10.10641965	10.10310384	9.887453148	9.990047337	9.636061113	9.785949183	10.04709145	10.21548027	10.18047481	11.20471128	10.86098114	10.45362871	10.90168311	10.24608022	10.09723583	10.16449589	10.20303533	10.24136132	10.65112321	10.43375301	10.65312836	10.4418981	7.092433268	9.615439484	10.72247538	10.38292068	10.94604429	11.20470188	10.52548568	10.44606683	10.75031925	10.8375111	11.23544413	10.46415584	10.67339804	10.72051148	10.82315982	10.77382738	10.52328628	10.76396474	10.89348809	10.53924899	10.46807448	10.22617491	10.44384161	10.33119633	10.07193988	9.740281562
NUDC	7.842811552	8.113772524	7.854604764	8.141272396	8.039078852	7.969286825	8.074098496	8.231525605	7.994886245	8.510061004	8.045212566	8.181977509	8.15915086	8.125557253	8.229046002	8.22846584	7.979840944	8.108393006	8.039308321	8.253184143	8.331034052	8.244566355	8.265611041	8.15148547	8.084877792	8.386141149	8.147124943	7.754578461	8.554881793	8.316721119	8.490539621	8.215932414	8.258914043	8.280716407	8.071389036	8.377171203	8.487645024	8.479185708	8.302778913	8.541846721	8.470251492	8.306233338	8.429958976	8.438170512	8.447883826	8.189765905	8.287086137	8.518866225	8.143541564
TRNP1	8.670903431	7.974921474	8.456886909	8.11605454	8.205588494	8.167270206	8.08751658	8.325756984	8.366812705	7.958634485	8.34101246	8.187961383	8.390401083	8.2803157	8.212921718	8.17007481	7.829153942	8.084230644	8.114488852	8.182819865	8.362150648	8.357542206	8.28095876	8.358404786	8.53988946	8.72513791	8.024296285	8.402413203	8.168469371	8.237860707	8.575595564	8.063762068	7.947294486	8.318866447	8.154672888	8.247907382	8.113012745	8.591550309	8.35515427	7.985132893	8.024084205	8.397800085	8.234749762	8.301715828	8.310881914	8.259504217	8.215995345	7.884776528	8.103833327
WDTC1	7.826723326	8.103819083	8.009773956	7.87696474	8.163263779	7.881853789	7.91145453	7.937972255	7.997986485	8.02049424	7.920346767	8.325494319	8.082949763	8.278824601	8.111324666	8.180167918	8.336435324	8.182795623	8.375089028	8.008550526	8.005006832	8.162518258	8.155959902	7.908074543	8.031595205	7.779095121	8.272392437	7.922191118	7.710738447	7.962757652	7.299914802	8.299784874	8.020404542	8.028368296	8.117767689	8.076865331	8.106465178	7.874488755	8.171655408	7.851879308	7.999086139	7.969213211	8.162472005	7.743918513	7.949994887	7.966309262	8.118303166	8.130210128	8.073836423
TMEM222	7.858601897	7.810267626	7.745696479	7.978206476	8.012560435	7.865499288	7.792313308	7.967654331	7.758016687	7.741255165	7.812232155	7.881378382	7.944037395	8.245282568	7.796784171	7.886965819	7.985054697	7.729888825	7.886828545	7.947694273	7.96823234	7.978573963	8.094255074	7.989571379	7.881261677	7.717287129	7.847580132	7.911206905	8.326207549	7.746853791	7.837870137	8.072030844	8.168235984	8.117561939	7.921043319	8.091043565	7.824193808	8.175319287	8.077360131	8.108066561	7.848379479	8.192707291	8.002016463	7.950073226	7.700431675	8.16370065	7.950693913	7.889595683	7.851676995
SYTL1	7.327616234	6.755164279	6.913118681	6.961176583	7.088702203	7.10919891	7.019353859	6.995974639	6.792798335	6.704414182	6.897571573	6.716768396	6.972842221	6.631473281	6.860258287	6.63264848	6.285636026	6.807623485	6.664648338	7.173193248	7.004223553	6.975348232	7.087609808	7.299407596	7.308454303	7.064950596	6.990712083	7.173315722	6.830578841	7.196758494	7.203214159	6.955326382	7.04867295	7.113178281	6.974616945	6.778132288	7.08588427	6.800230743	6.968139421	6.628244718	6.863436442	6.803171749	7.096717889	7.016025949	6.864663566	6.960838302	6.977351903	6.963641987	7.178910078
GPR3	8.200878555	7.885896857	8.083715312	7.733011183	8.097816107	7.987127455	8.180912721	8.120791735	8.28739746	7.83155399	8.080726136	7.873907782	8.073212583	7.838998151	8.049852703	8.045021876	7.69926436	8.118537958	7.95683608	8.055661585	8.13981643	8.311339227	7.96532104	8.354011903	8.35077331	7.932854159	7.912252532	8.300483555	7.948714687	8.015754982	8.442151668	7.889756827	7.971818305	7.85900579	7.860472567	7.881283525	7.813761036	7.820542144	7.986828963	7.611459602	7.854544178	8.157591803	8.072647183	8.039013068	8.071660064	7.988557539	7.864399653	7.781975968	8.057539647
RNU6-424P	5.000520841	4.755000828	5.254775479	4.587759894	4.962110266	4.553855419	4.644497639	4.614456551	4.904097647	4.728386095	4.973477978	4.668366621	5.305685354	4.956632899	4.881584041	5.117946467	4.912191577	4.769872642	4.851077989	4.809070681	5.162244563	5.023456576	4.905541346	5.143943979	4.90906685	4.838992767	4.619619874	4.854263948	4.511562901	4.663230276	4.921778662	4.76899154	4.713217003	4.670655385	4.658377339	4.766295559	4.75865275	4.405068342	4.918096554	4.746007531	4.894869097	5.037948215	4.842197246	5.193786118	4.590725008	5.005460764	4.956198263	4.805343486	5.176507674
FAM76A	7.739337279	7.750812976	7.716566418	7.820504067	7.818470032	7.506718104	7.581611141	7.783622156	7.466061396	7.71414446	7.693658059	7.634258246	7.637301137	7.973399936	7.648313362	7.812609093	7.844069176	7.550966789	7.814301308	7.69891075	7.52647918	7.589026797	7.827754765	7.474328689	7.340898809	7.376992561	7.627457516	7.191239381	7.906732363	7.74358431	7.25355062	7.65789312	7.592729617	7.712469905	7.748917484	7.744452112	7.753630437	8.017595639	7.520694086	7.84935136	7.658813576	7.447498338	7.394909051	7.665980571	7.551265278	7.577295356	7.767315226	7.651709326	7.742911149
STX12	8.577645722	9.07462397	9.127899417	8.986342913	9.254102757	9.143973086	8.925098654	9.298727689	9.099107465	9.205523019	9.81051074	9.607021072	9.270624123	9.185460896	9.162287134	9.533034521	9.322689708	9.287769438	9.592251827	8.935252832	9.176628042	9.407361652	9.125274878	8.77463778	8.710490115	8.999149811	8.95556052	8.946384184	9.23171441	9.029367612	8.630502771	9.015145332	9.074374243	9.093244104	9.127771294	9.071257432	8.983397684	9.546413373	8.828500671	9.535996963	9.070677182	9.2424653	8.695374547	8.885496234	9.03553008	8.7972675	9.338094083	9.001941753	9.071455161
RNU6-1245P	4.353684885	3.514563576	3.551835088	3.669134416	4.03448381	3.872958789	3.548854826	3.814041322	4.072132277	3.917858258	3.586685655	3.407603735	3.583307537	4.049461387	4.129106896	3.559114594	3.512578929	3.783454204	3.757554105	3.816652158	3.848351873	4.306796964	4.017871527	4.309055515	3.878956352	3.633911278	3.86503895	3.946520815	3.533593873	3.926909264	4.120833491	3.447874496	3.593789111	3.538539215	3.707756589	3.811695322	3.694779874	3.71625806	3.734981098	3.632207699	4.038668195	3.712690507	3.949292405	3.570128322	4.303477121	3.530281542	3.679620873	3.35567263	3.661931371
PPP1R8	7.774721821	8.189632152	7.820195716	8.091365005	8.136740532	7.956495716	8.004928335	8.198437697	8.043784442	8.05233272	8.083928866	8.280992165	8.185161267	8.241159516	7.788145687	8.182019957	8.205015083	7.998984687	8.072979779	8.046157479	7.971967542	8.023630005	7.873089971	7.923697614	8.096200564	8.02328668	8.184056743	7.804981871	8.223921568	8.110949994	7.846522319	8.092010899	8.127939236	8.281436976	8.410930561	8.296582287	8.3180955	8.303469735	8.150550244	8.443041036	8.151285558	8.168497986	8.26437015	8.254621384	8.116851894	8.342701501	8.182652736	8.126095992	8.187018543
SCARNA1	5.462721426	7.707091045	7.144317961	6.289848775	5.954695883	6.299917037	6.003332097	5.99462362	5.866860936	6.780491008	6.176126267	6.679453575	7.165105267	7.299476771	6.606861175	6.868478769	5.259511831	5.810450725	6.839396228	5.89876937	6.282026778	6.455629235	6.662448683	6.526660296	5.329620491	6.020431673	6.049746369	5.181304999	6.593847569	6.91214963	5.291640484	6.921715113	6.481299709	6.895014671	6.555930483	7.068486371	7.281988446	6.883508323	6.748609106	6.998767218	7.497004286	7.227952262	8.512965977	8.775802352	5.217348503	8.178720768	7.164613738	7.941772737	7.500846984
THEMIS2	7.741143533	8.630665068	6.762395726	8.611605934	7.235641625	9.284204652	7.945825299	7.452060091	6.698802043	6.858794896	6.525685918	6.300438588	6.761958075	6.354742245	7.004330381	6.783077566	7.556767624	7.626215015	7.144593678	8.255304238	7.165350662	7.126383091	7.949386635	9.609887402	9.347743546	9.08058302	8.571323065	8.889658713	8.396346864	9.79184888	8.653282229	7.933311194	8.448042178	8.875071932	9.186965515	7.685493847	8.652433188	8.180892543	8.040782344	7.629970652	7.777491615	8.046918491	8.524975649	9.12112828	9.055933929	9.235638266	8.024904617	8.425938095	8.984163398
SMPDL3B	8.241058966	8.514672283	8.4195993	8.465146743	9.25596171	8.459761913	8.423770563	8.699070086	9.550252535	9.252535942	9.195394137	9.301760755	9.411237228	9.239220622	9.19095707	9.305266192	8.991685318	8.836968668	9.373664374	8.40590843	8.342984374	8.813938703	8.618759856	7.870961414	8.686342896	8.613139947	8.078744182	7.56097392	8.759511132	8.527902066	8.373295045	8.440187625	8.600767609	8.285032594	8.282825577	8.719374615	8.291945489	8.641630642	8.497683268	8.993500172	8.454538648	8.641301762	8.624176651	8.142097239	8.220635753	8.74032861	8.854860871	8.347687189	8.64564568
XKR8	7.218310762	7.022850342	7.451564798	7.136903367	7.226442475	7.341359738	7.130137056	7.138170068	7.271021972	7.182725924	7.242484926	7.169760347	7.458005897	7.285042192	7.144251981	7.066467811	6.91806397	7.065832395	7.171759386	7.213695781	7.037880034	7.257926432	7.146550031	7.397579982	7.511944794	7.21460831	7.069371749	7.293174125	6.848838573	7.330115682	7.20249573	7.030972014	7.131204954	7.144877275	7.073476567	7.119453475	7.08172495	6.917353867	6.956548978	7.31630156	7.05617959	7.33637866	7.170897255	7.24988353	7.229912654	7.22222549	6.993863871	6.716540776	7.221465137
ATPIF1	8.491061239	8.725313622	8.748576964	8.46863237	8.675035605	8.287261467	8.719495256	8.768590715	8.68726525	8.645326621	8.996825494	8.704865102	8.859683022	8.839224264	8.492856576	8.525832971	8.507121127	8.649716557	8.718656932	8.676344402	8.86724216	8.931521861	8.433041218	8.015000496	7.975603981	8.251863186	8.427415412	7.95097809	8.549612307	8.116770212	7.92087037	8.601268095	8.403228568	8.434794149	8.384476282	8.64851909	8.367900472	8.5606765	8.656131098	8.627061805	8.476930212	8.5129573	8.42532925	8.143662846	8.197607263	8.333290498	8.479712433	8.201217124	8.114826553
SESN2	7.962278605	8.490855527	8.656694677	8.184658063	8.429422577	8.019388306	8.166808522	8.260790639	8.423606062	8.303696452	8.19992316	8.429722147	8.334616598	7.839736731	7.927262467	8.122679676	8.380650903	8.312231671	8.386998115	8.181021192	8.525007919	8.565265625	8.174889424	7.4882594	7.621529876	7.768584254	7.788289691	8.244912388	7.808096222	7.565843062	7.311439292	8.189858333	7.766258147	7.997544407	7.666640322	8.252396478	7.91992433	7.804980099	7.73077796	8.549656603	8.058082914	8.156879905	8.186092774	7.907834494	7.854348993	7.965103634	7.818843589	7.724183452	7.952553574
MED18	6.0027479	6.611555395	6.631780768	6.338522995	6.704698807	6.280436915	6.392345595	6.434167137	6.469804381	6.299947212	6.561775633	6.5096315	6.462991579	6.8804157	6.187090452	6.424125273	6.456175662	5.975298984	6.237012826	6.332712276	6.544912801	6.753698472	6.273059105	5.710323836	5.886437856	6.129948309	6.577799787	6.085622384	6.681002435	6.192638371	5.730635147	6.73131613	6.728033738	6.34862632	6.629977431	6.889128021	6.524156445	6.787987424	6.628650005	7.111533058	6.558786084	6.006274195	5.873306766	5.876505986	5.982484297	5.9706852	6.176533088	6.007764209	6.040772982
PHACTR4	9.21995061	9.749815427	9.378825206	9.82736393	9.723933468	9.371048228	9.809535389	9.798914234	9.900916361	9.961647341	9.61422501	9.916776697	9.709815631	9.616137226	9.996151662	10.07488606	10.27975537	10.16095499	10.04819699	9.613449454	9.626195405	9.613121844	9.505129359	8.754276185	8.975192346	9.289668694	9.362530599	9.315136153	9.798022309	9.263906725	8.922586036	9.529879577	9.729012216	9.094190308	9.191747221	9.532275776	9.398915748	9.521753899	9.306116775	9.60684209	9.135818705	9.070301467	9.381962307	8.574046385	9.969467152	9.046845904	9.802999749	9.606587411	9.789159188
RCC1	7.366044547	7.632727569	7.518337996	7.751306842	7.94064436	7.437690744	7.707250112	7.908597854	7.599768384	7.81714879	7.860903304	7.734521302	7.729303856	7.703864297	7.316092287	7.81489984	7.656454869	7.337714581	7.607756528	7.982951461	7.891233578	7.712804888	7.547510008	7.154008393	7.512785303	7.680413826	7.726976357	7.161931924	7.898108674	7.8033592	7.77387526	7.956559524	7.857839986	7.799348724	7.737927791	8.098876073	7.946439605	7.864675656	7.743336843	8.398630716	8.070470338	8.087606733	8.192785839	7.889958232	7.932158601	8.266493327	7.823075735	7.675464142	7.614331517
SNORA73A	12.20201065	12.28699283	12.27247047	11.93893659	12.08202231	12.01521613	11.57038407	11.31166019	11.82143515	12.13599933	11.87116424	11.78026812	11.83787735	12.38486397	12.1328232	11.90724204	11.65501649	11.49533246	11.90796859	11.80353697	11.70263202	11.96560799	12.18828896	12.46066174	11.4738821	11.19339391	11.94498589	11.49776463	12.46903462	12.67088831	11.68046995	12.23564907	12.21473547	12.31813399	12.36911752	12.48816683	12.49768692	12.69347026	12.33643955	12.48170226	12.61328217	11.9426252	12.11958456	12.48279787	11.09852755	12.18278653	12.19301845	12.27645969	11.32441681
TRNAU1AP	7.199061371	7.246184621	7.369487257	7.274986341	7.277902732	7.339861553	7.363857636	7.172087915	7.174043795	6.950085066	7.060373522	7.245662807	7.209649543	7.08564394	7.136429671	7.0844146	7.092824874	7.107655129	7.374043959	7.55231613	7.367960576	7.420069953	7.496771875	7.652481331	7.395107459	7.431860364	7.508795678	7.404809205	7.281484661	7.418811533	7.088037998	7.215683922	7.544536943	7.241556117	7.379502908	7.60692701	7.627423672	7.310599053	7.311888254	7.385429694	7.300480343	7.407539037	7.225603888	7.401652837	7.363662902	7.398367289	7.319618791	7.192442425	7.191992192
RAB42	4.986097917	4.807442188	5.106176964	5.11004707	4.604453124	4.774581885	4.895606714	4.707486469	4.542480839	4.648485736	4.732990592	4.743552878	4.729199075	4.941771125	4.593671048	4.541946776	5.012038124	4.935859519	4.599812755	4.868972288	4.534161916	5.031576864	5.108855423	4.830823198	5.111471292	4.530348347	4.965267485	5.151912456	4.525573737	4.421928184	4.421377362	4.79573708	4.694411028	4.65093658	5.045661689	5.320447321	4.634797316	4.513848772	4.907278811	4.468058192	4.764612665	5.404231533	5.069087176	5.191158942	4.963656538	5.30834653	5.010152788	4.557859924	5.214262936
RNU11	8.82362215	7.280765391	8.266361927	7.474016572	8.084609399	7.311931342	7.262909914	8.334973191	7.339498555	7.161910249	7.79378546	7.414021799	7.102231401	7.68349187	7.109095904	7.365805131	6.72153679	7.554292923	7.647258587	7.370505299	7.298167055	7.851016778	7.69688106	7.819383325	7.29524317	6.937021377	7.450426831	7.726375548	7.275051012	7.758666981	8.078065275	7.480667695	7.146523929	7.493077155	7.901724814	7.839485229	7.574421333	7.761482146	7.861446751	7.612208326	8.218830296	8.675047669	8.497272237	8.804116641	6.623355407	8.084929357	7.593178977	7.895179743	7.511401356
GMEB1	7.121910983	7.872580294	7.331927654	7.795066514	7.672995322	7.728950788	7.600707843	7.613140734	7.732512254	7.753023586	7.94802317	7.775310269	7.652485488	8.043250617	7.229756613	7.944925057	7.973456169	7.359479204	7.550909972	7.681218248	7.499814751	7.49696273	7.634027978	7.610685599	7.581988495	7.514417537	7.834894289	7.610393635	8.11302833	7.887991148	7.467523836	7.939508822	8.015471713	7.924692736	7.999696591	7.819528045	7.811768511	7.820154221	7.670485423	8.050486393	7.693907072	7.819594992	8.009668555	7.888278098	7.691774716	7.893814215	7.748038745	8.172848952	7.795901428
YTHDF2	8.432505582	8.22839523	8.216430601	8.475577966	8.320443052	8.460811198	8.480984538	8.288782733	8.304995314	8.246754948	8.235131618	8.275894023	8.146612489	8.366762956	8.170130296	8.312858726	8.202512021	8.248391321	8.279408246	8.304429034	8.179714445	8.359169111	8.314244675	7.924202058	8.510848298	8.301848093	8.275894023	8.228710379	8.516706227	8.613281161	8.469247937	8.48075138	8.502339922	8.47499541	8.470627847	8.419160519	8.393552417	8.524855164	8.21721388	8.560939762	8.415114674	8.500704534	8.300515813	8.608567071	8.356945827	8.616657198	8.334021171	8.22075338	8.377000904
OPRD1	7.299645991	6.982300888	7.548014726	6.947278877	7.289591871	6.989223924	7.329724907	7.532484583	7.685491494	7.225905677	7.528743465	7.324016653	7.51336003	7.331832142	7.237582123	7.380439926	6.884524373	7.446558585	7.392452251	7.323044724	7.518495644	7.741295186	7.189968094	7.203834278	7.433377226	7.548162579	7.257500929	7.461925399	7.089341368	7.033521472	7.464504869	7.320996061	7.031038334	7.294121076	6.851659173	7.03161304	7.013235936	7.032453061	7.387107665	6.896072096	7.209366944	7.29478367	7.161589389	7.163807506	7.182046486	7.021623555	6.885657372	6.980599309	7.216181603
EPB41	7.50768868	7.694272965	7.315591291	7.948935467	7.750121707	7.511969398	7.758013128	7.790235726	7.628973774	8.094868273	7.945470985	8.124332282	7.920281792	7.975430105	7.911904043	7.936540446	8.352318681	8.07177625	7.911181481	7.555533847	7.534015472	7.467924155	7.812219227	7.538019563	7.551024074	7.311737369	7.92181452	7.435490452	7.782229596	8.034835225	7.157935135	7.729586309	7.788904386	7.782474781	8.024441375	7.648567802	7.883736608	7.863969959	7.537749359	7.824551999	7.601908701	7.540058728	7.779327712	7.659618371	7.66709822	7.681528182	7.792435052	8.040819125	7.521879434
PTPRU	7.036589173	6.507888377	6.465117466	6.468693764	6.642734923	6.855378081	6.739582446	6.293419587	6.627384261	6.71382342	6.780786341	6.398332579	6.599306542	6.38749175	6.55214806	6.523296091	6.119282642	6.434399164	6.451217276	6.730115385	6.539196447	6.802028084	6.605738687	7.148375412	7.154275773	6.667112625	6.610942483	6.679551186	6.459941098	6.730269654	7.281623464	6.906369876	6.668540728	6.645154858	6.349097074	6.660314989	6.790408459	6.471883679	6.65585976	6.125211805	6.478983848	6.563385989	6.612629278	6.586780816	6.633692926	6.792289375	6.552315192	6.443851595	7.024438162
MATN1-AS1	6.295599539	5.772143287	6.275428176	5.866397542	6.030214499	5.862473628	6.041919116	6.214480546	6.335716231	6.168352759	6.13879566	5.793990105	5.958196469	6.091122196	5.934146705	6.032658703	5.907991873	5.91043486	5.758158443	5.798113208	6.046342523	5.938634599	6.099106823	5.89810932	6.176863726	6.269603696	6.00078334	6.193279146	5.937714954	6.107725837	6.037537403	6.148107402	5.723264616	5.860485734	6.091382762	6.139694201	5.745182321	6.050715383	5.923377815	5.813532854	6.058089852	6.029416818	5.844960666	5.913686179	6.004816066	5.822829673	5.992386828	6.010026237	5.995961963
RN7SKP91	6.648899417	6.165843321	7.033954763	6.127939551	6.518497445	6.437457594	6.548541374	6.701564945	6.614770381	6.585284416	6.867551647	6.422728236	6.80334156	6.443359926	6.583081275	6.566771312	6.164709019	6.742085297	6.482983072	6.656086788	6.895460459	6.797846331	6.515377415	6.684009967	6.818733609	6.794254026	6.4474716	6.716581593	6.293747505	6.427306194	6.5586392	6.649959679	6.319263344	6.410258277	6.534604839	6.492029318	6.465277675	6.312713204	6.417063279	6.118724403	6.319652415	6.796642002	6.436379614	6.424568697	6.554921245	6.349558901	6.220955848	6.224811466	6.505772795
ZCCHC17	6.950343463	7.05711487	6.693614674	7.287359271	6.929435682	7.08004328	7.05424427	6.913895408	6.816740817	7.049325108	6.647541429	6.899398414	7.001507844	7.128554177	6.907550308	7.110472636	6.955287799	6.798343544	7.053552075	7.043516804	6.790066951	6.861055755	7.189752183	7.146738639	7.162685431	6.931182416	7.07347673	6.734530088	7.253306937	7.133983783	6.874536877	7.071419153	7.207827446	7.224068377	7.320200355	7.260569854	7.206785746	6.892520027	7.04804728	7.134324003	6.961024371	7.148362998	6.985412539	7.182156388	7.054684464	7.288158363	7.179982872	6.931922347	7.027796683
SERINC2	10.45482527	11.29575773	11.23326141	10.57855754	10.76168747	10.86294282	10.7019067	10.79338224	11.53078494	11.41844496	11.31415698	11.71937858	11.54040927	11.61309002	11.36933376	11.40050281	11.39936594	11.50504538	11.51380252	10.8613289	11.34867346	11.11476445	11.25486571	8.514691905	10.36741648	11.19240329	11.02439606	11.37724337	10.6675772	9.638420004	9.767354732	11.27303377	11.30228331	10.88371797	10.37177239	11.1086299	10.28413629	10.90081624	11.02379377	10.61287468	11.00943364	10.89397692	10.60893248	10.44684755	10.81037413	10.42632887	11.40133436	10.70893547	10.89478197
TINAGL1	9.160350788	8.907412503	9.609857201	8.581685608	9.054108276	8.678586278	8.850792602	8.608752718	9.410511779	9.216682664	9.445709518	9.480073258	9.156420594	9.50169301	9.157243147	9.218802513	9.166978263	9.103420365	9.408585784	9.385930053	8.974738589	9.236027334	9.420388049	8.46015514	8.847138993	9.395023757	9.216349482	9.588561846	9.13895389	8.580465721	9.02386076	9.084111887	8.929922598	9.179424554	8.76626846	8.720085573	9.007284307	9.400421112	9.205361633	8.887036032	8.9968161	9.208808128	8.580395331	8.865049242	8.716859015	8.73656131	8.961907738	8.747430459	8.705962952
HCRTR1	6.107850486	6.070094405	6.444018228	5.976293159	5.938705482	5.886647632	6.085323978	6.2145136	6.346650611	6.081784103	6.223282918	6.346762187	6.341328924	6.18010887	6.12845868	6.06498989	5.82993947	5.985789919	6.079252339	6.196781902	6.296567724	6.428903609	6.105196701	6.1016646	6.331299812	6.140872199	6.015504041	6.28745284	5.883296319	5.923181657	6.135523771	6.01238209	6.013206625	5.868649448	5.888624072	6.10709812	5.920264888	6.029294137	6.066057648	5.762534213	5.985768643	6.080701905	6.173427816	6.19614163	5.952089972	5.998753706	5.984251118	6.326562935	6.073794755
KHDRBS1	8.436984703	8.422558355	8.450581254	8.742634993	8.532465916	8.562356216	8.722113344	8.727690226	8.534725224	8.6165254	8.654336544	8.690890186	8.4620766	8.602167605	8.549029746	8.575896155	8.665170859	8.664698678	8.521705024	8.660626943	8.505748812	8.411342626	8.519157269	8.612308907	8.61736332	8.631660223	8.746169338	8.485128505	8.778466004	8.642561199	8.485068174	8.639894659	8.67312411	8.661734613	8.640230481	8.80706262	8.673826313	8.598016937	8.595801875	8.845104184	8.53487029	8.797686656	8.6043055	8.565422993	8.632579371	8.607875475	8.62587703	8.720450314	8.579586984
TMEM39B	6.944155478	7.315496488	6.966144649	7.330340166	7.066427079	7.230122051	7.25440989	7.136471133	7.211692422	7.247107702	6.996260382	7.170820715	6.88639106	7.183667938	7.035229521	7.124281002	7.066989667	7.040657616	6.86725055	7.005605191	7.013260646	7.086865594	6.98435222	7.193893325	7.431161923	7.06343162	7.21572924	6.93094492	6.881028144	7.172852003	7.102605941	7.403574192	7.184706788	7.076135619	7.242136275	7.258050694	7.299035113	7.021486315	7.244693079	7.22603405	7.144290574	7.455784608	7.432088556	7.038613108	7.299642498	7.506368846	7.081668557	7.284164683	7.448381518
KPNA6	9.019583094	9.238517574	8.786685112	9.594949284	9.160192117	9.311655892	9.278051383	9.457390273	9.210463415	9.141152317	9.021550701	9.232476555	8.988466613	9.057323638	9.316691292	9.176569305	9.29936567	9.352171831	9.308603727	9.172998609	9.045909272	9.109730882	9.302704598	9.020691591	9.384279304	9.254102757	9.225834941	8.877956772	9.341954724	9.237869312	9.294370583	9.343440029	9.365368369	9.488134216	9.414924158	9.46090279	9.352277053	9.319946871	9.396257483	9.602284862	9.311034137	9.69114021	9.631013595	9.597970124	9.503504289	9.737076691	9.509683564	9.593475813	9.331082724
TXLNA	8.788912449	8.737991828	8.594709238	9.005302615	8.848113716	8.922369262	8.738019875	8.844508477	8.432519982	8.59288265	8.4742039	8.531470108	8.403795462	8.601667884	8.619680093	8.543734556	8.554104116	8.543347179	8.456992407	8.979157036	8.936955981	8.910518213	8.984252944	9.166730999	9.000540956	8.949453341	8.876765728	8.892564958	8.965049542	8.899371122	9.000808436	8.912510851	8.904428824	9.107239907	8.942580635	8.929013098	9.054290978	8.873181895	9.019573932	9.036654733	9.025354022	8.786421597	8.925681016	8.968762227	8.856196016	8.941018941	8.777387868	8.885053502	8.78574968
CCDC28B	6.08324509	5.816660653	6.216728543	5.972969272	6.225609183	6.088852116	5.97260202	6.117449383	6.13332725	6.33687249	6.348663057	6.21451271	6.299548458	6.262428384	6.044835828	6.113110383	5.849397847	6.074783354	6.011515454	6.237304797	6.157626495	6.122348548	6.152823286	6.017946096	6.087408129	5.992527123	6.138315085	6.182554541	5.889846488	5.931819036	6.225790528	6.05691252	5.861201657	6.067672984	5.611315282	5.909191951	6.064388528	5.860414595	6.117584133	5.825572375	5.884734148	6.3005362	6.204816185	6.179018244	5.854778328	5.98939424	6.12666777	5.993822419	6.13144535
IQCC	6.424013754	6.323807123	6.485817028	6.190140105	6.44881251	6.212812503	6.496809414	6.430524398	6.600368251	6.542305005	6.733424291	6.557193726	6.559764621	6.629636657	6.603537721	6.567874747	6.164831602	6.582778388	6.510073322	6.623888075	6.670175918	6.665221289	6.397157959	6.241107277	6.424015036	6.32458807	6.348235394	6.54849528	6.467459157	6.397469787	6.547839566	6.567673552	6.29635865	6.322280135	6.213730781	6.588874498	6.306375204	6.429207247	6.470113313	6.353329522	6.480284705	6.231029967	6.657471652	6.093246683	6.280026923	6.206967088	6.233451309	6.181441801	6.283984315
EIF3I	9.821296459	10.10068094	9.555689121	10.40638033	10.25886977	10.02831518	10.01485054	10.33575153	9.840732887	10.12902024	10.05841888	10.01693153	10.07518109	10.01289507	9.849810145	9.990472415	9.928492442	9.885455831	9.804398117	10.39184837	10.20631328	9.907035788	10.2861787	9.874680579	9.990362218	10.29264025	10.17056891	9.841691122	10.61550145	10.34285434	10.38270937	10.30076366	10.43767766	10.4453453	10.29309342	10.6486446	10.48369193	10.64245532	10.2005869	10.72628615	10.46226586	10.55419501	10.5050289	10.38266861	10.27102782	10.57180055	10.48445797	10.26671764	10.05699485
FAM167B	7.051897283	7.272890723	7.084674272	7.542374326	7.070220546	7.416940522	7.190726842	7.234554484	6.799077924	6.200092492	6.70126997	6.538400083	6.721482345	6.244493335	6.513040217	6.651624921	6.4878236	6.431876937	6.485798237	7.232311129	7.427735856	7.176310134	7.25048536	7.441991908	7.694061435	7.089660279	6.953141749	7.305526582	6.677737059	6.951348576	7.388133724	7.14013062	6.744840816	6.856226702	6.984284327	7.157971205	6.989605418	6.754678458	6.911529779	7.347038992	6.858726519	7.318643894	7.338938589	7.442070778	7.14682004	7.36066373	6.572606098	6.649125569	7.058386513
LCK	7.601226716	7.42875643	7.239072433	7.416282632	7.135998078	7.367930058	7.45519902	7.227648404	7.058948447	6.928398192	6.985356076	6.857439753	7.15268266	6.937911301	6.969754769	6.973466241	7.307770727	7.218367381	7.024873006	7.691767795	7.268164888	7.062679435	7.397993789	8.121998696	8.019332308	7.501380927	8.098564814	7.657975633	7.272906523	8.054682145	7.28369387	7.537424006	7.736975569	7.408426669	7.884670436	7.254129292	7.753996382	7.02749687	7.634635372	6.902229821	7.542234264	7.736819436	7.868550924	7.743316295	7.582393316	8.031922259	7.545897138	8.083892356	7.799063197
HDAC1	9.945337112	10.356447	10.62693953	10.62504504	10.68628935	10.48867975	10.56304611	10.85063458	10.19220024	10.3218937	10.97577924	10.67945647	10.39955527	10.66994623	10.21517244	10.48524854	10.38256572	10.51259894	10.32344556	10.69987042	10.92563276	10.76601545	10.66139604	9.358783579	9.809852404	10.26401271	10.76898589	10.36957325	10.72634384	10.14523717	9.769201952	10.85918148	10.66170907	10.62649967	10.49902166	10.94647878	10.66653154	10.4921335	10.56674728	11.08968258	10.843215	10.65622681	10.63590949	10.06026037	10.45238252	10.43824274	10.37301659	10.18950879	10.20807074
TSSK3	5.880545833	5.44265944	6.16437896	5.629753036	5.827039301	5.69366327	5.790004389	5.85556866	5.930950873	5.975731926	5.909616718	5.679650723	6.034554671	6.057930925	6.140357206	5.865280277	5.60832804	5.800871371	5.593173391	5.598386276	6.079812715	6.103882298	5.85792596	5.897989623	5.900638915	5.716332172	5.705589783	6.170583736	5.629207853	5.677256498	5.670744518	5.578480265	5.562034268	5.600475672	5.284460964	5.606589445	5.502890789	5.407176853	5.745252295	5.485865169	5.547779331	5.814025866	5.587660334	5.684086825	5.487455385	5.414307033	5.639721918	5.214038918	5.890367453
RN7SL122P	7.719193478	7.332760618	7.928185815	7.073058256	7.623542845	7.058392789	7.061847279	7.371489124	7.582748647	7.541680379	7.578217536	7.432622562	7.478752465	7.621341952	7.691585288	7.457047659	7.22903617	7.355533782	7.484564175	7.230365283	7.375830252	7.467286999	7.553052925	7.456313051	7.212343941	7.181443166	7.159318115	7.470403187	6.93664971	7.118907339	7.644273731	7.107549619	7.146743455	6.841672793	6.980469529	7.292459958	7.304247838	7.126896008	7.197369394	6.951715142	7.584659206	7.383533049	7.203915208	7.545705108	6.93708695	7.275157463	7.175781909	7.354701628	7.299060274
ZBTB8A	7.370787164	7.267773392	7.198858804	7.245946507	7.321292445	7.114542228	7.381696346	7.42790027	7.728311146	7.64603369	7.65957297	7.474350476	7.62998521	7.381373168	7.607139515	7.694270733	7.366856983	7.745439628	7.607135112	7.071090945	7.22903617	7.342548378	7.145132356	7.138198354	7.139124597	7.210436957	7.034953743	7.08051715	7.366936201	7.289358001	7.142953696	7.115869337	7.263679827	7.183119073	6.956215903	7.382133473	7.189949248	7.201475299	7.233210645	7.322179856	7.238075953	7.535390366	7.374058026	7.198615146	7.46150755	7.418719288	7.49607088	7.307304776	7.524735148
RBBP4	9.616340637	9.591373164	8.850533388	9.711795296	9.523507638	9.561531635	9.698064085	9.748664891	9.399639619	9.754229283	9.363019839	9.57200082	9.546269581	9.502868458	9.579733592	9.847747567	9.876909581	9.803077127	9.820915067	9.517559345	9.29811768	9.236034636	9.547380094	9.680442586	9.627831638	9.463799114	9.837729361	9.270770674	9.759315559	9.824032262	9.49906948	9.553498289	9.732015948	9.721773112	9.790075107	9.688726262	9.763399408	9.410783736	9.634698069	9.713083036	9.412507438	9.831853449	9.959899905	9.766543365	9.902842366	9.881909319	9.888445428	9.946369904	9.848354261
KIAA1522	8.573223952	9.03557572	9.369894427	8.518809089	8.868741466	8.009027444	8.560016501	8.65559099	9.049100053	8.845993026	9.274530438	9.097572452	8.969522836	9.179547715	8.917623748	9.072397768	9.051574062	8.9885695	9.19095029	8.819036521	9.009054789	9.229616689	8.758450656	7.165029186	7.818247471	8.741325639	8.572365659	8.590443711	8.572248028	7.555995876	8.081870877	8.875630409	8.720032013	8.487466794	7.956075577	8.559936357	8.375917858	8.738618432	8.703251037	8.731490055	8.711779125	8.958132645	8.727081195	8.114201919	8.437803495	8.410867952	8.909165485	8.581383808	8.561521613
S100PBP	7.355097798	7.166788299	7.012740975	7.448392988	7.08010299	7.391304958	7.462115802	7.178299821	7.270609724	7.196633491	6.896446326	7.194759559	7.302109101	7.100849985	7.072217508	7.177613885	7.487006826	7.431380788	7.345716418	7.199072757	7.008899255	7.242554122	7.321570327	7.749948378	7.556128877	7.053729546	7.473676274	7.14091447	7.412933908	8.068221472	7.078739785	7.227970911	7.210408269	7.159627625	7.59692973	7.181491392	7.523794518	7.535121569	7.282361821	7.331122234	7.232719098	7.037181114	7.416724222	7.313702632	7.427971349	7.374107391	7.0790363	7.579643834	7.387590878
HPCA	6.231325935	6.016854014	6.443819353	5.996950881	6.285742405	6.358719739	6.462914594	6.528135837	6.841978123	6.114616889	6.719574633	6.48649086	6.463374447	6.502204055	6.375203597	6.570519461	6.022706616	6.302464755	6.327661595	6.352128716	6.538287347	6.721423621	6.295066284	6.372932262	6.434049264	6.385468007	6.218840197	6.545489603	6.193167832	6.272901114	6.355685936	6.495452869	6.193834385	6.132693163	6.038745212	6.323804512	6.060171298	5.879262776	6.539679473	6.190710869	6.18691868	6.287896227	6.482022077	6.168826799	6.264922886	6.076643716	6.250831422	5.996484781	6.269306346
AZIN2	6.645654035	7.307730849	7.771557776	6.703255473	6.99901928	6.821281568	7.161929311	7.126386242	6.45202338	6.506812637	7.288419606	7.200484829	7.366851382	7.362779787	6.397899812	6.930002937	7.165692766	7.199228557	7.080356933	6.626847982	7.353443947	7.537369971	6.294894703	6.488743481	6.63355558	6.282577175	6.777062033	6.507907487	6.081528135	6.254246815	6.234805301	6.68145301	6.59644366	6.318591353	6.222927679	6.8931756	6.377818843	6.165964581	6.754141797	7.502661024	6.292391429	6.63990669	6.443118836	6.098284818	6.513293157	6.096022127	6.312885447	6.23032614	6.396503789
ZNF362	7.82160224	7.789039357	7.064767594	7.772651551	7.625481665	7.746157956	7.575019363	7.668554902	7.873002361	7.929667288	6.981189231	7.561993845	7.667426362	7.670987147	7.899439536	7.719565756	8.161739912	7.611086727	7.86626141	7.37531471	7.424402237	7.392432466	7.45770463	8.399474038	8.049647504	7.296812469	7.798139517	7.546503456	7.09651571	7.847571626	7.196763746	7.725135309	7.454561615	7.431616069	7.824916508	7.642440009	7.663563642	7.086270853	7.689676737	6.679801035	7.281674114	7.465755829	8.102071495	7.882502845	7.96858436	8.127804506	7.987759291	8.227733884	8.259087945
ZSCAN20	6.177667866	5.806588855	6.175945573	6.123108322	6.153011385	5.832913283	5.81067665	5.977503451	6.173467314	6.257154737	6.081973083	6.02815985	6.221478118	6.332061687	6.04125257	5.994498807	6.175265371	6.094097343	6.344418909	5.992371527	5.924820023	6.207636234	6.234341782	6.033679246	5.940887701	5.943855559	5.996861862	5.873707878	5.772242477	5.732140921	5.958050316	6.051120468	5.827803406	5.850858018	5.739463886	5.79737804	6.034599167	5.851898556	6.061087839	6.00598118	6.041233016	5.771438288	5.894294147	5.620390555	5.749441872	5.56865559	6.02061106	5.821190657	5.980858486
HMGB4	4.791272506	4.703107902	4.817441984	4.82331738	4.712253258	4.677167982	4.667395283	4.750211994	5.079755109	4.801306357	4.83933077	4.924021059	5.07043627	4.987542291	4.894027178	4.91182726	4.765198471	4.856786823	4.597015804	4.769546214	4.858245895	5.067912881	4.649929099	4.66376992	4.822108164	4.704668627	4.557122309	4.893120409	4.520752226	4.6397313	4.927506358	4.641943576	4.657325865	4.738698104	4.507801897	4.67509754	4.69866546	4.666594274	4.846677349	4.668412395	4.690507237	4.774353353	4.732919193	5.049528691	4.93410188	4.795852888	4.691895771	4.442567948	4.779735183
RNA5SP42	6.32336859	5.586635495	7.005797052	6.018578333	5.743748134	6.029044528	6.194909065	5.700447127	6.362761999	6.100737561	5.56858984	6.159125909	6.046468427	6.04589128	6.453098659	5.942685863	5.482120335	6.137723832	6.03713653	5.574246693	5.349290409	6.478427972	6.042493846	6.51947117	6.352901354	5.686885183	6.735802247	6.395399987	5.944659969	6.230098444	6.406913555	6.370447563	6.859508057	5.945970017	6.648724349	6.170602836	6.660968742	6.631447747	6.412692847	6.195107229	6.615951965	5.593232102	6.112053985	6.619537825	6.335135708	6.223600806	6.409912957	6.473434995	5.9324843
C1orf94	5.466925326	5.099737384	5.611631935	5.176788414	5.607231079	5.154327852	5.270208338	5.475206364	5.612428604	5.248875677	5.780431334	5.521154704	5.421693886	5.37243694	5.430578376	5.287139414	5.054982984	5.647216419	5.262971115	5.481594858	5.606189436	5.458040077	5.268597395	5.636462993	5.744685019	5.528631283	5.197376894	5.74134642	5.112162667	5.409720328	5.424304838	5.403764523	5.205566122	5.345755936	5.230577693	5.492317146	5.25539357	5.056361038	5.302269366	5.073177272	5.199875696	5.276594997	5.206808397	5.292351265	5.280242059	5.25221657	5.33966464	5.19928488	5.40932062
GJB5	5.695246349	5.392232641	6.138718179	5.69800069	6.028422595	5.738976149	6.029196725	5.957020362	6.085999478	5.977336442	5.92088763	5.832951902	6.345333772	5.693498018	6.138158035	5.75447968	5.229340029	5.317959473	5.750935308	5.943619067	6.299742819	6.421384297	6.355844121	6.099755038	6.269068878	7.269867608	5.654094486	6.398926444	7.870591331	6.257811078	5.925299805	5.654759803	5.844349957	7.305442249	5.573968749	5.975755538	6.207699378	7.297532041	5.924517144	5.535565502	6.317667509	6.101765894	6.051733856	6.810852148	6.296793988	5.837681439	7.146430702	5.427701079	6.457531053
GJB4	6.009512746	5.794652247	6.301743454	5.937585748	6.288206812	5.625994492	5.993546903	5.827146614	5.97637052	6.183447296	6.103215281	6.262938723	6.139400839	5.995598534	6.37544411	6.141893371	5.78963682	6.193409252	5.861614572	6.213582917	6.33832345	6.535320353	6.368444382	6.051786288	6.225602417	7.174301087	6.126283984	6.749401565	7.366626106	6.768418278	6.843446779	6.04386419	6.486105851	7.095613683	6.15171895	6.230471712	6.863137889	6.908689101	6.241374125	5.80716396	6.48013762	6.518178769	6.378454021	6.714528943	6.409508122	6.368714928	6.442633625	6.456867237	6.639054929
GJB3	5.959853751	5.577927337	5.621103574	6.078412424	6.253902437	5.512288605	5.831673916	6.226095659	6.401882213	6.483307895	5.742174134	5.738593798	6.023530688	5.850344813	6.439758612	6.25563474	5.453066749	5.545208656	6.197277445	6.653673328	6.090666495	6.732384001	6.283719865	5.685843384	6.073403996	7.070225624	6.307826303	6.657507851	7.22787634	6.747200865	6.695263662	6.785921853	6.943927885	6.886766972	6.320671386	6.532469126	6.584626981	6.69534842	6.312256742	6.168843016	6.692511322	6.864522737	6.539736853	6.771290979	6.517078108	6.863856751	6.645100862	6.535828878	6.544903724
GJA4	7.638878884	7.566035451	7.216009559	7.246946408	7.493822963	7.915005035	7.570615463	7.333676761	7.237953751	6.949957675	7.210766901	7.064107411	7.214812975	7.008341248	6.98406237	6.958333048	6.652647957	7.032305916	6.980538212	7.359340723	7.244922837	7.287678989	7.447922155	8.55222289	8.360014908	7.564382114	7.28957569	7.523851576	7.17714318	7.533024894	7.791158714	7.109436145	7.157498364	7.169913383	7.627596112	7.513816492	7.489678209	7.07782869	7.571990986	6.967606315	7.411917588	7.263346435	7.48344051	7.887450266	7.54561144	7.866744276	7.258187743	7.696107937	7.587646715
ZMYM1	6.633764975	6.519332947	6.288706707	6.80265421	6.451747268	6.459996862	6.630163122	6.561158567	6.598998073	6.722440362	6.385908468	6.477876945	6.451431736	6.604246106	6.710451648	6.641070079	6.882553872	6.75342172	6.730547151	6.44352864	6.246505186	6.508478236	6.515742662	6.339780155	6.465186609	6.379841706	6.580130419	6.040477025	6.666061322	6.361952874	6.406519426	6.544136454	6.663278711	6.247840614	6.621960297	6.752726292	6.451389601	6.995212064	6.563122358	6.804005335	6.439585399	6.236380677	6.493208264	6.286073624	6.512333701	6.294589761	6.842311975	6.597323447	6.382716894
ZMYM4	9.284859957	9.263450601	8.676303291	9.422288481	9.095194981	9.179482719	9.335184924	9.298438799	8.94473011	9.388468793	8.7293884	8.866146589	9.060934848	8.756416242	9.329637461	9.186322533	9.362846792	9.36101689	9.166990977	9.049404218	8.78253727	8.983985681	9.111449482	9.441570144	9.304283355	9.037766949	9.329559863	8.891581533	9.384305921	9.308177494	9.114771757	9.436510132	9.326832125	9.12946965	9.338229586	9.498729685	9.251266121	9.163712472	9.430706485	9.490537663	9.15358914	9.342235845	9.622409024	9.448244506	9.451521787	9.633639829	9.482037222	9.609481882	9.438233089
NCDN	8.141336018	7.971480756	7.765513441	7.948906424	7.849269743	7.93077532	7.896845582	7.889577581	7.770176105	7.691050624	7.325378203	7.600934986	7.632112602	7.547352086	7.628911273	7.539784648	7.418056675	7.539214555	7.667878273	7.876153064	7.89330579	7.931795505	7.770563385	8.178220632	8.326159262	8.077018436	8.037464677	7.803562786	7.734603992	8.171174659	8.025212574	7.929779149	7.922592478	7.914649729	7.788431192	7.883813968	8.003327807	7.751421982	8.004709959	7.956895797	7.806379008	8.055801238	8.285224828	8.100936904	8.064596245	8.206457722	7.79853548	8.020375885	8.17916787
TFAP2E	8.440517284	7.688512636	8.190049655	7.617520264	8.111762748	7.925670514	8.127833625	8.234855868	8.272463204	7.846529779	8.2000365	7.931538633	8.1100595	7.972463366	8.13027424	8.003057876	7.634771176	8.05047593	7.953476866	8.151233834	8.280742032	8.408219587	8.061741825	8.282593152	8.070928204	8.160952224	7.957230221	8.347903685	7.788138117	8.010935074	8.330066568	7.820544384	7.879932997	7.739742607	7.746754889	7.96626833	7.897307887	7.772514232	8.090567165	7.61415299	7.789312545	8.117982284	7.936705237	7.861375281	7.990219115	7.700572747	7.79461249	7.822721941	7.91928162
AGO4	7.500448647	7.460063251	7.004440287	7.54735644	7.075093092	7.8816996	7.327116757	7.023372308	7.038477977	7.143472434	6.710073856	7.140192108	7.325688921	7.166924034	7.405484422	7.093447386	7.370562901	7.371139583	7.213200654	7.20176842	7.017082796	7.220237787	7.276137329	7.926744074	7.548784875	7.680449239	7.642173797	7.48607012	7.351692645	7.508885724	6.983483624	7.348002327	7.556115542	7.515097642	7.836783801	7.335813938	7.372297704	7.396506663	7.166889718	7.121907505	7.300354376	6.928217267	7.066313911	6.968268293	7.134210083	7.198945108	7.25938396	7.275475208	7.330304327
AGO1	8.23779566	8.783181704	8.25862972	8.585627347	8.58546082	8.395958071	8.604676965	8.522892295	8.678054191	8.759402529	8.476848406	8.875431306	8.84737062	8.797831195	8.798328315	8.956103679	9.105628495	8.918540454	9.041937994	8.470186563	8.425708159	8.371403907	8.524746863	8.57930742	8.590788272	8.30083235	8.522137775	8.083245739	8.413361157	8.394158329	8.100781184	8.552872513	8.421159414	8.312496347	8.626040739	8.442112679	8.488715659	8.106493453	8.49612746	8.490901298	8.436915465	8.923942199	9.008181705	8.713671158	8.714675561	9.029715052	8.894778082	9.063430303	8.790355955
AGO3	7.896605506	7.681459552	7.487250631	8.208885804	7.687405053	8.056284128	7.798231298	7.81336326	7.751943214	7.701695016	7.54630762	7.682900419	7.525015569	7.761728853	8.162095784	7.81400141	8.00346181	7.757135131	7.874160955	7.858895036	7.647908184	7.598309257	7.650353214	8.464685959	7.851631153	7.738762725	8.066500822	7.509176129	7.954479799	8.201567579	7.74007595	8.052327413	7.839338076	7.899789389	8.173994862	7.779674876	8.054258514	7.772269765	8.036885761	8.035510783	7.826932562	7.708542651	7.837321007	7.975900608	7.88682408	7.881532979	8.042505369	8.265263642	7.811630359
TEKT2	6.189012987	5.779028974	6.031716681	5.804932455	6.150196627	5.950873999	6.034824313	5.999635781	6.571983235	6.165718524	6.478159831	6.040120625	6.306122339	6.047073475	6.156384948	6.273355114	5.483514563	6.160683001	6.036942255	5.98594397	6.287629535	6.31651895	6.090241669	6.142574063	6.079999513	6.324867103	5.725302075	6.073574139	5.776966686	5.873064806	6.199333113	5.667930774	5.588632182	5.894288225	5.744928252	6.02165727	5.704617235	5.762848853	6.199951758	5.656361903	5.685413856	6.300447805	5.818055603	5.715233807	5.962281871	5.377055466	5.841990117	5.794730371	6.219405038
ADPRHL2	7.193470015	7.386054293	7.451614222	7.393610808	7.401387618	7.135298617	7.239365008	7.429929869	7.393666708	7.152246927	7.48735798	7.493039762	7.3870402	7.728275954	6.962039905	7.146563549	7.123284546	7.222327804	7.188896063	7.45853603	7.407390569	7.526993218	7.272757911	7.157865149	7.170311567	7.580389925	7.392132521	7.394223762	7.468478623	7.263366781	7.252190723	7.534297895	7.680741313	7.570618474	7.259798135	7.424804195	7.653475769	7.717740215	7.587761954	7.919407475	7.659945497	7.60042962	7.546827475	7.495978567	7.338570054	7.66627483	7.484543401	7.360291326	7.474116739
MAP7D1	8.511127568	8.577960173	8.404213469	8.233635328	8.434044935	8.544044689	8.233625528	8.381064575	8.308759939	8.144829209	8.240395685	8.216362657	8.07144354	8.155259244	8.203856975	8.036608958	7.887113867	8.126409403	8.208048262	8.65882033	8.583380081	8.663784467	8.669168702	8.926852816	8.802620095	8.608838541	8.368533371	8.78980475	8.318965026	8.351687793	8.562658995	8.263055244	8.445936414	8.366005448	8.316663813	8.149340117	8.447132299	8.158803966	8.523919038	8.086015033	8.419838181	8.356118518	8.273897023	8.432440971	8.27675301	8.131930416	8.326412342	8.337215185	8.379474881
THRAP3	8.550726709	8.638387963	8.45373219	9.101832885	8.535293889	8.808427106	8.764506268	8.66412617	8.617753966	9.034923695	8.564137044	8.753273173	8.576513641	8.913340046	8.692478438	8.642410151	8.824087635	8.750048697	8.46020152	8.788487051	8.56782184	8.508922949	8.800186299	8.711427099	8.67290417	8.577623827	8.803608013	8.37311154	9.060774586	8.9705755	8.631345272	8.914672993	8.818205237	8.943957297	8.866493667	8.849604965	8.903409598	8.768790485	8.661094258	8.939204079	8.969212157	8.664317827	8.80679002	8.791627041	8.636393955	8.901792932	8.487599518	9.008220352	8.772212972
SH3D21	7.355529347	6.912915278	7.522399663	6.903831843	6.898850263	7.206478738	7.306324718	7.216066268	7.54633718	7.151980099	7.307396505	7.603859932	7.160337092	6.714666758	7.357335072	7.429627916	6.933023064	7.059853226	7.159826385	7.773148063	7.573104426	7.193392106	7.507429794	6.750127024	6.932096679	7.72242775	7.887760933	7.840494814	7.273603259	6.991389238	7.41433878	7.011374348	7.432477164	7.602454102	6.863270062	7.09946243	7.05725306	7.914164932	6.843427705	7.070959968	7.329661957	7.430880257	6.561128959	6.768976704	7.119705176	6.675419667	6.858474892	6.544750586	6.859038692
RNU6-636P	4.194721993	4.13707588	4.422866281	3.915913197	3.839632657	3.885204354	3.865900217	3.532183253	4.035084001	3.959017872	4.638180786	3.960345182	3.965571087	3.909925212	4.224689606	3.911125603	3.950473223	3.966327835	3.906611452	4.131291947	3.981158826	3.922222156	3.752421279	3.797512121	4.183474254	3.911496864	3.898703046	3.993487647	3.574517654	3.904716657	4.310136512	3.907323193	3.639531602	3.740865494	3.864681039	3.778060481	3.67120792	3.926713314	3.656602708	3.911162002	4.014051468	4.099603685	3.987333674	4.552441965	3.806246633	4.424116557	4.072644076	4.096293876	4.320982706
ZC3H12A	8.843378438	9.315145001	9.668148552	9.375500586	8.839606613	9.208609902	9.235043799	8.507751701	8.142753533	7.860153599	7.92929643	8.131292418	8.230238614	7.912896187	7.602559442	7.863659229	7.652594459	8.314617263	7.829523291	9.269985853	9.805821496	9.919052161	9.486167612	9.652572578	9.18036569	9.48382414	9.467208252	9.866946279	9.170366738	9.011547188	9.224590404	10.24902952	9.395475169	10.10612583	9.435059786	10.23094527	9.896375461	9.488616746	10.22074482	9.941212958	9.642281896	9.073619572	9.747126169	9.292137506	9.231664319	9.540437647	9.854100502	8.973341949	9.382847346
DNALI1	6.308952647	6.793066147	6.369999828	7.335865856	6.489687517	6.587286979	6.662149729	6.90021039	6.861671171	6.988600963	6.151766632	6.305597273	6.110692142	6.222656219	6.840685064	6.954239538	6.191040383	6.167370212	6.415807002	6.919948327	6.784818032	7.176230684	6.957696247	6.48711174	6.870745019	6.002790813	6.688895155	6.568981628	6.637142349	6.788123975	6.849966731	7.39363254	7.024321483	6.946198537	6.431431928	7.508066521	6.948437906	6.111232798	6.935365251	6.969164807	7.019820943	7.468152433	6.901668384	6.751453754	7.179410278	7.650291632	7.148584261	6.585593883	7.097011697
CDCA8	6.732607996	7.697186905	6.700758354	7.856028989	7.729422009	7.185605622	7.83433438	7.81203596	7.419376968	7.325997651	7.267624822	7.616111194	7.175801398	7.351149393	7.043715702	7.583997585	7.267618536	7.278009966	7.21501287	7.934474655	7.612202476	7.619149565	7.677191752	6.76934453	6.972605963	7.247346783	7.869759778	6.998816962	8.032215267	7.410059612	7.366749352	7.624213584	7.656167986	7.54658176	7.620023562	7.877868053	7.74085757	7.859064482	7.713350747	8.144492391	7.827966951	8.198613348	8.095152315	7.71082146	7.731681669	8.290445275	7.611401854	7.479549132	7.523895594
MANEAL	7.418122706	7.559244389	7.24653418	7.87072508	8.02678024	7.122405426	7.520752825	7.873874655	7.648887132	7.689936992	7.175404726	7.636928135	7.763877845	7.556762947	7.539092887	7.511195869	7.597758877	7.513235439	7.127773183	7.820942619	7.665858081	7.241505348	7.455676639	6.672823909	7.380137477	7.634441282	7.150082868	7.144799964	7.772010654	7.27980113	7.298583531	7.600294288	7.345207735	7.540144597	7.441043874	7.872141755	7.481932924	7.999666573	7.566620593	8.35085881	7.245858328	7.700697087	7.990913982	7.624390981	7.730076401	8.294251094	7.892427474	7.570498383	7.698917742
C1orf122	8.322505566	8.56191416	8.755804248	8.112867867	8.635859466	8.198083933	8.386923936	8.457551217	8.433735184	8.255526118	8.561738465	8.461129183	8.438699607	8.393236467	8.243459335	8.346449888	8.112862936	8.375897051	8.330624927	8.474309005	8.748283154	8.665290588	8.501455765	8.615483601	8.560249209	8.630098672	8.360874271	8.469140598	8.327559223	8.208793843	8.465364624	8.191737132	8.38583397	8.421720206	8.192498412	8.286876107	8.431135774	8.281801157	8.427402751	8.345663365	8.410847513	8.636035438	8.381941454	8.593510121	8.415482092	8.64527747	8.434149826	8.165282263	8.543614212
RNU6-584P	4.697200058	4.358737174	4.533348032	4.40963009	4.53305544	4.650760664	4.4401013	4.44624179	4.364298864	4.780383372	4.441462879	4.185356994	4.332507693	4.718562663	4.682180969	4.634025651	4.389095754	4.635701517	4.555033508	4.421781704	4.596951675	4.452268015	4.57867708	4.52625135	4.535025549	4.491280135	4.463643355	4.592486465	4.207654403	4.491391589	4.732924677	4.344111929	4.040156754	4.030761081	4.048926501	4.373796178	4.243332067	4.311985234	4.276159911	4.237491389	4.477216002	4.334241364	4.309031083	4.440769706	4.594379509	4.319619755	4.311792931	4.423878895	4.269753775
UTP11L	7.385882144	7.681132441	6.579894568	8.282051814	7.292156748	8.016331895	7.531783007	7.585221942	7.20047046	7.51920587	7.148696121	7.550304916	7.164493131	7.415598527	7.342419385	7.766895236	7.698479902	7.592946162	7.48031121	7.547119407	7.114389401	7.16909986	7.646206447	7.595314173	7.704995192	7.632088632	7.531221644	7.349176463	8.283191528	8.094138751	8.150903	7.665542485	8.157379936	7.963912957	8.047878425	7.842655051	8.0518057	7.957077857	7.5950784	8.157731181	7.724246853	7.994828425	7.97375639	7.89345217	8.056295707	8.135905107	7.77381501	7.707827981	7.740784604
RNU6-753P	4.173971996	3.818368606	4.367632973	4.115817438	3.561699782	4.009196976	4.20084818	3.697113605	3.810748028	4.109501665	4.5504422	4.143242444	3.944838576	3.998241438	4.287641934	3.931441516	4.101626293	4.266589547	3.934684669	4.048672285	3.969705593	4.36940485	4.082915502	3.847858129	3.820965205	3.832713121	4.077458582	4.132470548	3.593677316	4.03858347	4.378558931	3.879336917	3.861359188	3.814035942	3.842768784	3.784055782	4.109479826	3.998891318	3.825837374	3.862231169	4.118378741	4.221011625	3.885721971	4.448551536	3.902257611	3.882861958	4.050388575	3.922694184	4.148264769
RNU6-605P	3.211739647	3.903004889	3.292903494	3.348109475	3.555201126	3.140367037	3.317069738	3.310688355	3.552763247	3.306410112	4.573308448	3.657554734	3.577979068	3.480972585	3.639400662	3.559892025	3.618812831	3.498753176	3.424387627	3.693192772	3.523087026	3.284136295	3.467872054	3.239268267	3.338168094	3.760810994	3.41482315	3.398727255	3.002820337	3.429172122	3.403436239	3.432400699	3.222719299	3.256457928	3.529259319	3.450555707	3.375507215	3.643464181	3.246777559	3.623600668	3.177302583	3.474000351	3.718384141	3.98291709	3.437512964	3.85259037	3.86943542	3.656615691	3.567474882
AKIRIN1	9.290023489	8.977778467	9.147141095	9.142294688	9.26138148	9.323132709	9.141371883	9.346584338	9.237402546	9.204529056	9.111815588	9.0955559	8.917390382	9.333864122	9.11611738	9.224261693	9.010368633	9.346673468	9.344316635	9.301124809	9.176499761	9.446058875	9.240746067	9.052042443	9.156290967	9.305432508	9.198929226	9.373632781	9.692065784	9.492579001	9.223368216	9.293633437	9.254840774	9.6111428	9.260482708	9.25548794	9.22973476	9.402576885	9.291161142	9.494486353	9.278175625	9.104694563	9.047828015	8.99817652	9.087155101	8.940950053	9.225575794	9.080574075	9.081371607
NDUFS5	9.909825622	9.918592042	9.748079602	10.3052719	9.988499118	9.923707496	9.979280567	10.27124729	10.15100709	9.898265918	9.988146982	9.973254615	9.995845889	10.16068916	9.928296165	10.23727795	10.18161529	10.09449929	9.858833303	9.877882092	10.06846243	9.801601604	9.655284606	9.272482283	9.683014616	10.07083946	9.926770582	9.736117608	10.43899535	10.13871677	9.795938278	10.22180776	10.09197153	10.33311153	9.977357931	10.4677334	10.21710928	10.30840861	10.23019947	10.34468614	10.00115114	10.56193198	10.29260515	10.4354902	10.15560684	10.56969038	10.49811671	10.0489541	10.07945272
MACF1	8.986173018	8.481862855	8.510449936	8.857403492	8.477649953	8.984670693	8.685790034	8.443058747	8.295267837	8.600916616	8.021076042	8.245862534	8.36176859	8.19228574	8.854357174	8.248220325	8.322106671	8.051808023	8.125151725	8.925443065	8.721611362	8.608494993	8.808087579	9.696588733	8.890162764	8.737680074	8.869699261	8.832085515	8.743024803	9.000552646	8.777482886	8.836656113	8.81919697	8.696215361	8.965230752	8.53740315	9.045414231	8.714538481	8.763991176	8.661435838	8.96547465	8.111669794	8.494070258	8.558280099	8.458370064	8.350967095	8.577161065	9.070549771	8.552662883
BMP8A	7.094246052	7.490242991	6.940408416	7.154812393	6.884707416	8.17035222	7.288285399	6.67599923	7.276094012	7.309007622	7.169876998	7.166022065	7.015544534	6.81394966	7.220189657	7.055309415	6.788618477	6.471199638	6.791258196	6.849515535	7.199734791	6.990240326	7.130404497	8.066429871	7.853324691	7.121499054	7.005477383	7.23350836	6.668805473	7.327706407	7.435479388	6.852732941	7.302633346	7.014761169	6.755020598	6.974156966	7.203652691	6.223942331	7.044975366	7.845494454	6.506143025	7.125065465	7.005706435	7.479858204	7.421595276	7.199940828	6.87609928	6.852595704	7.07218479
OXCT2	7.006850119	6.772567591	7.105327484	6.727215322	6.951890123	6.906324088	6.969930999	7.006751523	7.290120261	6.970838064	7.057547249	7.027355294	7.112298707	7.022033165	7.119008221	7.079152545	6.53429362	6.869853138	6.954142961	6.83513888	7.08566436	7.081879977	6.882476724	7.144314849	7.147852226	7.042269894	6.915036684	6.922045265	6.709846335	6.986062405	7.035190079	6.850988556	6.869044324	6.799699205	6.666042679	6.843053558	7.006133432	6.686481719	7.103785794	6.667199378	6.734262868	6.960802516	6.967912415	6.8177519	6.962205781	6.812029691	6.744195451	6.497268339	7.061400695
PPIE	7.275733217	7.190194524	6.983459791	7.426642523	7.181225521	6.997240653	7.186822286	7.312733005	7.384337807	7.428340491	7.259098867	7.443648903	7.250494324	7.625008579	7.401279276	7.09999351	7.684289441	7.413401447	7.277536714	7.273789625	7.175956838	7.088066637	7.195365899	6.953292397	7.10123739	7.22950081	7.308962781	6.712588081	7.459432494	7.38356403	7.258015027	7.527276183	7.176676429	7.250810897	7.34146548	7.476636826	7.356185429	7.5039868	7.364354576	7.375720372	7.183738349	6.987929607	7.080129347	7.135669211	7.238063996	7.298924537	7.157045882	7.206822702	7.05892748
MFSD2A	7.497895072	8.12762238	8.377929225	8.547791331	8.561907986	8.411297623	8.399938529	8.678734338	8.175170175	7.270337678	8.687407616	7.661655794	7.319366583	7.068869118	7.468364763	7.396956436	7.310190333	7.494133022	7.690639586	8.933189878	8.877038345	8.983326266	8.587498047	7.030486974	7.781605046	9.16441625	8.274330659	8.13130922	9.489112102	9.179672536	7.624772368	8.871636254	8.750775262	9.173493238	8.28349903	9.043365609	8.98837256	9.38177977	8.871372204	9.34164559	8.855272657	8.548030724	8.259255215	8.149451298	8.386504705	8.660899562	8.752579306	8.766195555	8.285214666
CAP1	10.9223512	11.41595009	11.31925866	11.0907944	11.07955624	11.1596381	11.11698844	11.05766359	10.99509576	11.10950549	11.42760211	11.35277396	11.16467082	11.20999766	10.76680427	10.94833443	10.98822336	11.08980088	10.99623883	11.38616339	11.2807879	11.13969326	11.23171251	10.72792575	11.10425801	11.46704589	11.36892376	11.44844265	11.41445298	11.18367929	10.86169833	11.3604699	11.54410449	11.47279668	11.31381582	11.28843679	11.49799469	11.4120135	11.37797912	11.43692664	11.52996832	11.62793036	11.28408954	11.49192342	11.33412786	11.43307561	11.24905311	11.19593805	11.30043077
RLF	8.323323506	8.554245607	8.390973826	8.617574854	8.39077957	8.538928358	8.332898807	8.30380722	8.406063669	8.534220466	8.379430062	8.302155272	8.210209668	8.568242835	8.688679847	8.167780428	8.675808688	8.326212213	8.472881685	8.54086198	8.401785364	8.574123785	8.544763908	8.65487461	8.378162006	8.398269682	8.615126473	8.523403424	8.717659586	9.109859182	8.169208917	8.915741456	8.88917575	8.690969023	8.890868103	8.59943629	8.674385071	8.663631174	8.439443618	8.859245948	8.689405663	8.284261426	8.515157813	8.563797227	8.655643831	8.509542225	8.459809431	8.858497942	8.481545958
RNU6-1237P	4.290967167	4.374069571	4.237002028	4.634722106	4.264783756	4.338382623	4.384633186	4.135383641	4.478150694	4.533241556	4.318993427	4.80783767	4.191461094	4.338156258	4.706512459	4.07158822	4.600536469	4.413084261	4.375688029	4.379671986	4.361395132	4.11784979	4.105835474	4.432263436	3.994851812	4.261091902	4.284710736	4.216500023	4.389236005	4.251373042	4.203580707	4.208362825	4.31785572	4.251501481	4.554340004	4.192346098	4.308456108	4.348758406	4.271542959	4.416771117	4.429657284	3.974170886	4.231601189	4.153348694	4.45666411	4.314643398	4.769849746	4.882089614	4.311798334
TMCO2	4.689949785	4.631580742	4.778726966	4.726402367	4.56509522	4.579787214	4.613886676	4.674869605	4.881590388	4.673077515	4.934807208	4.69966363	5.075478007	4.770440487	4.688685503	4.727920039	4.809412921	5.041127047	4.342531153	4.758149901	4.815991833	4.769202355	4.597873993	4.582183682	4.694852548	4.76734483	4.650349489	4.750425469	4.374148261	4.727583251	4.799415922	4.523764373	4.532664947	4.599705512	4.469676964	4.696425196	4.673270682	4.57505492	4.61805184	4.728158641	4.23503547	4.451345578	4.570800848	4.517688008	4.670005791	4.602667946	4.55711249	4.87996337	4.725067682
ZMPSTE24	9.763265057	10.08251275	9.744199147	10.39625108	10.01662775	10.12610056	10.22688635	10.37813409	10.12569566	10.11856426	10.10263733	10.27194996	9.95102782	10.06033526	10.17541661	10.29258437	10.31574661	10.12276924	10.3437317	10.03123745	10.00683814	9.995979296	10.16485799	9.319180499	9.853828654	9.923341542	10.05838007	9.903913189	10.37555242	9.799587064	10.13069027	10.13587145	10.40683624	10.28644919	10.17188275	10.26002349	10.03057925	10.34748742	10.10860916	10.61287491	10.14096345	10.41064349	10.22716568	10.09211271	10.28130962	10.32850771	10.25350806	9.84166406	10.14122826
SMAP2	9.086517882	9.490094592	8.364325451	9.563050767	9.121288302	9.748506742	9.412929387	8.807722328	8.62083977	8.587851437	8.217627916	8.466462495	8.362053638	8.404111318	8.462887642	8.561696869	8.749036703	8.82337278	8.438268121	9.205983215	8.490183364	8.555650977	9.203064615	10.39511674	10.79269668	9.367620976	9.798053466	9.482605496	10.15914978	11.24492168	9.393795389	9.352185574	9.440214877	9.951032535	10.47015652	8.824916508	9.791758877	9.041497569	9.263372226	9.072729276	9.001322284	9.244074161	9.448630929	10.1872039	10.50351084	10.27663489	9.082609876	9.914670348	10.01793998
ZFP69B	6.62975537	6.147816988	5.833573728	6.732090912	6.151383892	6.476548947	6.206244415	6.309048574	6.216656468	6.197476935	6.010373926	6.045372733	6.486893806	6.312307021	6.538387176	6.273681223	6.211322285	6.454543417	6.102848747	6.440431993	5.895420426	6.174775006	6.434495121	6.608309651	6.929457986	6.333841607	6.120240093	6.35550663	6.639153876	6.847973937	7.042205758	6.190403586	6.494917582	6.628493933	6.758808266	6.484148774	6.647654396	6.401439702	6.4457152	6.021614915	6.655835417	6.662928769	6.564453987	6.69978593	6.610980206	6.742419745	6.589913745	6.880303215	6.629682009
ZFP69	6.054363688	6.027423131	5.697698835	6.098796096	5.827822203	5.875375619	6.024636665	5.767006612	5.808215267	6.144031453	5.748459243	6.166679979	6.083851627	5.962337568	5.96274371	6.058973707	6.114520783	6.332194889	6.121293361	5.844991018	5.720346351	5.771153229	6.082881727	5.93764492	5.998069924	5.915344112	5.776361141	5.525763329	5.96767403	6.082625792	5.680251127	5.892844331	6.138365712	5.854355652	5.854935041	5.894179222	6.229000219	6.061348118	5.880057006	6.03617378	6.127974333	5.869775025	6.126661784	6.101979677	6.177987298	6.077779479	5.940448922	6.222941678	6.089616479
EXO5	6.52915397	6.818544439	6.464716242	6.800075184	6.451773171	6.40485623	6.416811956	6.214800972	6.520561135	6.785405072	6.352849373	6.800722792	6.609784737	7.019356914	6.904127423	6.605984136	6.910433945	6.918710679	6.668958542	6.664379682	6.508503382	6.470443281	6.637482018	6.508531672	6.616249201	6.153533323	6.586990813	6.309362412	6.561682071	6.739672674	6.397203406	6.437406794	6.526172294	6.60339487	6.703457633	6.517877318	6.7473066	6.131906402	6.476515697	6.745317239	6.525272871	6.369331093	6.45506554	6.433450837	6.608098898	6.629260001	6.668559988	6.916989941	6.477139154
ZNF684	5.14521447	5.46414549	5.495522404	5.51765233	5.485920554	5.23713292	5.354732696	5.380053431	5.562137826	5.366695066	5.273125001	5.561622877	5.147918663	5.740699901	5.491462421	5.621821383	5.757879189	5.202762493	5.6391859	5.114349364	5.242846573	5.274305489	5.254396193	4.92636622	5.029191669	4.970575061	5.282223373	4.799709974	5.262185049	5.250888368	5.031396984	5.30814249	5.344159077	5.468308949	5.424474257	5.780944994	5.14719188	5.244823275	5.315892794	5.756321761	5.256869634	5.385209803	5.432981981	4.871934464	5.346581227	5.225632128	5.561523944	5.184719498	5.350783829
NFYC	8.124096694	8.791180579	8.867940792	8.591402728	8.617143009	8.529353817	8.639803269	8.759160301	8.977846318	8.817206575	8.643369053	9.065769955	9.007744537	9.03657207	8.561634529	8.991746205	9.133964662	8.841337066	8.767255004	8.413891296	8.428001518	8.39908661	8.310520425	8.253694444	8.582963481	8.777479575	8.568035891	8.418591525	8.613208757	8.555566026	8.224405375	8.404496491	8.606138142	8.467866458	8.721485056	8.484674059	8.461226251	8.568565952	8.330636961	8.667533235	8.346235744	8.600074305	8.524221022	8.489432241	8.73623345	8.551360927	8.49453091	8.556840812	8.669546652
MIR30E	5.17232892	5.161616143	5.18727187	4.860037343	5.030098959	5.242887413	5.465657944	4.979765426	5.446120733	5.439840393	5.068728756	5.523463369	5.41456176	5.853978334	5.826257042	5.601098602	6.017129364	5.74233154	5.948294326	5.174344676	5.237947772	5.154305135	5.013044892	5.37417135	5.229874818	4.880206512	5.738197015	5.249218797	5.087813562	5.301230749	5.05986395	5.174060563	4.518188015	5.131486642	5.185241588	4.772496513	5.131137429	4.907038722	4.826283425	5.214345507	4.840463215	4.738182168	4.716562755	5.051389355	5.222043107	5.091883099	4.565181006	5.350244012	4.806658863
MIR30C1	4.838242456	5.161885961	5.506267261	5.036910739	4.967897028	5.097659086	5.043612252	4.971594422	5.326160222	5.049327269	5.118935688	5.171981365	5.390868372	5.498852979	5.040504115	5.347403073	5.281190457	5.661013555	5.491199751	4.991322195	5.256713891	5.363172676	4.967395586	5.155359469	5.328858558	5.25062631	5.115443456	5.319386568	5.031316207	5.100135516	5.291545359	4.998547908	5.036772598	5.092210644	5.058947952	4.963869753	4.803507113	5.064991863	5.02837774	4.758465295	4.933141331	5.250816101	5.20122595	5.00227972	4.998645775	4.72009664	4.837627933	4.906201124	5.332727298
KCNQ4	6.824382141	6.314786652	6.493822596	6.141637873	6.506852578	6.132649396	6.308402084	6.819691265	6.515497851	6.262193366	6.533158128	6.581478975	6.689331434	6.935917774	6.395712196	6.254014066	6.278507593	6.485551853	6.718017936	6.24982857	6.764778472	6.668770962	6.557924179	6.342278985	6.330265068	6.827195179	6.28708219	6.631446748	6.581778572	6.07020482	6.166272822	6.351015233	6.263106837	6.32681046	6.160904537	6.449365051	6.280010351	6.325482515	6.292933676	6.498412942	6.938826604	6.336534481	6.307344665	6.073760276	6.45490758	6.213389351	6.141042834	6.482170201	6.11527294
RN7SL326P	5.788033441	5.326010273	5.848668495	5.652717971	5.748564476	5.847394708	5.676977057	5.685602492	6.111844714	5.391350196	5.81546783	5.546821707	6.138269144	5.872144668	5.357711461	5.591237095	5.56538127	5.777105187	5.357732131	5.668614736	5.905313456	5.995084368	6.075108111	6.110954294	5.887457331	5.768012647	5.490111244	5.902388916	5.307214014	5.381275329	5.794403868	5.600976601	5.670964247	5.480680883	5.32977417	5.729395662	5.41498427	5.152576834	5.658632408	5.625436961	5.721885002	5.646905945	5.494428976	5.785365458	5.744114849	5.283635378	5.115586012	5.346606249	5.753356835
CTPS1	7.248729056	7.142383041	6.535336848	7.890177889	6.971639061	7.385044928	7.402624763	7.428954071	6.262291307	7.363363198	7.010421394	6.946292702	6.354371806	7.314619614	7.051797404	6.775811091	6.596955769	6.720733046	6.625678079	7.656107961	7.324518441	7.066658972	7.305306137	7.540658046	7.333961273	7.418883318	7.37838959	6.661715479	7.820025832	7.58275014	8.023833017	7.41824562	7.829483999	7.905683828	7.623623663	7.66018429	7.708064033	7.572616158	7.674810138	7.993220534	7.810512211	7.445776315	7.431374156	7.504432778	7.51448797	7.955980896	7.092464239	7.606599271	7.207728269
GUCA2B	9.054039529	10.18201814	10.45757188	8.0150987	10.35132479	9.365303083	9.231116419	9.589530573	11.75396242	10.74710527	11.60766962	11.90312298	11.26715558	11.95310657	10.14990431	11.26272343	10.72609621	10.27071265	10.86095245	9.365771631	10.22721005	9.847231342	9.700699203	8.215686588	8.541607599	8.963777787	8.448749004	8.451157523	7.991759005	8.214805566	8.357928069	9.425392131	8.7686529	8.696167594	8.110148415	7.872543942	7.920519505	8.171357326	8.148461376	9.729142117	8.824692415	8.797544774	8.074383717	7.929166738	8.286008881	7.82831578	8.749208095	9.094746685	8.903981938
RIMKLA	8.056399078	8.067544651	8.532756131	7.550997192	8.340511216	7.110478531	7.531629184	7.956175571	9.364756252	8.904553868	7.542665507	8.825909655	8.518381222	8.743579687	8.728155111	8.541107016	8.598638544	7.593104873	8.804090637	7.748726611	8.190879327	8.205362528	8.183981201	6.90523476	7.264672814	7.520918361	7.592836468	7.611294905	7.201452266	7.135273876	7.090590585	8.003093916	7.736908288	7.547473059	7.419942438	8.015564781	7.845864237	8.13301377	7.643201351	8.088055311	7.954509618	7.62617468	7.470882625	7.571126402	7.169177103	7.566489137	8.130089911	7.644930942	7.769316076
PPCS	8.296320557	8.636764882	8.834654864	8.60673085	8.776919613	8.351582798	8.569189596	8.666159518	8.694174751	8.848382249	8.822909495	8.929414551	8.956166618	8.845696487	8.638673875	8.878067569	8.810769206	8.37493705	8.739495201	8.595723466	8.689898506	8.589703259	8.563809094	7.897699244	8.117222975	8.482343793	8.365601316	8.539776958	8.409160421	8.111654513	8.155360396	8.626245879	8.777522617	8.487926247	8.440819755	8.746861784	8.588496883	8.776169044	8.6709946	8.876455026	8.820634946	8.660034641	8.615662075	8.280891381	8.444786794	8.417705234	8.735413786	8.392431549	8.414040903
CCDC30	5.159167494	5.088600958	4.89908139	5.193619353	4.927823797	4.828016457	4.98867654	4.845949109	5.392204336	5.171519202	5.144559916	5.506797265	5.255802844	5.327963738	5.389116898	5.44485515	5.531550421	5.011860738	5.299385655	4.711601758	4.85979599	4.979435837	5.069532371	4.879409653	4.582090974	4.760203197	5.109888985	4.842563847	4.606920461	4.886878583	4.814523305	5.108488405	4.769621069	4.792636115	4.857501641	5.103632463	4.851341395	4.914735303	5.000075326	5.012688128	5.003687064	4.631192379	4.617305807	4.722919862	4.939434929	4.507638721	5.116188627	5.084908115	4.981471211
PPIH	6.952148819	7.13442256	6.681153786	7.439004235	7.128618991	6.822665641	7.258313276	7.363617055	6.78384413	7.289750296	7.041234186	7.122272074	6.907993706	7.513909718	6.760910154	7.256615283	7.101137983	6.847909632	7.060474788	7.3837876	7.276030666	6.977834442	7.160571451	6.584105773	6.722271702	6.809207803	7.397508957	6.503577561	7.428507392	7.222057409	6.791601607	7.480663505	7.186404603	7.323646485	7.369246547	7.350272479	7.267894666	7.070621993	7.207859015	7.789977335	7.382530758	7.039413085	6.964226806	7.178365174	7.088172935	7.269354862	7.088077801	7.243039279	6.903399852
YBX1	11.59167208	11.81662003	11.44012348	11.92753204	11.75392897	11.63121681	11.85121127	11.94514043	11.79319408	11.84932769	11.77482465	11.79319577	11.72397241	11.8712654	11.87206001	11.90373643	12.01618446	11.88582193	11.84000567	11.80599109	11.7709688	11.65633681	11.74826165	11.60385303	11.64359607	11.70965169	11.74734717	11.54406922	11.61118919	11.62526839	11.94640685	11.81010755	11.59865342	11.71134454	11.65037031	11.78185984	11.73562977	11.44124085	11.75597759	11.89949246	11.7694088	11.92902854	11.94524476	11.82047514	11.91147035	11.95204348	11.87176605	11.78330992	11.85032745
C1orf50	6.679165214	6.573257589	6.732417437	6.656300468	6.826516969	6.56913326	6.721086147	6.746422265	6.776505222	6.993126618	6.974283114	6.958350484	6.819887396	7.152961424	6.797427716	6.759265264	6.454132588	6.625679528	6.647334902	6.708744071	6.656719223	6.891876761	6.845348486	6.844556365	6.799314926	6.57459526	6.543081513	6.616422196	6.846886962	6.712492366	6.574439812	6.768550636	6.818611626	6.61497421	6.972702364	6.781967666	6.722495188	6.832889628	6.720848043	6.921976735	6.5743488	6.72243119	6.521922434	6.518999092	6.678492363	6.388019257	6.540343873	6.609191253	6.502648036
LOC100129924	5.469617226	5.239942115	5.662784836	5.178550276	5.547190262	5.329703012	5.492893728	5.58134944	5.838439256	5.242198945	5.578203712	5.615761629	5.388794064	5.065242068	5.60205997	5.382075804	5.321904567	5.475736399	5.368972106	5.641559757	5.675094739	5.6303489	5.385320543	5.567741432	5.641093459	5.69472154	5.267685966	5.69365253	5.192213337	5.435826399	5.536359874	5.312922137	5.322721886	5.172294428	5.094173552	5.249281449	5.168102516	5.224179099	5.444009126	5.017039796	5.238328928	5.664196932	5.695712991	5.44774601	5.590270199	5.528828341	5.530401812	5.168643047	5.290076799
ERMAP	6.775848758	6.800538651	7.065268369	6.851812985	7.105646077	6.779228607	6.824711252	6.973429016	7.392004217	7.032611961	7.210911339	7.668830138	7.066040069	7.474980685	7.072288829	7.376162758	7.389873659	6.719572336	6.946712219	6.856443102	6.955387314	6.961597535	6.830081201	6.602107897	6.63427675	6.78908315	6.865009395	6.664700956	6.630522546	6.459999362	6.525664295	6.923318417	6.780635579	6.82068003	6.767737618	7.121650972	6.703918988	6.929213522	6.879201814	6.85152517	6.71896948	6.874601601	6.735942795	6.71038007	6.77148282	6.797416732	7.203734677	6.720107289	7.057708696
ZNF691	6.121927103	6.518804768	6.166684728	6.345250516	6.107920866	6.28211037	6.219250959	5.974782781	6.008397503	6.519431936	5.837811057	6.204004645	6.268858921	6.270825556	6.157567442	6.305724871	6.188925031	6.312436242	6.331797024	6.202034719	6.160095768	6.00341171	6.275506609	6.527937253	6.421396368	6.046082189	6.287666872	5.976155123	6.109998627	6.402602776	6.078369911	6.094189986	6.272102354	6.036617677	6.22110045	6.031637773	6.405060939	6.085743123	6.176152905	6.303705649	6.336597268	5.905747261	6.369151611	6.344120871	6.326040593	6.426501511	6.219319506	6.503728704	6.279267813
RNU6-880P	4.761418231	4.496372167	4.825593918	4.279244854	4.485752304	4.240798901	4.384076897	4.261551354	4.479075404	4.098279516	4.341594966	4.367114893	4.205836792	4.328808031	4.088963206	4.125859117	4.217825942	4.712301545	4.482362751	4.21309873	4.486066682	4.596141632	4.499843333	4.367766396	4.30173871	4.746732751	4.113449679	4.577667733	4.218571661	4.620689115	4.440613342	4.487005845	4.150456347	4.339220299	4.335160657	4.328291159	4.368917504	4.375089691	4.505081493	4.030531259	4.344807214	4.322086035	4.456933019	4.625131242	4.474167253	4.176821126	4.106634022	3.93653164	4.520886837
FAM183A	6.387680928	6.088652875	6.397944844	5.796087449	6.32932595	5.69939199	5.810764598	6.251935112	6.471679431	6.243704106	6.468842642	6.129922061	6.184821783	6.204819617	6.661111116	6.390273674	6.358792163	6.384891757	6.325794445	6.187801643	6.392882856	6.34582969	6.202669393	6.15047866	5.986321124	6.027724308	5.743977971	6.411543184	5.406829497	5.730043844	6.295998686	5.768523782	5.841025935	5.973947104	5.569374237	5.658653216	5.562290178	5.793548243	5.956403012	5.438859732	5.90694407	5.857705607	5.918968572	6.125220004	6.068832881	5.513576172	5.599622322	5.748243839	6.189775706
WDR65	5.301437304	5.113372573	5.079597737	4.933254185	5.03879343	4.859361983	5.028470485	5.196855277	5.675819238	5.052230881	5.339941181	5.241975006	5.403314657	5.136075862	5.195395338	5.161745908	5.065563392	5.122161465	5.13044142	5.114044129	5.384904401	5.463513023	4.87745939	4.965829104	5.243550857	4.990880147	5.18546498	5.299241423	5.120564111	5.113687488	5.211392398	5.152061979	4.97745087	4.811190437	4.570383032	4.970457629	5.055157796	5.284425238	5.017137352	4.835048838	5.298114603	5.126714397	4.93299469	4.964904874	5.214194	4.707196073	4.998877721	5.1779461	4.938333082
RNA5SP46	4.880683519	4.24527807	4.583765808	4.193640106	4.635656796	4.519846658	4.290147126	4.306276595	4.352440731	4.662077345	4.675524981	4.390506964	4.17091024	4.348994321	5.379131765	4.51776633	4.458288951	4.9265253	4.497320485	4.516572427	4.452815339	4.442817987	4.617048036	4.447596327	4.391043206	4.644853289	4.316653042	5.117825224	3.98974252	4.448441134	5.6222887	3.946618171	4.313608397	4.108680938	3.94139244	4.04302912	4.221771922	4.065318174	4.382665844	4.081511232	4.023773301	4.181592996	4.182238695	4.224158192	4.767616904	4.059265894	4.616716307	4.28776648	4.268789262
TMEM125	7.772495204	8.206669657	8.42788608	8.203469736	8.441640679	7.595922494	8.041555219	8.3512315	8.600773959	8.266572248	8.359751973	8.36320383	8.402040229	8.23160822	8.074877246	8.224492814	8.383648664	8.0252773	8.369094619	8.084985784	8.542454743	8.329186734	8.162202912	7.12527945	7.396812493	8.134309901	8.224335744	7.819329721	8.018190329	7.110216133	7.438672326	8.328220749	7.909710829	7.93365356	7.651036358	8.592089144	7.806045097	8.222731237	8.171740454	8.635932182	8.146061775	8.434428181	8.186453117	7.81017288	7.673523778	8.224862826	8.45890707	7.899277164	8.11101226
TIE1	7.099715877	7.373622427	6.520782793	7.181162268	7.076333659	7.623652796	7.301290905	6.665057844	6.521939921	6.095103047	6.197084229	6.181705965	6.465721707	6.11025485	6.299278041	6.376324146	6.307208315	6.362585176	6.192893872	7.151179165	6.656026214	6.460846436	6.894660328	8.854046745	8.020542055	6.924674073	6.675943469	7.195913429	6.43593739	7.403028932	7.536255517	6.571818481	6.38505125	6.791301921	7.07252338	6.695342047	6.859033856	6.641848017	7.024856947	6.348162303	6.722679246	6.914854075	6.98972823	7.355693328	7.187912315	7.398438141	6.599500649	6.870926808	7.183394137
MPL	6.189908541	6.106136699	6.367913799	6.134720382	6.228991121	5.894538217	6.190594534	6.240469349	6.559763571	6.440865873	6.413024199	6.293651958	6.343917899	6.669069845	6.354349744	6.347743411	6.33095612	6.349586166	6.21863226	6.21499746	6.368273183	6.393880602	6.221761893	6.130885045	6.07379067	6.419222897	5.879630922	6.361976158	6.05945108	6.025568957	6.255382332	6.006237207	6.179926094	5.985326366	5.932580896	5.992329686	5.951895101	6.124107741	6.138651786	5.984388904	6.003687407	6.198732335	6.244519175	6.080890702	6.105670213	5.838307482	6.163707099	6.230175715	6.142234069
CDC20	7.665057844	8.488318003	7.059822867	8.633415339	8.519828306	8.017601925	8.702925344	8.454115389	7.346068925	7.962935797	8.252497252	8.208659759	7.718609903	7.928615328	6.866172536	8.041694574	7.574617894	8.143514473	7.506908858	8.589043261	8.698919332	8.388463406	8.517729692	7.545745755	8.071660718	8.436633904	8.783694686	7.91474552	9.247005247	8.535321421	8.75928396	8.192055724	8.801291949	8.112036004	8.447410936	9.106177283	8.707351443	8.603950121	8.543576455	8.726520343	8.530055384	9.214240551	8.781135656	8.601406396	8.843699124	8.772787346	8.206575468	8.26594577	8.410021299
SZT2	7.591321683	7.526612303	7.822632872	7.553287696	7.584045083	7.558348189	7.45587188	7.468105935	7.459268632	7.395853112	7.413590357	7.461467831	7.510776238	7.553270702	7.328132115	7.278157188	7.548044839	7.276564614	7.292191721	7.519826626	7.677290806	7.577893002	7.411677262	7.716751339	7.63929058	7.490003855	7.762215956	7.285676377	7.270520188	7.465617717	7.343803799	7.57552736	7.301655551	7.427951662	7.492599782	7.218600483	7.580785767	7.3595284	7.349696975	7.447201806	7.38123796	6.768940673	7.132674653	7.197235594	7.260669054	7.135256964	7.110339451	7.337389293	7.164654705
PTPRF	9.470979783	9.873284609	10.23814828	9.168189915	9.758597756	8.720941849	9.435819661	9.562136079	10.03321344	9.864718818	10.13897185	10.17629568	10.19788753	10.26897796	9.793809964	9.890722573	10.12351758	9.911707324	10.02192747	9.55676926	9.809783925	9.976297093	9.527597271	7.087869553	8.190607645	9.256711444	9.377238469	9.165036856	9.022864562	8.240231746	7.918634622	9.582793546	9.281714011	9.300242924	8.579201634	9.3267227	8.926273098	9.397809745	9.501498528	9.602895801	9.316488843	9.384905323	9.311329941	8.420476333	8.588992497	8.724350848	9.535499651	9.319893413	9.073717788
KDM4A	8.152870159	8.623508017	8.705311979	8.354011095	8.531985939	8.060403209	8.457410314	8.463551189	8.498818171	8.674775879	9.168030114	9.010394075	8.841287439	8.897570188	8.412288922	8.54285381	8.810863423	8.515866676	8.495794168	8.062460572	8.411926378	8.212041381	8.128289224	7.726215352	8.198493152	8.140711527	8.265618051	7.589938883	8.037962621	7.939016251	7.607216176	8.313733627	8.001756078	8.078446792	8.196135325	8.352621765	8.322399938	8.217448944	8.09336872	8.554328761	8.146504818	8.195050442	8.161960824	7.898760145	8.033665973	7.916202211	8.351650864	8.154785822	8.053705851
ST3GAL3	6.683304243	6.598139644	6.744344525	6.615661738	6.480225034	7.138462587	6.541891493	6.489344648	6.453002927	6.693248296	6.252260611	6.527677562	6.515951832	6.561694538	6.565187515	6.472078475	6.530829225	6.426651864	6.278184701	6.476412606	6.693344978	6.575415987	6.543905497	7.047399703	6.896703149	6.458769177	7.02551624	6.453837793	6.409087244	6.836644749	6.492423752	6.804420274	6.543735145	6.57167419	6.73971933	6.719155973	6.708066244	6.406823659	6.606747565	6.550885084	6.288427492	6.391986392	6.632513586	6.585438929	6.552333136	6.651198223	6.5110408	6.95335235	6.607082045
RNU6-1058P	3.461471079	3.358000399	3.743286193	3.466090904	3.270377176	3.575746617	3.111235187	3.262820759	3.437090904	3.681441643	3.553928521	3.387579703	3.962156523	3.554319392	3.584043706	3.120416508	3.244491303	3.231147336	3.425936815	3.667383372	3.4324425	3.6587188	3.197801908	3.065248808	3.44657436	3.323009667	3.199976762	3.233560875	3.125153933	3.363051264	3.353080581	3.358377419	3.407749977	3.804339226	3.315219507	3.428557868	3.196231249	3.216975967	3.188886859	3.375724746	3.176701079	3.219205604	3.047827017	3.276132643	3.09951476	3.486919331	3.225915823	3.204399203	3.314360168
ARTN	7.162286519	7.089064749	7.462843719	6.753417844	7.126378679	7.128246582	6.716893545	6.983170544	7.125490724	6.920105753	7.001419534	6.882917356	7.062372127	6.955925397	6.815817642	6.696418403	6.508146576	6.867645998	6.838958924	7.140023869	7.273351699	7.265720909	7.19557977	7.039872549	7.080629209	7.16667431	6.974011546	7.238495124	6.839323177	6.756944324	7.150456812	6.772100386	6.821669966	7.003262946	6.606469713	6.567002352	6.987466308	6.865693914	7.007610589	6.910900149	6.79773454	7.262582795	6.864756689	6.690516615	6.833612522	6.75671522	6.980473887	6.677793503	6.899250239
IPO13	7.608384219	8.066993608	8.014154505	7.937631182	7.804302295	7.620757007	7.788225558	7.783800177	7.59878516	7.824981458	7.762789357	8.171996783	7.730580526	7.806421491	7.689125258	7.54062967	7.805714061	7.700780574	7.651845064	7.824832138	7.867344732	7.860644101	7.852640848	7.671536532	7.897323954	7.990213487	7.849777032	7.46526883	7.695097318	7.647379043	7.711147476	8.003826351	7.84032932	7.957992948	7.642818307	7.879036587	7.845749694	7.884266025	7.895386772	8.091938932	7.767709133	8.248002967	8.036333109	7.903216132	7.88492508	8.188647095	7.838094406	7.82736868	7.764736162
DPH2	7.322608435	7.651896838	7.237677518	7.560394063	7.416669852	7.334838746	7.354352569	7.709017112	7.170711474	7.456002904	7.412691168	7.438067563	7.209366795	7.472643744	7.58292341	7.425349229	7.341884706	7.529577107	7.283124253	7.566201215	7.368500467	7.211889037	7.26505499	7.221622962	7.262800834	7.442073943	7.364490573	6.838533798	7.78896829	7.545421257	7.571038422	7.612335682	7.415811515	7.789805148	7.582109356	7.87654177	7.560005769	7.640441116	7.523512903	8.005029455	7.56307207	8.127491398	8.254300454	7.819319975	7.367158095	8.284579007	7.610093838	7.673358575	7.44652653
ATP6V0B	8.158171272	8.59403364	8.71263898	8.383215293	8.435124279	9.052610005	8.29554349	8.533420518	8.436491197	8.357215853	8.222100611	8.38697431	8.328968917	8.568416696	8.229313329	8.257156751	8.17849724	8.075143701	8.347111464	8.34878366	8.625497384	8.669112352	8.609023252	8.14113142	8.668558148	8.606799176	8.606631574	8.262242983	8.631698408	8.47803846	8.23708929	8.809372979	8.776527008	8.782632849	8.748447982	8.827037362	8.621343629	8.785918661	8.63015201	9.167614151	8.638446741	8.450408077	8.531767186	8.838680361	8.45902881	9.070167797	8.270176964	8.012189056	8.197703989
B4GALT2	9.12795466	8.914335218	8.810730674	8.99858122	8.974898812	8.912686174	8.933075939	9.112663962	8.814007084	8.911645981	8.79201536	8.717359829	8.773761496	8.746731419	8.932196546	8.864991643	8.495007278	8.805224401	8.742045812	9.027358163	9.203185925	9.035516823	9.008506758	9.011968707	9.216310253	9.035237744	8.830364137	8.840685448	8.839791215	8.693227023	9.246202601	9.097504138	8.996251761	9.019802113	8.839400841	9.110165145	8.937641867	8.820664645	9.121721946	9.114594174	8.774678193	9.089637329	9.190284212	9.184753392	8.862589309	9.215131104	9.018276259	8.809780393	8.962469078
CCDC24	7.357773065	7.010955044	7.45117287	7.041424375	7.315266365	6.805199894	7.106390733	7.470588503	7.545880881	7.333524588	7.205759995	7.150999656	7.283999005	7.318314552	7.338657369	7.490810979	6.872981984	7.15329658	7.295538305	7.201695594	7.35634665	7.449375001	7.235486787	6.96540137	6.854970984	7.314199166	7.104324405	7.044587728	6.99603819	6.741125321	7.325715268	7.168793294	7.235557343	7.041832745	6.967748513	7.114051121	6.906431077	7.09783041	7.300148504	7.279483912	7.086642595	7.240465127	7.206728224	6.615882836	6.971905815	7.112228382	7.201565485	7.079140498	7.103316466
KLF17	5.578973806	5.43005893	5.967201452	5.23032658	5.72605961	5.312832143	5.512389164	5.542648978	5.707433282	5.525328676	5.917454122	5.474823035	5.972389126	5.617286635	5.609523251	5.318980743	5.513762649	5.47624547	5.462992078	5.557305346	5.778042328	5.841453111	5.427891705	5.582544348	5.536213535	5.803214524	5.351236623	5.780827182	5.604540787	5.323714232	5.65282944	5.415343338	5.35355621	5.253809262	5.224162167	5.513203748	5.291505734	5.311873707	5.338455259	5.443355752	5.288718252	5.591751397	5.494987387	5.640061532	5.445736667	5.579978904	5.385553582	5.250976095	5.506931853
DMAP1	7.879785893	7.975030407	8.0965289	7.8721255	8.053208671	7.711293807	7.925902815	8.082624656	8.237081265	8.086119699	8.257290144	8.235446322	8.254765822	8.325189599	8.069519259	8.221440945	7.997105296	8.003249905	8.31226062	7.944938547	8.192741299	8.136244875	7.987563455	7.941777213	7.849455881	7.817114529	8.115403448	7.666557436	7.832982025	7.846806927	7.712471165	8.01964468	7.833340357	7.793847462	7.831555536	8.01414599	7.751227455	7.806217619	7.886498513	8.039806968	7.961890521	7.949701345	7.889159129	7.610377638	7.868634566	7.756577904	7.874678703	7.987920069	7.856560027
RNU6-369P	3.963206371	4.07812637	4.320937135	3.806678921	3.920598462	3.858185367	3.883421064	3.980528014	4.048611094	4.03977769	4.264142036	3.957716171	4.056485244	4.113166196	4.005093037	4.016904159	3.898482377	3.918391501	3.922717772	3.846071098	3.992813636	4.078178829	3.998599984	3.969630332	3.873904686	3.902870788	3.930875819	3.974528987	3.882038663	3.886495164	3.954495152	3.916807214	3.99091303	4.123330809	3.940940378	3.822849994	3.937660633	3.85652004	3.85769194	3.788366468	4.054026441	3.999340124	3.95185287	4.363245813	3.772936515	3.922018852	3.86647631	3.757980178	4.125285442
RNF220	7.536394145	7.86269297	7.505623683	7.717824185	7.919962507	7.527615883	7.867454745	7.769614915	8.022379667	8.001450804	7.665126717	7.906364737	7.683153438	8.056315885	7.854935041	7.923870496	8.109688962	7.988200649	8.151851466	7.690941004	7.733484907	7.61383824	7.621474205	7.747041018	7.846823756	7.69318639	7.741130363	7.767339374	7.643596844	7.594844867	7.691815708	7.874735635	7.740516172	7.623884503	7.602629439	7.670184888	7.685967075	7.639949182	7.627743376	7.603789091	7.608073849	7.938513641	7.929068829	7.766301221	8.102704926	7.7910308	7.907075775	7.88815879	8.015886815
C1orf228	6.515618036	5.91729158	6.172257493	5.977409904	6.091032585	6.29541555	5.925142401	6.121121164	6.199498171	6.09146541	6.293774302	6.233679647	5.861819282	6.056946082	5.893926855	6.146168546	6.059423353	5.933671117	5.960316191	6.044426139	6.211504543	6.347558519	5.971494702	6.423635938	6.066073419	6.055294353	6.353313367	6.37573535	5.867212838	6.176287456	6.161940225	6.31967281	6.088327918	5.944008163	6.203381163	5.951683487	6.17164701	5.816252639	6.059909487	5.646179853	6.042584186	5.98816753	6.032898777	5.848506802	5.980328927	6.09769991	5.821732143	6.028041109	6.199714724
KIF2C	5.913259687	6.609921322	6.155905566	6.891882044	6.703197587	6.504247516	6.951800412	6.952690155	6.193973763	6.632345728	6.691233945	6.904288607	6.241936177	6.627819952	5.922206274	6.673090242	6.010422419	6.374137646	6.126626024	6.949892862	6.812155757	6.636863987	6.821102077	6.538674071	6.29227936	6.510697657	7.064155118	6.21315585	7.334668286	7.006831119	6.649404317	6.798168891	7.027436293	6.649133794	6.814870413	7.023179724	6.976569105	6.887693172	6.959289181	7.309247767	6.894223269	7.186661362	7.1557691	6.618850125	7.030813102	7.410800295	6.553046829	6.798184024	6.622231271
RPS8	10.37885272	10.65837178	9.966892121	10.66944609	10.52045491	10.4144926	10.31738432	10.46621378	10.43331533	10.70758789	10.41276481	10.57242314	11.00073641	10.97811647	10.45950016	10.65625322	10.82292865	10.66805742	10.62071238	10.46462365	10.361989	10.2739296	10.48180066	10.5547989	10.49887744	10.37889504	10.45258475	10.00062227	10.80741251	10.98855017	10.57862549	10.65387917	10.50090386	10.74541685	10.83609429	10.75657037	10.67522905	10.52228926	10.66078904	10.69449265	10.53654995	10.47484803	10.82130337	10.91928362	10.43379554	10.87520067	10.55245182	10.70596928	10.40194964
SNORD55	7.961428321	7.309233609	7.752660048	7.452752008	7.793917793	7.66178799	7.34640552	7.459749533	7.470136903	7.431170596	7.423997987	7.012809843	7.273266176	7.923266544	7.692639231	7.47492958	7.313964824	7.340588363	7.536446556	7.661574796	7.766596035	7.818961165	7.783226974	7.985334445	7.117274348	7.244971454	7.609176596	7.275027987	7.285426772	7.752303973	7.451063549	8.029081947	7.658591334	7.433910247	7.83034692	7.619696994	7.648336844	7.33101245	7.394585548	7.603606651	7.857966098	7.54710952	7.651614959	8.227262211	6.965043022	7.594681678	7.121508223	7.82091974	7.209174894
SNORD46	7.738608125	8.161519889	8.622363219	8.251710657	8.274371612	8.124448246	8.078598752	8.347437002	7.937714326	7.930012595	7.889061253	7.57586281	8.175073144	8.831598541	8.133704464	8.225547847	7.434818323	7.720203962	8.303703559	8.26942107	8.393977459	8.582063402	8.779253359	8.619002316	7.904401994	7.60061507	8.337679198	7.14798401	8.31556379	8.798545467	7.759320944	8.760210711	8.580825667	8.661765487	8.658676966	8.775706822	8.670399732	8.741622515	8.629260779	8.391517236	8.779144228	8.580358985	9.108165173	9.663550504	7.040770808	8.784895593	8.287352788	8.688955752	8.442954123
SNORD38A	5.725309044	5.429914039	6.492175195	5.479353738	5.713774556	5.218822316	4.930114592	5.52639333	4.941738087	4.606446896	5.107316543	4.882477937	5.016807948	5.45502464	5.132261079	5.295920659	5.284111295	5.247382425	4.885372879	5.155224959	5.350202729	5.347051702	5.268341533	5.642126962	5.091045986	4.929846407	5.505119907	4.693214897	5.265280813	5.455095022	4.978562529	5.595857862	5.370780247	5.264597225	5.482735714	5.515882553	5.525379579	5.648490235	5.298690217	5.646738215	5.608186903	5.635206524	5.745711453	6.375474204	4.631091996	5.460469645	5.192141683	5.490993202	5.069500412
SNORD38B	4.923758991	4.68378622	4.510089625	5.626377016	5.071092418	5.573356068	4.797339347	4.724928673	4.72865285	5.119517908	4.627622493	4.63496799	4.728088871	5.588353679	5.149148748	5.006683392	5.320997437	4.86094317	5.121253358	5.105869355	5.059777657	4.974699122	5.188578584	5.076340184	4.820038399	4.271341484	5.39500767	4.298778301	5.471607497	5.479497942	4.664200514	5.763283701	5.312598271	5.816212691	5.843235036	5.948755317	5.551175726	5.808164782	5.101426083	6.208049453	5.437945565	4.958733682	5.707276446	5.679541629	4.799257112	5.299744775	4.038143528	4.828967005	4.585127824
PLK3	7.518953004	7.698744402	7.170619338	7.877671412	7.617304798	8.528655008	7.277760592	7.194090727	7.643274909	6.750956258	6.799857176	6.722111155	6.643706378	6.867084327	6.720990576	6.635008192	6.637909476	6.987190443	6.875484084	7.868078556	7.335892427	7.16959491	7.362295817	8.797684183	8.157385179	8.548756659	7.956508921	8.169960926	8.267635251	8.898099723	8.3772676	8.469130535	7.989688045	8.466384201	8.61051856	8.224675477	8.145071389	8.630526989	7.812855533	7.848444527	7.476930953	7.304144069	7.166890944	7.628443093	7.99771805	8.021084008	7.386097985	7.680979908	7.573108934
RNA5SP47	3.818526593	4.177634717	4.119425136	3.83203296	4.070868605	3.994153745	3.797988777	4.211673709	4.130222385	3.910339606	4.343856378	4.281775834	4.177186987	4.145205605	3.751437511	3.84385417	4.113177963	4.01394127	3.86138276	4.034977412	3.989513519	4.052459097	3.987185064	3.94658453	4.238245532	4.255026696	3.792627676	4.13980722	4.049026578	3.954107454	4.235337192	3.841893881	3.792721099	3.81866945	3.915891776	4.268565843	4.048846533	4.048911538	4.062429938	4.177825538	3.747255782	4.062657699	3.91076925	4.064012816	4.061218891	4.148959835	4.133365195	3.719029662	3.770627703
UROD	7.831127449	7.975790692	7.924487605	8.042651644	8.03731687	7.930242033	7.82707614	7.840277161	7.807834035	7.768512374	8.044718786	7.965680992	8.101438427	8.221617505	7.766935159	7.768359818	7.947308845	7.955249303	7.907819828	7.795117955	7.862992845	7.797566839	8.068441432	8.182759107	8.199230953	7.859636866	8.157540304	7.821858435	8.113483382	8.148831862	7.852215258	8.018586822	7.923723634	8.054108773	8.157109429	8.272072873	8.077341223	8.372522229	7.998506676	8.060666085	8.070359943	8.138401338	8.097282616	8.142931111	7.74590447	8.253358447	7.960165125	7.833343929	7.846532075
HPDL	5.932588645	6.053468055	6.031078731	6.124517979	6.071821249	5.537767959	5.713699577	6.251527485	6.650635888	6.991864165	5.938125393	6.136391337	6.09330327	6.373196391	6.396018586	6.571098851	5.658480309	6.216952588	6.040669989	5.94998002	6.42746324	6.040773818	5.896230486	5.886720465	6.069965631	6.342575912	5.908813593	5.965340595	5.958819069	5.854887877	6.345007489	5.848575665	6.077379855	5.920979555	6.166246307	6.139059159	5.924205865	6.626323203	5.948076478	6.180831704	6.259108351	6.541543204	6.401740322	6.10901123	5.903060254	6.0306338	5.689763636	5.995454396	6.168762542
TOE1	7.612548854	8.09544274	7.994745402	7.790968777	7.721684365	7.519559233	7.711711604	7.826683667	8.293049484	8.308059421	8.111393921	8.592191707	8.339284192	8.397782462	8.029549936	8.259887765	8.329044082	7.93427982	8.236621104	7.703823963	7.693319026	7.519891998	7.680737987	7.404089743	7.670728636	7.76650697	7.876736225	7.496487739	7.875641938	7.777902312	7.723331703	7.977788684	8.009953819	7.81142438	7.894359101	7.720014159	7.744797301	8.067073396	7.752977358	8.173886319	7.829866035	8.066162623	7.753065731	7.848242878	7.949806055	8.243787188	7.614471042	7.855742394	7.705687645
MMACHC	6.976262825	7.142954943	6.712874456	7.284882544	7.317138347	6.900045525	7.265675847	7.442864548	7.337995033	7.362153057	7.198190671	7.507238504	7.28994992	7.352682778	7.226373383	7.306942667	7.406781758	7.45938734	7.045490889	7.11368717	7.2172735	7.200116296	6.889873311	6.45465875	7.028870569	7.126968142	6.816597183	6.394366524	7.355436326	7.016828346	6.899692876	7.132052364	6.939643416	6.963472131	7.083376579	7.286990711	6.951871719	7.075572506	6.942004429	7.463787392	6.851564724	7.257204095	7.278468459	6.589393987	7.270733895	7.167126999	7.173876714	7.104740626	7.027092523
AKR1A1	9.055430235	9.58389765	9.078007762	9.524509792	9.615501561	9.313517754	9.528446003	9.525677675	9.092874865	9.063014831	9.129071512	8.992672159	9.373447063	9.033608174	8.753986796	9.250516154	9.081781503	8.98003382	9.084168995	9.618708895	9.498843486	9.349787803	9.688563218	9.171490799	9.414141449	9.355743594	9.601825298	9.168944291	9.653500917	9.352756584	9.021538502	9.506254789	9.515081275	9.708433089	9.585368437	9.759671533	9.576911123	9.718314629	9.72599421	9.96586362	9.473427067	9.691297638	9.477083802	9.715169591	9.386764256	9.933861983	9.556521257	9.285655355	9.399245062
NASP	7.172480463	7.319052019	6.87958138	7.725085474	7.277697462	7.41764897	7.824777473	7.748094245	6.774639087	7.364496718	7.415106549	7.423677096	7.190848289	7.639006999	7.210005538	7.398464889	7.469688266	7.317805772	7.356124027	7.559243222	7.597863879	7.418120003	7.157531515	7.569368558	7.217387704	7.141862041	7.768724571	7.142817713	7.606452318	7.649404756	7.458838375	7.827638291	7.558237584	7.431720753	7.897859393	7.833308988	7.482668883	7.459512042	7.727845377	7.977090173	7.464973561	7.451331113	7.558430173	7.053434744	7.254161161	7.468600677	7.57628458	7.715714766	7.247780651
TMEM69	7.665164568	8.231669738	7.494724625	7.918645903	7.647236735	7.782865271	8.017534475	7.856655859	7.883591942	8.113987873	8.013253829	8.138908594	8.151256134	8.102307021	8.150057294	8.147310215	8.440342134	8.297950659	7.898442889	7.516274608	7.503014214	7.534421749	7.785742298	7.422737602	7.708894645	7.787615256	7.768803708	7.334911561	7.860880009	7.96751784	7.840531886	7.789120473	7.897839733	7.842482036	8.013046937	7.938246564	7.873788594	8.117207278	7.756736392	7.868329927	7.726198926	8.008698405	8.006845669	7.71113571	8.029969261	7.836456951	8.008906947	7.762049348	7.955266422
MAST2	9.159850554	9.664256839	9.989933125	8.823301537	9.086965827	8.805682085	9.313630399	9.006951618	9.702325954	9.722948308	10.39174587	10.11379938	10.13420131	9.966489346	9.719029766	9.849915873	10.08048251	9.889300545	9.904171075	9.280594649	9.679239431	9.496354367	9.10460995	8.298620585	8.635645505	8.883034767	9.003048609	8.978247768	8.52113553	8.120029631	8.531881741	9.034188072	9.084781306	8.833383984	8.399576518	8.724457855	8.698649247	8.925361475	8.937430038	8.997910791	8.884955906	8.956059	8.689529476	8.32599134	8.937196621	8.613308931	9.158769303	8.85164116	9.023469267
TSPAN1	12.4453069	12.40675166	12.79989807	12.34160718	12.50750009	12.1515728	12.57178527	12.27883353	12.64479411	12.43572672	12.53244665	12.62527341	12.41168101	12.48128591	12.40825121	12.72292611	12.23333925	12.24125831	12.55562336	12.70905699	12.81811374	12.73263501	12.75936585	8.687988895	11.56610492	12.29622448	12.53009647	12.66759528	12.29905328	11.91107091	11.51203115	12.74548733	12.78753286	12.57323204	12.04261574	12.48429803	12.43459298	12.59747963	12.65298137	12.60447303	12.74398054	12.25041553	11.93399972	11.84738467	12.05877723	12.02756791	12.34669619	12.05081085	12.33963053
LURAP1	6.854439645	6.866566675	7.064304314	6.42531132	6.729459559	6.607236498	6.586384898	6.874193607	6.998457954	6.681280133	6.632901039	6.589334891	6.71509678	6.544261589	6.609221581	6.602777688	6.186122251	6.599702788	6.566206558	6.785297403	6.927004063	6.957055799	6.712730804	6.815910651	6.693598511	6.747205475	6.480822613	6.893113927	6.46466066	6.444137186	6.956661522	6.509471309	6.596327407	6.552300532	6.029814619	6.547416928	6.496919832	6.60596809	6.702860049	6.238232701	6.622590665	6.717787586	6.347203131	6.818543951	6.55355313	6.43375441	6.600423834	6.470515149	6.651779386
RAD54L	5.995911085	6.181095828	6.192002429	6.308043307	6.39770975	5.991037721	6.476395918	6.638443427	5.940899168	5.864856134	6.40705831	6.102060439	6.238337822	6.142303726	5.809747035	6.220625127	5.720038173	5.966195708	5.987343216	6.537264027	6.534808918	6.450493032	6.303490499	6.299341073	6.296063402	6.146006132	6.666770329	6.029609245	6.412151153	6.39239329	6.121380638	6.251294153	6.384632395	6.083034844	6.228969404	6.560696555	6.560306126	6.303267095	6.53784733	6.860054967	6.308339863	6.476552655	6.380482468	6.122454561	6.341814007	6.760455098	6.1269368	6.179552878	6.193835137
UQCRH	6.412889601	7.200487373	7.576240171	7.214287842	7.276181214	6.696145621	7.040564982	7.263062697	6.972316811	7.214781707	7.539257278	7.358009389	7.265262211	7.697368917	6.945370783	7.111926357	7.358527261	7.239002486	7.015455889	7.008641136	7.019222682	7.252672361	7.178749029	6.410658502	6.557629869	6.993608402	6.886101221	6.552992086	7.5306853	6.853994319	6.707558928	7.31620335	7.343675731	7.48035781	6.942874287	7.583149812	7.327260011	7.78368	7.472923816	7.617808772	7.221162123	7.132366366	7.137822782	7.040234027	6.812680278	7.108895293	6.621182628	6.664850773	6.670671915
NSUN4	7.065378496	7.733919492	7.396631041	8.048865154	7.817026967	7.7265456	7.661209106	7.750627361	7.692086116	7.979219152	7.713442106	7.984798445	7.870873675	7.877511346	7.790432522	7.771554754	8.101604654	7.875061711	7.938369519	7.612838695	7.345985576	7.508903974	7.693968841	7.699578595	7.811741568	7.704997935	7.711552923	7.190622865	8.177534355	8.156611927	7.623789972	7.74859672	7.653573841	7.984256334	7.968443914	8.050197073	8.004813495	8.094668412	7.63899728	8.233784807	7.868701156	7.695629954	8.159648873	7.845059474	7.995650976	8.310913524	8.185413861	8.070419728	8.093010156
FAAH	7.087931367	7.633892991	8.303512935	7.432193206	7.957875107	7.113950209	7.424195128	7.849935434	7.82855287	8.136216238	8.077375617	8.216766873	7.922138478	8.350577881	7.72015928	7.841461077	7.893329864	7.552524051	7.88933397	7.431185648	7.802094664	8.09075629	7.583153371	6.464984775	6.79283586	7.168983299	7.319962715	6.797250972	7.404601343	6.647034009	6.930613821	7.611262932	7.103590206	7.333375267	6.876867157	7.859044571	7.166789525	7.256403649	7.329153468	8.178512437	7.498360226	7.43987957	7.406689649	7.03251595	6.793500715	7.468545866	7.458736516	7.032078863	7.125965503
DMBX1	6.619689495	6.582156801	6.939450444	6.466810223	6.798565045	6.589639947	6.663980729	6.902652503	6.983580084	6.813712017	7.026516689	6.823274614	6.862416304	6.64759193	6.793153488	6.609735374	6.679801787	6.914214395	6.606831023	6.633376756	6.893939905	6.790425064	6.768578096	6.62860195	6.806582267	6.883464974	6.627369899	6.879044442	6.542442344	6.562070031	6.775343629	6.550294229	6.478822686	6.708119197	6.398933878	6.656525572	6.56276146	6.636807578	6.659720599	6.511271286	6.486974553	6.741766713	6.690017373	6.51917875	6.57536024	6.538313992	6.731568361	6.405836126	6.67734017
TEX38	5.092605698	4.955631818	5.371188117	4.896798476	5.102864762	4.982676298	5.083381287	5.185557533	5.243869684	4.966165513	4.939937936	4.847584911	5.167296701	5.217152926	5.045275069	4.973113659	4.658945379	5.179314899	5.097917189	5.246901335	5.274245905	5.258518304	4.997449394	5.061326526	5.181554023	5.186165182	5.110920214	5.377563502	4.605521002	5.05973228	5.305518789	4.794120435	5.09945023	5.074257122	4.733868097	4.89539158	5.148576969	4.872278272	4.996224948	5.082084217	4.982658805	5.123070106	5.021686241	4.726118353	5.041827399	5.009656084	4.643944022	5.053545612	5.000478376
CYP4B1	5.56965608	5.334244775	5.868767743	5.222779723	5.572265378	5.306932935	5.523981712	5.544296026	5.686891272	5.638281008	5.806278499	5.707158888	6.001979022	5.51208433	5.637454047	5.57826891	5.261562831	5.645771108	5.60773136	5.519318428	5.684219551	5.707074083	5.467298817	5.478363904	5.642831415	5.712148072	5.37481291	5.821988606	5.30331058	5.296863009	5.578557428	5.27410255	5.236931105	5.304435579	5.107968103	5.350815656	5.254680054	5.420456158	5.499437784	5.159104961	5.279965733	5.515490873	5.569225877	5.289086512	5.673319213	5.202162843	5.376249151	5.401740322	5.516669682
CYP4X1	6.530553267	6.230585901	5.592042822	7.505006964	6.158982815	5.82889536	6.455448134	6.538582669	5.626819916	5.781051588	5.565828307	5.490183486	5.905143846	5.722098331	5.376885815	5.256186081	5.455589731	5.893111427	5.445139027	6.766937685	6.330687835	6.405115618	7.480888543	5.917072461	6.09849992	7.506103427	6.564293954	6.420895187	7.316403077	6.196657952	6.145936187	7.29834454	6.816440645	7.676953391	6.73914431	7.747648956	6.686525212	7.840558873	7.74513502	7.098808141	6.811856001	7.394628721	7.01890292	7.272018039	7.405767064	8.532189794	7.848032602	6.953898383	6.72282212
CYP4Z1	4.650225883	4.877872733	5.044111415	5.342248461	5.152649861	4.939717567	5.350701831	5.236062819	5.649587525	4.958600769	5.073345807	5.099933976	5.416609295	5.085531459	5.071617515	4.993437891	5.175625536	5.532800354	5.015453167	5.307636502	5.339272773	5.445266861	5.052925865	5.008495987	5.500119027	5.589948709	5.122513331	5.216978187	5.093431105	4.682168107	5.518771398	4.774445253	4.849801271	4.838301999	4.95634425	5.066380926	4.852792651	5.536177007	5.806832688	5.074125126	5.086257083	5.498679902	4.959121731	4.894859663	5.321271109	4.808798853	5.315553979	4.953665041	5.403998892
CYP4A22	5.025862751	5.131326492	5.711316286	4.977369374	5.273883936	4.97460408	5.302819903	5.427399298	5.526291713	4.837407442	5.511864588	4.88678204	5.227730947	4.933911496	5.077870405	5.11581601	4.947034827	5.78895973	4.970740661	5.092307925	5.416903679	5.227185959	5.023758752	5.155362249	5.590798549	5.327796026	4.976115606	5.556014476	4.858498606	5.136866922	5.51236927	5.162519641	4.939257176	4.681104875	4.928913011	5.090135039	5.26191643	4.958998851	5.279096185	5.245977252	5.240919261	5.368863034	5.264933907	5.053578589	5.03840195	5.529039436	4.744769283	5.211666729	5.012820923
CMPK1	10.79987693	10.65098072	10.79344793	11.00690301	10.82543583	10.35148292	10.75836281	10.98258448	10.85323816	10.77016975	10.76096364	10.75189756	10.62588037	10.81632052	10.85274094	11.06617527	10.95515208	10.61614059	10.80215039	10.81431422	10.94326376	11.11185888	10.8699718	9.416961132	9.925568474	10.65716567	10.88500172	10.8943765	10.67686884	10.26924698	10.49913288	11.1917168	11.14636917	10.74811309	10.59533831	11.16186213	10.87056424	11.21750767	10.86259584	11.10713149	10.79791854	10.77874391	10.70892505	10.37884584	10.43402393	10.54498813	10.96759383	10.65099145	10.80254565
FOXE3	8.208065831	7.560390681	8.174064222	7.440858905	7.854908416	7.729922837	7.810480341	7.933407104	8.026460629	7.585187895	7.975820686	7.79858828	7.894912475	7.907424056	7.762167487	7.744109613	7.432210541	7.613860941	7.721146345	7.800348562	8.076252913	8.101545026	7.870312883	8.150451234	7.937464073	7.818438142	7.731997725	8.118434033	7.614198045	7.65288632	7.871989531	7.816765714	7.578697578	7.632139678	7.63571646	7.662705748	7.647943965	7.565678535	7.876097406	7.354916402	7.591346111	7.822315249	7.775441193	7.767660645	7.588423681	7.501592432	7.536678236	7.614769819	7.662616769
FOXD2	7.603357627	7.447916103	7.613361994	7.174157509	7.524494608	7.027246107	7.348432086	7.512240734	7.820005861	7.346286882	7.732169807	7.490792988	7.6282159	7.772888303	7.546537015	7.406101568	7.366849915	7.741516362	7.623411451	7.42807617	7.757419412	7.803482873	7.49463247	7.193111269	7.120126321	6.966430024	7.270663614	7.426770087	7.13688491	6.98845361	7.253802916	7.231399624	7.163360531	7.14152718	6.729344002	7.384433595	6.991889935	6.725852274	7.392860065	7.312489977	7.182942737	7.66426997	7.444454444	7.247319834	7.253608613	7.390898671	7.282806634	7.119659905	7.275474782
SLC5A9	6.720918372	5.424647628	6.299774675	5.553629997	5.957804805	5.694830342	6.349610461	5.900762722	7.256621185	5.899105275	6.14637958	6.616113662	6.694415066	5.922086018	5.974169398	5.779047916	6.02230956	5.987390407	6.567844581	6.09775809	5.906220396	6.034178834	6.441231225	5.667966063	6.008834644	6.205950711	5.954772637	6.28646216	5.461374527	5.693202665	6.211853696	5.741245906	6.215777667	6.475220468	5.691023247	5.95686204	5.856264513	7.000651495	5.851893506	5.553092544	5.920515871	5.911198766	5.702158626	5.708205729	5.980713478	5.692500254	6.08236234	5.298546615	5.75454584
RNU6-723P	3.032158924	2.881484529	2.946999947	2.809190921	2.771434258	2.763773318	2.715497035	2.736556974	2.834207632	2.797136859	2.877670288	3.006370426	2.854968416	2.988024556	3.001038917	2.880031962	2.971181465	2.969788489	2.902431332	2.797490649	2.675910421	2.856505602	2.751123029	2.697982243	2.767064217	2.893565857	2.741516362	2.730115489	2.714502846	2.790159745	2.891909848	2.911704947	2.777624146	2.958305963	2.875703238	2.839726737	2.820794925	2.894377698	2.889227192	3.024837169	2.923241332	2.908544167	2.852955673	2.880608045	2.870208357	2.867130528	3.094831878	2.994899879	2.872415905
STRADB	9.197597365	9.921154489	10.10340836	9.68519546	10.04435059	9.449803053	9.716498702	10.2898416	10.51193141	10.50508367	10.38394669	10.93187583	10.532452	10.32058959	10.36675455	10.81027626	10.61729516	10.33966328	10.64870307	9.60699623	9.67438658	9.544793381	9.372139186	7.607343296	8.622523307	9.462212804	9.349467115	9.447059005	10.13508956	9.340953531	8.861423275	9.579100215	9.663707714	9.295280451	9.247016551	9.48011629	9.08383118	10.3282639	9.145404029	10.0404884	9.43385754	10.1212883	9.506333855	9.068168814	10.09250182	9.684235927	9.967558209	9.529016076	9.610032654
RNU4-61P	4.789971964	4.852029666	5.101780959	4.571343667	4.872497444	4.63487529	4.410156295	4.80873268	4.603544513	4.618082431	4.959531963	4.9407827	4.629922752	4.982899078	4.594873335	4.63565104	4.314800617	4.825332368	4.709811846	4.600502668	4.533723966	4.879018259	4.657349091	4.457634375	4.426792093	4.780831586	4.632652252	4.704467692	4.928556597	4.512769031	4.711559854	4.81774507	4.681291823	4.643571193	4.590832122	4.879533332	4.929523272	4.986450813	4.827489148	4.732455634	4.834496897	4.91949895	5.023759259	5.102169395	4.472895068	4.938128355	4.922068773	4.471022591	4.544369142
ELAVL4	5.281831713	4.729929059	5.218587328	4.874932959	4.850642782	4.477052789	4.905517475	4.810791069	5.343557004	5.013421333	4.933951555	4.990347415	5.108382636	4.819790357	5.118942815	4.790057105	5.402011725	4.915978734	4.817859906	4.745244498	4.719518652	4.665750107	4.832143283	4.845535513	4.990670107	4.885243647	4.626581105	5.106460386	4.794177166	4.981558659	4.70679098	4.614725344	4.935050097	4.558992141	4.736644398	5.125233092	4.898934658	4.910286898	4.567559135	4.528072269	4.820430248	5.023760274	5.037994114	5.009088799	5.03797284	5.062219602	5.107904747	5.178778961	5.144840253
RNU6-1026P	3.401783932	2.996116311	3.332348704	2.878720669	3.038408146	3.003146943	2.994436051	2.900566413	3.264227816	3.228318451	3.095895325	3.153330137	3.12104431	3.152799618	3.23494063	3.040844203	3.132582252	3.145639117	3.003285424	3.035705419	2.996743017	3.110715874	2.989029326	3.042281919	3.115699666	3.157996793	3.052295402	3.129944694	3.036972932	3.19526466	3.078902949	2.953653853	3.026573252	3.050310848	3.145900747	3.113968008	3.069463863	3.201073657	3.015743074	3.114427848	3.166758577	3.082055784	3.149122227	3.276223819	2.955508729	3.132422066	3.247892175	3.104464865	3.040279017
CDKN2C	5.737810229	5.714651458	5.652651129	5.873566333	5.761562493	5.863815548	5.97512927	6.04842501	5.644082364	5.816905133	6.108154003	6.014340124	5.845202216	5.561951324	5.518808849	5.999924154	5.721885211	5.692346576	5.734529571	5.830416462	5.892821361	5.816279108	6.114327121	5.951677796	5.857430166	5.783827148	5.859762536	5.897687797	5.862984429	5.975389519	5.78564892	5.708088983	5.7933611	5.615868696	5.819036716	6.113079693	5.876209189	5.490676592	5.996632522	5.719468935	5.706073123	6.064136693	5.999423399	6.19050592	6.100193117	5.920969019	5.921080558	5.771447053	6.043783441
RNF11	7.456185314	7.937614212	7.905486075	7.608286072	7.542723712	7.832308076	7.586153505	7.576441904	7.831383408	7.700319907	8.098528995	7.924288064	7.84038993	8.050078637	7.701149382	7.876879145	8.006356557	7.806436341	8.101548552	7.515506874	7.597456215	7.846019911	7.702550015	7.738542776	7.388642079	7.493887691	7.520751027	7.570237207	7.680390538	7.507853181	7.430471949	7.780817072	7.986414529	7.672913771	7.726291554	7.74120362	7.587694551	7.879586334	7.717380017	7.998011973	7.640303307	7.782622751	7.538292557	7.732879456	7.40996344	7.49138951	7.894916082	7.721478068	7.655505611
RNU6-877P	3.35802321	3.391384549	3.252379875	3.094868756	3.055080822	3.250162208	3.217347467	3.266980649	3.360425295	3.516645159	3.454796534	3.385000677	3.314310376	3.553535787	3.463439434	3.430999283	3.397585074	3.515806294	3.26572706	3.176500217	3.127652919	3.098200149	3.22719977	3.132312233	3.234079918	3.210497898	3.205075209	3.140850829	3.35607149	3.063346527	3.174301849	3.16744617	3.114537781	3.3608432	3.16038172	3.185065663	3.4274282	3.289661659	3.198666399	3.160183191	3.527656685	3.352967473	3.360269354	3.377096253	3.150303558	3.194703509	3.556111565	3.369940075	3.129279715
OSBPL9	9.293663323	9.268478179	8.971902834	9.510361919	9.181675335	9.40462213	9.359611909	9.061765718	9.216186637	9.347489314	9.47232965	9.430527716	9.471459649	9.325826554	9.380920358	9.339035399	9.633909727	9.542829256	9.253820946	9.205768943	8.888718263	9.09004569	9.337338791	9.326353911	9.677415448	9.278668799	9.362025805	9.209763013	9.702825604	9.785771527	9.103293732	9.295123052	9.419959278	9.463675281	9.503024408	9.299975711	9.304764206	9.448304379	9.195209231	9.175007946	9.123099005	9.292666228	9.315014225	9.373596542	9.401630575	9.367624442	9.237508748	9.293185634	9.509034741
RN7SL290P	4.485541289	4.487839666	4.706219864	4.379573635	4.628950309	4.317490177	4.581217135	4.938794665	4.839539147	4.523741405	4.992395213	4.771996856	4.674966881	4.686680794	5.015472223	4.84754563	4.211922447	4.850279851	4.802268251	4.470155153	4.750300639	5.015809417	4.773756266	4.553132631	4.670288748	4.763916433	4.622404109	4.72319138	4.278555376	4.470099408	4.73338374	4.747652541	4.277560551	4.321058564	4.398888356	4.76536421	4.418820153	3.907341441	4.654826984	4.475491754	4.537676617	4.376828201	4.729237357	4.395107852	4.671899074	4.477673667	4.618879579	4.541109971	4.608184083
BTF3L4	8.646585626	8.779099129	8.010988326	9.122584263	8.561296803	8.89769269	8.618546368	8.562725715	8.702012634	8.879818325	7.940409939	8.512891975	8.316477243	8.437803749	8.994371393	8.864556741	9.013586431	8.754468364	8.910978536	8.583151075	8.204389202	8.32711895	8.714153266	8.700186326	8.660193758	8.208030544	8.575371321	8.378607481	8.695405665	9.007347276	8.747057413	8.756349455	8.80227693	8.674835132	9.160063752	8.919162666	8.648601592	8.549849166	8.633192919	8.928385089	8.585865471	8.805574541	8.961394847	9.007884287	9.005444488	9.164548986	8.888776409	8.926403141	9.041740521
ZFYVE9	6.431302352	6.54014507	6.561605981	6.67461653	6.671932754	6.026058355	6.276793327	6.653095553	6.928569608	7.312183052	6.208163496	6.845782517	6.494028618	6.749261504	7.219318915	6.942651056	6.731382636	6.406506581	6.938847149	6.068205232	6.246593325	6.680451386	6.40545209	5.915088398	5.562430519	5.741420181	6.154827532	5.278553249	6.307358146	5.664462476	5.839253006	6.805373403	6.418566949	6.495524721	6.200837855	6.633615996	6.142243264	6.432166821	6.334177656	6.756276046	6.521868893	5.960661222	6.418771008	5.832667252	6.091124779	6.296609031	6.689298585	6.34993611	6.240234949
RN7SL788P	6.586684166	6.321954098	6.891369136	6.244677692	6.765873249	6.013662926	6.308037333	6.62906096	6.678757115	6.441541524	6.622853479	6.722438278	6.535001098	6.690688389	6.599937466	6.687916408	6.33715297	6.533096445	6.42536242	6.513733257	6.743906908	6.657650022	6.671325961	6.830198541	6.8410316	6.351107731	6.460300901	6.715420156	6.333062514	6.227447314	6.673314899	6.453330174	6.471457665	6.287783667	6.260955703	6.324432464	6.365774167	6.193460239	6.502804495	6.227613006	6.550798796	6.31373086	6.425391106	6.508535177	6.24892749	6.318914428	6.721394206	6.406642943	6.584968119
PRPF38A	8.872207431	9.194867295	9.241472907	9.429915698	9.475563494	9.370478294	9.333074255	9.55146009	9.688676006	9.789728746	9.408040601	9.90286904	9.638988997	9.461657795	9.536311966	9.747379954	9.870694888	9.486302665	9.798674002	9.393816987	9.242112136	9.4106444	9.346454217	8.908431288	8.977081087	9.120426475	9.354762419	9.05362648	9.451897024	9.517566674	8.858240298	9.52321771	9.385557005	9.297354876	9.378745183	9.339585949	9.374949517	9.329063249	9.000401696	9.615885081	9.427517972	9.309519236	9.307799071	9.233247954	9.541843886	9.310143864	9.481209157	9.442677282	9.275872006
GPX7	8.449520848	8.459022555	6.987460323	8.6789188	7.895446037	9.300419595	8.376143146	7.487906503	7.302414272	7.360910697	6.773588671	7.122292141	6.871677893	7.18031348	6.983328267	7.880435226	7.712538755	7.271316832	7.850012052	8.222312177	7.683149154	7.61483945	8.810618505	9.116268914	9.99958658	8.098944001	8.386585614	8.586992531	8.403804822	9.780303166	7.942463407	8.439951455	8.550996019	8.417026311	8.880764686	7.764868554	8.573630778	7.885019326	8.552071934	7.923960237	8.15050748	8.091070045	9.565746045	9.696045624	8.677826185	8.673909322	8.067377407	8.903730453	9.376568313
FAM159A	6.379021078	5.807851915	5.869523435	5.720262422	5.925522477	5.943553611	6.196783403	5.854542181	5.934797852	5.680465121	5.797891539	5.920883542	5.808327132	5.732084286	5.80364575	5.675770254	5.914531305	6.187847393	5.900453277	6.052010924	5.875902772	5.989110859	5.741419049	6.259058627	6.349209001	6.03642417	6.265199103	6.203692415	5.660605619	6.405357818	5.772485136	5.923442741	6.13300781	6.016940194	6.384139757	5.564905379	6.452581479	5.527910893	5.746821712	5.502389215	5.906035841	5.767861656	6.142807899	6.251136072	6.228490061	6.104208891	5.932354444	6.866304997	6.385014374
RN7SL62P	6.335292346	5.730576691	5.92711378	6.070435615	6.151861992	6.157911087	5.932880194	6.203819047	6.056452498	5.988282576	6.029307787	5.976058078	6.329589562	5.90287833	6.176575696	6.241467961	5.600252427	6.242614594	5.887650413	6.258012582	6.121562605	6.154234201	6.108311801	6.463958971	6.201285038	6.087295624	6.005329346	6.508586314	5.834014306	6.060395458	6.501108026	5.613676848	5.831121553	5.880298357	5.821735257	5.598859314	6.054947059	5.812970857	5.962096229	5.544999442	5.986867146	6.047655308	5.985218991	5.758365255	5.844750486	5.61821095	5.887062535	5.826960968	5.83028405
ZYG11B	8.135461771	8.504005233	8.709273061	8.33184567	8.484594043	8.46171062	8.184262912	8.23982677	8.801053001	8.979654408	8.588160811	8.950948376	8.662685215	8.849745541	8.841603408	8.901501476	8.953179946	8.562418873	9.057713323	8.172461845	8.2166948	8.427835964	8.390740348	8.119417062	8.05112827	8.112737766	8.28184204	7.822176839	8.129674652	7.961973955	7.634031635	8.101999708	8.392534661	7.971781827	8.307074038	8.37449734	8.362156803	8.342716147	8.117569073	8.721774363	8.407441789	8.621032232	8.110795671	8.275669287	8.301639783	8.435423177	8.222642217	8.420714555	8.169821197
ZYG11A	5.158386721	4.636497953	5.008420073	5.079533938	4.986743742	5.2936079	4.990663443	4.827147681	5.12642894	5.034309834	5.065645068	5.084291803	4.881488917	4.957620535	5.022322769	4.888549477	4.868664424	4.832927476	4.645797709	5.069183406	4.969008691	5.051713448	5.206253955	5.470173031	5.351313064	5.248436203	5.06489338	5.26628514	5.222884503	5.600978188	5.226225192	5.092870673	5.233205524	5.265791432	5.29586098	5.243086798	5.370305075	4.935034715	5.249813527	4.989001252	4.852445309	5.173447946	5.24627568	5.578503991	5.194877061	5.133296673	5.048131783	5.166368913	5.244467784
SCP2	8.320541524	8.880610474	8.86079942	8.823221057	9.126093629	8.392691477	8.814831013	9.198791525	9.209199441	9.544048109	9.509230385	9.549025162	9.558785384	9.268382229	9.503151583	9.570758702	9.561397617	9.311972765	9.529550299	8.471889755	8.827001202	8.890077113	8.609176934	7.149024049	7.679562031	8.287354338	8.478497468	7.694295711	8.976232141	8.208994276	7.423116808	8.858502779	8.666469236	8.840269284	8.341280189	9.129455658	8.208504676	9.381878367	8.627301761	9.279769539	8.784428171	9.151169872	8.909086724	8.414768192	8.504578983	8.779428413	9.337784257	8.765361782	8.721920351
PODN	8.238315078	7.521533708	7.423991962	7.103829806	7.267689823	7.880316108	7.473296997	7.438892085	7.0664008	7.126778507	6.975341409	7.015477838	7.605549825	7.169018942	7.822192499	7.485364396	7.256031559	6.956310657	7.34143589	7.347126742	7.491994344	7.163117716	7.710779744	8.561841928	7.73785643	7.057250746	7.056267919	7.428735476	6.960496494	7.507761256	6.994058767	6.930449235	6.816599625	6.762424925	6.92310783	7.439266308	7.100881578	6.8684604	7.437457467	6.878085442	7.318116193	7.543331011	7.489350896	7.699770789	7.700947004	7.587916887	7.408353066	7.852940819	8.162784527
CPT2	7.647195774	8.201090563	8.452096423	7.817801757	8.470507702	7.565716764	8.121871786	8.343160499	8.256198609	8.486061402	8.996081907	9.063779181	8.709536431	9.115827755	8.181319104	8.593192657	8.819047244	8.763485727	8.682182791	8.011449765	7.928028274	7.951660635	7.933030901	6.898128238	7.418503126	7.839063335	7.797765308	7.235670108	7.969402771	7.449490747	7.32062608	7.996588477	7.962917181	7.832000306	7.669561141	8.198936717	7.626847982	8.159919058	7.933182943	8.352090451	8.042261209	8.210807173	7.638518332	7.261995888	7.650692745	7.653786254	8.201992557	7.776002834	7.670835373
DMRTB1	7.16076285	6.896086235	7.298615971	6.650073554	7.16107205	6.921395691	7.060548011	7.074904188	7.260207023	6.844715245	7.497279304	7.169949461	7.407948701	7.118789185	6.982362346	7.046617132	6.930926427	7.018921422	7.065745965	7.005426326	7.132849554	7.300140542	7.076533141	7.074647977	7.060603092	7.107247571	6.868212067	7.320767777	6.867930427	7.001925951	7.163518701	6.914549279	6.66922148	6.784920747	6.730413955	7.092810844	6.876920913	6.781761109	7.014368731	6.82269316	6.798906721	7.083323823	7.106820414	6.895867013	7.042246178	6.830988625	6.971612137	6.914322717	7.083667274
DIO1	4.936407719	4.773090096	5.093536525	4.861927635	4.98517338	4.957681636	4.863415078	4.922283687	5.172658692	4.974946236	5.566118742	5.015941415	5.090812167	5.040962897	4.91436086	5.128594765	4.810941556	5.090800055	4.938313248	4.927251253	5.076256339	4.901987049	4.894225952	4.925674769	5.112094881	5.112705159	4.857085838	5.186425913	5.012031302	4.837449983	5.182771835	4.891538518	4.786130807	4.798577701	4.766075824	4.955652124	4.839418431	4.786886181	4.98494174	4.760373877	4.888595089	5.012325308	4.884884474	5.039203885	5.029801647	4.983125999	4.714121606	4.887527613	4.836649757
LRRC42	7.858623427	7.901822571	7.886221444	7.815706454	7.735085149	7.623432774	7.559748636	7.821964188	7.99547415	8.12036414	7.823085844	7.914622633	8.108067838	7.853161996	7.888952225	7.926615872	7.744319989	7.844897567	7.928957274	7.866914689	7.901821558	7.807154917	8.084358637	7.608245796	7.608880041	7.931830936	7.836422374	7.967662598	8.360402521	7.836213065	7.944176036	7.86368541	8.242448436	8.024428016	7.726621161	7.920133564	7.967418718	8.393599941	7.938438351	7.94093984	8.159806064	8.101392258	7.923079713	7.964642815	7.919486947	8.11215853	8.059173787	7.938380467	7.883932611
TCEANC2	6.371709787	6.512146194	6.268143609	6.621484155	6.688654025	6.331031455	6.525683887	6.460456896	6.400664493	6.494652854	6.266061333	6.646741401	6.447331349	6.446863829	6.428752725	6.4972129	6.826441324	6.549276103	6.8291673	6.426645722	6.341425573	6.211582965	6.451793416	6.316718081	6.364472271	6.132582566	6.559446879	6.263328094	6.442843545	6.525635264	5.917839506	6.560417271	6.41361024	6.507396765	6.826581265	6.674938981	6.43108896	6.592683089	6.275184182	6.875177888	6.23624884	6.581807988	6.574675171	6.273548341	6.448845019	6.608675011	6.471665045	6.421369143	6.493874623
MRPL37	9.351834019	9.847340414	9.14830341	9.813941345	9.695469918	9.401968642	9.758658341	9.86845748	9.742609193	9.930445806	9.726059714	9.775694365	9.818408885	9.725144673	9.638435914	9.966642655	9.870881292	9.945773514	9.757130959	9.67619868	9.585006642	9.389387797	9.627045992	8.830596925	9.427836476	9.629025597	9.721995945	8.996679755	9.919640333	9.577391831	9.629627542	9.889338148	9.74085263	9.820500854	9.65372296	10.00764515	9.690575331	9.788365472	9.674836317	10.02113401	9.765595283	10.26225861	10.23161745	9.849045486	10.03141045	10.23330282	9.903679985	9.72039802	9.892782366
SSBP3-AS1	6.11580236	5.962568364	6.361813291	5.925984465	6.391589212	6.049779433	6.135642284	6.30966744	6.466555223	6.240060945	6.300581444	6.30484287	6.421686311	6.246744657	6.468743226	6.212282929	5.923566602	6.204717398	6.287566271	6.25199057	6.594235749	6.565039073	6.316827163	6.53208454	6.522113584	6.354451444	6.086543959	6.544534231	6.10022344	6.190256929	6.516813811	6.039313007	6.114790182	5.954034216	5.710587856	5.919238878	6.235407024	5.716463953	6.226661489	5.861663599	6.043027117	6.397800346	6.238245094	6.24017365	6.184945695	5.999614019	6.229499783	5.98636939	6.34865995
ACOT11	8.200161657	8.425435544	9.171154345	7.940189642	8.828154405	7.847751868	8.24020248	8.65988454	8.951662324	8.901229944	9.128650139	8.960431711	9.025187054	8.965454216	8.703334904	8.944728233	8.871436129	8.725978613	8.902842182	8.563729277	8.791446505	8.764884546	8.249638504	6.604685108	7.730195632	8.350110443	8.485454442	8.185305417	8.709797335	7.46999921	7.692110067	8.289816418	8.347922333	8.405413006	7.88838569	8.191041438	8.170782672	8.919262796	8.158036561	8.901782254	8.504762263	9.143514162	8.188257563	8.155733901	7.825988045	7.878430127	8.375491571	8.011499416	7.845674094
MROH7	6.218545499	6.28914422	6.854742191	5.759786921	6.268068631	6.094714797	6.305235014	6.577802207	6.945933504	6.764655789	7.175126306	6.881293888	7.062298008	7.384200506	7.013429341	6.84448731	7.051675948	6.741573348	6.878064107	6.31977161	6.357031365	6.604932546	6.304984595	6.270939162	6.072292591	6.311625822	6.174095776	6.419045143	5.945170089	5.912281409	6.086916116	6.292418813	5.937920458	6.042959008	5.810602915	6.015227359	6.054800866	5.903680077	6.169658824	5.860727161	6.110953975	6.039207232	6.078279993	5.981352223	6.076167105	5.920555032	5.791956359	6.0330504	6.276040324
TTC4	7.214224688	7.098751288	7.038251055	7.469544568	7.356190535	7.112499163	7.294688191	7.30021485	7.105099485	7.390638157	7.212731477	7.5323061	7.386465498	7.541540014	7.053586212	7.194982234	7.365844636	7.205276308	7.163990341	7.413164597	7.248852954	7.428399152	7.154390283	7.321282534	7.194272921	7.188291223	7.255921671	7.082699687	7.270559111	7.20210409	7.464206951	7.331455773	7.417617038	7.421512326	7.235581591	7.382903138	7.366850181	7.40499119	7.221356272	7.681178885	7.431425169	7.345239821	7.459995611	7.38238352	7.12142965	7.49002406	6.956578754	7.20300814	7.303609922
C1orf177	5.473396966	5.554856505	5.965278407	5.658809545	5.854325021	5.724828465	5.855145835	5.900519704	6.134167929	5.969950579	6.067518064	6.45924549	6.055680449	6.081773865	6.195741203	5.930930396	5.384001514	5.853536958	5.760221271	5.729242648	6.100284567	5.981006268	6.005634143	5.534904002	5.428387522	6.134704717	5.841162165	6.095211725	6.138554143	5.683487372	5.584328892	6.351446117	5.964189959	5.86185335	5.641154773	6.296657618	5.918078078	6.3821373	5.93193037	6.167473122	6.307388722	5.814883123	5.937506817	5.527112331	6.104214651	5.496152944	6.180688623	5.633839237	5.630025884
TMEM61	7.998760505	7.863924507	7.99769204	7.941568229	8.47240378	7.790677311	7.913665364	8.164221806	8.168507321	7.571317741	7.836514448	8.028393928	8.032717212	8.099107465	7.684019708	8.164007226	7.730561351	8.113141868	7.797429695	7.628090161	8.075631422	8.286788421	8.018339939	7.404002531	7.669155723	7.913815718	7.856716072	7.98265132	7.796666853	7.652696858	7.933765383	8.071435029	7.979197691	7.911256836	7.507714324	7.922876711	7.551621788	7.974427544	8.114701711	8.043800626	7.76290632	7.723362641	8.109450493	7.410359476	7.943911078	7.83842906	7.875862193	7.652880195	7.882906258
BSND	6.018014376	5.636638891	5.854883883	5.59696441	5.612425792	5.62631429	5.545238592	5.766618983	5.818119692	5.492180698	6.136695479	5.93529888	6.024503769	5.718078471	5.395466932	5.771718153	5.261888604	5.764689093	5.599242514	5.765954262	6.008208382	5.8244611	5.552807681	5.85911388	5.948055975	5.876685834	5.518386625	5.909633838	5.576768609	5.614145125	6.012594022	5.51990855	5.699079091	5.598880889	5.418301989	5.804433174	5.413873352	5.507573276	5.857563147	5.537825652	5.567429853	5.872584803	5.888459828	5.759198406	5.919613239	5.654349985	5.665989893	5.592501292	5.834875584
PCSK9	7.570627738	7.517873354	7.342324701	7.83449844	8.098079002	7.309388643	7.8532155	7.963447877	7.475118646	7.414519825	8.031413644	7.179745723	7.397651265	6.896248689	7.110945217	7.293618283	6.695381026	7.02265972	7.04670355	7.625294033	7.834383089	7.761011337	7.833404157	7.238825272	7.407142874	7.5268168	7.644662439	7.563027369	7.526694917	7.183357637	7.293650835	7.369073979	7.449614166	7.271437951	7.330520029	7.946199073	7.476911676	7.1525872	7.688424915	7.763369723	7.391961227	7.720907729	7.14292161	7.01604891	7.461235495	7.652794436	7.579748666	7.155403171	7.629488697
RNU6-830P	4.101601288	3.687550502	3.881451295	3.816697953	3.67381812	3.882400318	3.829513129	3.968345295	4.065664788	3.925249452	4.252665577	4.265408735	4.20377858	3.988569587	3.939764011	3.910831545	3.993543966	3.843693757	3.987085028	3.619064353	4.047149546	3.73671551	3.572780243	3.58038866	3.588233569	3.757532844	3.926740003	3.756437825	3.687519106	3.659197951	3.593270747	3.850392698	3.83348436	3.516394729	3.52890606	3.867577003	3.493664793	4.132549463	3.792378352	3.730672043	3.87471275	3.772420196	3.916499551	3.773185498	3.698287325	3.767619935	3.675320915	3.600073398	3.750843943
PRKAA2	6.24186855	6.966382055	6.111215125	7.342926475	6.761242804	7.10554042	7.270255113	7.517159107	7.839985882	8.295325719	6.153694274	6.563155532	6.174964225	6.339531855	8.595723922	7.537003165	7.218923984	6.178194793	6.889247991	5.888114744	7.827606603	8.540186228	7.938421031	5.939358432	6.327562375	7.029574873	6.606500325	8.534691983	7.736965766	7.517427306	7.995900909	9.231327107	8.753738353	6.580016065	7.038707039	8.986726819	7.088861818	5.858903097	8.786875116	8.626339358	7.974386142	6.730085836	9.114271194	7.473412203	8.095034454	8.612583499	7.910202708	7.431073653	8.157930356
C8A	4.712584618	4.628452326	4.787954256	4.61606474	4.866078183	4.800606287	4.763228275	4.696860371	4.991262847	4.745219155	4.767944678	4.815315567	4.997070313	4.708471189	4.713471683	4.848416923	4.582714542	4.694954541	4.847784359	4.547562723	4.856561357	4.897402436	4.676027217	4.759534396	4.873506163	4.680799678	4.769677964	4.679207318	4.591835613	4.535379805	4.77093524	4.60420979	4.573330755	4.658836669	4.565261906	4.683119698	4.634884372	4.89014968	4.747777497	4.486445686	4.493821375	4.616490737	4.591888217	4.875152853	4.708846139	4.630806577	4.799419578	4.62507861	4.536885696
FGGY	7.001572612	7.008123047	7.093328741	7.105498539	6.751769389	6.487669064	6.951047658	7.097603474	7.022851358	7.276396072	7.27403357	7.308669963	7.463566904	7.474076128	7.22585053	7.238907616	7.658604626	7.346504265	7.530090995	6.845909687	6.717672763	6.919642151	6.976235551	6.60827355	6.635411251	7.222719446	6.686720007	6.588227162	7.069615133	6.793091358	6.319314344	7.164263398	7.213710315	7.041372401	6.974712949	7.078459171	6.974947549	7.263936803	6.970776376	7.17875693	7.11739437	6.666827962	7.121922678	7.022743015	6.851790209	6.946965155	7.512261474	7.15760198	6.898527768
HOOK1	7.242428374	8.125812304	8.234093956	8.221146483	8.228128173	7.354116452	7.88514029	8.397341695	8.50530118	8.629539612	8.833654018	8.815329739	8.40601902	8.804468428	9.0421326	9.113705926	8.988172732	8.639291463	9.155524077	7.869181229	8.205552699	8.395897685	7.877667948	5.59049568	6.655512053	7.573663943	7.548588173	7.018680538	8.408445847	7.110577296	7.066906097	8.222445145	7.883709764	7.93731796	7.538018023	8.367553926	7.757020242	8.23180668	7.784762929	8.836189849	8.17334775	7.95762939	8.127660161	7.059510493	7.728984304	7.231968503	8.296770048	7.877878254	7.52210568
NFIA	9.139168168	9.226707199	8.471528118	9.132104938	9.12137716	8.535726618	9.327604859	9.00791097	9.224119911	9.355107479	8.994345408	9.007930298	9.00135768	8.868737699	8.920979374	9.065860985	9.348156223	9.534549986	9.184561972	9.038166977	8.827251012	8.588460397	9.123693597	8.803285779	8.627306103	8.498575705	8.766699853	8.021626436	9.051095569	8.79986903	8.212117546	9.375095128	8.616901694	8.779962263	8.646863877	9.247673609	8.795526837	8.936197327	8.97814519	8.940054114	8.900948782	9.458094162	9.682023615	9.178904608	9.301299279	9.79664121	9.591959988	9.570855961	9.584577323
MGC34796	6.062346927	6.0725031	6.685179095	5.936437824	6.090093193	5.972821541	6.057776608	6.178922232	6.373897313	6.313756873	6.564175895	6.319975528	6.515792101	6.487841138	6.140068974	6.399862536	6.171819693	6.379375987	6.378597956	6.130514005	6.324900743	6.641279489	6.340056673	6.169457592	6.416239587	6.224277593	6.090000933	6.393071198	6.001696643	5.812531148	6.240987514	6.157366674	5.919331454	5.937661351	5.953569936	6.160855925	5.900356348	5.768854882	6.23676575	5.999703299	6.144607058	6.365488251	6.178509398	6.174667435	6.058267922	5.689827928	5.965642773	5.856000484	6.223187303
INADL	8.791615119	8.614733318	9.253575866	8.701228823	9.028550578	7.905667671	8.78401663	8.859545592	9.123834078	9.195680536	9.144629461	9.257420647	9.12193137	9.35259119	9.474641357	9.407371507	9.377842403	8.983088153	9.372316172	8.908066844	8.920274521	9.404195405	8.866826137	6.532278511	7.474730466	8.431544277	8.600805372	8.510057502	9.02420936	8.033516095	8.06186046	9.014281887	8.700652114	8.620428368	8.236381407	9.150690148	8.501592796	9.072921245	8.84378489	9.060159091	8.987566057	8.48863268	8.355187345	7.559116461	8.169029344	8.151596951	8.902168073	8.606008995	8.33903771
RNU6-414P	5.991129004	5.510226201	5.49611112	5.874667447	5.402588985	5.695911752	5.416905354	5.492389277	5.39676011	5.813849286	4.839447169	5.677079783	4.946558562	5.496274386	6.308017885	5.636054805	6.485804378	5.750740102	5.933186186	5.215169921	5.592001291	5.370695787	5.620504214	5.224170559	5.023122519	5.436921563	5.365957006	5.609452461	5.072016611	5.075377136	6.615608535	5.491024896	5.40384278	5.335435608	5.197710137	5.283854074	5.139529495	5.54274213	5.038766475	5.848271823	5.707605476	4.665357172	4.911241655	5.191986169	5.537129395	5.312461309	5.53330858	4.939045853	5.149228617
RNU6-1177P	4.55187216	4.60499225	5.111559005	4.250090049	4.765004072	4.297777042	4.376322423	4.458239505	4.691088441	4.496098439	4.383294936	4.587423879	4.53759617	4.337801131	4.749706194	4.53658647	4.538769493	3.997790654	4.688976768	4.493230623	4.634183119	4.580614655	4.379875674	4.268337392	4.282520901	4.531163805	4.426883312	4.574028594	4.357063726	4.245637858	4.359534567	4.265992683	4.309639132	4.348893991	4.198547556	4.372450225	4.413997532	4.609455617	4.323639476	4.581973559	4.340502931	4.674044604	4.469227563	4.501704185	4.150770552	4.416891055	4.688334733	4.191218443	4.539505901
LAMTOR5P1	6.348299565	6.519327547	6.781855539	6.183117406	6.4347743	6.092197737	6.393794603	6.581999869	6.788525385	6.583339448	6.451868105	6.63996651	6.792129084	6.554872544	6.643673244	6.453454646	6.333528137	6.545356089	6.762478151	6.477277279	6.672515013	6.86764694	6.758196473	6.25294848	6.20712323	6.411135056	6.410495864	6.313023892	6.558244826	6.20601557	6.277997059	6.551338277	6.52514082	6.623234491	6.181390691	6.486775744	6.275284371	6.546273703	6.252566114	6.783746433	6.543217952	6.469147307	6.489172632	6.411691483	6.354169599	6.451665405	6.413637096	6.33314907	6.367604447
RN7SL180P	5.972301997	5.950141324	6.122953557	5.816913334	6.080358234	5.665165111	5.718219397	6.195865682	6.267074978	5.85116818	6.039704408	6.054282697	5.918907537	6.421838834	6.355391158	6.453703685	6.629936311	6.335716367	6.186903421	6.083335348	6.201296257	6.216898726	6.150162221	6.004228869	5.819982676	5.982966079	6.089799911	6.177728382	5.714413651	5.894514533	6.189459174	5.766275741	5.64134708	5.843905721	5.71660849	5.615254245	5.718280969	5.960300016	5.860102057	5.819772137	5.774113019	5.674497896	5.649325808	5.449122443	5.906358039	5.575027444	6.357517104	5.701410432	5.66435201
L1TD1	5.482386264	6.038207677	5.279998311	6.697702652	5.264979136	4.78892957	6.624084706	5.780091763	4.150169505	4.124248497	5.477037838	5.179929282	5.350779379	5.167174634	4.148889568	4.2135976	4.72200022	5.745172984	4.397560921	4.669994009	4.926739008	4.841135573	5.224154658	4.275729381	4.516412403	5.080899482	4.274675029	4.249866898	4.576581106	4.331645473	4.026908368	5.065530688	5.409070406	6.365448336	5.269510103	4.321451555	4.392489592	5.150305727	5.544567364	6.426934995	4.70806477	5.281139365	5.781696285	4.947551868	4.649216371	4.609558757	4.285850327	5.850763517	4.912456943
USP1	7.307765725	7.692074407	7.041674691	7.877577902	7.733709972	7.525436216	7.692492485	7.814087101	7.516434887	7.911914372	7.314991552	7.824956799	7.624459034	7.678868094	7.667367778	7.854363928	7.816028563	7.587025047	7.714682582	7.705486114	7.433005931	7.277546788	7.695432748	7.418869425	7.220025326	7.245806405	7.704523205	7.347224762	8.029278127	7.842470431	7.471003111	7.645417992	7.861464263	7.571067711	7.82197664	8.013513	7.734212933	7.868676385	7.609237365	8.139835318	7.88710401	7.931855096	8.048419854	7.743865317	7.871143176	7.952276017	7.97375674	7.965796876	7.776366262
ANGPTL3	3.798761499	3.511203833	3.846278981	3.641988323	3.651135473	3.706961249	3.565294334	3.639940463	3.909946081	3.969325123	3.88089021	3.724240919	3.96703131	3.923842756	3.999335048	3.803048148	4.05526158	4.225751996	3.650241225	3.783687393	3.583716694	3.799226771	3.629154924	3.741286647	3.666012763	3.808948959	3.705878499	4.00705619	3.671953695	3.583121801	3.792045356	3.70682512	3.719585182	3.504375068	3.597158606	3.668501775	3.74108972	3.752294069	3.497994204	3.892368549	3.625228584	3.738447839	3.651056839	3.792325721	3.781056292	3.64959794	3.969496399	3.785999952	3.552466826
ATG4C	7.08933959	7.252926398	6.504008629	7.636691213	6.729833035	7.647958344	7.441178024	7.193624767	6.827451255	7.216392262	6.68609717	7.170297047	6.764561644	6.881382957	7.071977835	7.274142941	7.721463048	7.359030331	7.382626797	6.910617389	6.60874629	6.483045951	7.093817928	6.928198558	7.486377553	6.977901941	7.183201779	6.551492478	7.540676845	7.668599264	7.103116011	7.166238797	7.175489095	7.026151081	7.714760758	7.185960494	7.232115081	7.154542949	7.122803829	7.31475402	7.111079301	7.150330522	7.245389353	7.5778294	7.728983059	7.482315724	7.343664618	7.399811959	7.429726361
FOXD3	6.660219877	6.376228216	6.845802517	6.600412491	6.827514733	6.410916979	6.607155999	6.789248059	7.145920333	6.70708072	7.178580516	6.917143409	7.011796771	6.56933738	6.602796713	6.723805387	6.385667587	6.602201707	6.746224807	6.726596424	6.884062053	7.036645678	6.651787268	6.963924331	6.861683474	6.917171005	6.450198752	6.969312035	6.473642958	6.579360598	6.578745251	6.212018664	6.258596655	6.415526707	6.218593832	6.590755498	6.66666004	6.495307201	6.775233498	6.258502633	6.776928446	6.727233087	6.723890775	6.797279672	6.809489858	6.519498285	6.435630079	6.744494611	6.630377787
ALG6	6.112974897	6.520050316	5.862470885	6.669861698	6.320245261	6.515550786	6.459758786	6.505820517	6.242175826	6.703984341	6.306103838	6.486456611	6.438058169	6.734992878	6.32853469	6.407549798	6.733464116	6.343905839	6.667677453	6.040148391	5.864157989	5.915915658	5.997744663	5.830809371	5.856718826	6.333791255	6.294866385	5.52721222	6.753406621	6.617743543	5.850745684	6.515714875	6.676432646	6.483916742	6.559714216	6.527714067	6.643336131	6.853180561	6.427927245	6.931788924	6.61333119	6.522574587	6.347406452	6.414557889	6.330867517	6.401178089	6.607937315	6.561602835	6.319350043
EFCAB7	5.395358799	5.575704846	5.287803672	5.728893613	5.213606499	5.600115604	5.446446137	5.173149014	5.388989638	5.430998007	5.083362944	5.455612807	5.463718431	5.430101692	5.675413314	5.622024665	6.012504172	5.134303947	5.51766218	5.160878385	5.263671088	5.049732079	5.482249489	5.8677394	5.45544989	5.572532895	5.352980265	5.031134948	5.409839171	5.654728997	5.227877368	5.517329141	5.529026087	5.383956572	5.770264641	5.600460813	5.728903263	5.407312504	5.66413952	5.605753605	5.625138713	5.377277001	5.594471431	5.756184713	5.690690946	5.299073833	6.02648258	5.582098786	5.553041906
DLEU2L	3.581322658	3.40336147	3.468504725	3.447272066	3.291781545	3.609241537	3.611634523	3.411730139	3.448841617	3.740849028	3.434348256	3.481231334	3.580282724	3.351823911	3.468589616	3.291101547	3.604039737	3.66637377	3.509757611	3.419224312	3.353840598	3.35458098	3.451973091	3.71647264	3.24648373	3.33322511	3.492968886	3.101712042	3.449833776	3.356730415	3.472625153	3.407135222	3.491833651	3.60003153	3.544578565	3.207959672	3.726254233	3.541958589	3.641492506	3.53734947	3.357634957	3.276581367	3.468052473	3.650869327	3.45775159	3.471620272	3.076772384	3.528925966	3.489341708
PGM1	8.431249422	9.127060272	9.820150909	8.700295881	8.871490088	8.515661705	8.875472272	8.99316956	9.297383845	9.256697049	9.6186082	9.660257422	9.599123421	9.78310635	8.99918853	9.148212005	9.523280176	9.444079668	9.26896526	8.669773051	8.933537046	8.845797732	8.378383239	7.787012869	8.129605168	8.596693425	8.642730406	8.185892611	8.73827537	8.348967855	7.484830882	9.145353182	8.763728648	8.794790746	8.585215866	9.192914485	8.751725266	8.67876152	8.886073025	9.564937002	9.075465113	9.229534254	8.995530047	8.583598263	8.661062826	8.903039745	8.824209835	8.745648682	8.738996037
RN7SL130P	8.724249039	7.778117245	8.900425544	7.497986532	8.411095737	8.230168384	8.021993361	8.298732023	7.949079874	7.299969145	7.838707864	7.371521295	7.38380803	7.938320787	7.971410939	7.571756346	6.581358521	7.420299632	7.486068769	8.421501925	8.495428714	8.597829221	8.800089506	9.10897535	8.317000573	7.570359057	7.914052309	8.590986954	7.364136258	7.70738083	8.917643595	7.731550856	8.202816886	7.722124604	7.846062487	8.095321361	8.047669285	7.489638646	8.630660292	7.752703326	8.272432875	8.336482179	8.147053034	8.322049991	7.188225412	7.937756883	8.034104931	7.709688499	7.85606861
ROR1	7.687672125	7.032801777	6.912053941	7.604352108	8.056060322	6.87436999	7.14344939	7.394899764	7.89688927	7.884455994	6.891318234	7.346481811	7.437102591	6.892589507	7.707970859	7.713213121	7.099583782	6.973706999	7.258813573	7.540642203	7.50614581	7.356924744	7.553552895	7.258207299	7.208188953	7.902960558	7.042845319	7.181857284	7.326460347	7.465844368	7.120684967	7.546285009	7.195577817	7.009527268	7.188771283	7.924931174	7.233903853	7.383037793	7.383474118	7.402520808	7.210784882	7.462034025	7.491272672	7.547760977	7.455895327	7.874503201	7.398965835	7.806008505	7.691558986
UBE2U	3.98175357	3.753948248	4.274031437	3.641655225	3.837592422	3.679341138	3.741116884	3.908768799	3.868755594	3.874302911	4.337660553	3.925523835	4.002454854	4.010342508	3.888711668	3.954479177	4.041981594	3.940021126	3.860394987	3.944856087	3.719441152	3.824546852	3.697991255	3.761922376	3.856099488	3.748345607	3.679236746	4.085161538	3.669852833	3.660270807	3.914367065	3.830394507	3.691389765	3.674573538	3.738714801	3.790399211	3.698411226	3.758258497	3.822149019	3.72358752	3.777201327	3.770674578	3.846025748	3.683521854	3.848859199	3.758420359	3.880159886	3.450996367	3.743434746
CACHD1	6.0484601	6.265615905	5.932690099	6.658342143	6.198021865	6.739283502	6.133168244	6.046836914	5.920214087	6.245556188	5.617656679	5.748161108	5.983916118	5.924170881	6.389394362	6.029865663	6.110148893	6.029355479	5.916836547	6.088466062	6.103272919	5.717370708	6.153999428	7.02963772	6.3387032	6.193591532	5.990242231	6.295015821	6.442564151	6.418624593	6.745479431	6.000411152	6.247096399	6.011039529	6.149826181	6.038595191	5.9711133	6.48124119	6.369534116	5.729132987	5.991805532	6.245586361	6.425445149	6.670192129	6.496352782	6.52764714	6.185063545	6.418068131	6.663210945
RAVER2	8.99272825	9.542297683	10.22169892	9.178928157	9.482022693	8.519943333	9.25760782	9.220361794	10.59991988	10.40693431	10.64743021	10.59945684	10.38383057	10.56529584	10.44492363	10.90891087	10.88272784	10.5222343	10.84531623	9.129849918	9.584051278	9.774253705	9.314767156	7.452207174	8.184859608	9.10046745	9.039313175	8.606305914	8.825098826	8.035947335	7.871246883	9.276258612	9.092474885	8.743861003	8.572338594	9.441900121	8.693549488	9.553348287	8.738470311	9.645028717	9.389340922	9.2681726	8.959862239	8.059602414	9.246312507	8.743411323	9.799565129	9.414142482	9.23389932
DNAJC6	5.720930059	5.425423122	5.926494535	5.769070763	6.120739222	6.234462098	5.770853398	6.052527422	5.729573656	5.630071446	5.565384641	5.647449643	5.393018548	5.272231382	5.575638493	5.828281782	5.702619023	5.394523272	5.636205302	5.298481171	5.753614116	6.010319968	5.651566897	5.503433075	5.756815782	5.985399336	6.034307315	6.153878703	5.881202853	5.523190904	5.477720228	6.15198304	5.823560054	5.699888951	5.807615919	6.060577201	5.618825935	5.427272173	5.902844481	6.100427827	5.797766792	5.81245927	6.146778408	5.58971263	6.035854231	5.993694254	6.102549558	5.777097058	6.298579755
LEPR	8.183649767	7.981457797	7.687548366	8.554119929	7.844974454	9.070886452	8.487109163	7.88458185	7.861525127	7.877865433	7.869477781	8.066110547	8.226299584	7.971523557	8.066108904	8.056417106	8.22958794	8.093544745	8.160154717	7.974662541	7.55492944	7.58771309	8.001333797	8.618577284	8.624776607	7.955245755	8.044098738	8.096041436	8.005155588	8.174856821	8.462669262	8.030775054	8.032956604	7.928754194	8.253128586	7.962398646	7.879908419	8.108234101	8.223701549	7.926138881	8.137709294	8.568013734	8.012979614	8.673550627	8.41006673	8.531707109	8.31611287	8.59410519	8.55956906
PDE4B	6.485979498	7.002896203	5.940110765	7.249395317	6.491364797	8.350281518	6.66290346	6.450109499	5.746012761	6.132372172	5.323083493	5.488327075	5.671432546	5.645500232	5.896981814	5.550229868	5.891979543	6.083430632	6.041511773	6.80864775	6.159494128	6.197323945	6.926364501	8.168234913	7.443407861	7.918693303	8.197387393	7.836378646	7.376962101	7.690003835	7.254924658	6.934219069	7.495702325	7.896981814	8.533925912	7.285339281	7.400435706	7.462582525	7.391658562	6.341411049	6.990433029	6.752514484	6.903704714	7.258987918	7.674790531	7.778151644	6.843827436	6.829419639	7.375688427
SGIP1	6.493307229	6.267266904	5.846469906	6.657833385	5.777233339	7.156415502	6.552455686	5.84144572	5.337053991	5.887630056	5.226953946	5.323676305	5.594279721	5.298923838	5.750619899	5.286682119	5.52394882	5.542520632	5.323347835	6.584378329	5.993010921	5.591658846	6.273342023	7.871889732	6.865289718	6.239658251	6.402060272	6.371500956	6.187050872	6.794996933	7.28981262	5.881613071	6.566322012	6.349808721	6.352661229	5.63939746	6.438237024	6.005896398	6.200272882	5.684916803	6.615620208	6.132753871	5.642867983	6.495680857	6.485684876	6.470918114	5.552759143	5.701830467	6.569690727
TCTEX1D1	5.642658584	5.44439441	5.362536351	5.115483303	5.6132987	5.690178228	5.322796415	5.450808518	5.298163558	5.228695848	5.282269194	5.420075223	5.220739508	5.416887834	5.406899675	5.310624153	5.505550635	5.500012501	5.792604145	5.358389896	5.261890468	5.428357872	5.57520326	5.848598491	5.71207112	5.386950899	5.153439774	5.892588488	5.45519187	5.576296345	5.945325323	5.171875418	5.398530126	5.37528806	5.434602651	5.361084914	5.521265672	5.218801775	5.645325082	5.215315845	5.428099051	5.531140598	5.387077681	5.431685434	5.599936898	5.461144799	5.343834154	5.30567311	5.652825284
MIER1	8.471116018	9.038956822	9.110956842	8.637142349	8.81893884	8.713033937	8.907021755	8.862546273	8.876580364	8.902839882	9.404123795	9.37742807	9.131152348	9.525677197	9.187456739	9.466133109	9.547610731	9.165632509	9.539291953	8.462987337	8.73328536	9.064124355	8.458760668	8.168377551	8.371999124	8.316206389	8.715806917	8.400708005	8.704997935	8.373522734	8.002882643	8.695486698	8.575411948	8.633264439	8.70276992	8.610909263	8.498311404	8.668946751	8.406286504	9.068864199	8.659238354	8.870917592	8.459911589	8.530037756	8.502397471	8.490427612	8.769792958	8.536701829	8.647734204
IL23R	5.36833114	5.756555406	5.293189284	5.81340407	5.946916534	5.34161451	5.804969468	5.589452166	5.391123074	6.236874481	6.374063732	6.341854853	5.584549798	5.697133442	6.218088407	6.033366706	5.970069105	5.620701643	6.790933887	5.073787402	5.118567424	5.65646458	5.207291868	4.331992008	4.408005864	5.167854068	5.226355007	5.195424777	5.750314952	4.662027783	4.604772643	5.146599594	5.655272267	5.601328859	5.181202617	5.556836019	4.889232949	5.62014016	5.464397052	5.934638692	5.422566439	5.67552412	5.091454595	4.843954395	5.458509872	4.823892365	6.393633456	5.688334946	5.960894938
RNU6-586P	6.032000984	5.658513759	6.263311042	5.252365003	5.761715464	5.031842521	5.257368131	5.427566052	5.633674858	5.021851413	5.621080875	5.715385067	5.679148888	5.329992961	5.559868458	5.326798119	5.54268971	5.018649979	5.37886806	5.437330972	5.797064111	5.682197047	5.355075881	5.496284384	5.315137259	5.231462909	5.528747876	5.541525717	5.03837549	5.011177937	5.080106244	5.607392064	5.499834698	5.471878595	5.140570028	5.495761481	5.357700858	5.181879571	5.181532035	5.336019961	5.762664578	5.730378918	5.650488094	5.546889162	5.074082649	5.600855269	5.526157246	5.252484836	5.818658529
IL12RB2	5.244414504	6.255359135	5.610340012	6.247931569	5.604824777	6.086452767	6.250987368	5.444240081	5.376500883	5.634746364	5.472721822	5.467221564	5.313243438	5.456951938	5.501899976	5.478865385	5.462066612	5.027364744	5.392316899	5.586318119	5.197180541	5.449648671	5.745542723	6.215355101	5.919998501	6.467428932	5.415308132	5.685410433	5.807971274	6.403085119	5.780079144	5.632819076	5.416417688	5.932620542	6.356530284	5.531283407	5.808850887	5.409279568	5.729181231	5.667012436	5.387822894	5.361184132	5.672024506	5.70655725	6.391930033	6.173090135	5.487755533	5.795063244	6.150718189
RNU6-387P	5.232391941	5.212931215	5.794250059	4.676369369	5.327980179	4.315497179	4.756599382	4.92344519	4.786104976	4.524465674	5.263050945	5.031638783	5.100635233	4.972761516	4.955620112	4.791664199	5.146461001	4.638777156	4.973515815	5.027516443	5.226988332	5.064257434	4.928405422	5.022827151	4.601006422	4.619562675	4.905908447	4.961109004	4.558722101	4.648719961	4.527436557	4.858310595	4.821760944	4.735206447	4.748178515	4.699452888	4.763684686	4.852484171	4.835404441	4.979982726	5.069845203	5.223229145	4.874337248	5.392138943	4.788841276	5.202597211	5.214311264	5.258773326	5.363863115
RNU6-1031P	3.802116265	3.717006965	3.572675134	3.510824882	3.529366567	3.533181778	3.452912088	3.489722914	3.612563027	3.532199427	3.692428951	3.687584886	3.614614036	3.671185995	3.419966091	3.417243338	3.662412933	3.358684733	3.590979761	3.483608292	3.460028369	3.568260118	3.553846047	3.656150415	3.466170458	3.674582051	3.533999081	3.570490277	3.548183279	3.675576667	3.635111625	3.48494001	3.586039169	3.352896641	3.436541902	3.661317964	3.735278869	3.53893333	3.613292292	3.66255962	3.599233319	3.659698934	3.61920734	3.578069506	3.685233431	3.680370685	3.603002354	3.645290555	3.679183796
GADD45A	7.163869682	6.76145587	7.249381862	6.96919204	7.027543441	7.601583447	6.737253017	6.846584008	7.143344441	7.268956696	7.551252955	7.585554	7.279857936	7.76677617	7.274094444	7.583573244	7.427231885	7.069576456	7.247805419	7.15094947	6.957288239	7.363172409	7.411573698	6.997954279	7.370023382	7.636178856	7.224775998	7.217931525	7.443846664	7.697188814	7.155676468	7.296073347	7.489721812	7.357448509	7.537770802	7.102289719	7.511810311	7.082726645	7.311937715	7.205778785	7.342384795	6.875863692	6.744843382	7.100749269	7.08527113	7.118894352	7.121521344	7.121186472	7.266257541
LRRC7	5.033657404	4.793251443	4.960135777	4.621109501	4.692568999	4.850075405	5.017361501	4.877677964	5.093288922	5.108464476	5.201716081	5.198451936	5.234684429	5.568947428	5.184362656	5.368877151	5.706440581	5.382966444	5.03618636	4.861962079	4.973492955	4.995493473	4.96721192	5.198091729	4.808153388	5.161771275	4.765774936	5.053416513	4.618754144	4.457201	4.974306661	4.663854703	4.626818023	4.704611325	4.857217237	4.945930112	4.706419818	4.502889576	4.890842133	4.754206443	4.930420178	4.803509281	4.760950547	4.696543632	4.825897043	4.948925311	4.783654825	5.070153709	4.795003574
RN7SL538P	7.669664721	6.847959796	7.642002209	6.898709227	7.389040727	7.167369447	7.261126918	7.411119536	7.144424084	6.714457463	7.203189361	6.660789368	7.069171439	7.107257151	6.956791335	6.941709436	6.272788233	7.036868326	6.956764576	7.402822894	7.59887964	7.506103669	7.634577547	7.839991071	7.571950494	7.089279291	7.128786049	7.747556972	6.759392267	6.812085428	7.72840613	6.941183669	7.141778644	6.931945604	6.983452398	7.179919565	7.025633499	6.434070522	7.378339445	6.767300878	7.110069379	7.428538061	7.258134535	7.416490494	6.797222767	6.903959696	6.722878599	6.564433518	7.135301592
PIN1P1	7.758229214	7.453701675	7.783197893	7.549599734	7.63281231	7.483899649	7.519717588	7.687840715	7.670110096	7.583070598	7.940520344	7.635412247	7.768711146	7.739496334	7.718744088	7.552255378	7.583632232	7.709722465	7.669834888	7.621947558	7.679224395	7.84723096	7.735571208	7.553115518	7.699145723	7.565075458	7.395197173	7.780790545	7.532236532	7.614586067	7.755894078	7.472405515	7.458134224	7.428449375	7.399934097	7.656913176	7.481679228	7.436961328	7.584365597	7.404740484	7.53118368	7.686859008	7.565748833	7.692394576	7.570105501	7.522699213	7.439383756	7.367910468	7.423768512
SRSF11	10.25634418	10.07073515	9.870719436	10.18908902	10.00788258	10.12849612	10.28240269	10.22821054	9.923618736	10.01406254	9.697723117	9.895722727	9.922866006	10.01047535	10.14407519	10.0599933	10.21759405	10.03311478	10.06612205	10.07627118	10.02512148	10.04440229	10.00901343	10.38236413	10.10770333	9.870448445	10.26414247	9.902237735	10.19137268	10.32991675	10.19197232	10.20092778	10.13296499	10.16863953	10.16817277	9.974096121	10.13063482	10.02289368	10.1530813	10.08719558	10.09118177	9.671301122	9.776074542	9.604462739	10.14273484	9.622747823	9.898596221	9.971687031	9.860290782
HHLA3	6.422539364	6.672411961	6.962222994	6.339016636	6.559194083	6.406267558	6.350516374	6.423074736	6.965913984	6.944992952	6.670436365	7.052795384	6.60559368	6.461550389	6.554649622	7.075805055	6.818194702	6.568783834	6.804157418	6.148289443	6.27270837	6.287991311	6.357604622	6.335756705	6.750093383	6.657770813	6.467550204	6.304151173	6.542607063	6.653250626	6.325068655	6.605549712	6.74896855	6.05232393	6.666197125	6.052640516	6.717908882	6.659457992	6.323338214	6.416551828	6.569409702	6.75501377	6.570080247	6.601161867	6.881507961	6.761124488	6.4553286	6.592789943	6.814544134
CTH	6.673243181	7.099120792	7.779144528	7.285130831	7.103524737	6.756298446	6.463998621	6.956096676	7.572335124	7.414073817	7.155035295	7.395286488	6.985573144	7.116022009	7.137353453	7.431552056	7.592665982	6.959500833	7.058993848	6.747942178	6.665518631	6.718808564	6.913057855	5.722535525	6.809961101	6.450139712	6.265472978	5.913152655	7.131005824	6.851885882	6.795252643	6.689159179	6.743898077	6.850922955	6.733348672	6.88617343	6.492559199	7.560507884	6.358867399	7.220993328	6.45013153	7.229143431	6.679815207	6.269117974	6.715954138	6.509433373	6.570297438	6.132586802	6.431223147
FPGT	7.50360898	7.903775496	7.772821469	8.09881601	8.062045808	7.786637557	8.065128314	7.95662386	8.053205356	8.337517647	8.031130235	8.399371812	8.063259618	8.364673975	8.256536968	8.281145593	8.398756476	8.231104111	8.417659527	7.645442951	7.665035826	8.017283503	7.937126293	7.128322425	7.07027362	7.337125469	7.864032796	7.254073771	8.091177251	7.503635061	7.317952713	8.030885658	7.759875894	7.864951983	7.745706838	8.111905827	7.542118284	8.279963325	7.898355052	8.109147248	7.70045009	7.977547034	7.545867216	7.528863029	7.349627468	7.478368719	7.72975868	7.593022099	7.667972449
FPGT-TNNI3K	4.345746056	4.262342927	4.216933648	3.954791625	4.188697496	4.002284356	3.977252668	4.104416394	4.366849248	4.373900365	4.426318124	4.51922867	4.330694262	4.487120574	4.537751373	4.434552259	4.674960525	4.469147307	4.338195847	4.112254317	4.128402669	4.217614013	3.964042825	4.135376908	4.099196736	4.069998727	4.215898801	4.426273586	3.957502043	4.016997475	4.055170045	4.232502319	4.104708478	4.135881942	4.100901784	4.106513102	4.14594085	4.391110484	4.062886576	4.123099321	4.047572274	4.235022026	4.311217808	4.273543503	4.154908479	4.155205654	3.88915885	4.299423528	4.272054073
TYW3	6.802961699	7.000905376	6.165753173	7.394024839	7.078350364	7.10705325	7.101303924	6.955072867	7.186754141	7.378332433	6.894554961	6.974997421	7.324445237	7.128574156	7.26019137	7.239372584	7.320328595	7.194045176	7.301134161	6.971856537	6.859490047	6.737378775	6.893520032	7.147678047	7.20742176	7.093646772	7.250904122	6.657651003	7.452546793	7.332050621	7.436367413	7.380058056	7.254613887	7.122700368	7.443400146	7.738418357	7.476390974	7.29524289	7.193126613	7.379192461	7.28046396	7.171258817	7.38611733	7.355574376	7.430185554	7.092437624	7.432787312	7.389283015	7.160622688
LHX8	5.021531725	4.850343478	5.129379245	4.731922963	5.043655134	4.579995816	4.760500174	4.822142599	5.11919033	4.685744594	4.888488721	4.797903311	5.013445357	5.152460323	4.965773366	4.868699555	4.745602832	4.759296559	4.871700826	4.999948576	5.003545362	5.212769616	4.776586443	4.817746045	4.956377575	5.128676253	4.864450758	5.381014524	4.773710999	4.958386419	5.1720496	4.847784263	4.66570685	4.811679057	4.947312145	4.938356506	4.988604863	4.881687466	5.077607876	4.85303832	4.925835736	5.088148181	4.906025011	5.153157547	4.729165876	4.573025814	5.106555433	4.820799501	5.107943367
RNU6-622P	4.690189207	4.02647532	4.281674963	4.128985171	4.08438524	3.896192414	4.05578552	4.019601587	4.558388013	3.911064784	4.127949624	4.263567511	4.336506151	4.286478517	4.437829015	4.433530302	4.202019769	4.59429567	4.198957544	4.311567621	4.054377601	4.369653786	4.059123109	3.995707641	4.391726337	4.485419432	4.16707783	4.624639748	3.761656935	3.898385131	4.876823421	3.766985186	3.791089342	3.810209857	3.716834425	4.116544332	4.067395954	3.770638489	4.131399504	3.634813155	3.970039694	4.057733812	3.600386061	3.859382175	4.091922634	4.154681385	4.062830924	3.773072082	3.975588939
ACADM	9.157389497	9.607038799	9.705140671	9.252214982	9.396531357	9.217053944	9.84439239	9.471290325	9.846900827	9.741216995	10.5797894	10.80445395	10.21732557	10.89796184	10.19265553	10.68061084	10.52151586	10.38802465	10.45196391	8.531374559	8.956127968	9.410472702	9.084656594	9.128750972	9.326697468	8.798440949	9.283740492	8.57907224	9.033578602	9.417117505	8.771309721	9.361265938	9.308163604	9.295246253	9.416404543	9.710464681	9.123788305	9.316648347	8.929562189	9.703285472	9.10664121	9.600848918	9.527169854	9.104556685	9.237034715	8.999250391	9.47091526	9.552098913	9.029887394
RABGGTB	7.829646386	7.761414578	7.548660132	8.442575414	8.031917886	8.088391977	8.163541426	8.441693609	7.744909267	8.190977108	8.204629946	7.992834464	7.985610231	8.362686698	8.278025285	8.376248621	8.655066844	8.205317181	8.441049701	7.95226464	7.97396698	8.030624371	8.058350342	7.605439955	7.768043046	7.768200583	7.929258589	7.427892472	8.346858879	8.487042412	8.015936313	8.149315151	8.165200363	8.366668656	8.182910013	8.360931186	8.100857042	8.325534394	7.959102181	8.739217771	8.117825541	7.742759768	7.842974172	7.739768972	8.324916533	7.768029513	8.195397891	7.905602398	7.774020998
SNORD45C	5.520200223	5.633695808	5.430676756	6.298613174	5.421380315	6.267854243	6.142684677	5.936025646	5.407438936	6.011374689	5.304771168	5.423975041	5.546323519	5.945577878	5.690776079	5.842549653	5.740261486	5.748073458	6.07327323	5.900333866	6.015776926	5.753775174	6.099865774	5.594094936	5.603511348	5.416798043	5.722129087	5.081656043	6.133567292	6.187165982	5.767574071	6.132752302	6.087083215	6.153532704	6.147658175	5.647496195	6.034259619	5.997776185	5.285864434	6.086579268	5.842121651	5.567267828	5.772180446	6.197009366	5.570492593	5.77688368	5.549695729	5.705196159	5.474593087
SNORD45A	11.20819297	11.28361715	11.44966227	11.32885212	10.96819454	11.58025109	11.61244717	11.13065948	11.47257954	11.68601988	11.14586966	10.91940675	11.03997108	11.71013105	11.62534889	11.82213939	11.51000292	11.96572916	11.92652376	11.17229977	11.42481585	11.65440112	11.51032702	10.52228878	11.07868214	10.64062193	11.1232817	10.82155154	11.14784198	11.34665467	11.42381415	11.48314525	11.6169664	11.24198751	11.17177572	10.79579672	11.36145537	10.99433867	10.62250945	10.73365061	11.29046581	11.23979385	11.53622409	11.85479973	10.91936556	11.279715	10.9699936	10.97097047	11.36289494
SNORD45B	9.528473188	10.4543308	10.89083833	9.379243898	8.829743733	9.716398745	8.341968428	8.861051684	8.452698728	9.745601806	8.037670444	7.806491802	9.7616615	8.758886424	8.59347114	8.922997808	8.370430002	8.908199546	9.683295889	8.414578663	9.986464788	5.034595977	9.610387327	10.56868446	4.149140838	7.162671756	8.609162164	8.403110351	9.43761773	10.0165594	8.701724306	9.562536959	4.951567175	9.812569337	9.017459205	10.14698842	9.730024766	10.29130773	9.142590111	5.444273072	10.37228123	8.991456625	9.795454206	10.91182196	7.057426936	10.39494764	8.18143255	5.047520189	9.585373481
MSH4	4.190862904	3.945989568	3.878594394	3.871943861	3.958367567	3.891449704	4.555861693	4.596548758	3.954825962	3.75055591	4.284308877	4.077084303	4.194772181	4.115044762	3.949357334	3.987910877	4.268827518	3.965850413	3.921375804	4.116766564	3.915964697	3.929229689	3.858480963	3.963921686	3.820474949	3.992892364	3.916104239	3.956833599	3.636795411	3.910921918	4.059578815	3.742299772	3.80663615	4.072093177	4.096659023	3.993030104	3.754359279	3.86115252	3.981633648	4.084700058	3.899270617	4.037198378	3.751929223	3.975534451	3.958458285	3.850640875	3.912136378	3.914485867	3.687243461
ST6GALNAC3	6.063107186	6.309386006	6.114383364	6.188934988	6.546422676	6.415808549	6.696632241	6.665447066	6.682173466	6.553735214	5.552237434	5.940384398	6.407176334	6.30508886	6.231585809	6.705472087	6.461168785	5.913944242	6.18375137	6.043500617	6.013660029	5.716453801	5.941264996	6.415521807	6.217327645	5.981957424	5.798577404	6.320234379	5.899906264	6.570079784	6.320951866	6.426405406	5.779982194	5.918233251	6.343724927	6.22583303	5.841470483	5.871527218	5.793725341	6.28912353	6.028036386	6.13294727	5.946350983	6.349510849	6.428462921	6.319352938	6.112091858	6.38964578	5.984005158
TPI1P1	9.271496796	9.384929952	9.462064364	9.516116236	9.311020967	8.943893376	9.457827849	9.352341853	9.388847524	9.474651506	9.323154291	9.470759026	9.006591974	9.408462174	9.311937022	9.402240262	9.425812633	9.54889844	9.389907392	9.408912251	9.472727523	9.405441313	9.577631663	8.625279427	8.770240642	9.165578536	9.253625203	9.411475171	9.50007598	9.139003246	9.297598508	9.519795679	9.636631922	9.383052564	9.087325896	9.415219402	9.409582573	9.412921637	9.105906751	9.777593949	9.552883884	9.851419464	9.57778815	9.583297666	9.256212288	9.727589483	9.381923373	8.883855816	9.293571839
RNU6-161P	4.155537047	4.180581644	4.477270361	3.797260077	4.101456701	3.736885792	3.938735091	4.019784301	4.004432572	3.790672241	4.419764258	4.393261217	4.25579809	3.966798411	4.024274639	3.96561424	3.968103728	4.287946094	3.94495561	3.978236507	4.185252024	4.208774646	3.929239714	4.100141934	3.983319046	4.118575503	4.0633936	4.37543642	3.749625798	3.972512887	3.980983265	4.047638668	4.250244485	4.001925436	4.020701763	4.10299992	3.95412432	3.962322827	3.947727264	3.975710588	4.391830941	4.09495507	4.171240947	3.900288623	3.960678012	3.751311338	4.228463638	3.886150819	4.129924419
ST6GALNAC5	6.817300665	5.961501361	5.930135171	6.012179506	6.424062977	6.720760491	6.426212535	6.497996396	6.172239483	6.063373191	6.146683489	5.973653404	5.956111657	5.948754337	6.203802323	6.196464503	5.451760345	5.990719699	5.955139843	6.462524115	6.227786903	6.260440497	6.520220489	7.662746922	6.581612405	6.097661979	6.358116467	6.32586168	5.999344855	6.83473307	6.304008392	6.155931962	6.016515364	6.164823318	6.733832213	6.538425542	6.307086826	6.0633857	6.697310582	5.869832904	6.220684311	5.987488947	6.398824439	6.645706801	6.379662072	6.73895523	6.078023729	6.69825701	6.47774641
AK5	4.690920123	4.522139572	4.505349645	4.268851213	4.203219985	5.116448196	4.237052372	4.305569443	4.633699466	4.283353059	4.525407659	4.129491189	4.666059479	4.443830227	4.486298246	4.688398661	4.415470487	4.262402862	4.435788129	4.612474051	4.19422527	4.425230889	4.350808104	4.548234088	4.744510111	4.130676759	4.275779387	4.421963743	4.067348683	4.250209203	4.266265692	4.211999361	4.361670616	3.965557613	4.317613553	4.480894951	4.241507821	4.137571408	4.499425131	4.134372734	4.334695697	4.354714405	4.361446672	4.099096225	4.504758384	4.549482229	4.477579305	4.672866629	4.681898192
RNA5SP20	6.548874106	6.1867966	6.737323171	5.993166708	6.574866732	6.345528965	6.358093791	6.365565676	6.76528023	6.275157748	6.51925159	6.428325538	6.71828191	6.416087243	6.443240272	6.414156421	6.144476676	6.621583196	6.394106636	6.606311111	6.710888392	6.666676183	6.62860195	6.599667039	6.545643959	6.552566851	6.383714443	6.917337658	5.950645418	6.398595621	7.036891125	6.245465229	6.121644017	5.878371469	5.970084908	6.180979929	6.07393152	5.935583318	6.414176813	5.970411812	6.103195748	6.392444652	6.534257993	6.297565765	6.439379063	5.941832275	6.105157208	6.184440146	6.308403751
RN7SL370P	6.367312761	5.976794578	6.401969944	5.994595568	6.291212583	6.034909594	5.901608822	6.198625187	6.536802597	5.893374677	6.036192398	6.024318777	5.97154829	5.75062409	6.206386623	5.881961861	5.576562193	5.901591331	6.463726661	6.221618538	6.504177067	6.666609118	6.131644734	6.672965981	5.994610328	5.975087888	5.99795867	6.615002283	6.056854323	5.836458203	6.508929476	6.058576105	6.287167039	6.027443549	5.749007437	5.8619353	6.036051504	6.222664914	5.854547032	5.580081871	6.022993377	5.900941137	5.992312223	5.761740518	5.817764681	5.710122216	5.825231618	5.695448253	6.09790128
FAM73A	7.313452432	7.232185362	6.97192528	7.468155417	7.170443914	7.223777101	7.08656874	7.215485454	7.348148792	7.655051335	7.57644398	7.701471668	7.517143484	8.017404491	7.798647011	7.476216046	7.849897362	7.445617841	7.756020461	7.132365111	6.941117923	7.154812548	7.356562522	7.177352316	7.094343035	7.086759848	7.124339382	6.708639471	7.635584399	7.485893783	7.09457886	7.315157303	7.286227358	7.546428446	7.562073526	7.533603735	7.24514095	7.67588803	7.206328042	7.456547685	7.274080648	7.101657868	7.181798911	7.295260969	7.114854982	7.106703023	7.386452341	7.328222804	6.983819942
NEXN	6.717785076	5.998257882	4.8084001	6.578680074	5.798382408	7.28665942	5.930219379	5.497256276	5.206920898	6.039697213	5.118386029	5.192800585	5.57006009	6.266370792	6.411448663	5.894635629	6.204622782	5.563311036	5.769872238	5.759366563	5.405838852	4.828960131	6.067586336	7.757395605	6.580944326	5.305479267	5.515393538	5.751607801	6.696482505	6.764100953	6.272979685	5.346435956	5.44492325	5.595783098	6.10821304	6.033108893	5.714460398	6.148717531	5.649257384	5.611197632	5.697746657	5.424916421	5.566847129	6.562895934	7.252716821	6.631689528	5.855770523	6.753875329	6.591237894
DNAJB4	7.275103883	6.944862877	6.938459529	7.144507483	6.955161398	7.719928436	7.339694811	6.917753753	6.897530214	6.924709678	7.233728206	7.357448778	6.887965033	6.799931956	7.076642575	7.129254556	7.489810607	7.131332302	7.43810425	6.910958139	6.69402157	6.647046858	7.14529829	8.112725518	7.505355339	6.635518198	6.936218718	7.145832663	7.679794594	7.903036802	7.36971741	6.867531852	7.167928163	6.506366546	7.619523944	7.355922871	6.86342784	7.381924561	7.016505503	7.744109305	7.051076977	7.004242416	6.552783295	7.416424388	7.063212705	6.802388468	6.643054996	7.070916743	6.970057517
GIPC2	8.150211195	8.560264838	8.908524835	8.371329189	8.90279849	7.592081043	8.888261373	8.871146091	8.9653546	9.142894663	9.318891678	9.112378098	8.966184528	9.248621939	9.01972747	9.225869942	9.564390371	9.07868067	9.329984341	8.239385113	8.478084392	8.85276132	8.080229723	6.01622034	6.869433443	7.536851438	7.980146639	7.188079289	8.526577442	7.177702534	7.155551098	8.484308974	8.07124761	8.177117016	7.690008632	8.636231748	7.601660064	8.697998252	8.344880746	9.139274514	8.147234587	8.670084156	8.078269893	7.442050396	7.574753923	7.862879087	8.496765293	8.055912587	7.976226984
PTGFR	6.282541403	5.56015858	5.270528743	6.845646245	5.452670076	6.827144482	5.812704658	5.679998458	5.208587726	5.337516014	4.805788735	4.719263366	5.143143242	5.139979699	5.400981426	5.343508751	5.544307937	5.29005556	5.175397264	5.948494139	5.215092435	5.325146906	5.781412746	7.320249944	7.213375555	5.698591176	6.308468329	5.707759222	5.965321393	6.037750195	6.105949739	5.57383565	6.156020256	6.31286731	6.635204309	5.760665743	6.002215155	5.875581948	5.933646177	5.320545104	5.709706692	6.15085405	5.550172082	6.937757691	6.025138548	6.440379777	5.206675022	5.661128192	6.405120683
IFI44L	7.406003704	7.300254237	5.448663064	7.616178628	7.173964983	6.87218056	7.328419504	6.812090031	5.305938574	5.376860916	5.628396923	5.167183364	5.511979649	4.965599885	5.836271247	5.431635961	6.022933118	5.690106597	5.909078298	7.455241922	5.380257857	5.29102733	5.485709441	8.999523787	8.815430792	8.057962977	7.813480696	8.836005845	7.534820314	8.359229445	7.382683652	6.848767336	6.091818226	6.365535774	7.864534355	6.161995257	7.468601672	7.916480326	6.609643856	6.500824256	6.758711502	6.028234901	5.74331948	6.06171991	8.478206994	7.410048998	6.728837992	7.223062359	7.491401866
IFI44	6.449991914	6.431764232	4.731425626	6.974345615	5.83558033	6.665500632	6.604696757	6.093440938	4.793264642	5.105820131	4.847369186	4.565466923	5.013004498	4.584337036	5.050788439	4.623429872	5.291957148	5.2572641	5.117273238	6.563447554	5.101939775	4.696011122	5.773834624	7.86706858	6.883119811	6.888199118	7.063278383	6.918622794	6.67948869	6.3894843	6.297193645	5.89167655	5.66404987	5.884385749	6.366601162	5.82904126	6.528659061	7.269682875	5.674998227	6.064411554	6.027704907	5.221694052	5.033084521	5.62409207	6.951363962	6.198342519	6.293872086	6.206128431	6.261110415
RN7SKP247	4.89843763	5.143395359	5.436029176	4.631639132	4.939410985	4.81534176	4.779969174	5.18260667	5.360167795	5.026239072	5.265818038	5.103800358	5.194460352	4.852763129	5.070286724	4.805135229	4.820809821	4.973698154	4.733480356	4.900454935	5.197182191	5.21617272	4.906454657	4.85645317	4.783560912	5.113916994	4.892109563	5.005213681	4.657231646	4.826708103	5.024239801	4.798013209	4.740523068	4.76112469	4.771013954	4.89485883	4.783480482	4.9408378	4.793867103	5.016109457	4.904488912	5.210081811	5.013748956	4.983478579	4.724518225	5.022791939	5.030390654	5.081673595	5.096042884
LPHN2	8.124629827	7.980234517	6.491740088	8.680272593	7.97013811	9.050953633	7.849176187	7.776702193	7.901074957	6.843380642	5.308380696	5.680308761	6.236624753	6.212220134	6.857516638	6.658057596	6.844673013	6.661847997	6.223361881	8.18248089	6.985218209	6.870954455	8.069664788	10.35202631	8.643475301	7.90890565	8.2295853	8.245605945	8.377973032	8.961170223	10.26659455	7.977200602	8.558077328	8.120432487	9.192575617	7.946702672	7.836912344	7.915394083	8.125710478	6.970985998	7.997216701	8.258907863	8.177890609	9.199476154	8.735084633	9.459585332	8.022002169	7.81690113	8.627352085
ARID3B	7.065149356	7.418282942	7.377202188	7.324264341	7.423423333	7.248317916	7.266434849	7.170642258	7.32018782	7.060467366	7.384870946	7.249715314	7.356058187	7.5124011	7.122710004	7.371064851	7.265475124	7.365661383	7.284459411	7.440470014	7.272978973	7.587992517	7.412738582	7.161499745	7.356810594	7.600163142	7.437639063	7.325611111	7.665214674	7.504005718	7.29287654	7.270687992	7.438480962	7.674591856	7.314536779	7.000555053	7.491728102	7.666966942	7.508065554	7.287010727	7.315215913	7.055832179	7.254798686	7.169086247	7.198213906	7.215793809	7.189577109	7.190081615	7.259354217
PRKACB	9.105534825	9.67179425	9.422021123	9.041430224	9.36933775	8.939462998	9.443097711	9.365091052	9.812164964	9.988678187	9.840855414	9.870508931	9.90198843	9.740895338	9.978713252	10.09021808	10.24478612	9.669564385	10.27960449	9.190966562	9.254151932	9.335684205	9.319689484	7.960925243	8.615757028	8.538254543	9.22213983	8.830214599	9.21264258	9.118948675	7.881631367	9.406583781	9.498721408	8.940938138	9.075628648	9.450001482	9.049919822	9.354159911	8.988681913	9.237563889	9.365118159	9.695989359	9.460019117	9.241128231	9.224862384	9.157518255	9.831698171	9.425389441	9.60523647
LOC100128775	5.769322634	5.826675134	5.95394677	5.657137312	5.764979986	5.622342216	5.525168068	5.995987574	6.042021185	6.005786431	6.05875461	5.966253014	5.849025054	5.477810753	5.990975507	6.123477482	6.208312809	5.696779097	6.038568903	5.740258603	6.042350561	6.003544161	5.87228607	5.883361303	5.724998075	5.845671223	5.554987504	5.72277679	5.499989517	5.563298001	5.707803236	5.620165224	5.773181372	5.574181659	5.725553278	5.777543385	5.601377377	5.776117024	5.61595679	5.865447653	5.620429263	5.857212206	5.800825663	5.934474115	5.629876741	5.86388614	5.53887722	5.385410998	5.547777448
SAMD13	5.690945372	6.858598862	6.564304421	5.968963531	6.985741808	5.652653864	6.490162916	6.771746056	7.9232397	8.050543685	7.716297419	7.194014506	7.323521288	7.385927947	7.455411384	7.506234689	7.469882117	7.089207673	7.616724495	6.247232898	6.756576478	6.817957563	6.116989079	4.690907339	5.028607736	5.519722866	6.374765559	5.425092557	6.253876332	5.163522079	5.058730007	6.807898678	6.451098648	5.842738098	5.92878735	6.789191433	5.761076894	6.51828228	6.054003746	6.720913781	6.616332111	6.498689274	6.445011814	5.577909363	5.665275188	5.510867247	6.631856686	5.97537185	6.322122904
DNASE2B	4.79775403	4.968104871	5.298012489	4.751042712	5.263639715	4.640296025	4.956466647	4.827389711	5.457345055	5.374024849	5.382413075	5.090372845	5.168566693	5.496281214	5.003882782	5.255253518	5.247292595	5.314438172	5.09174867	4.694393491	4.957263172	4.909821778	5.082549783	4.423367676	4.680837443	4.826099123	4.748291652	4.93831962	4.53249576	4.599340597	4.617584494	4.979990051	4.667771534	4.56204615	4.575793926	4.756998668	4.946276101	4.670955605	4.741991107	5.110528711	4.842153117	4.854700061	4.721919099	4.491989942	5.037870485	4.800460545	4.766330139	4.552073811	4.764302562
RPF1	7.580981577	8.080551793	7.491882692	8.256046825	7.906065944	7.808921374	7.8815411	7.930816549	8.086363028	8.326067209	7.717965554	8.189619937	7.990326552	8.177599135	8.126157766	8.327689825	8.342799685	8.091989438	8.352280017	7.833504628	7.719456401	7.726304029	7.873507102	7.53719375	7.581198053	7.908253797	7.761358066	7.262487455	8.396003948	8.042438237	8.00892233	8.148131458	8.301893574	8.034803663	8.243537201	8.286065725	8.154633954	8.182725924	7.949130382	8.494460839	8.288131743	8.100312642	8.273907691	8.167950972	8.31171118	8.266342337	8.32465646	8.283458335	7.969313528
SPATA1	4.291568122	4.463257689	4.639586911	4.338510481	4.250794564	4.066175929	4.21888187	4.310693624	4.508250326	4.625959054	4.655467287	4.535291397	4.410466879	4.453927192	4.574495826	4.539203666	4.557801742	4.424130015	4.518486039	4.126640202	4.279983297	4.303496352	4.16945438	4.318938142	4.248343543	4.360150377	4.23688134	4.257652559	4.164417478	4.223184503	4.285654367	4.18392685	4.138907345	4.212884622	4.352623382	4.228123621	4.1306821	4.150110301	3.987427187	4.164368831	4.248138512	4.478448463	4.423942993	4.474626257	4.279397901	4.400192417	4.547043016	4.589759254	4.294468327
WDR63	4.742713312	4.345240362	4.805206587	4.484559012	4.706098424	4.392421722	4.42433598	4.528515158	4.61194953	4.421684513	4.899369647	4.553247495	4.572872048	4.587524944	4.611983851	4.71444562	4.714607651	4.743589035	4.526219704	4.576818191	4.548393208	4.568286331	4.369425219	4.475343561	4.760842255	4.803164652	4.313104461	4.745719453	4.534637014	4.801001574	4.874589219	4.552240483	4.432764506	4.458430645	4.420285881	4.187916392	4.316121297	4.743444402	4.536112369	4.448765259	4.333321349	4.625388242	4.400098452	4.422345206	4.530368352	4.625194242	4.614509235	4.642073844	4.729361637
CYR61	7.09264231	7.76904079	6.65741179	8.657042317	8.216032954	9.434775954	6.594404113	6.475029808	6.412718687	6.570321646	5.863360533	5.768680357	6.20778724	5.779334025	5.791936791	5.854032569	5.828399463	5.909344237	5.947558021	7.335193649	6.126540798	6.500480863	6.85265161	9.819984527	9.967372453	7.972794377	8.105341552	7.450567159	7.457463546	9.503169299	9.233034913	7.307730016	7.988588568	7.521040852	9.692165419	9.126254833	7.944315647	8.509351215	8.421695555	6.865619446	6.828420189	7.276640004	6.695658625	8.211200469	7.891304789	7.824679597	7.093249907	7.651694766	9.144910251
CLCA2	4.573112171	4.752411785	4.778058877	4.577449689	4.36750327	4.432879682	4.936570728	4.377530142	4.315010492	4.363629486	4.873625375	4.94347921	4.828704904	4.639821923	4.825286847	5.151682568	5.030414061	5.186006151	4.94031763	4.107047182	4.719890742	4.310654243	4.43986106	4.338028912	4.433524826	4.660249586	4.320804542	4.676904875	4.392930141	4.267454376	4.552522175	4.626253122	4.369785691	4.274831404	4.477865707	4.868715378	4.412961293	4.43042103	4.29069809	4.886425204	4.725143216	4.436169514	4.454998795	4.406657863	4.395834812	4.636663448	4.66546062	4.526284906	4.340771162
CLCA1	12.08435701	12.19740854	12.03198231	11.51010098	11.17180763	11.00891857	12.32673326	11.96888489	10.67032927	10.34544545	10.88319124	11.46388341	11.7383663	11.33177311	12.00098512	12.50353049	12.2524756	12.62973614	12.17881998	7.90726469	11.4896286	11.62307739	11.39193632	3.886836079	8.323557707	11.84288539	7.375788236	7.624524517	5.316959155	9.996504607	6.476746204	12.27067502	8.734866809	10.34349723	7.560758702	11.48236226	8.634273315	7.382207898	10.7583803	12.6409009	11.3519968	6.175732578	11.91360767	8.243528195	10.73202755	9.06711805	11.64238161	11.95861856	8.961662265
CLCA4	12.27737935	12.63145219	13.11117261	12.09682998	11.09824562	12.15938741	12.31499957	11.63522347	11.79609418	11.3355009	12.47410448	12.95912518	12.46590949	13.15866777	11.77972266	12.79099999	12.58626405	11.98175967	12.6588456	12.32420033	12.64959608	12.5211402	12.44034632	5.697789175	11.29967268	11.80710803	12.18997654	12.7046814	10.81205643	10.70451708	8.718311911	12.11836147	12.48436233	12.13566123	10.9832237	11.243525	12.05380494	11.70686474	11.71838038	12.56092204	12.28017167	11.11899888	10.89650268	9.812603512	11.70554401	9.984895859	9.353203239	10.75386064	11.31135281
CLCA3P	4.644440427	4.35825681	4.762071557	4.455851943	4.723211799	4.347560411	4.408828828	4.511824785	4.891355136	4.726601101	5.145665857	5.288593366	4.624887021	4.693705271	4.882120314	5.057493869	4.757618395	4.671361274	4.462884148	4.572079834	4.637567144	4.469336759	4.633978218	4.2707319	4.60783767	4.837456432	4.531299353	4.922520708	4.574445587	4.363453437	4.434603541	4.430151346	4.323699529	4.580522421	4.403423756	4.615442515	4.629055623	4.617054427	4.675539949	4.741825952	4.517678638	4.592943996	4.416302737	4.589690231	4.393196527	4.718210093	4.700336207	4.435819025	4.065019976
SH3GLB1	9.324295797	9.539137626	9.628973218	9.638501429	9.370660272	9.646095014	9.465113105	9.493147048	9.196579015	9.413103118	9.090312105	9.393012524	9.224137137	9.366219079	9.538580538	9.569769404	9.645323542	9.197208293	9.712231844	9.579350814	9.548512801	9.6690507	9.648312155	9.264365425	9.148188726	9.538104842	9.464905155	9.951859894	9.658185219	9.401653879	9.428928521	9.647063003	9.743490937	9.5998628	9.510251317	9.572317081	9.537454104	9.862820455	9.618494839	9.715817598	9.663896496	9.363673996	9.342249275	9.417166964	9.498199753	9.325384929	9.430731366	9.376500088	9.478956455
HS2ST1	7.516389799	7.697818121	7.390928838	7.821293637	7.670542475	7.82827752	7.618588485	7.655678766	7.804271272	7.915021452	7.466954566	7.754647063	7.584266491	7.732714185	7.843547128	7.551875563	7.861045056	7.592816741	7.884847593	7.607742759	7.370788627	7.412293833	7.766335498	7.968995425	7.926453816	7.505071435	7.965754962	7.40539171	7.805879146	7.948487367	7.466588205	7.687772918	7.824822817	7.777863896	7.927527155	7.856754249	8.019184158	7.786581526	7.785272056	7.788220778	7.719120557	7.748350009	7.959341544	7.996298661	7.736535401	7.763277621	7.932209885	7.672351529	7.944808735
LINC01140	5.701386106	5.692753404	5.514256071	5.566510621	5.741420592	5.890059852	5.871499676	5.746555529	5.55253566	5.629961205	5.911968757	5.629644327	5.767259045	5.798489995	5.784249428	5.681909019	5.818524838	5.948245839	5.813012755	5.865724966	5.84214314	5.855272657	5.619675392	5.905448707	6.018338411	5.755581279	5.679827339	6.07236669	5.454833676	5.849079093	5.960014574	5.52972972	5.657984134	5.722163178	5.534440392	5.709215626	5.661548484	5.229396363	5.648768338	5.5897228	5.577639845	5.796226701	5.739905838	5.665389595	6.020605296	5.687474789	5.739366949	5.622778873	5.992157727
LMO4	7.346759212	7.269583295	6.444019998	7.328366633	6.58993077	7.158062302	7.223352011	6.804759484	6.542171905	6.701771466	6.57623002	6.243424759	6.495099287	6.195261806	6.562203987	6.283313208	6.496940063	6.734336681	6.233970831	6.541089878	6.390316451	6.196861279	6.823654022	7.50522848	7.467686016	6.974288629	6.99548338	6.47970269	7.006340119	7.107213403	6.914444899	6.602353512	6.851948772	7.055849717	7.411731949	6.853354201	6.841371717	7.437582936	6.959921036	6.852768462	6.805373403	6.711445585	6.883764943	7.385192026	6.674886734	6.926206579	6.761253559	6.779836657	7.039919892
PKN2	9.444381771	9.123366018	9.275719863	9.712946434	9.336325399	9.430677139	9.587516703	9.675956279	9.182532871	9.687171898	9.417948548	9.4951653	9.21355177	9.387832226	9.797058767	9.289718078	9.446445379	9.296825209	9.349828424	9.679466569	9.715954766	9.552373244	9.585866502	8.662850884	9.0182282	9.204235899	9.605222338	9.504162152	9.625523693	9.046757496	9.184918613	9.730358704	9.884273945	9.664170126	9.315697004	9.867081875	9.360398101	9.842024272	9.666610743	9.884418729	9.531504732	9.42214024	9.279725764	8.943696054	9.197691842	9.107806757	9.238054663	8.977440912	9.122764341
RNU6-125P	6.882830154	6.135730732	6.941309508	6.62922531	6.404401636	6.247197833	6.145735504	6.338597664	6.395594276	6.239861869	6.237506268	6.452535482	6.498740031	6.817815709	7.179910305	6.696488873	6.822165166	6.321190032	6.773812495	6.55212507	6.947336583	6.792855714	6.385019379	6.437697727	6.129909959	6.224003147	6.811566863	6.344880882	6.138986846	6.069665443	6.008418534	6.694381057	6.107111853	6.472224772	6.177979089	6.01594924	6.315757664	6.555173738	5.80810909	6.424835711	6.527679352	5.83176243	5.880061117	6.022686639	6.18794236	5.729479579	6.518030933	6.179161794	6.392650212
GBP6	4.788563817	4.833537827	4.551222557	4.810665178	4.819204865	4.816285359	4.818111693	4.625505187	4.67825239	4.574255356	4.828048814	4.597331518	4.328972476	4.831764652	4.740655128	4.395334085	4.436404778	4.600952335	4.375622281	5.023459284	4.558346554	4.550479778	4.595379626	5.498016977	5.105524275	5.180547955	4.623868432	5.188311751	4.731705489	4.999938601	5.016265066	4.48818559	4.441188918	4.737038616	4.999237227	4.57401034	4.959455109	5.397851385	4.908089848	4.832095465	4.734950511	4.762893144	4.775033311	4.72191764	5.048469745	4.775969891	4.830079653	4.739890494	4.74508074
LRRC8B	7.277540971	7.368668841	6.996020858	7.800170892	7.619374831	7.435198437	7.497251646	7.810893618	7.264179556	7.355396804	6.76421214	7.021141633	7.210790529	7.123536368	7.300846171	7.517516094	7.464485176	7.354402209	7.495119299	7.372295976	7.522031905	7.459869951	7.678140933	7.247066837	7.329897868	7.630244569	7.514447637	7.382367688	7.988873438	8.049269762	7.609055839	7.947257917	7.779584712	8.040842029	7.880942322	7.915899888	7.659999158	8.171843052	7.5309335	8.207133957	7.573169161	7.815567897	7.913480938	7.968959314	7.830170682	8.224924044	8.004449031	7.773905938	7.638463203
LRRC8C	7.257810934	7.326231281	6.489597	7.517472242	6.877102582	7.746305803	7.235865673	6.96791347	6.563962782	6.722691127	6.308786736	6.19467616	6.440707745	6.486646504	6.719259292	6.226820511	6.913198866	6.633270315	6.521801455	7.301675085	6.50413693	6.495503861	7.085390277	8.079631101	7.913112745	7.313817615	7.392899884	7.367974702	7.49504828	8.239580467	7.944838219	7.263154846	7.185222529	7.375436951	7.756868604	6.830389091	7.495518378	6.859296478	7.22460792	6.688157021	7.10799587	7.11768162	7.453751528	7.784596109	7.69040056	7.689036614	7.106981551	7.360728155	7.618266074
LRRC8D	8.639667718	8.60020614	8.758680398	8.678560597	8.97764555	8.462280089	8.773018843	8.711812937	9.145252104	9.108404971	9.175680961	9.569391854	9.140052586	9.197263495	8.973779508	9.12255567	9.038553498	8.817015643	9.098456067	8.634589289	8.742876825	8.63021168	8.665647872	8.306721882	8.421015939	8.433529538	8.754123238	8.154906007	8.674837179	8.622550228	8.601967964	8.59174455	8.849709086	8.686120045	8.588490592	8.720144038	8.804519239	8.820815176	8.793360604	8.761082882	8.917663898	8.932476821	8.575626145	8.548588291	8.438125957	8.629268229	8.85659422	8.843974803	8.708048452
ZNF326	7.599937125	7.81505899	8.011552818	7.86214952	7.978937779	7.581564252	7.959662226	8.158189921	8.275858653	8.508917873	8.387031388	8.672364263	8.009459097	8.323712858	8.537590246	8.754221228	8.807266471	8.219001856	8.69593118	7.778233574	8.161817704	8.074314949	7.819484679	7.507228945	7.157339071	7.410610114	7.70628701	7.330292837	8.093560702	7.665368666	7.421457751	8.091430059	7.92789223	7.890217326	7.556260111	8.031617078	7.784849277	8.075053092	7.733039224	8.29097265	8.24390178	7.88679934	7.763503355	7.470677242	7.802713761	7.419495918	8.146756193	8.091924893	7.64190963
CDC7	5.358223269	5.796568833	4.799192674	6.009047269	5.166579464	5.966971923	5.741301668	6.043275319	5.226534348	5.76005494	5.363373225	5.409233464	5.501385422	5.684122683	5.01989134	5.564241032	5.591570967	5.266903466	5.198881579	5.811130941	5.737370728	4.669366178	5.663467223	5.792804689	5.804536963	5.588169391	6.06191615	4.663741477	6.394427106	6.186314674	5.304633043	5.993909813	5.539581863	5.666300514	6.028888101	5.99217865	6.034949882	5.661289363	5.790412138	6.284061295	5.922008504	5.785809633	5.831674013	5.787770471	5.88278324	6.183643861	5.784392224	5.681594235	5.760869456
HSP90B3P	6.335084856	6.339009566	5.848239535	6.811063895	5.978593426	6.638902409	6.632497722	6.392825223	6.257377339	6.692546546	6.080011065	5.967072572	6.012520028	5.941551573	5.933732611	5.984612723	5.710063238	6.207550895	6.046093016	6.471676951	6.469682801	6.020870268	6.98813363	6.458723752	6.965788159	6.758670742	6.289550222	6.544413364	6.905998395	6.652770589	7.160674693	6.565797982	6.897157373	6.817684477	6.565540137	6.609823505	6.485067806	6.475916208	6.429924124	6.639724677	6.641972562	6.12723003	6.468251392	6.6306704	6.938003315	6.395797688	6.294889937	5.979379924	6.557173856
BRDT	4.629269341	4.49598186	4.716282241	4.384017065	4.595622406	4.452242875	4.569734643	4.712197832	4.641306173	4.543525246	4.927659616	4.916560506	4.65579863	4.777716941	4.573080496	4.686643503	4.462532102	4.733438048	4.45704603	4.693131928	4.656461525	4.592641348	4.458101674	4.455419412	4.598953108	4.599621868	4.657812128	4.861197018	4.380669397	4.681884791	4.818458817	4.715221656	4.491151175	4.346058101	4.431497094	4.790061282	4.572895172	4.630657515	4.541722203	4.623136121	4.539887804	4.672489116	4.427143502	4.407717177	4.536437426	4.532934797	4.645535964	4.420352323	4.579470285
EPHX4	5.976236425	5.502796242	5.410271219	5.345661876	5.377381731	5.570341683	5.54156719	5.522218251	5.562401171	5.754827778	5.433517058	5.273504092	5.471320098	5.375889894	5.480808687	5.352251051	5.36514473	5.381494896	5.468827357	5.565953201	5.28044003	5.384965249	5.843504574	5.628060783	5.678755288	5.736526421	5.611345791	5.73622199	6.539161297	5.925050015	5.89293769	5.4472703	6.799732302	5.955233248	6.395362068	5.603247138	5.917139584	6.731958273	5.828931086	5.479315865	6.04260773	5.965837293	5.426814227	6.216477524	5.525209416	6.07226691	5.661303065	5.499185688	5.626474162
BTBD8	5.441381823	4.961039919	4.842605853	5.148778033	4.811364501	4.542676015	5.048856176	4.84416038	5.584106232	4.877333754	4.997238499	5.642997947	5.411808612	5.368662181	5.521301021	5.418446121	5.66063989	5.58807558	5.444984146	4.605925377	4.551087812	4.773381715	4.738995521	4.794864005	4.591197368	4.700846916	4.633960154	4.562292624	4.71334246	4.611529168	4.623577004	4.93565642	4.671904687	4.502737252	4.764534412	5.03079391	4.475378075	5.142277235	4.659842523	5.074139829	4.920221903	4.608947476	4.665664135	4.564369553	4.917247413	4.47495668	5.288269062	4.614459584	4.761340412
KIAA1107	5.959043263	6.071930877	6.174987533	6.201264545	6.031022175	5.49859859	6.005868822	5.970082011	6.835801101	6.672998665	5.990104916	7.075374687	6.883097991	6.778948391	6.82614782	6.524937281	6.917231567	6.806250076	6.947242486	5.613816999	5.474420169	6.059967067	5.870343929	5.536773079	5.492382675	5.456458699	5.561588851	5.453973773	6.118317425	5.997916819	5.276919949	5.981412328	6.150722682	5.425891112	5.597524755	6.169363541	5.431619894	6.441972792	5.811503953	5.82179422	5.870527556	5.653507149	5.919958507	5.471007081	6.034788554	5.510116917	6.502448097	5.815883687	6.313981564
C1orf146	3.833413133	3.753950287	3.883629694	3.69505727	3.746411501	3.72020438	3.595812003	3.794012918	4.223610232	3.76735544	4.149678751	3.896397728	3.871844058	3.995140452	3.805977421	3.766036788	4.147097298	3.996237621	3.630536654	3.612490924	3.694449394	3.92046317	3.736427532	3.63332908	3.780679227	3.810909793	3.604016994	3.964100128	3.860262456	3.715084208	3.727864069	3.867585203	3.648837553	3.854587074	3.639978208	3.744519761	3.755976977	3.765681268	3.627934474	3.819716599	3.756409421	3.904624241	3.681933033	3.922704345	3.803074465	3.823367143	3.911958154	3.904522539	3.939026926
RPAP2	7.693215003	7.768121513	7.206410174	7.943215286	7.482322495	7.786464772	7.598329705	7.728171722	7.599623911	7.657000326	7.248201791	7.804342771	7.519560912	7.744635341	7.797104296	7.671554132	7.936869739	7.461144674	7.788238405	7.395175987	7.255516898	7.353871011	7.499312106	7.790392847	7.673400201	7.459726398	7.749698216	7.003089797	7.867288922	7.900547987	7.63043467	7.58489898	7.731326593	7.760689394	8.018305128	7.709376669	7.774051773	7.831202366	7.714876965	7.927746772	7.722876932	7.453013983	7.751275885	7.962450455	7.750715776	7.666148897	7.903045907	7.837853683	7.603974902
SNORD21	5.226852548	5.074710196	5.247330701	5.826894654	5.45654405	5.683663198	5.244530063	5.065535947	5.486851712	5.991759783	5.385150677	5.295282132	5.51218213	6.17624073	5.744775851	5.568103755	5.398344193	5.38602376	5.904319941	5.064908999	5.484130577	5.458773682	5.48022639	5.661915935	5.167685043	5.491847348	5.400181079	4.838506388	5.851433953	6.169053053	5.062984209	5.940486202	5.740005416	5.727796466	6.00205665	5.983616265	5.742142877	6.086873852	5.009601416	6.074316909	5.761280448	5.406617514	5.51556402	5.776463656	4.929115707	5.593314179	5.451923679	5.539544119	5.330140991
RNU6-210P	3.173667225	3.175239173	3.219377119	3.208776581	3.009705113	3.002651083	3.092747787	3.006713692	3.16863203	3.078500705	3.453885005	3.263280664	3.244128034	3.262599712	3.294721981	3.198729637	3.362867521	3.202011994	3.129157533	3.032207867	3.050737632	3.11728291	3.12499639	2.954272735	3.113667937	3.113824338	3.125822865	3.036617174	3.028201002	3.16840219	3.120471564	3.159424064	3.108231229	3.287912568	3.216040357	3.239697142	3.100521187	3.2010572	3.025777778	3.449244256	3.184617206	3.484019421	3.229607889	3.148526389	3.07861911	3.284911906	3.392741912	3.236219931	3.358866863
RN7SKP123	5.092407136	5.102187981	5.242091924	4.706267194	5.080723697	4.950570491	4.865569326	5.056307781	5.109005011	5.188504184	5.15939265	5.29660273	5.290917826	5.037744164	4.910593602	4.999227591	4.814172201	5.294200603	4.979826381	5.006031533	5.046088685	5.145814009	5.033886057	5.094002921	4.879092787	5.032215267	4.925878917	4.928284778	4.936718624	4.950952024	4.859347479	4.978103807	4.853385614	4.921254571	4.964365283	4.920502151	5.106290084	4.944270959	4.969411466	4.876448187	4.898144572	5.072617582	5.14181668	5.18817409	4.711082762	5.065700118	5.086975056	4.986744523	5.188542667
MTF2	7.863800994	8.055701795	7.706110653	8.049733076	7.933860093	7.767884381	8.095157789	7.901556347	7.874942618	8.145930747	7.754363357	7.989670203	8.054437057	8.069645778	8.152613967	8.046223438	8.410961476	8.280369511	8.304007556	7.810777932	7.7452288	7.761668601	8.096036126	7.941766738	7.809573266	7.785059384	8.367819042	7.601962185	7.997321551	8.226229309	7.462733906	7.98925338	8.277763146	7.934981642	8.350399153	8.052315803	8.225749643	8.042556634	7.979648652	8.309629141	8.229833462	7.929419969	7.985965678	7.997146481	7.937910403	8.225686989	8.122025878	8.540022652	8.13872349
CCDC18	5.104681128	5.279354256	4.634996785	5.789454841	5.06784725	5.435151628	5.608149897	5.458554929	4.847022544	4.826199522	5.319316687	5.379390002	4.640448067	5.114090848	5.286416049	5.35080244	5.504547949	4.933627538	4.952095661	5.363253835	5.520987997	5.237408673	5.216826955	5.46830957	5.287886084	4.807109015	5.984242946	4.911770584	5.628702841	5.69746299	5.32395785	5.422954413	5.835094149	5.538437857	5.91084243	5.485513406	5.49680783	5.287538654	5.236521697	5.756579736	5.17716919	5.055609626	5.264019158	5.372865193	5.515885801	5.028478916	5.037797609	5.636875047	5.363805246
DR1	9.060892806	9.446526656	9.322662618	9.494790533	9.480132442	9.456443658	9.370751518	9.384549927	9.542543067	9.507529483	9.411921466	9.688393538	9.384238193	9.545393682	9.726583744	9.583573818	9.710672558	9.48153438	9.783610067	9.262873937	9.144117676	9.306980342	9.407532683	9.338535508	9.451689926	9.405279643	9.416444878	9.425431318	9.424378913	9.55727636	9.318409997	9.476677983	9.560844396	9.59330164	9.5700704	9.502632377	9.541134437	9.541154175	9.473139039	9.523845356	9.437429527	9.837254974	9.7667229	9.723717911	9.352198508	9.92405668	9.711698478	9.734229061	9.671457598
FNBP1L	9.143741463	9.220857274	9.203254343	9.499619407	9.629513599	8.64727978	9.381135094	9.441418046	9.489539796	9.591505797	8.828268609	9.550957633	9.224770994	9.255721315	9.649597063	9.447865796	9.586145142	9.445435857	9.792459975	9.273639254	9.581496904	9.945001439	9.729731301	7.877429153	8.061619555	8.585945333	8.977320194	9.172704161	9.217692399	8.725194714	8.391366848	9.664025122	9.352777324	8.840011151	8.71420453	9.560083343	9.255168644	9.369513881	9.187765556	9.867868984	9.547584727	9.263602467	9.33137554	8.504967334	9.470815739	9.1148418	9.648124725	9.229943743	9.467509532
GAPDHP29	5.925081264	5.9677056	6.198806659	5.964525164	5.557228908	5.735564081	5.584104396	5.956730904	5.939963127	6.122006598	5.594055515	5.941577721	5.88487097	5.977190817	6.45578536	6.049989597	5.964492819	6.176855358	5.773756064	5.887658035	5.861162745	6.051579372	5.95227264	5.953758543	5.996696562	6.006542326	5.893938054	5.915831887	5.782671838	5.987958743	6.195377014	5.7638427	5.877165411	5.871134056	5.636158163	5.756994903	6.046200952	5.864688028	6.236105457	5.80606536	5.529644778	5.711305677	6.397303957	5.966359082	5.988644819	6.233671895	6.171894043	5.597834334	5.911307405
ABCD3	8.887254926	9.063690653	9.457347185	8.92875067	9.411939433	8.773208039	9.425295823	9.588216409	9.4749203	9.5483691	10.22988508	10.23279828	9.789499119	10.10237831	9.518225962	9.938905193	10.00360781	9.615518961	10.03597451	8.988328696	9.366776027	9.384897289	8.939561639	7.424372633	8.214787338	8.336518001	8.826244626	8.301001829	9.04174002	8.249393726	8.306856888	9.070370754	9.087899328	8.809051049	8.696496407	9.354738614	8.574776208	9.356072162	8.791542191	9.54469647	9.106556551	9.453682337	8.958590238	8.455056131	8.48122505	8.658885143	9.063030141	8.738110097	8.768874564
SLC44A3	9.075465113	9.283048353	9.08846218	8.68856023	8.884743276	7.811201905	9.418866466	9.226946158	9.438452788	9.266149001	9.81711121	9.365959675	9.644316865	9.472644115	9.192736785	9.947466792	9.711185084	9.677344364	9.634903976	8.548628151	8.223640574	8.744023359	9.076433811	5.75973126	7.971114265	8.667912372	8.809665697	8.380252043	9.089536634	7.618804095	8.686356896	9.102079346	9.328061972	9.050434412	8.48607233	9.286391935	8.778722455	9.049180505	9.039624262	9.395599113	8.546937427	9.310461901	9.032951729	8.503575742	8.728627422	8.804583538	9.287835229	8.953770086	8.945307907
TMEM56	8.155553259	8.745600062	9.664038473	8.18834873	8.518067924	8.582256052	8.887127071	8.655582693	9.210031558	9.571522016	10.41574705	9.87296386	9.787160474	9.824671052	9.681736089	10.13688366	10.05219738	10.0732013	10.15571229	7.491829126	8.674526343	8.995371237	8.054559607	6.36718543	7.545663989	7.652798921	7.63428783	7.47402982	7.069880268	7.534806543	6.332670215	8.53393197	8.499505424	7.56174732	7.809972873	8.519846898	7.381103005	6.521064342	7.992159715	9.072605153	8.278929924	8.82922325	8.127147831	7.561732639	7.790478759	8.119692671	8.125780465	8.515677584	8.424703876
RWDD3	6.179822399	6.142648222	6.347489854	6.221576944	6.11258936	6.054758644	6.255745083	6.190024328	6.431712083	6.205398028	6.338256657	6.234345437	6.292107869	6.213492292	6.294501561	6.434850512	6.480285074	6.641265926	6.47905085	6.020876879	6.246110958	6.247409517	6.158004192	6.174633761	5.949721379	5.857202427	6.299243659	5.87245536	5.867568048	6.118395059	6.077806203	6.291613507	6.016516214	5.938553393	5.933962538	5.867954739	6.069002908	5.942694721	6.025730982	6.236768669	6.177284483	6.056454813	5.807195117	5.733953099	6.013653726	5.935953373	6.147542352	6.425022361	6.036378724
RNU1-130P	4.097451574	3.896278905	4.02327365	3.771009016	4.081162064	3.856777326	3.907706251	3.830865644	3.932013843	3.969599243	4.210383148	3.997553882	4.265818324	4.145578017	3.935878309	3.727383094	4.192053465	4.000586342	4.011522108	3.861719533	3.864584322	4.085517357	3.751592172	3.970673353	3.607755964	3.957012478	3.757119562	4.304661031	3.791002572	3.824361357	3.911110056	4.022176111	3.854764349	4.080217522	3.875287679	3.948198776	3.918244809	3.915138833	4.20726133	4.114954878	3.852266606	4.264907428	3.881497225	3.950634829	4.036233321	4.166807756	4.169378375	3.996268141	4.060215671
EEF1A1P11	8.901505619	9.091375498	8.896427478	9.093370171	8.773094222	8.924263504	9.044300558	8.993663939	9.001385515	9.308453747	8.882608629	9.073962564	9.04513706	9.054077464	9.033084185	9.121097602	8.879339255	9.289548252	9.121373681	8.799543095	8.803745852	9.033404517	8.773692489	8.933020632	8.794289133	8.745078688	8.820454011	8.568901401	9.161512661	8.799814301	9.126367493	9.166060233	8.782793099	9.23068308	8.819311788	8.687987721	8.956272366	8.871924315	8.733401016	8.906862619	8.890113583	8.967267339	9.058029885	9.030654172	8.870720847	9.215776779	9.033955267	8.811966898	8.913412822
RN7SL831P	4.279673486	4.42101414	4.591506482	4.197159089	4.46825711	4.417917396	4.480203705	4.371343548	4.494827636	4.391373142	4.648689355	4.479270712	4.513357018	4.659567308	4.48419611	4.502484154	4.319054087	4.405850795	4.451930469	4.481663956	4.589654346	4.678567904	4.48320049	4.545857321	4.601327725	4.573236783	4.45176613	4.699482119	4.390348467	4.598551999	4.480359412	4.372979142	4.392910232	4.28351754	4.033518952	4.394404339	4.432953573	4.487049897	4.564693887	4.310677262	4.326061172	4.575926384	4.46116129	4.384192336	4.218738227	4.430463016	4.464213683	4.149796882	4.533004807
PTBP2	7.399372334	7.144136352	6.675181552	7.256282414	6.7636467	7.326765484	7.30192901	6.974073445	6.894005245	7.217571564	6.656279079	6.869381479	7.16847289	7.057159502	7.26819602	7.184932078	7.231142647	6.601092707	6.997128474	6.999236023	6.97029384	6.792404468	7.185027389	7.886682142	7.261681759	6.637595334	7.46470353	6.63672473	7.187554752	7.655111295	7.212149615	7.388710389	7.085897071	7.201394531	7.479849449	6.958952846	7.2449716	7.31792374	7.099934297	7.245256306	7.247616101	6.600071923	6.779531913	6.944238514	6.99804547	6.932300371	7.096117703	7.615177224	7.022773318
SNX7	6.897141305	7.395105105	7.261409315	7.07419521	7.340000423	6.675992233	7.065410218	7.416571543	7.536694952	7.794438971	7.704395184	7.9363804	7.555421739	7.62647316	7.383777714	7.683325127	7.588293053	7.170861659	7.608265765	7.307406094	7.263946972	7.438572079	7.10884394	6.134924639	5.998605235	6.698125782	6.803101867	6.973480343	7.440363427	6.386661388	6.655522753	7.364250899	7.268401648	7.013002453	6.786625295	7.229241146	7.140113921	7.495232775	7.202179736	7.471123834	7.457705757	7.312572375	7.259772567	6.686223191	6.854633868	6.988745873	7.30883311	7.121343483	7.076760969
LPPR4	6.267257902	5.689639523	5.722188199	5.709770626	5.711568886	7.282556815	5.758684464	5.694851273	5.661467154	5.867111293	5.86650225	5.537471996	5.675242296	5.259626331	5.669143826	5.67063464	5.577691586	5.714465429	5.571772661	5.848225396	5.502021421	5.43968621	5.840151031	6.987610378	7.001738385	5.497429647	5.53264224	5.687194008	5.57982392	5.738937918	6.28970626	5.298964379	5.37997678	5.327433953	5.42081361	5.229839475	5.554529952	5.187060238	5.753987612	5.149200857	5.439406078	5.786671055	5.698527168	5.825179104	5.805978699	6.072444383	6.219587165	5.871380853	5.996498659
PALMD	7.008964718	6.448285472	5.426383394	6.996270469	6.324707957	7.237823517	6.563865987	5.769642455	5.394541065	5.473841727	5.380134967	5.159484427	5.794748613	5.524275313	5.86968006	5.677159162	5.554926162	5.638612345	5.466433618	6.643069203	5.519755734	5.431486637	6.620380151	8.602851524	7.813433527	5.727318481	5.96265273	6.682243992	6.660819065	7.308844078	7.140643821	6.106824087	5.943813092	6.653731377	6.706784764	6.482921175	6.328554137	6.632961483	6.50623251	5.924990777	6.815201701	6.468144227	6.023514106	6.548338641	7.248536819	6.724278292	6.432995103	6.725733619	6.922819016
AGL	7.80823599	8.002652628	7.910614827	7.714776581	7.742465182	7.275443948	7.830887495	7.9055172	8.0076537	8.039874556	8.077297537	8.450935976	8.116326667	8.216104911	8.126038786	8.239978085	8.356284045	8.222585766	8.398709252	7.570846352	7.416504926	7.814400379	7.227990882	7.021383122	7.190281046	7.653947483	7.410637155	6.497061682	8.48607012	7.400780306	7.208323825	7.633042773	7.711198425	7.874507235	7.738166187	7.748821078	7.476590971	8.485551607	7.589345178	8.093953775	7.746839853	8.2429236	7.650320561	7.595799144	7.440305378	7.494868033	8.23780689	8.040173815	7.624125211
SLC35A3	9.100632025	9.54847329	9.729848798	9.778748018	9.971753415	9.379340156	9.788032246	10.09596581	10.21575427	10.27915415	9.836085519	9.929822122	9.883816112	9.764225	10.1991213	10.06820769	10.02098129	9.73748812	10.26872117	9.550462398	10.02158577	10.15328699	9.780917169	6.875879437	8.001230355	9.062411162	9.450691871	9.415831239	9.987707429	9.042549787	8.476754484	9.814833457	9.876925877	9.540434218	9.271031379	9.946656986	9.322695071	10.31516325	9.62605244	10.24657462	9.702281878	9.474630713	9.300549466	8.713899021	9.295694537	8.983382026	9.703850043	9.194525128	9.314248409
RNU6-750P	3.833864567	3.796810999	4.017375775	3.981343599	4.034005325	3.361340242	3.717205952	3.874677577	3.980055531	4.172724454	3.586480194	3.934043102	3.785761551	4.250670977	4.454233643	4.185157939	4.139389753	3.660156429	4.239370253	3.898050534	4.361208366	4.536194797	3.815801228	3.34558473	3.459750783	3.54435676	3.864373391	3.397941711	3.660998763	3.260506685	3.41715241	4.329371257	3.778910203	3.446585844	3.623016527	3.853223306	3.55035154	4.048294454	3.907163449	4.393519425	4.132118748	3.306889977	3.494953095	3.545614268	3.515684561	3.445090518	4.222913238	3.888795542	3.666755812
HIAT1	9.207582767	9.356126983	8.622922386	9.735990811	9.368156996	9.834232134	9.574887399	9.449110853	9.373703531	9.481002898	9.026686204	9.046299221	8.886108014	9.120310978	9.159158253	9.402121312	9.225927735	9.232615177	9.312552572	9.16253178	8.937656413	9.094212219	9.279382597	9.692867674	9.848581491	9.243230506	9.279035806	9.314641463	9.718873559	10.04478398	9.470509812	9.413597974	9.851759048	9.698859788	9.991785555	9.671959308	9.594567789	9.535378143	9.635234539	9.776484037	9.213636013	9.458500486	9.346070278	9.68550144	9.688466428	9.938622576	9.584264885	9.683212563	9.724707436
TRMT13	7.725905514	8.066082619	7.843918273	8.085240004	7.593059496	7.851211271	8.092984679	8.004920279	7.648563852	8.112268795	7.682840747	7.829182111	7.926947437	7.808777451	8.143556511	8.204834987	8.372726928	8.305211909	8.111575879	7.520139783	7.538791868	7.496416665	7.367803448	7.761276896	7.524929392	7.273463541	7.905193895	7.076513406	7.807708672	7.959474035	7.861507237	8.049256465	7.697158477	7.774936323	7.910951645	7.661461065	7.820954691	7.731282047	7.896993636	8.172047769	7.9210643	7.626602716	7.691500948	7.727467751	7.736026125	7.481110467	7.753333981	8.195852319	7.637867145
RTCA	9.117547514	9.268509591	9.213390537	9.573826753	9.226010523	9.270179674	9.267617393	9.464842477	9.092840517	9.12689396	9.1174237	9.350614568	9.173437271	9.191745565	9.06051041	9.430507936	9.23245328	9.236518924	9.457918754	9.276727883	9.144313449	9.195860727	9.383604107	8.707246004	9.065467085	9.404663705	9.434034242	9.323608831	9.782275296	9.270157854	9.457698369	9.295294185	9.758133835	9.396271204	9.309423895	9.361840593	9.393375138	10.00774505	9.243080985	9.907345659	9.425643244	9.346992884	8.920278793	9.032134873	9.316781598	8.986586392	9.456961836	9.205926556	9.205621155
CDC14A	7.44569487	8.046999564	8.23261386	6.790227571	7.903314891	7.656819912	7.556550023	7.3693942	8.839106021	8.678602073	9.771205731	9.310748117	8.867282134	9.258592342	8.64467454	8.91084865	8.77323541	8.449791342	8.934533145	7.351990605	7.527332507	7.767073615	7.307548262	7.374822062	7.354288263	6.995460521	7.471622752	6.897489684	6.978739694	7.693505462	6.825434373	7.454376363	7.232787008	7.077894358	7.586203567	7.16815915	7.209711261	7.522415708	7.18532387	7.219544626	7.137327497	7.629249994	7.07141015	6.842760346	7.3362171	7.37598293	7.417261755	7.685158773	7.313474852
GPR88	7.775574214	7.189031543	7.679112476	7.146537136	7.459551564	7.444779213	7.23197275	7.472483235	7.572657326	7.445804725	7.502760436	7.571077435	7.643548404	7.380738613	7.467474705	7.54322999	7.346377383	7.381000525	7.493667236	7.379468799	7.438141443	7.45304916	7.362506788	7.515854408	7.443284922	7.507775408	7.421357713	7.739515699	7.29337889	7.417380751	7.673149565	7.216848265	7.097066528	7.363263595	7.182256732	7.489802891	7.289526864	7.239212025	7.466399138	7.135289378	7.303204652	7.463855353	7.249072789	7.435533562	7.380448118	7.362766279	7.217461073	7.190951044	7.32268407
VCAM1	8.155156232	7.928749134	6.325696331	7.912930988	7.557905954	9.056551063	8.018239918	7.093039986	5.534918128	6.729539324	5.655436715	5.63772699	6.364329993	5.162012012	6.79984048	6.10836764	6.882280616	6.689207498	6.152241665	8.238766536	6.710907725	6.441505051	7.60289682	10.07253875	8.096669799	7.10495333	8.363745904	7.491679666	7.523733749	8.333518856	7.982326742	8.014057429	8.163609755	8.684135207	9.136661376	7.56835801	8.535905984	7.504754505	8.425618915	6.970888868	8.1034479	7.120655545	8.41091866	9.096722231	7.465266837	8.890306123	7.062425162	9.415965821	8.738919266
SLC30A7	9.586274819	9.755907317	9.243231959	10.11264153	9.795066812	10.07947811	9.865442461	9.992915091	9.644581031	9.827360829	9.444804105	9.543147373	9.470501496	9.373805602	9.909980679	9.706611418	9.615275465	9.6329759	9.794343477	9.757086999	9.734863708	9.633886341	9.857094004	9.688147201	10.00388467	10.12010702	9.695242631	9.981153947	10.55564033	10.25470009	9.964763629	9.92557445	10.14718194	10.27050008	10.05841608	10.21448218	9.922371621	10.5832537	9.950765274	10.31975411	10.03437701	10.01218479	10.15262867	10.2484058	10.32302671	10.23356468	10.33654892	9.920564754	10.02484427
S1PR1	6.21509199	6.368875819	5.437693918	6.250032927	5.906372078	6.937119646	6.331842937	5.832619065	5.197930408	5.423297909	5.364239542	5.088847264	5.412068304	5.359547033	5.263978482	5.029181557	5.557927217	5.481341842	5.194000975	6.158016677	5.39280767	5.261392959	5.906259212	7.560416572	7.035840977	5.898013249	6.160935303	6.273002316	6.41914457	7.052677991	6.745161185	6.144936072	6.008995483	6.471143437	7.081926937	5.982657673	6.460019117	5.898520111	6.222538157	5.701108972	6.251196763	6.03276664	6.400176908	7.185641007	6.657435125	6.576983643	5.68388311	6.921161209	6.299580178
RNU6-352P	5.321947632	4.85885151	5.641224575	4.802880077	5.127262782	4.688968233	4.812687426	4.975497716	5.182139865	4.731435777	5.379801525	5.023714089	5.322934599	5.324115019	5.160000951	4.977902552	4.810669786	5.194963003	4.976632468	4.961983667	4.865861903	5.119801096	4.906033088	5.026880684	5.08583436	5.370485744	4.870210897	5.018743352	4.708690614	4.720712592	5.241244781	4.78416674	4.842583508	4.94961319	4.787544617	4.841410111	4.649944773	4.844606932	4.950032633	4.84562519	5.134150064	4.969776458	5.037861773	5.218123891	4.830901805	4.954729425	5.159544634	4.973071693	5.054767585
DNAJA1P5	5.236052159	4.386365767	4.985585478	4.600621421	4.625114404	4.212266154	4.713520243	4.503143938	4.69723241	4.619965708	4.787409705	4.540067008	4.48755953	4.571052314	4.220899626	4.64157486	4.468069257	4.838547648	4.689475836	4.554841988	4.432199197	4.652307573	4.452902037	4.365394536	4.338613984	5.602106877	4.375470625	4.767039154	4.647373223	4.1583784	4.871275276	4.359770334	4.80075942	4.880574791	4.320862372	4.5053116	4.556853673	5.125898835	4.642641178	4.313023338	4.893251715	4.60063866	4.311337564	4.46905164	4.432970006	4.498042671	4.411889149	4.401542954	4.447412828
RNPC3	9.204003749	9.00161264	9.342965934	8.644969547	8.543799914	8.748414506	8.895938366	8.407381103	9.686461415	9.431965158	8.994512963	9.363391674	9.471915796	9.697730433	9.426800537	9.418202762	9.582497834	9.155551561	9.357334535	8.384838018	8.653492498	8.403148717	8.51957171	8.507761861	8.217896184	8.536777702	8.616404808	8.112553091	8.546872681	8.952482923	8.338333789	8.840516807	8.494153047	8.412849813	8.549950665	8.004692131	9.064833366	8.790433218	8.308985271	8.503673392	8.838797293	7.621263466	7.930215408	7.904241375	8.780425026	8.063836277	8.334298249	8.974935299	8.446695883
AMY2B	5.991120612	6.204836778	6.494356092	5.861482342	6.075244426	6.068352369	6.030165994	6.096786079	6.42430394	6.874670167	6.087892855	6.453546706	6.375344409	7.175307407	7.273903424	7.076825055	7.322628376	6.624571146	6.700261374	5.444630864	5.852770462	5.730029017	5.537649486	6.084670704	5.314927126	5.252063356	5.385799089	5.617890135	5.756243464	6.34919874	5.359973768	5.845215427	5.820013752	5.788829132	6.170020086	5.475285294	5.48622053	5.851440148	5.769068543	6.070787716	6.151989696	4.997808826	5.32573791	5.541576406	5.765823689	5.201372095	5.393979946	6.40839557	5.567660092
AMY2A	6.346779768	5.677546316	6.357607441	5.880895721	6.115934248	6.204320539	5.919579144	5.823309993	6.279084563	6.462357358	6.33596478	6.120371417	6.241000466	6.94735451	7.417611888	6.757715843	7.561405541	6.902314938	6.786348107	5.896594328	5.828060245	5.674863357	6.078135168	6.206021533	5.662734863	5.590738255	6.017138032	6.570296164	5.774836514	6.179121693	7.016943424	6.006936556	5.799289725	5.947061232	6.438577535	5.801693264	5.821078617	5.812385919	5.997830356	5.663554738	5.932250893	5.321176266	5.657070456	5.892868042	6.06897602	5.292421481	5.538618189	6.346144423	5.660147287
PRMT6	5.884663078	6.991331451	6.466363289	6.841696784	6.301906967	6.579547395	6.576257358	6.513849856	6.756207826	6.693596597	6.497281497	6.867915537	6.775427127	6.981316595	6.771503373	6.895043433	7.099617168	7.061816797	6.399662955	6.134703933	6.457952811	6.41085424	6.58204502	6.510201688	6.397399802	6.438663824	6.1405719	5.851244542	6.727775385	6.559280688	6.525823892	6.839919491	6.58785796	6.884137999	6.972966205	6.914663597	6.569838345	6.904170707	6.647446678	7.448947578	6.339455196	6.753831983	6.733169177	6.905843002	6.773859871	7.027301292	6.897466049	6.87196181	6.938542176
NTNG1	5.575743386	5.309821872	5.785150006	5.438080892	5.548684	5.494527003	5.612741188	5.69528756	5.715270786	5.435868483	5.614337584	5.409071053	5.510098441	5.417200966	5.422289379	5.485151236	5.210380473	5.749103421	5.361136197	5.456634409	5.500604129	5.656422463	5.431951517	5.729124895	5.59377669	5.462075101	5.577182852	5.666709552	5.477486419	5.256787735	5.770634054	5.284645085	5.502240117	5.527638312	5.353457678	5.478454882	5.407676728	5.261630832	5.35482361	5.226421601	5.441251238	5.406655269	5.81529514	5.571670372	5.622729841	5.430736087	5.238367709	5.49083154	5.58788874
NBPF6	6.474234355	6.194057052	6.857965244	5.905222455	6.143481776	5.795563696	5.943440129	6.059509173	6.156311801	6.028883044	6.282719266	6.277801732	6.192796372	6.335326152	6.466941501	6.501510798	6.358054073	6.406210716	5.953274011	6.141289394	6.289258503	6.097560558	6.018314977	5.940093824	5.873593554	6.243695681	6.019052966	6.307458488	5.920759269	5.966315775	6.210005389	6.152659453	5.958135566	6.027316649	5.805780865	6.150570541	5.979862395	5.740135258	5.787690973	6.104816915	6.06049095	5.931290012	5.987579848	5.896882159	5.868588319	5.66099811	6.470546551	5.939581097	5.918478855
FAM102B	8.093350826	8.898602125	8.98167911	8.942852726	9.090326967	8.514380694	8.828748672	9.131442838	9.220876901	9.306185907	8.827518416	9.369324569	9.020997736	8.915346483	9.272028579	9.364794049	9.337863863	8.907117962	9.276521309	9.065411861	9.220082025	9.123922622	9.055840617	8.429122817	8.003702503	8.666042788	8.975038018	8.507966507	9.372017995	8.597089367	8.46584387	9.29622532	9.348394127	9.033863714	8.89246407	9.448840861	8.963956776	9.15807525	9.041519293	9.323433327	9.438072768	8.962791447	9.059400577	8.789474343	9.059027857	9.045837801	9.387497009	9.180545224	9.041834917
PRPF38B	8.4284734	8.39187708	8.193428053	8.68573604	8.468216956	8.578061672	8.485221023	8.698387591	8.246709725	8.489314877	8.19408276	8.263707188	8.138996686	8.470408401	8.672297894	8.644448349	8.620016065	8.406560427	8.540207517	8.577558946	8.638567383	8.677549542	8.486182468	8.697716013	8.415057406	8.330666227	8.567569231	8.158240472	8.554055153	8.713372565	8.440308547	8.586377339	8.608696102	8.665799217	8.602139168	8.320240853	8.648949761	8.41567189	8.633567109	8.708248888	8.699009278	7.968270579	8.27908598	8.110152876	8.475130152	8.10233682	8.425188878	8.70796191	8.204634572
FNDC7	4.332860301	4.148511493	4.420143732	4.12974256	4.302876228	4.003325062	4.340913203	4.067799009	4.139174415	4.221397871	4.531992362	4.223882545	4.486015846	4.380094794	4.272355699	4.261692088	4.38678596	4.350327386	4.035505916	4.101910129	4.339943083	4.515657254	4.243413427	4.279721513	4.227378124	4.332297889	4.008643871	4.564325124	4.043141292	4.307863676	4.186144926	4.15384454	4.137331249	4.23854046	4.155670138	4.29165327	4.149824011	4.390534647	4.24545783	4.117765153	4.140073031	4.417193367	4.483116086	4.236425203	4.472526989	4.242345504	3.978828268	4.065429612	4.015142609
STXBP3	8.351123775	9.082647068	8.776811409	8.779864504	8.828739376	8.815688671	8.780408104	8.718680237	9.187448583	9.191678405	9.237725068	9.457262257	8.987851563	9.317325246	9.333908196	9.274573944	9.382201564	9.069785887	9.341825677	8.749189576	8.822523861	8.931784687	8.616403125	8.429606081	8.211257813	8.740539126	8.542328979	8.623101953	9.067821325	8.71018014	8.366406398	8.925183701	9.105778258	8.955081561	8.796992647	8.844147256	8.67110499	9.310474938	8.769286814	9.259358528	9.035691996	8.671090193	8.625284444	8.361235144	8.84805152	8.547697916	9.014159444	8.699931301	8.652639642
SPATA42	4.914201254	4.489811587	4.714721251	4.508324446	4.560413423	4.454744584	4.602675874	4.864015126	4.711591991	4.830190996	4.556792878	4.761907771	4.599868927	4.594853293	4.594636921	4.547568254	4.546954849	4.770296101	4.581824765	4.585896752	4.782170593	4.906773367	4.661784946	4.511787514	4.68782075	4.95039989	4.638350066	4.745854423	4.525527978	4.513472683	4.670135279	4.621695532	4.412206598	4.686967443	4.507708397	4.605593567	4.403761013	4.813843611	4.537137098	4.49083668	4.664419289	4.606283998	4.61165951	4.419648416	4.519620057	4.402161267	4.349964178	4.469741916	4.502467765
GPSM2	7.720011444	8.006352961	7.915158897	8.116344437	8.182530597	7.528089205	8.321589869	8.224640301	7.830641409	8.299889795	8.02052849	8.399745346	7.920412012	8.2889328	7.612463139	8.266582398	8.279204039	8.033865394	8.244668693	8.258482074	7.947314286	8.211141935	8.063992087	6.723073027	6.791391357	7.305505847	8.206527775	7.271751244	8.551770796	7.53685938	7.303907392	8.018336204	8.195368903	8.107520087	7.887661382	8.675042714	7.93425903	8.233424684	8.081935386	8.60584763	8.301021233	8.406340878	8.154580341	7.376898133	8.060533499	7.879302792	8.020526117	7.861508562	7.874624113
RPL17	10.73244114	10.57673967	10.12900074	10.9032794	10.6905699	10.56363514	10.68930722	10.82166345	10.43420201	10.61178196	10.34702723	10.42078779	10.41487811	10.78941514	10.70632169	10.65800146	10.90232037	10.63394419	10.77089462	10.67870984	10.52641733	10.52770679	10.62275497	10.82734338	10.73579223	10.32765269	10.76812262	10.30593343	10.86698334	10.79001185	11.05587851	10.98496068	10.50725605	10.97868131	10.93443173	10.82954797	10.80466812	10.66561188	10.85610281	10.84225653	10.71721547	10.70292144	10.93390862	11.02655063	10.60392172	10.89334977	10.6566002	10.69853861	10.5853399
TMEM167B	9.255315045	9.738688416	9.242976936	9.818664769	9.737780837	9.741042387	9.751102899	9.839152261	9.678064617	9.800935141	9.480221335	9.785276247	9.884720363	9.765234595	9.961488908	9.928129055	9.948563025	9.720476722	9.766145702	9.605324876	9.486020144	9.658585886	9.772634638	9.475483466	9.502908145	9.561981497	9.579876964	9.789780178	9.733853826	9.698357809	9.315333955	9.832389693	9.701301702	9.729626137	9.79949863	9.785017864	9.510656735	9.917346856	9.877717556	9.895002741	9.706323586	9.536082125	9.639630185	9.534513772	9.763800463	9.486571016	9.864284873	9.79305384	9.745876472
KIAA1324	9.515637645	10.33360484	9.289960471	10.93280416	10.82986478	10.23998085	10.44396134	10.84597245	10.79515007	10.68995565	9.384312904	10.50645832	10.35440355	9.953468163	10.83923378	10.91641873	10.14037078	10.5181108	10.26990398	9.667376766	10.24842491	10.34674596	10.67950984	7.902958994	9.055194378	10.11195596	10.0704705	9.035325686	9.953337606	9.716480386	6.074093922	10.88173059	10.04120343	10.30177945	10.18202087	10.9997801	9.923706952	10.31267872	10.55408678	10.76116011	10.31060141	9.287928345	11.29721282	9.295901326	10.71355359	10.53144215	11.24884152	10.5542469	10.29331798
SARS	9.400259922	9.441950257	9.231742385	10.29714312	9.565538278	9.67562695	9.715315305	9.752438022	9.551014096	9.580785767	9.481748691	9.62950893	9.545664814	9.678150714	9.317702835	9.325366399	9.448897937	9.449904285	9.313864657	9.547517774	9.550711445	9.529727576	9.556308414	9.132765479	9.727877049	9.277352535	9.513678448	9.2467893	9.656208365	9.552500951	9.588835506	9.830368683	9.526545326	9.753280213	9.688310612	9.923952985	9.581206215	9.541478807	9.495581933	9.973359293	9.474076747	9.71383443	9.529084488	9.400005394	9.3916895	9.694842986	9.365454744	9.324677883	9.380261292
CELSR2	7.086928099	7.114316158	7.249379402	6.972495884	7.316392857	7.098803002	7.164347499	7.279331158	7.381595097	7.284158186	7.364951639	7.28169576	7.352753082	7.081543413	7.142652896	7.198026663	6.80624801	7.259060639	7.076961207	7.286178278	7.475391682	7.566470207	7.224140524	7.22782215	7.312695203	7.385641654	7.060002867	7.24923891	6.903222752	7.059168835	7.211973971	7.12421536	6.960316014	6.814445659	6.736686198	7.295351646	6.934568058	6.805890754	7.271021687	6.921890683	7.040999339	7.161866283	7.322832303	6.871351991	7.136844867	7.122571467	7.213894496	7.033387376	7.217500863
SYPL2	6.894531093	6.500475392	6.919327817	6.4281783	6.73703583	6.7672353	6.791504037	6.90353657	7.081074109	6.89659091	6.978022697	6.865041122	7.034191599	6.710241951	6.735235271	6.770501383	6.673274565	6.836510403	6.853371811	6.78168478	6.976807686	6.922703801	6.769645885	7.08640806	7.056037658	6.891359679	6.608006035	6.897455247	6.571896464	6.779899561	7.233778226	6.579698265	6.579484211	6.48598355	6.543853945	6.815513955	6.707539444	6.561462879	6.813165359	6.401394909	6.503665265	6.953396847	6.745833707	6.81361329	6.853404366	6.610199861	6.568852358	6.756199884	6.817829563
ATXN7L2	6.412484567	6.344284393	6.661044336	6.335820207	6.516610777	6.467166576	6.600698656	6.419886518	6.506045783	6.34800503	6.684848762	6.358331672	6.271732013	6.292699925	6.309434581	6.163112647	6.265707319	6.126640675	6.186314825	6.442109515	6.664234374	6.614586517	6.443445171	6.645893117	6.597645003	6.480523238	6.404187347	6.490270661	6.428217923	6.273224195	6.408070671	6.086530354	6.396355619	6.25334979	6.180334121	6.457253363	6.348135686	6.076146712	6.471812251	6.260080218	6.271344761	6.499245066	6.428399535	6.527332149	6.322520969	6.28555927	6.167405895	5.961604423	6.423320225
CYB561D1	7.374745	7.402797268	7.631848805	7.30057502	7.696111122	7.191749028	7.31623001	7.433984849	7.780254799	7.584074912	7.497260175	7.808307293	7.627565833	7.525506711	7.758982465	7.533105359	7.49838348	7.378533796	7.625333167	7.492929291	7.596293507	7.648379417	7.474528849	7.306926679	7.304310375	7.351350946	7.538922084	7.26839408	7.304632486	7.165647535	6.913794266	7.495915396	7.361685741	7.347202319	7.409986351	7.428707112	7.471572149	7.273759609	7.454110368	7.504900435	7.361816637	7.526692171	7.292711579	7.354340999	7.197060676	7.285964307	7.520017695	7.409367239	7.348081912
GPR61	6.020517978	6.058282787	6.374114556	5.99377587	6.418785289	5.981829246	6.331703007	6.373265171	6.536604491	6.163260246	6.389393705	6.225149468	6.436633777	6.391222608	6.108380882	6.145856135	6.020551889	6.313389875	6.130913316	6.204878707	6.437415684	6.578679153	6.304261349	6.259902128	6.452071154	6.247952424	6.166529358	6.360326293	6.021691154	5.893796906	6.288017089	5.971957634	5.909937385	6.019533551	5.894632207	6.081054436	6.010254396	5.912562198	6.254283872	5.893001038	5.852548463	6.589150843	6.275012778	6.177479001	6.124759965	5.971137865	6.17317769	6.059843821	6.278371185
GNAI3	8.38208227	8.797386748	8.407904111	9.146439869	8.72662854	9.037166197	8.8253775	8.837714157	8.337280393	8.527051224	8.859685202	8.780964212	8.539196684	8.768308425	8.818759642	8.902615613	9.057388427	8.811870206	8.926469651	8.843375658	8.774790477	8.70824173	8.831838956	8.648113421	8.634622522	8.814099916	8.913003694	8.993012736	9.302817393	8.724418821	8.904534942	8.879447421	9.318895401	9.074832016	9.208434869	9.130967345	8.79346043	9.134664613	8.820710896	9.377898785	8.867039067	9.108643613	8.852263272	8.759736745	8.836647927	8.911018871	8.960907307	8.830139243	8.672746448
MIR197	7.106625077	6.850525758	7.21692107	6.578078607	6.990727142	6.801249807	7.008348943	7.220569482	7.08052268	6.767167394	7.155114531	6.780750203	7.200626259	7.474129491	7.264224379	7.19304658	6.891430976	7.400680126	7.156527682	6.883457702	7.220152452	7.291406103	6.953861183	7.095591471	6.920877274	7.167732507	6.863353632	7.342888507	6.638181338	6.642777662	7.276269973	6.676711117	6.804946335	6.76491248	6.697195709	6.629113447	6.730124406	6.790715686	6.955730157	6.884146572	6.692593794	6.955421194	7.017870338	6.569643218	6.798106976	6.619259515	7.019023433	6.925560235	6.904954102
AMPD2	7.510443899	7.546822648	7.181430275	7.618584453	7.35340437	7.994949326	7.442027103	7.448341689	7.228165027	7.262814165	7.104864894	6.978402801	7.129522004	6.918194664	7.242980133	7.022170353	7.202679555	7.308381529	7.19184931	7.515564742	7.34439412	7.281700004	7.25312137	8.390112133	8.191164214	7.76467816	7.819327772	7.501642722	7.424519748	7.668367703	7.700255129	7.465832414	7.386946953	7.805737575	7.851524979	7.536907389	7.597164177	7.662802652	7.504466845	7.533731807	7.487292222	7.60565234	7.739705941	7.777401213	7.609940141	7.751455388	7.532981867	7.576702998	7.399254843
GSTM4	8.747634206	9.254298436	9.250147603	9.009201419	9.23092314	8.678391456	8.423782358	9.260761212	9.521518612	9.259683506	9.618182379	9.926929165	9.798594411	9.385438911	9.19090268	9.779669767	9.482506901	9.957886617	9.817665352	8.452944881	7.823553349	9.119822938	8.720395098	7.581758118	8.576210987	9.261634275	7.860069369	7.907595873	9.404285464	7.785225054	9.343022747	8.845255824	8.199082644	9.196191619	8.39950859	8.319849323	8.607280415	9.126384351	8.890679719	9.13873505	8.613586929	10.17640115	9.276786655	9.012303993	8.384978551	9.468475143	9.198865247	8.769021211	9.142557393
GSTM2	8.225670663	7.662777666	7.845101312	7.819208764	7.371086526	8.0505304	7.601197126	7.400681429	7.523205025	7.796641606	7.595528964	7.788889156	7.845901171	7.7988567	7.973095786	7.841858762	8.239724816	8.199077551	7.936390555	7.308051781	6.901004134	7.522860455	7.815642844	7.86624424	7.895783826	7.711159662	7.338572774	7.509314363	7.593664438	7.712250739	8.278027554	7.308935293	7.435397487	7.573827793	7.312925044	7.082997338	7.783017899	7.084380698	7.678509986	7.529335466	7.414252701	7.634746475	7.720887904	7.884879724	8.033391577	8.002303759	7.558256155	7.205166364	7.825683484
GSTM1	8.225396335	6.370700841	7.862120757	6.450384037	6.450064682	8.274463184	6.378133291	8.199687769	7.031322434	6.845363993	8.642527377	8.797388628	6.946064375	6.844415761	6.903250707	7.231014288	6.74008738	7.251053846	8.719449508	6.163682533	6.189293115	7.909390295	8.188151748	6.253331178	6.613667182	8.436504414	6.120860537	7.5344018	6.599809464	6.041535334	8.087708695	6.275663889	7.665160664	8.533963685	6.208906785	6.310602381	6.4487267	6.226962469	9.133672955	8.505311115	8.346437579	7.078471061	9.411143463	8.876879145	6.531194272	9.581119077	7.815842849	6.326157478	8.704928091
GSTM5	6.999978158	6.41012575	5.808874055	6.593548872	5.672004429	7.022347323	6.160145636	5.890160259	6.085128789	6.330338935	6.436746484	6.073606825	6.440455566	6.305378092	6.296929086	6.306270614	6.614696029	6.765950318	6.863125881	5.791319312	5.420049002	5.794006273	6.01545691	6.968578823	7.078517644	6.178506358	5.930816278	5.709393392	6.286651947	6.098373497	6.575786657	6.257467407	5.898499076	6.268785407	6.278132368	6.162162644	5.968391177	5.942414366	6.54506604	6.300804427	6.01309142	6.794882542	6.803879244	7.42224985	6.701183338	7.596928138	5.936875219	6.455829122	6.803026955
CSF1	8.370514745	8.476805277	7.770828502	8.331961812	8.022808191	8.632964256	8.189572585	7.9755641	7.738030805	7.481563572	7.64747797	7.424930769	7.742957495	7.603294346	7.975953595	7.680079716	8.025703106	8.228360438	7.871234754	8.260777146	7.989277983	7.431116003	8.104418153	8.811412424	8.586403569	8.096211665	7.923994138	8.566759352	7.9091925	8.644078512	8.191636391	7.803114385	7.808439185	7.889665582	8.141363306	7.716520053	7.968493924	7.713134442	8.138746766	7.931666759	7.613833295	8.510638387	8.312489007	8.509537514	8.71297214	8.634023434	8.147725397	8.459151791	9.026223365
AHCYL1	9.080736219	9.329780602	9.016141771	9.578287571	9.418401982	9.392055461	9.469682801	9.39436286	9.230210317	9.384056075	9.449524752	9.58927945	9.486937125	9.330385031	9.377792636	9.572919914	9.525857339	9.519437095	9.53541837	9.416405317	9.379058504	9.172078909	9.458488721	8.985484114	9.100868749	9.409567812	9.351435333	9.139616612	9.718014277	9.31104592	9.115540929	9.30550543	9.568087514	9.389458435	9.156721315	9.642965898	9.417804367	9.777488404	9.362436691	9.767532347	9.636931896	9.834054247	9.573289723	9.379733717	9.58488052	9.562270261	9.709922144	9.43883017	9.500303725
STRIP1	8.104563883	8.247239564	8.316081374	8.213746352	8.286335809	7.959016899	8.156959811	8.160563912	8.396258529	8.222391488	8.047800396	8.309218341	8.294809887	8.346630324	8.308783682	8.170918642	8.322606373	8.050859998	8.185273654	8.123996325	8.181158173	8.20663076	8.207471955	8.345923332	8.034644333	8.070955547	8.018750991	8.103119053	8.049287213	8.092284695	7.773936414	8.087639426	8.186548932	8.136102624	7.911084082	8.115003155	8.142185759	8.334580593	8.210691704	8.284596233	8.307823663	8.154175627	8.126782602	8.014910455	8.165973012	8.066155559	8.215224737	8.361725627	8.023022828
UBL4B	5.310522366	5.226559189	5.426057273	5.17846639	5.459756535	5.128018558	5.297531062	5.475265377	5.163933543	5.081376321	5.356011695	5.425148147	5.613699552	5.299789624	5.143313765	5.179546197	5.325913408	5.108659724	5.2537983	5.215531222	5.342495073	5.361680923	5.212467738	5.447172919	5.405219386	5.248862506	5.045748665	5.397525016	4.808492507	5.14297597	5.319786078	5.082458826	4.814986651	4.945526531	4.813231721	5.365805799	5.071907643	5.199458032	5.096996743	4.829849393	5.12113508	5.179416201	5.130376216	5.289423719	5.134299402	4.755912817	5.391735382	5.191049422	4.876149504
SLC6A17	5.76474679	5.534986142	5.883090718	5.615097055	5.9029807	5.406788245	5.750624601	5.638253937	5.951760134	5.637074671	6.055836811	5.670165002	6.062111704	5.897893359	5.299579479	5.687663583	5.708681564	5.95466456	5.812427345	5.838419346	5.753021954	5.700807132	5.630679286	5.798442927	5.689203551	5.806304266	5.647583806	5.661448669	5.432861463	5.743706846	5.685317924	5.394072609	5.636834013	5.566672382	5.396237228	5.901837022	5.876074074	5.56919203	5.719335339	5.648548493	5.628259294	5.85293682	5.659010732	5.642990238	5.699505629	5.774929991	5.536486042	5.309569749	5.766495546
KCNC4	7.303753022	6.978007156	7.325180127	7.040893688	7.175891223	6.961882574	7.042776701	7.124493052	7.317844682	7.152896456	7.174162082	6.944158874	7.076683508	7.311988836	7.574568929	7.186758976	6.933054771	7.12276134	7.069981524	7.409567295	7.467054105	7.381380562	7.218483862	7.258469278	7.057223307	7.141339449	7.253687809	7.214060565	7.128522083	6.877916625	7.265981527	7.450725343	7.31820434	7.180263241	6.817903418	7.232537597	7.210792015	7.04402334	7.315205546	6.818745992	7.388939335	7.499289841	7.456095679	7.20866214	6.870930005	7.35460008	7.160741773	7.249982021	7.376360051
RBM15	7.949757351	7.633034234	7.904141484	7.933499496	7.93785178	7.814670372	8.048443968	8.17034794	7.64436968	7.729515364	7.685622167	7.615873073	7.618985631	8.006855596	8.037774489	7.742930161	7.706037173	7.555140379	7.797645894	8.120447992	8.174608771	8.087452644	7.98743881	8.208054217	8.03291626	7.405734999	8.294468047	7.541176513	7.901712203	8.275056981	7.65119669	8.131112145	7.917315075	8.112284706	8.057553363	7.862277526	7.966087339	7.870913831	8.042235989	8.089436903	7.973139328	7.778559447	7.873227714	7.959436536	7.507130808	7.810168074	7.812378574	7.977274333	7.813422665
PROK1	6.077090825	5.673046774	6.016173743	5.576071634	6.081577707	5.927766933	5.903248041	5.984663306	6.130402612	5.990302226	6.189733184	6.053845362	6.16652047	5.898903022	6.076660514	5.877879003	5.673169626	5.824577053	6.007088536	6.023488895	6.304030263	6.345192031	5.878194264	6.169513407	6.154324298	6.147847413	5.838609005	6.355975816	5.759287211	5.8895838	6.145668189	5.600371654	5.572220498	5.720161681	5.689148619	5.823527111	5.568576504	5.686258355	5.897492546	5.462179846	5.788652029	5.973768737	5.921929897	5.669120139	5.744142675	5.796805158	5.704044835	5.911771224	6.117306693
OR11I1P	5.452066251	4.887599472	5.497664144	4.839940149	5.463949869	5.03600504	5.232850525	5.553531686	5.558440099	4.988675153	5.389564386	5.14887297	5.423170936	5.056601335	5.670596392	5.42626885	5.478173782	5.339863727	5.491068581	5.383191557	5.416729504	5.371176017	5.087181329	5.29835405	4.879678406	5.032028234	4.835243182	5.568761456	5.160653614	4.93738298	5.582938566	4.634003375	4.697204725	4.885528445	4.836734306	4.832947944	5.074309558	5.231256197	4.982229938	5.057492713	5.118215386	5.313122872	5.044852	4.968515457	5.042623759	4.983725499	5.220656859	5.031754535	4.997589973
CD53	9.388913855	10.09156016	8.116328095	10.29248566	8.627190974	10.80736721	9.944022466	9.234665281	7.243308239	7.957664014	6.821574117	6.922065687	7.674838795	7.325843157	8.623611384	8.051046432	9.535271698	9.459967605	8.775077632	9.667713506	8.197181291	7.883396358	9.246781763	10.89629951	10.96880265	10.23486054	10.95530634	10.51114712	9.572862336	10.91512534	9.952217797	9.637458469	10.31433513	10.37973808	11.25902974	8.90133197	10.37623524	9.16039203	9.704303989	8.892653518	9.435570949	9.671485134	10.15416264	10.69059259	10.83729993	10.82791977	9.278005144	10.8548312	10.60423344
RNA5SP54	4.899555702	4.900928703	5.291964734	4.198601659	4.347335077	4.462903613	4.472276716	4.634627729	4.598321185	4.396186132	4.363961207	4.249543462	4.255835252	4.561655271	4.178408032	4.401612739	4.575788042	4.555199488	4.538640447	4.278767613	4.678352016	4.467157121	4.494689716	4.524000729	4.481757436	4.38149252	4.376753366	4.763004627	4.237932897	4.340222151	4.834457644	4.626675008	4.249614347	4.652090017	4.616681089	4.560458788	4.253010105	4.366859117	4.400211053	4.352586745	4.496277556	4.869331113	4.35135863	4.651720383	4.398249847	4.121766362	4.306890116	4.290764591	4.512303436
CEPT1	8.754224389	9.094419554	8.675863592	8.925741494	8.816687212	8.978556245	9.030869666	8.941559901	8.876206191	8.914968915	8.894678552	9.083442644	8.886103827	8.821279037	8.941002279	9.054108276	9.241871168	8.897785182	9.0356274	8.791566534	8.557185895	8.476904509	8.818879467	8.974722487	8.877320554	8.568958905	9.124749081	8.645701855	8.928828816	9.196387657	8.954861186	9.093535396	8.992626956	9.161166336	9.393678883	9.212457942	9.05452069	8.964461178	9.181918686	9.27043963	9.079484621	9.287874251	9.304282241	9.308518324	9.182524687	9.157638521	9.115833945	9.522176457	9.077306665
CHI3L2	5.705684376	7.60898232	5.30332842	6.460273025	5.604859834	7.455747491	7.101615393	5.487937652	5.250277018	5.087323468	4.924792936	4.635846406	5.009564001	5.147749925	5.001275719	4.899922393	5.433603778	5.450888039	4.737163464	6.041772767	5.147726018	5.156083694	5.94976768	7.898336506	8.170886714	6.29128426	7.806118771	6.07001593	5.508099535	8.657690578	6.083650233	6.10028569	8.052305022	7.54722557	8.206795581	5.850432856	7.478554371	5.784122398	6.81539043	5.732375823	6.065864928	5.271575728	6.516785683	7.473739188	7.330339482	7.644225534	5.518187295	7.99920264	6.925845241
CHIAP2	4.878266496	4.653249642	4.855554118	4.471360042	4.783734446	4.647072338	4.863054022	4.743011033	5.042370936	4.837044534	4.989231028	5.012845129	5.080179454	4.769871936	5.053531361	4.655623416	4.844255028	4.97235538	4.867411759	4.643534863	5.012768761	5.077343831	4.932419689	5.007806631	5.005527754	4.910006123	4.77005035	5.27641297	4.604273937	4.693130014	5.146270648	4.570191221	4.637250826	4.551842245	4.874637807	4.659493379	4.617518358	4.648042195	4.895388436	4.745694222	4.753975681	4.669477342	4.689941044	4.67710065	4.862130597	4.788242388	4.783230672	4.506695589	4.650225883
CHIA	5.292036935	5.180944125	5.056450017	5.067605701	5.275013205	5.052473359	4.965328968	5.10836413	5.02721556	4.88359334	5.142577179	4.882491557	5.115285484	5.033751154	4.983218568	4.916846203	4.981883061	5.297502375	4.814313826	4.985619264	5.037851721	5.331996926	4.98900827	5.187336516	5.315400159	5.193394663	5.041497569	5.383564426	4.931130735	4.974139895	5.300460792	4.810626938	4.959899374	5.028580085	5.058883398	5.061452447	4.986932401	5.056953687	4.957187348	4.852497506	4.985077201	5.191010102	5.115041268	4.944358278	5.176177107	5.139317613	4.923001255	4.892159789	5.094983249
PIFO	4.860213665	4.838918542	5.106842613	4.659559469	5.054332385	4.946763524	5.076970337	4.948060075	5.083758642	4.940698748	4.924835967	4.653145204	5.151992482	5.235137609	5.025705809	5.050207537	4.752413928	4.613536684	4.950452399	4.938239742	5.020210883	5.11091241	5.072550039	5.164765326	5.395798342	4.963235745	4.981106639	4.995827865	4.830328446	5.048680765	5.002521984	4.927368547	4.890187725	5.125358445	5.137131086	5.108602141	4.941269563	5.25161344	4.796869208	4.809555505	4.754525656	5.116149434	5.034441158	4.868631458	4.915907363	5.296697102	4.760640772	5.213453282	5.16230158
ATP5F1	8.005520558	8.50160385	8.613368177	8.26526679	8.40800366	8.089545686	8.492166025	8.572762899	8.765115797	8.820845358	8.926080321	8.836180505	9.002682326	8.686378912	8.356080089	8.833355029	8.873500718	8.656309198	8.707755642	8.197434789	8.234198501	8.250693527	8.180880709	7.413714432	7.680653976	7.931493187	8.225192136	7.651526388	8.399714711	8.053207842	7.929784295	8.229334601	8.229130078	8.241059693	8.156564097	8.744542036	7.888995689	8.537109483	8.322743612	9.067416306	8.08575074	8.968671363	8.470220828	8.082261462	8.103317106	8.324025446	8.75687349	8.463670916	8.310636771
C1orf162	6.903635215	7.876849831	6.741377591	7.987079128	7.32414483	8.132360874	7.826116875	7.412557055	6.684493848	6.97133875	6.438973661	6.398525821	7.079101587	6.472737933	7.091862443	6.66311244	7.926675586	7.925421785	7.364062632	7.515661584	6.830890686	6.521020597	6.957227032	8.538223633	8.016473537	8.090527269	7.855530261	7.90028807	7.140555518	8.259776158	7.405584658	7.352033455	7.45601657	7.312492746	9.040064925	6.649364954	7.470945288	6.918740883	7.393821045	7.456164254	6.929507561	7.345658764	7.61734314	7.822819173	8.662781903	8.729715433	7.220549261	8.877811525	8.221276609
RAP1A	8.321491055	8.656571942	8.319033821	8.441570651	8.302845138	8.696625344	8.475524903	8.35760932	8.719631239	8.815486691	8.719695989	8.85773218	8.376677202	8.539897504	8.82579672	9.067394805	8.939004679	8.753457631	9.061043163	8.189368832	8.199411001	8.228070762	8.290205776	8.559211358	8.389630683	8.000759963	8.461257606	8.408150509	8.568509707	8.634970316	8.082385731	8.416734528	8.498227149	8.429403804	8.764316028	8.435893656	8.498279383	8.570320024	8.213380154	8.617914342	8.546102571	8.485174457	8.274379291	8.640436703	8.627978099	8.470211765	8.566109914	8.722033168	8.679517898
DDX20	7.085502121	7.610495469	6.580102694	7.608530976	7.276378039	7.461021113	7.614830016	7.442305588	6.925129087	7.295552038	6.723148457	7.294831617	7.06595283	7.104358961	7.162345072	7.400867843	7.425298897	7.56661049	7.343619351	7.144772274	6.742258545	6.643458786	7.008307905	7.039976435	7.269501828	7.041503752	7.259388701	6.611798056	7.700046486	7.615125463	7.098864189	7.135510777	7.52624311	7.269868035	7.735395088	7.491174301	7.451030713	7.441749703	7.246792054	8.111688258	7.27148668	7.741056278	7.78289066	7.485978025	7.749572812	7.856416125	7.774480744	7.988774039	7.422707836
CTTNBP2NL	9.039804124	9.245111203	9.837027783	9.303735187	9.293557667	9.03197121	9.201350705	9.164872256	9.477784078	9.241291195	9.102505827	9.717417254	9.184852497	9.292174024	9.205514667	9.376847141	9.418095933	9.175282886	9.446892091	9.414253475	9.603906668	9.904049766	9.443631073	8.512674405	8.769495669	9.153540126	9.182636068	9.640923728	9.253590292	8.943818277	8.509600575	9.667552075	9.602519346	9.339225872	8.873095135	9.341077225	9.28217953	9.265638652	9.517241663	9.571676042	9.306615649	9.216755626	9.239306294	8.824798932	9.272958619	9.040294571	9.408075855	9.13383112	9.297033096
WNT2B	7.738959764	6.983997767	7.235792066	7.56385796	7.059198713	7.336677076	7.228601178	7.227333758	7.314445502	7.210260807	7.00870114	7.126559702	7.210255307	7.610195692	7.608554551	7.712180721	7.640212494	7.188409253	7.345865009	7.546947316	7.281282164	7.235903498	7.765179953	7.831604822	7.527820118	7.018508381	7.15776109	7.526224362	7.100659933	7.287583179	7.374296607	7.35018411	7.6019155	7.056271227	7.112518889	7.305010627	7.261451928	6.970156107	7.347634749	7.373859621	7.374868085	7.167442035	7.289867063	7.240472115	7.77413977	7.995757405	7.278769314	7.507619608	8.070781166
CAPZA1	9.542342914	9.43015492	9.512115805	9.692057481	9.594543985	9.532961779	9.676320833	9.583917041	9.67123816	9.547466705	9.706403797	9.610018456	9.489626397	9.288003425	9.548866582	9.609751265	9.680703869	9.472150882	9.698779898	9.667074175	9.593186387	9.612532319	9.757486455	9.437611888	9.520563173	9.59583681	9.742198091	9.819992613	9.833953139	9.65940246	9.613902634	9.646180622	9.705684692	9.672425126	9.704130556	9.745140971	9.602217115	9.9690911	9.504833775	9.796212242	9.508930684	9.925669337	9.645525409	9.784321627	9.765920078	9.692973211	9.790987165	9.511767249	9.516635061
MOV10	9.013031257	9.214742435	9.336094215	9.357898412	9.427165758	9.045382233	9.179123971	9.026338034	8.864920443	8.598938687	8.59728184	8.703834838	8.72549316	8.862503519	8.537295313	8.60650168	8.666166779	8.626700738	8.634528803	9.35830806	9.366191326	9.210090881	9.292992072	9.123590201	8.967054801	9.199357978	9.269489272	9.517854736	9.002530224	8.619681101	8.732832992	9.150020871	9.137291844	8.778474226	8.704901503	9.12370591	9.060663282	9.222275763	9.288547886	9.372861607	9.0198033	8.90187835	8.976913942	8.627941485	9.017803919	9.237405901	8.790687452	8.694222583	9.004725387
FAM19A3	6.833319702	6.250049558	6.626846312	6.117448115	6.520270134	6.601091459	6.555788572	6.55184506	6.747636767	6.351796689	6.990455622	6.742897173	6.807853389	6.599185977	6.369219252	6.529450929	6.454750858	6.662309157	6.459375207	6.585093202	6.739771444	6.726194872	6.624089169	6.801083896	6.876171804	6.774822342	6.432142857	6.890650035	6.290011954	6.564411073	7.023128612	6.361726698	6.426345256	6.375916666	6.289354764	6.463440182	6.320839929	6.213250204	6.436229382	6.045648359	6.338023062	6.44610104	6.452249788	6.577235993	6.60554406	6.27945614	6.395255235	6.229023404	6.60180014
NUTF2P4	6.176116981	6.056283467	6.090562804	6.240050606	6.123002041	6.136887726	6.083780225	6.424832893	6.044118254	6.035562632	6.159153632	5.865034607	6.119144725	6.030342996	5.947459836	6.054575339	5.705634391	6.308419444	5.969002014	6.2394935	6.055819273	6.05425222	6.23578856	5.941652578	6.061577697	5.889105177	6.21400185	6.135389591	6.400932711	6.13270336	6.471338333	6.138698183	6.215378951	6.374304037	5.972609907	6.160534061	6.113997726	6.035155	6.398143488	6.171404058	5.957394702	6.149510685	6.252447732	5.936610624	6.271166631	6.050827789	6.022902818	5.621252956	5.802508772
AKR7A2P1	6.9006157	7.119716098	7.158699512	6.692040661	6.825428453	6.450944029	6.736388098	7.013844349	7.311819118	6.757156601	7.437774546	7.169112862	7.402014198	7.08796017	7.103147554	7.333299644	6.975475763	7.089385337	7.227211817	6.858139448	7.014273883	6.80270893	6.827767749	6.364009716	6.659219514	6.744241858	6.47914635	6.360943372	6.911795266	6.452981317	6.508783107	6.702370981	6.5961455	6.848254246	6.216629384	6.606864224	6.496347905	7.313916679	6.317698834	6.886034964	7.043819145	7.188789389	6.754010149	6.882565719	6.356827784	6.599516086	6.760897366	6.51157605	6.639987037
LRIG2	7.213193385	7.366470033	7.759847862	7.144649842	7.415676144	7.252218014	7.27163756	7.407101111	7.518092303	7.94595743	7.734988228	7.812294838	7.834392637	8.229432451	7.68719027	7.809875655	7.977486244	7.856849499	7.997059369	7.137163146	7.048796156	7.35862129	7.097530499	7.251631208	7.308988048	7.004167478	7.378743596	6.454038431	7.271202686	7.202427724	6.749115188	7.284894401	7.033801051	7.280356484	7.245961155	7.170744629	7.15453167	7.223654713	7.236534251	7.69585718	7.276864588	6.934637702	7.04984506	7.200131716	6.952536156	7.021159258	7.465152972	7.536449758	6.983596174
MAGI3	8.015452146	8.296946725	8.856551194	8.46383378	8.523499024	7.906967367	8.470111078	8.380913887	8.576489306	8.547218509	8.863916002	9.02700796	8.688515731	9.05310391	8.643817115	8.833010216	8.743454161	8.632443361	9.036041775	8.276248813	8.669701156	8.73406105	8.45850424	6.607600437	7.224987466	7.986161557	8.150190118	8.021598819	8.024482126	7.375160237	7.21901678	8.735855845	8.320225012	8.102200799	7.642052575	8.236971966	7.789558619	8.320705399	8.172045479	8.905322271	8.20197641	8.105154649	7.906652369	7.350927854	7.869267	7.336373484	8.419689688	8.033601117	7.953183232
DCLRE1B	6.476740395	6.82183956	6.179971942	7.012591635	6.315897768	6.474449382	6.435100874	6.445654588	6.26369759	6.657879276	6.283421878	6.440716235	6.099385857	6.276782112	6.349968496	6.598959694	6.492477419	6.424667232	6.2372727	6.54449072	6.254356687	6.194905308	6.422088898	6.549125661	6.563336641	6.380963017	6.515293789	6.5183787	6.827083313	6.693337001	6.305813778	6.605281465	6.88284489	6.789472055	6.863129947	6.750885641	6.60217191	6.552210341	6.517267498	6.931343221	6.673602275	7.185080941	7.169758818	6.989976681	7.036427692	7.326561289	6.796809415	7.012007424	7.094057384
HIPK1	8.88798585	9.16718076	9.179602838	9.177697972	9.262761988	9.091145445	9.200383649	9.255838133	9.072561323	9.293306334	8.923711848	8.963651687	8.905225577	8.941248157	9.337577806	8.99967225	9.067656082	9.241838735	9.169449945	9.156563171	9.236333083	9.316161634	9.158337254	9.054891762	9.049157567	9.122257222	9.190818455	9.109526055	9.085582676	9.322285362	8.828599644	9.294712026	9.262438994	9.253509648	9.125376104	9.136060212	9.170932392	9.149112766	9.123192647	9.276505974	9.201455257	9.287339118	9.538026669	9.09839165	9.317010789	9.327205453	9.290568173	9.299573191	9.200319435
OLFML3	7.327922908	7.032499976	6.17465296	7.072817578	6.468235728	7.029152737	6.921540611	6.461911165	6.28199269	6.196190118	6.445094434	5.980501779	6.365733859	6.199026912	7.266521207	6.735929577	7.221307737	6.545898198	6.996710955	7.0122542	6.44377434	6.210803012	7.107365077	8.382863437	8.223558827	6.198541711	6.510641405	6.690741238	6.838758349	6.806059852	6.992120203	6.565038956	6.368786319	6.481615797	6.87918461	6.721601245	6.506251036	6.188188581	6.794368367	6.162625509	6.823032572	7.418841637	7.008081147	7.871192257	7.377543645	7.828137937	6.889252913	6.914676551	7.816982549
SYCP1	3.771224575	3.641479717	3.757549426	3.65749553	3.609988257	3.502711398	3.53927645	3.513278818	3.709972086	3.703163467	3.970315259	3.925660012	3.76246558	3.526255769	3.581418979	3.574582787	3.637787232	3.814331529	3.566560208	3.510946181	3.460262025	3.569991856	3.510294424	3.461557009	3.531586234	3.740074509	3.643415076	3.661626765	3.520491358	3.524127982	3.640539858	3.768899797	3.560315573	3.607511493	3.745056626	3.681855524	3.600993722	3.662590259	3.53826603	3.741305577	3.586023587	3.79764619	3.694365221	3.636645417	3.580166886	3.865442839	3.651021134	3.62726346	3.647765818
TSHB	3.949150157	3.601675364	4.031718868	3.727013659	3.972580635	3.653115895	3.806908189	3.821493151	4.02256423	3.601625042	3.858247034	4.168226801	4.046738848	4.011209508	3.914363689	3.64350866	3.951918839	4.002252417	3.94016822	3.828620561	3.767889633	3.959596079	3.803473117	3.713907619	3.824584239	4.0959679	3.864554663	3.984121666	3.567563777	3.640938066	3.995993265	3.811906454	3.791070954	3.74053048	3.65674246	3.875550921	3.683610945	3.69601558	3.841021327	3.808533554	3.748963229	3.971790859	3.780704254	3.715160581	3.854725263	3.826000948	4.027321881	3.73291971	3.71368605
RN7SL420P	6.203156943	6.042472972	6.749642266	5.555760609	6.223750887	5.804694799	6.159782201	6.052919068	6.116857445	6.243605331	6.102362773	6.222688791	6.173440321	6.219357767	6.149230323	6.091090873	5.991703308	5.889276125	6.202772655	6.197238594	6.285212126	6.37731937	6.275467819	6.334617144	6.022248764	6.114486787	5.789919245	6.61544375	5.776350397	5.730202267	6.299675473	5.854194119	5.866150741	5.840688617	5.801459613	5.789607172	5.915719941	5.883992721	5.921588097	5.578627908	6.197038472	6.333765327	6.048405219	6.282808048	5.793948047	5.875624316	6.235761395	6.048694732	6.339146749
VANGL1	7.460248399	7.853027275	7.883496391	7.7519714	7.572751567	7.553083518	7.748456172	7.554904387	7.546355669	7.583882045	7.240092253	7.603726847	7.753266541	7.701487638	7.974070644	7.93788006	7.693616695	7.58119196	7.770766511	8.158850799	7.543247102	7.62047457	7.732784456	7.017235921	7.312514766	7.544474565	7.391170285	7.619849544	8.034048326	7.277012494	7.457446637	7.70057497	7.909397345	8.227901892	7.303230856	7.862103253	7.732454909	7.758101295	7.721257971	7.999186809	8.106102185	8.663780016	8.259803307	7.835065227	7.572016322	8.136450324	8.000610753	8.068288563	7.833634525
SLC22A15	6.074258102	6.411760003	6.158000955	6.691689748	6.075569732	6.462204315	6.079551027	5.807378115	5.775897775	5.886561493	5.859116061	5.835906512	5.844006038	5.843958419	6.027961494	5.807142041	5.8561735	5.829302816	5.904152052	5.820647312	5.971839964	6.210977164	6.447807418	6.405114579	6.493749682	6.351214917	6.083552367	6.197071177	6.163358535	6.508028669	6.021223659	6.286917833	5.980128418	6.549622177	6.380695155	6.203523356	6.169566774	6.50066977	6.29923709	6.028421921	5.92597668	5.914095571	5.781365017	6.263892115	6.224026559	5.84188323	6.214657812	5.965475354	5.854775285
MAB21L3	6.879383663	7.059405034	7.810729694	7.161506972	6.701943491	5.768527315	7.039778693	6.857478386	8.719513534	8.315646981	8.084664055	8.674735047	8.294050662	7.391928198	8.725392471	8.260362102	7.93428486	7.5074921	8.256790469	6.861518406	7.994958732	6.934712381	7.519692396	5.117422114	5.764863899	6.666998247	7.211286187	7.504414229	6.372243494	6.161287375	5.737777433	7.545709703	7.480873632	6.063095334	6.213349299	7.434770865	7.337912441	7.519302349	6.502997952	7.038290246	7.843627057	7.410429613	7.296310753	6.3032165	6.879549037	6.277996917	7.739404241	6.385190445	7.322882352
ATP1A1	12.12963865	12.48260574	12.70686484	12.47033131	12.73599422	12.17089939	12.45354784	12.64714273	12.66368839	12.63441514	12.43113871	12.53215923	12.42152555	12.26766068	12.55470594	12.4250052	12.47470893	12.52651989	12.5740554	12.15929347	12.71438346	12.77400591	12.27767675	11.15097905	11.57199295	12.36175012	12.22710574	11.7119949	12.14210752	11.90671732	11.55817767	12.57819646	12.3333163	12.34709132	11.9490356	12.33726351	12.0157395	12.45567664	12.25788904	12.87734499	12.27010009	12.37454855	12.21810748	11.7980954	12.26254896	12.12210126	12.13318973	12.29413061	11.9381253
C1orf137	4.595066332	4.204713369	4.469061207	4.140698111	4.550100786	4.026849961	4.245688482	4.42092923	4.563951265	4.235580568	4.413519986	4.135464903	4.356089361	4.506971066	4.150804014	4.289677136	4.334666922	4.206269608	4.158156938	4.255990658	4.447516877	4.548924773	4.267531815	4.284513068	4.20227765	4.554314356	4.036735211	4.530859461	4.110772258	4.264437016	4.319259484	4.010459641	4.267373217	3.961234266	4.064139983	4.27042309	4.164211369	4.198824041	4.174024436	4.184297271	4.179411341	4.18741732	4.214515823	4.299623914	4.205479915	4.436683715	4.310443872	4.155401009	4.25999333
CD2	7.449086917	7.751106373	6.836121838	7.570093106	6.885772512	7.38482208	7.463742125	6.735021707	6.10260578	6.566886604	6.208420877	6.034092838	6.698510318	6.039099106	6.507667027	6.432061149	6.823692696	6.729637753	6.303011036	7.368982627	6.710514183	6.457242339	7.050738628	7.719145108	8.189298997	7.462969869	7.868840731	7.254049976	7.106272189	8.050284938	7.113145048	7.666178268	7.204440548	7.136098868	7.89277829	6.750393368	7.501085788	6.83113267	7.223370278	6.996098376	7.16539943	7.180332452	7.656242631	7.534083054	7.924845841	7.82935034	7.623774793	7.556270637	7.732199624
PTGFRN	8.978742749	9.044420302	8.956038965	9.272249753	9.424711051	8.835438657	9.01054296	9.514790009	9.214764368	9.349650952	8.962966765	9.195719279	9.189919245	9.130478027	9.166087517	9.114848788	9.141108494	9.012744214	9.138771292	9.327867278	9.221093515	9.271798254	9.349806561	8.879320649	8.875332494	9.177858378	8.920212815	8.812382492	9.489733448	8.787207912	8.888448773	9.230454267	9.156339733	9.24312051	8.852707037	9.627122828	9.160074834	9.721840581	9.358741198	9.565166709	9.389367314	9.485647783	9.336880933	9.151992482	9.065802654	9.448600685	9.46946433	9.420384708	9.105919216
CD101	5.822769974	6.206310005	6.597044002	6.222519585	6.016605985	6.087242525	5.955725103	6.471934892	6.055960069	6.122102997	6.38443702	5.86618499	6.462609982	6.259007176	5.947336494	6.163107425	6.811451917	7.086484677	6.328664383	6.232773105	6.345543989	6.072633936	6.248770742	5.971633887	6.181634545	6.392092812	6.090340699	6.201270229	6.084742061	5.754902586	5.94436659	6.090200311	5.882401624	5.924053508	6.28418036	6.248546952	5.810162974	5.900075845	5.95249972	6.027661041	6.040844036	6.164666212	6.129113815	5.868188513	6.328861981	6.310670606	6.89930372	5.820138733	6.757406084
TTF2	6.829100022	7.103110727	6.996736897	7.39646825	7.230783769	6.832991873	7.423717612	7.09882934	6.787652019	7.189590983	7.10301273	7.181436645	6.965260966	7.403138183	6.982548358	7.39272593	7.098118689	7.080305693	6.845925188	7.134119662	7.163502117	7.239725981	7.039211584	6.84451997	6.857316349	6.795290104	7.430744763	6.341983082	7.255154666	7.320495112	6.837851181	7.286041888	7.34306966	7.047025034	7.381333029	7.338448866	7.485059819	7.302571853	7.292242985	7.705649893	7.318539776	7.045686683	7.28971653	6.946865681	7.199771628	7.343661772	7.110728298	7.408996836	6.968523631
MAN1A2	8.696764349	8.938327787	8.251570102	9.162939226	8.701942645	9.199322628	9.069802273	8.897140104	8.444534316	8.89486031	8.470828272	8.466539914	8.512177668	8.420572577	8.93670353	8.757940312	8.926831285	8.76256787	8.837863786	8.738644097	8.720141428	8.53201401	9.015331844	9.119923756	9.298328877	8.955331703	8.799420072	8.73422782	9.206040468	9.36727423	8.804471874	8.999040534	9.098438236	9.030394695	9.028603859	9.116669808	9.110115271	9.072854369	9.02876116	9.211978871	9.026377211	8.993274445	9.279231391	9.374823123	9.127261523	9.013421844	9.159176581	9.179677699	9.277227371
FAM46C	9.859784807	9.321737801	8.793291139	10.12781789	9.570444646	10.57773111	9.930805001	9.274534987	9.303181515	9.29409148	8.124412906	8.489162339	8.904692865	7.974654839	8.980009756	8.756605592	8.706836605	8.819829622	8.907790312	9.618880139	9.040679854	9.09656863	10.1548453	10.53269907	11.17205372	10.16501385	9.773743893	9.67166178	10.35991722	11.29431855	10.61693455	9.602020766	10.06909931	10.1471032	10.40178575	9.786881097	10.30967771	9.518901033	9.999471487	9.421789279	9.35485239	9.718178104	10.03736396	10.69623808	10.28272535	9.928179759	9.552500716	9.599229118	10.50261902
WDR3	6.086055377	6.642384368	5.799557126	7.045952587	6.392512913	6.602117528	6.515238076	6.680794529	6.165469204	6.815074141	5.985263384	6.417766131	6.485675542	6.777623344	6.65877327	6.619815073	6.536885696	6.550667181	6.337728326	6.227206381	6.126934752	6.092353902	6.42400773	6.26093891	6.372264354	6.442592624	6.463664556	5.8893816	6.868838	6.705791405	6.656531246	6.847005908	6.838226199	7.038079208	6.942969922	6.790501926	6.704456715	6.947832117	6.680781547	7.388523316	6.857507052	6.842354372	7.046761326	6.897811489	6.532202995	7.053081531	6.514630872	6.843115299	6.461349919
HAO2	4.816689556	5.246993508	5.446225632	4.881756723	5.203394457	4.979806412	5.090372845	5.090162021	5.286273476	4.76487483	5.162179243	5.056144853	5.285014386	5.129206124	5.255117487	5.040713628	5.181596939	5.486818945	5.199570958	5.282901913	5.200545144	5.148214333	5.07610299	5.215718281	5.267634537	4.97239535	4.89723845	5.33627091	5.026456576	4.92811387	5.09292034	4.801272803	4.847678379	4.864619836	4.739342636	5.001450288	4.818885804	4.870396517	4.868740713	4.732475508	4.795311906	5.146171033	4.862769387	4.710040424	5.164566939	5.082314907	4.791746459	4.824628132	5.158682719
HSD3B2	4.984223212	6.960666171	6.237483365	4.954984597	5.02059275	4.702219725	7.003138706	4.974247661	7.119916634	7.321845816	6.832952964	6.886781203	9.365294005	5.400327553	5.505415312	5.123599041	7.914790311	7.791960829	6.314968326	4.995628119	4.856621383	4.913032738	4.953613005	4.754543598	4.935264344	5.287330663	4.723166897	5.13419645	4.942789204	4.836907048	5.316848012	4.576597482	4.916430028	4.968256426	4.685423587	4.768833484	4.882796018	4.948080311	4.919145295	5.000839547	5.152925382	4.906675945	4.732917433	4.978630081	4.868333413	4.584212576	5.035316792	5.60844254	4.833194796
HSD3BP1	4.564454452	4.35712388	4.387375129	4.12918175	4.46766475	4.092179506	4.220181685	4.381817784	4.530885173	4.598583687	4.688443911	4.913329179	4.862825656	4.462537469	4.649075341	4.272767164	4.812155659	4.778181929	4.31103885	4.104629625	4.311797919	4.325379301	4.206494537	4.201500426	4.333252139	4.416520646	4.274261832	4.384548083	4.184278805	4.385897675	4.197115734	4.092111904	4.301707735	4.094542941	4.089286081	4.308701066	4.082730218	4.32210557	4.355696688	4.169578549	4.377871918	4.535929589	4.286414074	4.245400234	4.24957037	4.285075362	4.276396214	4.353116531	4.525183842
HSD3B1	5.984681731	5.852340529	6.019985989	5.555624884	5.730452308	5.654576268	5.944213666	5.668896559	6.438809743	6.356936964	6.229693253	6.398065834	6.858280332	6.085816534	5.864516786	5.93988594	6.530017509	6.723890984	6.174358697	5.677806511	5.798949425	5.869887017	5.635450333	5.604211261	5.733005078	5.81588271	5.575108486	5.634299908	5.577775014	5.340788544	5.91777287	5.815450631	5.610743602	5.553487977	5.450980389	5.622757205	5.631434203	5.661576535	5.783886183	5.532726173	5.63979786	5.672903199	5.636969941	5.644199344	5.703008491	5.504993269	5.601875272	5.538654418	5.715965445
HSD3BP4	6.323470986	6.24667972	6.184322396	5.561750466	6.582878286	5.747994917	6.578783135	5.79716378	7.098421208	6.907672332	6.593502142	6.80817431	7.478733706	6.456964217	6.655157382	5.848676326	7.029126444	6.938734283	6.448941783	5.91527116	6.258268269	5.878384379	5.759128698	5.834654382	5.86323026	6.36199409	5.864376509	6.65476024	5.981056716	5.798172254	6.395686704	5.563174273	5.638859776	5.62262708	5.577568165	5.53865868	5.59321238	5.831904078	5.852338623	5.155803372	5.82049949	5.373179262	5.676123122	5.448093614	5.923970299	5.132885003	5.793436218	5.843517609	5.466998738
HSD3BP5	4.946771732	5.5232718	5.454966425	4.857633382	5.139629413	4.852641896	5.342091221	5.034931417	5.875182669	5.624460819	5.725091924	5.608731741	5.731772703	5.30261759	5.160577914	5.189719613	5.651695423	5.269281231	5.466911514	4.826812725	5.043090882	5.02455703	4.918078715	4.877008192	4.989837783	5.336436277	4.94911613	5.242119989	4.80398396	4.91579597	5.092836808	4.846045266	4.863973739	4.851481802	4.91267311	4.800842841	4.726307459	4.805084341	4.754092545	4.820912925	4.804402844	5.027360188	4.986150271	4.788093001	5.012364697	4.938865809	5.229779492	5.072642931	5.041222653
PHGDH	7.217670806	7.104033523	6.699144663	10.00185089	7.763774736	8.078116595	7.629549395	6.760099013	6.946510106	6.717529169	7.0502185	6.810821462	7.273307301	6.900113814	6.767444553	6.403989273	6.555141549	6.647133618	6.545122499	7.348412904	6.833251362	6.725063624	7.754752152	7.972800423	8.89121253	7.474051365	7.756564365	7.274167403	7.391914174	9.255428437	8.195214638	6.718124891	7.566240127	7.422725542	7.833359179	7.611406244	7.867046421	6.996427198	7.616805246	7.149035372	7.789870205	8.724307648	7.536372326	7.765483596	7.479168928	8.769684622	7.392422115	7.271382807	7.826840843
PFN1P9	5.926115891	6.281259379	6.442084829	5.970828411	6.100238842	6.161449923	6.138375712	6.067504278	6.279830454	6.476282434	6.413627025	6.517682843	6.230152842	6.215054505	6.176700622	6.316953633	5.890457169	6.52336669	6.438103869	6.249535795	6.254909813	6.2639686	5.957887857	5.997333785	6.032973413	6.339339655	6.084663244	6.211725094	6.278108541	5.975416372	6.100185255	5.920403743	6.193603112	6.119259208	6.089809446	6.117200618	6.164490829	6.06943305	6.190233565	5.831063936	6.204556966	6.353806953	6.224532999	6.228044772	6.481762731	6.29026808	6.021390748	6.080760124	6.285226662
RNU6-1071P	4.179596157	3.676153798	4.016846705	3.757656032	3.861251361	4.020818905	3.852689705	3.956081872	3.713842295	3.858691808	3.875006667	3.730342843	4.16964124	3.940884297	3.844041487	3.828029342	3.945903775	3.771999474	4.015972032	3.895509274	3.918686752	3.951028443	3.928711731	3.951719766	3.836299759	3.760999464	3.828255436	4.023036538	3.701529941	3.814886642	3.966505804	3.923023659	4.036094277	4.046572006	3.787363769	4.057850629	3.853961492	3.982601363	4.056807201	3.976657376	4.115406782	3.991162142	3.801930527	3.999991573	3.877543547	3.764888999	3.801556807	3.853923907	3.874787219
HIST2H3DP1	9.733041603	10.02758967	9.878367352	9.825634189	9.890729159	9.644552538	9.992464109	9.761394388	9.574740067	9.7569487	10.07812083	9.810753421	9.672182846	9.864992587	9.547573431	9.900855202	9.537500552	9.799154129	9.613393246	9.876749337	9.962969853	9.937063775	9.978290282	9.936179171	9.868340478	9.767789941	9.944288745	9.772187797	9.879153192	9.890788244	9.890291556	9.704191044	9.782274296	9.658053127	9.881917065	9.877287972	10.04620112	9.641375417	9.972143853	9.845103131	9.926045654	10.04171111	10.08889836	9.917199146	9.985960207	10.03537687	9.761300233	9.823927729	9.720089331
HIST2H2BA	8.02527054	8.694048253	7.457865289	8.695328771	8.341111303	8.397923046	8.565999206	8.370187454	7.987891193	8.453826869	8.230607595	8.449469967	7.965146272	8.137655517	8.063103894	8.769619959	8.469067544	8.543892403	8.237834163	8.283348396	8.270777517	8.035038177	8.307343831	8.351457306	8.185707541	8.471265638	8.728137565	8.085882973	8.663582859	8.893269586	8.54649957	8.405855598	8.528960294	8.178105414	8.720384764	8.473238152	8.83378506	8.483870995	8.516743491	8.629838175	8.58359241	8.911567173	8.826314172	8.891039121	8.963253475	9.285730836	8.393822223	8.874202426	8.663150887
SRGAP2C	8.150381659	8.38120891	7.049989763	8.529582587	7.996655708	8.6813196	8.288093995	7.721750691	7.085075934	7.328012924	6.924070004	7.272864105	7.268330396	7.12409196	7.495317937	7.279701963	7.564659119	7.556050505	7.294613317	8.058984108	7.686323872	7.720409189	8.171346941	9.79050302	8.997508659	8.020878744	8.602506433	8.23193614	7.898006604	8.827039204	8.780443149	7.846489035	8.31408698	8.067522003	9.09165345	7.807818218	8.671941497	8.067424677	8.260700061	8.037245977	8.162773772	7.679659957	7.958767129	8.529441874	8.604063272	8.510409731	7.706235781	8.499041734	8.327222314
LINC00328	7.24694264	6.118344202	7.502070239	6.208327844	6.565739306	6.522133584	6.155126732	6.98428737	7.175331623	7.383013791	6.46618353	7.001617106	6.077501938	7.194873605	7.029542691	6.537019759	6.717453026	6.731650598	7.042871029	6.456796065	6.443342978	6.650242211	6.497785094	6.348615515	6.135052598	5.862867266	5.934606749	7.306075878	6.585224693	6.144782075	7.613934099	6.925616824	6.088191702	5.833274721	5.508632493	5.83437489	5.822807311	6.209743383	6.541733545	5.822744694	6.354329026	5.619938962	5.447219339	5.129832313	5.659298902	5.454669542	6.076093038	6.88451189	5.758622661
RNVU1-3	5.02005112	5.154258773	5.138931086	5.486012899	4.878688399	5.310398521	5.126317861	5.161468222	4.640635945	5.106526999	4.587510866	5.019164472	4.449265418	4.704681817	5.049677081	5.174031143	5.393964633	4.467005581	5.369817234	4.79770585	5.20861273	5.093172198	5.31306833	5.266118396	4.84066048	4.585948771	5.472282295	4.924157921	5.184570749	5.102003874	4.92344383	4.880606644	5.115425675	5.310544139	5.450769637	5.046309547	4.79529496	5.361309182	4.769931342	5.220067555	4.920991818	5.037258212	4.995143127	5.248690408	4.875871189	4.92172755	4.794289728	4.985376055	5.313401916
SRGAP2	8.650074102	8.643171619	7.631627033	8.779175495	8.092217743	8.903860521	8.671108447	8.071886045	7.356084658	7.879065669	7.416359698	7.622107467	7.59155807	7.461317816	7.923509207	7.735220911	7.782373392	8.070620847	7.819399308	8.55074068	8.15392044	8.034600678	8.440082792	9.8754269	9.146712695	8.220399585	8.899615717	8.593880729	8.226084926	9.018042401	9.162221817	8.137904532	8.565128814	8.417298588	9.023329664	8.024229316	8.822254459	8.234634586	8.4865105	8.181470161	8.332485566	7.968676548	8.240410534	8.867598305	8.886575168	8.686674169	8.209021206	8.586641221	8.6978987
NBPF8	12.03582051	11.71201737	11.97450474	11.91793235	12.06214696	12.11558935	12.03668659	11.71997762	11.97459113	12.0774136	11.4699185	11.79754299	12.14919667	12.14724484	12.14821232	12.08677896	12.02573842	12.08039646	12.08480969	11.90230426	11.94529924	11.80390161	11.82247874	12.41529046	11.75868284	11.54912296	11.91218527	11.66550963	11.33252231	11.57488197	12.05263173	11.61735289	11.36920474	11.49548971	11.78195046	11.36007641	11.74076855	11.48248228	11.59394431	11.62337316	11.68395591	10.46522672	11.11353393	11.0449807	11.54380735	10.7234166	11.55483965	11.8420828	11.31919897
NBPF10	11.7852495	11.4668096	11.70422672	11.64679863	11.80763606	11.88171211	11.80840943	11.5014215	11.70905372	11.7943763	11.184463	11.47694022	11.87363082	11.83781818	11.89510253	11.81822435	11.76271121	11.81683904	11.79334423	11.62980516	11.71129706	11.51907638	11.52286859	12.18671425	11.52179642	11.31036288	11.67419787	11.39350764	11.07764471	11.32581681	11.8221784	11.36066561	11.08661134	11.22777266	11.55422862	11.11475174	11.47807649	11.22095127	11.34057152	11.35047807	11.41058527	10.23744908	10.82217616	10.78050122	11.2735435	10.4554164	11.28396242	11.56722686	11.04743831
NBPF9	11.93492434	11.66935666	11.79562314	11.85880855	12.01553858	12.05065727	12.04306584	11.67095312	11.9724638	12.00197799	11.50353158	11.70722209	12.11407003	11.96825599	12.05894036	11.96959828	11.95988187	11.98477655	11.92716072	11.80277775	11.89023523	11.68905315	11.67821617	12.35608802	11.78334789	11.65938133	12.01006859	11.57002174	11.37685006	11.65873111	11.94441699	11.66506782	11.35462873	11.47598731	11.91674527	11.51723037	11.76917349	11.57009322	11.65194828	11.70178986	11.65805226	10.50565615	11.09393428	10.99362749	11.60434147	10.76876333	11.57422798	11.84333981	11.23723447
RNU1-59P	6.549467541	6.717067438	5.791897356	7.161358886	6.394185157	7.036152647	6.621846529	6.374786516	5.897876376	6.231109679	5.660479081	5.654073065	5.904272342	5.623382871	6.059502407	6.052610502	5.902148288	5.863355429	5.944203566	6.808026579	5.94362005	6.341236476	6.426584047	7.414230761	7.048852518	6.579846703	6.969277865	6.807211727	7.072292919	7.493161833	7.062518049	6.609910842	7.221086138	7.144749718	8.470914639	6.879119904	7.41728571	6.571048146	7.182910316	6.597216359	6.588919206	8.373209138	8.225573	8.297114702	6.028974239	7.153337251	5.919883424	6.912547763	7.511399063
LOC100996517	9.208532509	9.374996597	8.631507807	9.842059963	9.407123808	9.935809174	9.610254504	9.70165515	9.269829379	9.478040682	9.035084169	8.914446906	8.720514297	8.951429865	9.163469255	9.476922303	9.286301399	9.010270107	9.5314851	9.318008312	9.319593434	9.229931278	9.765507472	9.183325982	9.540718342	9.30513925	9.412919957	9.568324839	10.18837273	9.622741792	9.346669005	9.532281246	9.810215154	9.880408413	9.688248388	9.815941424	9.494898055	10.04483066	9.299393761	9.859276095	9.379198279	9.585061445	9.463474732	9.791978708	9.580655595	9.599779732	9.725984332	9.357743539	9.407812332
NOTCH2NL	9.372158985	9.31096898	9.302069904	9.58696551	9.781768011	9.877377569	9.521852483	9.329222737	9.650670178	9.561879792	8.850692947	9.281398062	9.839895951	9.447035413	9.537014544	9.346426352	9.576601057	9.345087645	9.060316618	9.380333171	9.463084654	9.20621773	9.2114735	10.25976323	9.474557069	9.43719913	9.576856356	9.187391494	8.917051603	9.437686299	9.408376651	9.343249976	8.948400386	9.251184914	9.641195795	9.077743465	9.337334163	9.020591393	9.229492155	9.368090504	9.088985359	8.26633719	8.997560601	9.118609403	9.196642946	9.021186714	9.179060931	9.652807016	8.953042611
RNVU1-6	7.121655714	6.922232684	7.548813091	6.605018144	7.031769004	6.462968621	6.730433754	6.984103408	6.405331198	6.64760719	6.881824576	6.729567018	6.467369349	7.010734165	6.727546379	6.963150972	6.086012764	6.412025909	6.595490379	6.838506869	6.890953614	7.445935404	7.223758103	7.712285065	6.631869671	6.468609129	6.889534878	6.938270886	7.2015773	7.042091676	7.321162363	7.097898066	7.201716829	7.380523026	7.060103004	7.409728226	7.329112535	7.57799946	7.482354872	7.116329206	7.771737091	7.415366937	7.359141088	7.948703014	5.918025834	7.275920302	6.758102108	6.623710727	6.820251528
HFE2	5.866114321	5.62579266	5.988498424	5.468154919	6.025139224	5.654920377	5.706640398	5.930427487	6.10927592	5.502743807	6.072830333	5.877549445	5.939221659	5.803065693	5.774245158	5.837324183	5.317286322	5.949098937	5.760732635	5.766063789	5.909763833	6.102969654	5.802919903	5.942318695	5.719671551	5.852383299	5.75325644	6.027458735	5.572975062	5.675867791	5.752006938	5.786221561	5.760729387	5.569065561	5.586432662	5.739101447	5.694343964	5.762678972	5.533167992	5.711939777	5.649966694	5.799548529	5.731362229	5.750592607	5.579069247	5.563849234	5.655226401	5.886852355	5.806843699
TXNIP	11.87785692	11.74652744	12.03304771	11.54435876	11.62648207	11.90468735	11.76973667	11.51924883	12.36396014	12.11604216	11.72351711	12.13513247	12.21905416	11.94052276	12.02328279	12.20725478	12.13117967	11.99017375	12.35313565	11.75499859	11.43562703	11.74335944	11.70821447	11.72696056	12.3441771	11.89811283	11.83202349	12.01523178	11.8866054	12.39512773	11.01634006	11.80993	11.87650749	11.76607269	12.09033763	11.41898636	11.77592258	11.65207174	11.76620557	11.66896947	11.58706157	11.59155681	11.51340907	11.64019451	11.93728841	11.53304962	11.44902607	11.80256389	12.02906931
ANKRD34A	6.566598065	6.258737533	6.418525387	5.809939716	6.326806484	6.108457457	6.10662907	6.296323218	6.47544042	6.3645404	6.515509761	6.25718323	6.274608209	6.230988937	6.293198828	6.185629212	6.000013071	6.39637156	6.34867062	6.176107239	6.300208565	6.45753456	6.213801222	6.377064736	6.417704075	6.173445201	6.1720957	6.401095129	5.814089645	6.009198514	6.34323303	5.978092719	5.992792204	5.914637596	6.099195291	6.077897617	6.181009511	5.825041648	6.331457003	5.874776621	6.238813613	6.439514383	6.111940203	6.246004806	6.136239711	6.02375909	6.014333824	5.998632262	6.397156
LIX1L	8.513990292	8.339207384	7.987752093	8.309929395	8.258456913	8.531566721	8.414501115	8.130921013	8.442627931	8.3879542	7.830102	7.689434351	8.030347543	7.805686611	8.32109422	7.780771926	8.161661193	8.233074129	7.927528963	8.26475212	7.956960739	8.009328897	8.219191568	9.040245233	9.148553696	8.287863122	8.569871597	8.501007771	8.139498581	8.872224531	8.545989257	8.26419445	8.37269837	8.264039638	8.790214842	8.23114675	8.480017278	7.994332459	8.368509525	7.707288981	8.180899522	8.449282297	8.78166017	8.942115428	8.635950111	8.903479935	8.239404635	8.825328583	8.909937477
RBM8A	5.850496285	5.954406669	5.929462321	6.573539715	6.25157588	6.010689268	6.369054937	6.359051786	6.470519369	6.654349548	6.184094588	6.186551048	6.073925475	6.473498663	6.823685311	6.483850212	6.59714087	6.494880603	6.552954691	6.125610852	6.050603632	6.291199371	6.152690087	6.030118666	5.984709628	6.274801978	6.604946002	5.744570982	6.448146434	6.448132694	5.976161592	6.483726982	6.491484685	6.402377159	6.798045158	6.30326821	6.342693228	6.517497352	5.91051373	6.690459281	5.942631013	5.767327047	6.336905851	5.800485429	6.291569528	6.162140511	6.365572617	6.447497581	6.436983814
PEX11B	8.53249469	9.126754092	8.78767563	8.872596732	8.815554998	8.429272897	8.800498364	8.84487315	9.054099165	9.019065186	8.648872544	9.286029898	9.168531499	9.161932539	8.939540387	9.142417944	9.179376562	9.173198281	9.295507477	8.777666181	8.747686444	8.869724485	8.822254362	7.844370455	8.557078007	8.734454837	8.886736278	8.516348558	8.840004521	8.566566363	8.190259341	8.986854563	8.996334611	8.923659626	8.667251687	8.885986386	8.997579895	8.891277251	8.735416678	8.69068743	8.861277395	9.279400169	9.142020091	9.007942784	8.999366535	9.178175489	9.112070694	9.118970055	9.081300083
ITGA10	5.438173177	5.319047332	5.54335485	5.155266039	5.463825051	5.382119089	5.336093261	5.30249167	5.528218721	5.47278453	5.537602805	5.357587173	5.376331035	5.437657475	5.135735428	5.267173874	5.418211256	5.310745205	5.386093379	5.201008726	5.489587568	5.507096441	5.182786683	5.695729343	5.506811547	5.589753998	5.486343425	5.390823906	5.140125314	5.527806042	5.546695263	5.671227036	4.962389555	5.22753927	5.438363313	5.350855304	5.347180012	5.368241606	5.299397674	5.209952457	5.312280427	5.523303869	5.273780378	5.452503811	5.481002652	5.361487501	5.090264287	5.364437271	5.424579589
ANKRD35	5.622466669	5.501948798	5.82806102	5.300300327	5.72221374	5.541288196	5.528420486	5.906956819	5.704294489	5.352471444	5.462155377	5.74155041	5.797520433	5.477053283	5.36051545	5.705476622	5.263192822	5.508626811	5.390615462	5.711946497	5.72968235	5.747122071	5.456628269	5.799032654	5.863868091	5.947737696	5.716535962	5.648154794	5.342269489	5.668363915	5.634379128	5.324171755	5.372767838	5.372700362	5.435581885	5.636437657	5.587228941	5.282824022	5.447841335	5.189659898	5.507754604	5.599087884	5.621679437	5.699952369	5.609118417	5.590065135	5.494905256	5.419724917	5.55862402
PIAS3	7.665760731	7.504130624	6.883310491	7.58026777	7.090149903	7.755143492	7.332714461	7.124408804	6.972811289	6.96128594	6.410225147	6.672293901	6.842616211	6.686872897	6.839309239	6.528394492	6.717398531	6.921448539	6.98660757	7.331009989	7.348899933	7.060741113	7.379871444	7.795351644	8.087505088	7.329531943	7.576246515	6.95522154	7.291313351	7.517098779	7.325991614	7.549099332	7.340506734	7.365629748	7.523167568	7.398513687	7.316435119	7.153272919	7.296783068	7.341787816	7.235712612	7.14153669	7.438044713	7.336011105	7.710427474	7.512187677	6.905694018	7.224779383	7.495853807
RNF115	7.778542704	8.42907581	7.330481733	8.362613265	7.736552742	8.130037735	8.11566173	7.871460477	7.761947426	7.873279258	7.647924428	8.061580993	8.012792286	7.970071564	7.877720364	7.872651211	8.323955377	7.752546232	7.941632432	7.896733262	7.687258948	7.558558979	8.174866724	8.493204476	8.385541471	8.142901828	8.210046723	8.217625401	8.516972467	8.583355517	7.863572085	8.301951749	8.553734628	8.339267064	8.584984858	8.545374238	8.555066518	8.409123768	8.357938402	8.178238112	8.278956147	7.947241238	8.25257954	8.227684535	8.55130436	8.36158803	8.381852629	8.378440791	8.624069641
PDZK1	5.148328239	5.000507088	4.802873373	4.587369396	5.635839655	4.60934627	4.455322956	5.028374367	7.506481683	4.468674626	5.331064404	5.802647111	5.155474974	4.808891432	7.258378554	5.917618558	5.825195412	4.772291515	6.955825652	4.677551263	4.63006	4.919668426	4.564071785	4.495558512	4.615942089	4.862781776	4.310373834	4.922295212	4.472783663	4.647021928	5.104514935	4.575921307	4.571719087	4.430300042	4.646850586	4.574695956	4.698834465	4.768419288	4.667731369	4.710916236	4.876228303	4.335080765	4.369557678	4.740128257	4.785808037	4.636626612	4.254168227	4.710393629	4.30727114
ABHD17A	8.750596389	9.057356364	9.11381051	8.541295169	8.914811749	8.695603513	8.654554635	8.696684661	8.901862795	8.84225701	9.106921985	8.965865557	8.817244446	8.9047331	8.688885767	8.754844697	9.039808975	8.960752946	8.953434326	8.865874171	8.844020888	9.013897835	8.997829323	8.728216883	8.679277559	9.116658387	8.850064624	8.85240597	8.634414249	8.585780333	8.531668801	8.871442334	8.715255282	8.747628675	8.663501209	8.712691242	8.896917718	8.761542102	8.793278635	8.800871173	8.865768945	9.408226455	9.222403281	9.106089082	8.81446199	9.180948373	9.248504825	9.056916488	8.922934675
RNA5SP57	4.477797539	3.805959714	4.639295107	3.801218423	3.994668847	3.935770066	3.738032249	4.083476406	4.354147937	4.180373885	4.1667955	3.933660583	3.836943058	4.056411979	4.152064456	4.140949408	4.188884445	4.06343162	4.232007163	3.947605907	4.260738819	4.410109701	3.951281424	4.106413578	3.695820444	3.849907095	4.095387042	4.130832741	3.773327783	3.852585037	4.492874785	4.070568113	3.78239849	3.899391776	3.932884608	3.918670194	3.925877016	3.883334825	3.877201834	3.794005281	4.19630195	3.928884013	3.787844187	3.851854056	3.985020116	3.812620647	4.013157545	4.081368356	3.981933566
[truncated: 22,638 more rows]
[truncated: 145 more columns]
